# Supplementary material for: Excited-State Intramolecular Proton Transfer in 2-(2′-Hydroxyphenyl)pyrimidines: Synthesis, Optical Properties, and Theoretical Studies
Source: ACS Appl Mater Interfaces. 2022 May 17;14(21):24964–79. doi: 10.1021/acsami.2c05439 (PMC9164210; doi:10.1021/acsami.2c05439)
Supplement: Supplementary file 2 — am2c05439_si_002.zip [file am2c05439_si_002.zip]

Archive with 10 entries (10 files):
- Compound CCDC 2113241.cif
- __MACOSX/._Compound CCDC 2113241.cif
- Compound CCDC 2113242.cif
- __MACOSX/._Compound CCDC 2113242.cif
- Compound CCDC 2113243.cif
- __MACOSX/._Compound CCDC 2113243.cif
- Compound CCDC 2113244.cif
- __MACOSX/._Compound CCDC 2113244.cif
- Compound CCDC 2113245.cif
- __MACOSX/._Compound CCDC 2113245.cif
