# Supplementary material for: Excited-State Intramolecular Proton Transfer in 2-(2′-Hydroxyphenyl)pyrimidines: Synthesis, Optical Properties, and Theoretical Studies
Source: ACS Appl Mater Interfaces. 2022 May 17;14(21):24964–79. doi: 10.1021/acsami.2c05439 (PMC9164210; doi:10.1021/acsami.2c05439)
Supplement: Supplementary file 2 — am2c05439_si_002.zip [file am2c05439_si_002.zip › Compound CCDC 2113241.cif]

#\#CIF_1.1

#  CIF produced by WinGX routine CIF_UPDATE
#  Created on 2021-11-05 at 08:56:03
#  Using CIFtbx version 3.0.4  1 Sep 2006

#  Dictionary name : cif_core.dic
#  Dictionary vers : 2.4.5
#  Request file    : c:\wingx\files\archive.reqdat
#  CIF files read  : shelx project

#------------------ SECTION 1. GLOBAL INFORMATION ---------------------------#

data_global

#------------------ AUDIT DETAILS -------------------------------------------#

_audit_creation_date            2021-11-05
_audit_creation_method          'WinGX routine CIF_UPDATE'
_audit_conform_dict_name        cif_core.dic
_audit_conform_dict_version     2.4.3
_audit_conform_dict_location    ftp://ftp.iucr.org/pub/cif_core.dic
_audit_update_record            ?

#------------------ AUTHOR DETAILS -------------------------------------------#

# Name and address of author for correspondence

_publ_contact_author_name       'Nuria Ill�n Cabeza, Nuria'
_publ_contact_author_address
;

;
_publ_contact_author_email       'University of Ja�n, Ja�n 23071, Spain'
_publ_contact_author_fax         ' '
_publ_contact_author_phone       ' '


# Insert blank lines between references

_publ_section_references
;
Blessing, R. H. (1995) Acta Cryst., A51, 33-38.

Blessing, R. H. (1987) Cryst. Rev. 1, 3-58.

Blessing, R. H. (1989) J. Appl. Cryst. 22, 396-397.

Bruker (2012) APEX2 (Version 2012.10-0), SAINT (version 8.27B), SADABS
(version 2012/1), BrukerAXS Inc, Madison, Wisconsin, USA.

ABSCOR: Higashi, T. (1995). ABSCOR. Rigaku Corporation, Tokyo, Japan.

CAD-4 Software: Enraf-Nonius (1989). CAD-4 Software (or CAD-4 EXPRESS).
Enraf-Nonius, Delft, The Netherlands.

Cambridge Structural Database: Allen, F. R. (2002). Acta Cryst. B58, 380-388.

CAMERON: Watkin, D. J., Prout, C. K. & Pearce, L. J. (1996). CAMERON.
Chemical Crystallography Laboratory, Oxford, England.

CrysAlis CCD, CrysAlis RED and associated programs: Oxford Diffraction (2006).
Program name(s). Oxford Diffraction Ltd, Abingdon, England.

CRYSTALS: Betteridge, P. W., Carruthers, J. R., Cooper, R. I., Prout, K. &
Watkin, D. J. (2003). J. Appl. Cryst. 36, 1487.

COLLECT: Nonius (1998). COLLECT. Nonius BV, Delft, The Netherlands.

DENZO/SCALEPACK:  Otwinowski, Z. & Minor, W. (1997). Methods in Enzymology,
Vol. 276, Macromolecular Crystallography, Part A, edited by C. W. Carter Jr
& R. M. Sweet, pp. 307-326. New York: Academic Press.

DIAMOND: Brandenburg, K.(2006). DIAMOND. Crystal Impact GbR, Bonn, Germany.

DIF4 and REDU4: Stoe & Cie (1991). Program name(s). Stoe & Cie, Darmstadt,
Germany.

DIFABS: Walker, N. &  Stuart, D. (1983). Acta Cryst., A39, 158 - 166.

DIRAX: Duisenberg, A. J. M. (1992). J. Appl. Cryst. 25, 92-96.

DIRDIF-2008: Beurskens, P.T., Beurskens, G., de Gelder, R., Garci\'ia-Granda,
S., Gould, R.O. & Smits, J.M.M. (2008) The DIRDIF-2008 program
system, Crystallography Laboratory, Radboud University  Nijmegen,
The Netherlands.

EDMA: Palatinus, L., Prathapa, S. J. & van Smaalen, S. (2012) J. Appl. Cryst.
45, 575-580.

enCIFer: Allen, F. H., Johnson, O., Shields, G. P., Smith, B. R. & Towler,
M. (2004). J. Appl. Cryst. 37, 335-338.

EVALCCD: Duisenberg, A. J. M., Kroon-Batenburg, L. M. J. & Schreurs,
A. M. M. (2003). J. Appl. Cryst. 36, 220-229.

JANA2000: Petricek, V. & Dusek, M. (2000). JANA2000. Institute of Physics,
Czech Academy of Sciences, Prague, Czech Republic.

MERCURY: Macrae, C. F., Bruno, I. J., Chisholm, J. A., Edgington,
P. R., McCabe, P., Pidcock, E., Rodriguez-Monge, L., Taylor, R.,
van de Streek, J. & Wood, P. A. (2008). J. Appl. Cryst. 41, 466-470.

MOGUL: Bruno, I. J., Cole, J. C., Kessler, M., Luo, J., Motherwell,
W. D. S., Purkis, L. H., Smith, B. R., Taylor, R., Cooper, R. I., Harris,
S. E. & Orpen, A. G. (2004). J. Chem. Inf. Comput. Sci. 44, 2133-2144.

ORTEPII: Johnson, C. K. (1976). ORTEPII. Report ORNL-5138. Oak Ridge
National Laboratory, Tennessee, USA.

ORTEPIII:  Burnett, M. N. & Johnson, C. K. (1996). ORTEPIII.
Report ORNL-6895. Oak Ridge National Laboratory, Tennessee, USA.

ORTEP-3: Farrugia, L. J. (2012). J. Appl. Cryst. 45, 849-854.

PARST: Nardelli, M. (1995). J. Appl. Cryst. 28, 659.

PLATON: Spek, A. L. (2009). Acta. Cryst. D65, 148-155.

PROCESS: Rigaku (1996). PROCESS. Rigaku Corporation, Tokyo, Japan.

PROCESS-AUTO: Rigaku (1998). PROCESS-AUTO. Rigaku Corporation, Tokyo, Japan.

PublCIF: Westrip, S. P. (2010). J. Appl. Cryst. 43, 920-925.

SCHAKAL: Keller, E. (1999) University of Freiburg, Germany.

SHELX: Sheldrick, G. M. (2015). Acta Cryst. C71, 3-8.

SHELXD: Schneider, T. R. & Sheldrick, G. M. (2002) Acta Cryst. D58, 1772-1779.

SHELXT: Sheldrick, G. M. (2015). Acta Cryst. A71, 3-8.

SIR92: Altomare, A., Cascarano, G., Giacovazzo, C., Guagliardi, A., Burla,
M. C., Polidori, G. & Camalli, M. (1994). J. Appl. Cryst. 27, 435.

SIR97: Altomare, A., Burla, M. C., Camalli, M., Cascarano, G. L.,
Giacovazzo, C., Guagliardi, A., Moliterni, A. G. G., Polidori, G. &
Spagna, R. (1999). J. Appl. Cryst. 32, 115-119.

SIR2002: Burla, M. C., Camalli, M., Carrozzini, B., Cascarano, G. L.,
Giacovazzo, C., Polidori, G. & Spagna, R. (2003). J. Appl. Cryst. 36, 1103.

SIR2004: Burla, M. C., Caliandro, R., Camalli, M., Carrozzini, B.,
Cascarano, G. L., De Caro, L., Giacovazzo, C., Polidori, G. & Spagna, R.
(2005). J. Appl. Cryst. 38, 381-388.

SIR2008 & IL MILIONE: Burla, M. C., Caliandro, R., Camalli, M., Carrozzini, B.,
Cascarano, G. L., De Caro, L., Giacovazzo, C., Polidori, G., Siliqi, D.,
& Spagna, R. (2007). J. Appl. Cryst. 40, 609-613.

SIR2011: Burla, M. C., Caliandro, R., Camalli, M., Carrozzini, B.,
Cascarano, G. L., Giacovazzo, C., Mallamo, M., Mazzone, A., Polidori, G.
& Spagna, R. (2012). J. Appl. Cryst. 45, 357-361.

SUPERFLIP: Palatinus, L. & Chapuis, G. (2007) J. Appl. Cryst. 40, 786-790.

TEXSAN: Molecular Structure Corporation & Rigaku (2000). TEXSAN. MSC,
The Woodlands, Texas, USA, and Rigaku Corporation, Tokyo, Japan.

WinGX: Farrugia, L. J. (2012). J. Appl. Cryst. 45, 849-854.

X-AREA, X-RED, X-RED32, X-SHAPE:  Stoe & Cie (2002). Program name(s).
Stoe & Cie GmbH, Darmstadt, Germany.

XCAD4: Harms, K. & Wocadlo, S. (1995). XCAD4. University of Marburg, Germany.

XSCANS: Siemens (1994). XSCANS. Siemens Analytical X-ray Instruments Inc.,
Madison, Wisconsin, USA.

;

#------------------  SECTION 2. COMPOUND(S) DETAILS -------------------------#

data_shelx

_audit_creation_date                    2021-11-05T08:56:03-00:00
_audit_creation_method                  'WinGX routine CIF_UPDATE'
_audit_conform_dict_name                cif_core.dic
_audit_conform_dict_version             2.4.5
_audit_conform_dict_location            ftp://ftp.iucr.org/pub/cif_core.dic
_publ_requested_category                FO

#----------------------------------------------------------------------------#
#                   CHEMICAL INFORMATION                                     #
#----------------------------------------------------------------------------#

_chemical_formula_moiety                'C28 H24 N2 O3'
_chemical_formula_sum                   'C28 H24 N2 O3'
_chemical_formula_weight                436.49
_chemical_absolute_configuration        unk

#----------------------------------------------------------------------------#
#                   UNIT CELL INFORMATION                                    #
#----------------------------------------------------------------------------#

_symmetry_cell_setting                  orthorhombic
_symmetry_space_group_name_H-M          'P c a 21'
_symmetry_space_group_name_Hall         'P 2c -2ac'
_symmetry_Int_Tables_number             29
loop_
    _symmetry_equiv_pos_as_xyz
'x, y, z'
'-x, -y, z+1/2'
'x+1/2, -y, z'
'-x+1/2, y, z+1/2'

_cell_length_a                          22.5686(7)
_cell_length_b                          5.14020(10)
_cell_length_c                          37.9995(14)
_cell_angle_alpha                       90
_cell_angle_beta                        90
_cell_angle_gamma                       90
_cell_volume                            4408.2(2)
_cell_formula_units_Z                   8
_cell_measurement_temperature           100(2)
_cell_measurement_reflns_used           4335
_cell_measurement_theta_min             2.42
_cell_measurement_theta_max             27.04
_cell_measurement_wavelength            0.71073

#----------------------------------------------------------------------------#
#                   CRYSTAL INFORMATION                                      #
#----------------------------------------------------------------------------#

_exptl_crystal_description              needle
_exptl_crystal_colour                   white
_exptl_crystal_size_max                 0.3
_exptl_crystal_size_mid                 0.035
_exptl_crystal_size_min                 0.03
_exptl_crystal_density_diffrn           1.315
_exptl_crystal_density_method           'not measured'
_exptl_crystal_F_000                    1840

#----------------------------------------------------------------------------#
#                   ABSORPTION CORRECTION                                    #
#----------------------------------------------------------------------------#

_exptl_absorpt_coefficient_mu           0.086
_exptl_absorpt_correction_type          multi-scan
_exptl_absorpt_process_details
;
        SADABS-2016/2 - Bruker AXS area detector scaling and absorption correcti
;
_exptl_absorpt_correction_T_min         0.671
_exptl_absorpt_correction_T_max         0.746
_shelx_estimated_absorpt_T_min          0.975
_shelx_estimated_absorpt_T_max          0.997

#----------------------------------------------------------------------------#
#                   DATA COLLECTION                                          #
#----------------------------------------------------------------------------#

_diffrn_source                          'sealed x-ray tube'
_diffrn_ambient_temperature             100(2)
_diffrn_radiation_wavelength            0.71073
_diffrn_radiation_type                  MoK\a
_diffrn_radiation_monochromator         graphite
_diffrn_radiation_probe                 x-ray
_diffrn_detector                        'APEX-II CCD'
_diffrn_orient_matrix_ub_11             -0.010867
_diffrn_orient_matrix_ub_12             0.019822
_diffrn_orient_matrix_ub_13             -0.02349
_diffrn_orient_matrix_ub_21             0.064268
_diffrn_orient_matrix_ub_22             -0.037015
_diffrn_orient_matrix_ub_23             -0.011562
_diffrn_orient_matrix_ub_31             -0.1833
_diffrn_orient_matrix_ub_32             -0.014153
_diffrn_orient_matrix_ub_33             -0.002661
_diffrn_measurement_device              '\k-geometry diffractometer'
_diffrn_measurement_device_type         'Bruker APEX-II'
_diffrn_measurement_method              '\f or \w oscillation scans'
_diffrn_standards_number                0
_diffrn_standards_interval_time         .
_diffrn_standards_interval_count        .
_diffrn_standards_decay_%               ?
_diffrn_reflns_av_R_equivalents         0.086
_diffrn_reflns_av_unetI/netI            0.0951
_diffrn_reflns_number                   9721
_diffrn_reflns_limit_h_min              -6
_diffrn_reflns_limit_h_max              6
_diffrn_reflns_limit_k_min              -28
_diffrn_reflns_limit_k_max              28
_diffrn_reflns_limit_l_min              -48
_diffrn_reflns_limit_l_max              48
_diffrn_reflns_theta_min                2.099
_diffrn_reflns_theta_max                27.177
_diffrn_reflns_theta_full               25.242
_diffrn_measured_fraction_theta_full
                                        0.999
_diffrn_measured_fraction_theta_max
                                        0.997
_diffrn_reflns_Laue_measured_fraction_full
                                        0.999
_diffrn_reflns_Laue_measured_fraction_max
                                        0.997
_diffrn_reflns_point_group_measured_fraction_full
                                        0.996
_diffrn_reflns_point_group_measured_fraction_max
                                        0.989
_reflns_Friedel_fraction_full           0.993
_reflns_Friedel_fraction_max            0.981
_reflns_Friedel_coverage                0.953
_reflns_number_total                    9721
_reflns_number_gt                       7591
_reflns_threshold_expression            'I > 2\s(I)'
_diffrn_reflns_reduction_process
;
        Scaled and merged with Sortav
        R.H. Blessing, (1987) Cryst. Rev. 1, 3-58
        R.H. Blessing, (1989) J. Appl. Cryst. 22, 396-397
;

#----------------------------------------------------------------------------#
#                   COMPUTER PROGRAMS USED                                   #
#----------------------------------------------------------------------------#

_computing_data_collection              'Bruker APEX2 software'
_computing_cell_refinement              'SAINT V8.40A integration software'
_computing_data_reduction               'SORTAV (Blessing, 1995)'
_computing_structure_solution           'SHELXT 2018/2 (Sheldrick, 2018)'
_computing_structure_refinement         'SHELXL-2018/3 (Sheldrick, 2018)'
_computing_molecular_graphics           'ORTEP-3 for Windows (Farrugia, 2012)'
_computing_publication_material         'WinGX publication routines (Farrugia, 2012)'

#----------------------------------------------------------------------------#
#                   STRUCTURE SOLUTION                                       #
#----------------------------------------------------------------------------#

_atom_sites_solution_primary            dual
_atom_sites_solution_secondary          dual
_atom_sites_solution_hydrogens          mixed

#----------------------------------------------------------------------------#
#                   REFINEMENT INFORMATION                                   #
#----------------------------------------------------------------------------#

_shelx_SHELXL_version_number            2018/3
_refine_ls_structure_factor_coef        Fsqd
_refine_ls_matrix_type                  full
_refine_ls_weighting_scheme             calc
_refine_ls_weighting_details            'w=1/[\s^2^(Fo^2^)+(0.0624P)^2^+0.8163P] where P=(Fo^2^+2Fc^2^)/3'
_refine_ls_hydrogen_treatment           mixed
_refine_ls_extinction_method            none
_refine_ls_number_reflns                9721
_refine_ls_number_parameters            636
_refine_ls_number_restraints            1
_refine_ls_number_constraints           0
_refine_ls_R_factor_all                 0.085
_refine_ls_R_factor_gt                  0.0619
_refine_ls_wR_factor_ref                0.1485
_refine_ls_wR_factor_gt                 0.1325
_refine_ls_goodness_of_fit_ref          1.036
_refine_ls_restrained_S_all             1.036
_refine_ls_shift/su_max                 0.001
_refine_ls_shift/su_mean                0
_refine_ls_abs_structure_details
;
 Flack x determined using 2519 quotients [(I+)-(I-)]/[(I+)+(I-)]
 (Parsons, Flack and Wagner, Acta Cryst. B69 (2013) 249-259).
;
_refine_ls_abs_structure_Flack          -0.1(9)
_refine_diff_density_max                0.844
_refine_diff_density_min                -0.365
_refine_diff_density_rms                0.058

#----------------------------------------------------------------------------#
#                   CONSTRAINTS AND RESTRAINTS                               #
#----------------------------------------------------------------------------#


#----------------------------------------------------------------------------#
#                   ATOMIC TYPES, COORDINATES AND THERMAL PARAMETERS         #
#----------------------------------------------------------------------------#

loop_
    _atom_type_symbol
    _atom_type_description
    _atom_type_scat_dispersion_real
    _atom_type_scat_dispersion_imag
    _atom_type_scat_source
C C 0.0033 0.0016 'International Tables Vol C Tables 4.2.6.8 and 6.1.1.4'
H H 0 0 'International Tables Vol C Tables 4.2.6.8 and 6.1.1.4'
N N 0.0061 0.0033 'International Tables Vol C Tables 4.2.6.8 and 6.1.1.4'
O O 0.0106 0.006 'International Tables Vol C Tables 4.2.6.8 and 6.1.1.4'

loop_
    _atom_site_label
    _atom_site_type_symbol
    _atom_site_fract_x
    _atom_site_fract_y
    _atom_site_fract_z
    _atom_site_U_iso_or_equiv
    _atom_site_adp_type
    _atom_site_occupancy
    _atom_site_site_symmetry_order
    _atom_site_calc_flag
    _atom_site_refinement_flags_posn
    _atom_site_refinement_flags_adp
    _atom_site_refinement_flags_occupancy
    _atom_site_disorder_assembly
    _atom_site_disorder_group
O4A O 0.61412(14) 0.0674(7) 0.56301(9) 0.0198(7) Uani 1 1 d . . . . .
O4B O 0.21824(14) 1.7022(7) 0.25486(9) 0.0218(8) Uani 1 1 d . . . . .
O4E O 0.43982(14) -0.1466(7) 0.74599(9) 0.0212(8) Uani 1 1 d . . . . .
O4G O 0.88457(15) 1.3325(7) 0.43842(9) 0.0251(9) Uani 1 1 d . . . . .
O2F O 0.92957(16) -0.0826(8) 0.58400(10) 0.0252(8) Uani 1 1 d . . . . .
O2C O 0.69991(17) 1.5455(8) 0.42045(10) 0.0310(9) Uani 1 1 d . . . . .
H2C H 0.678953 1.410966 0.418922 0.047 Uiso 1 1 calc R U . . .
N1D N 0.83138(17) 0.1424(7) 0.59501(10) 0.0143(8) Uani 1 1 d . . . . .
N3 N 0.60497(17) 1.3030(8) 0.40526(10) 0.0153(8) Uani 1 1 d . . . . .
N3D N 0.76633(17) -0.0249(7) 0.63881(10) 0.0150(8) Uani 1 1 d . . . . .
N1 N 0.54421(17) 1.4749(8) 0.35953(10) 0.0166(9) Uani 1 1 d . . . . .
C6D C 0.7918(2) 0.3219(9) 0.58566(12) 0.0146(10) Uani 1 1 d . . . . .
C2D C 0.8176(2) -0.0217(9) 0.62131(12) 0.0133(9) Uani 1 1 d . . . . .
C4A C 0.5941(2) 0.2297(9) 0.53712(12) 0.0142(9) Uani 1 1 d . . . . .
C1G C 0.80867(19) 0.8564(9) 0.51446(12) 0.0129(9) Uani 1 1 d . . . . .
C1B C 0.3760(2) 1.5593(9) 0.30850(13) 0.0161(10) Uani 1 1 d . . . . .
C4D C 0.7254(2) 0.1541(9) 0.62917(12) 0.0144(10) Uani 1 1 d . . . . .
C2C C 0.6904(2) 1.6980(10) 0.39213(12) 0.0183(10) Uani 1 1 d . . . . .
C6C C 0.6333(2) 1.8353(9) 0.34161(12) 0.0167(10) Uani 1 1 d . . . . .
H6C H 0.599645 1.818232 0.326778 0.02 Uiso 1 1 calc R U . . .
C2 C 0.5939(2) 1.4711(9) 0.37850(12) 0.0152(10) Uani 1 1 d . . . . .
C6E C 0.5912(2) -0.2648(9) 0.71390(12) 0.0166(10) Uani 1 1 d . . . . .
H6E H 0.622873 -0.384363 0.716801 0.02 Uiso 1 1 calc R U . . .
C4G C 0.8563(2) 1.1812(9) 0.46272(12) 0.0160(10) Uani 1 1 d . . . . .
C5A C 0.6378(2) 0.3872(9) 0.52162(12) 0.0177(10) Uani 1 1 d . . . . .
H5A H 0.677752 0.374996 0.529371 0.021 Uiso 1 1 calc R U . . .
C1F C 0.8640(2) -0.2147(9) 0.63069(12) 0.0139(10) Uani 1 1 d . . . . .
C4B C 0.2715(2) 1.6639(10) 0.27119(13) 0.0189(10) Uani 1 1 d . . . . .
C3B C 0.3212(2) 1.8183(10) 0.26561(13) 0.0172(10) Uani 1 1 d . . . . .
H3B H 0.319975 1.957655 0.249204 0.021 Uiso 1 1 calc R U . . .
C6B C 0.3255(2) 1.4077(10) 0.31325(13) 0.0180(10) Uani 1 1 d . . . . .
H6B H 0.326612 1.265365 0.329188 0.022 Uiso 1 1 calc R U . . .
C1E C 0.5976(2) -0.0636(9) 0.69024(13) 0.0154(10) Uani 1 1 d . . . . .
C1C C 0.6399(2) 1.6659(9) 0.37084(12) 0.0152(10) Uani 1 1 d . . . . .
C3E C 0.4979(2) 0.0764(9) 0.70499(13) 0.0176(10) Uani 1 1 d . . . . .
H3E H 0.46583 0.193778 0.701899 0.021 Uiso 1 1 calc R U . . .
C5B C 0.2738(2) 1.4607(9) 0.29518(13) 0.0194(10) Uani 1 1 d . . . . .
H5B H 0.239605 1.357207 0.299208 0.023 Uiso 1 1 calc R U . . .
C2B C 0.3726(2) 1.7655(9) 0.28440(13) 0.0169(10) Uani 1 1 d . . . . .
H2B H 0.406496 1.872082 0.280817 0.02 Uiso 1 1 calc R U . . .
C1A C 0.5642(2) 0.5793(9) 0.48305(12) 0.0148(10) Uani 1 1 d . . . . .
C5G C 0.7957(2) 1.1833(9) 0.46906(12) 0.0152(9) Uani 1 1 d . . . . .
H5G H 0.770249 1.294224 0.455962 0.018 Uiso 1 1 calc R U . . .
C2F C 0.9164(2) -0.2397(9) 0.61141(12) 0.0154(10) Uani 1 1 d . . . . .
C6G C 0.7730(2) 1.0205(9) 0.49491(12) 0.0166(10) Uani 1 1 d . . . . .
H6G H 0.731525 1.021831 0.499301 0.02 Uiso 1 1 calc R U . . .
C62 C 0.4315(2) 1.5142(10) 0.32729(13) 0.0178(10) Uani 1 1 d . . . . .
C5 C 0.5110(2) 1.1137(9) 0.39414(13) 0.0187(11) Uani 1 1 d . . . . .
H5 H 0.481937 0.98551 0.39918 0.022 Uiso 1 1 calc R U . . .
C5E C 0.5401(2) -0.2990(9) 0.73360(12) 0.0173(10) Uani 1 1 d . . . . .
H5E H 0.537149 -0.436966 0.750134 0.021 Uiso 1 1 calc R U . . .
C42D C 0.6532(2) -0.0379(9) 0.67062(13) 0.0163(10) Uani 1 1 d . . . . .
C41 C 0.5795(2) 0.9508(9) 0.44209(13) 0.0167(10) Uani 1 1 d . . . . .
C4C C 0.7235(2) 2.0544(10) 0.35641(13) 0.0203(11) Uani 1 1 d . . . . .
H4C H 0.751879 2.186724 0.351815 0.024 Uiso 1 1 calc R U . . .
C3A C 0.5358(2) 0.2468(9) 0.52581(12) 0.0161(10) Uani 1 1 d . . . . .
H3A H 0.505752 0.142553 0.536214 0.019 Uiso 1 1 calc R U . . .
C61D C 0.8116(2) 0.4904(9) 0.55661(13) 0.0161(10) Uani 1 1 d . . . . .
C61 C 0.4460(2) 1.3125(10) 0.34782(13) 0.0182(10) Uani 1 1 d . . . . .
C3C C 0.7309(2) 1.8928(9) 0.38496(13) 0.0195(10) Uani 1 1 d . . . . .
H3C H 0.764176 1.915354 0.399931 0.023 Uiso 1 1 calc R U . . .
C4 C 0.5639(2) 1.1236(9) 0.41283(12) 0.0168(10) Uani 1 1 d . . . . .
C4E C 0.4932(2) -0.1267(10) 0.72862(13) 0.0162(10) Uani 1 1 d . . . . .
C6F C 0.8543(2) -0.3878(9) 0.65891(12) 0.0170(10) Uani 1 1 d . . . . .
H6F H 0.819084 -0.374315 0.67248 0.02 Uiso 1 1 calc R U . . .
C62D C 0.7832(2) 0.6925(9) 0.54241(12) 0.0145(10) Uani 1 1 d . . . . .
C2A C 0.5224(2) 0.4204(9) 0.49885(12) 0.0152(10) Uani 1 1 d . . . . .
H2A H 0.482512 0.430464 0.490892 0.018 Uiso 1 1 calc R U . . .
C6A C 0.6231(2) 0.5579(9) 0.49542(13) 0.0179(10) Uani 1 1 d . . . . .
H6A H 0.653036 0.664244 0.485335 0.022 Uiso 1 1 calc R U . . .
C5D C 0.7371(2) 0.3342(9) 0.60282(12) 0.0174(10) Uani 1 1 d . . . . .
H5D H 0.70862 0.462455 0.596631 0.021 Uiso 1 1 calc R U . . .
C5F C 0.8960(2) -0.5784(10) 0.66706(14) 0.0213(11) Uani 1 1 d . . . . .
H5F H 0.889449 -0.692818 0.686311 0.026 Uiso 1 1 calc R U . . .
C3F C 0.9572(2) -0.4335(10) 0.61922(13) 0.0189(10) Uani 1 1 d . . . . .
H3F H 0.99207 -0.45084 0.605433 0.023 Uiso 1 1 calc R U . . .
C4F C 0.9471(2) -0.6007(10) 0.64692(14) 0.0213(11) Uani 1 1 d . . . . .
H4F H 0.975339 -0.732039 0.652284 0.026 Uiso 1 1 calc R U . . .
C2G C 0.8696(2) 0.8575(9) 0.50752(13) 0.0185(10) Uani 1 1 d . . . . .
H2G H 0.895022 0.745351 0.520442 0.022 Uiso 1 1 calc R U . . .
C41A C 0.5724(2) -0.1126(10) 0.57768(13) 0.0196(10) Uani 1 1 d . . . . .
H41A H 0.540352 -0.016332 0.589269 0.029 Uiso 1 1 calc R U . . .
H43A H 0.592369 -0.223729 0.594938 0.029 Uiso 1 1 calc R U . . .
H42A H 0.555793 -0.220783 0.55886 0.029 Uiso 1 1 calc R U . . .
C2E C 0.5497(2) 0.1084(9) 0.68579(13) 0.0188(10) Uani 1 1 d . . . . .
H2E H 0.552805 0.247709 0.669471 0.023 Uiso 1 1 calc R U . . .
C41D C 0.6680(2) 0.1486(10) 0.64738(13) 0.0168(10) Uani 1 1 d . . . . .
C6 C 0.5020(2) 1.2994(9) 0.36754(13) 0.0177(10) Uani 1 1 d . . . . .
C42 C 0.5470(2) 0.7527(9) 0.45430(12) 0.0157(10) Uani 1 1 d . . . . .
C5C C 0.6752(2) 2.0255(10) 0.33437(13) 0.0198(10) Uani 1 1 d . . . . .
H5C H 0.670723 2.135069 0.31441 0.024 Uiso 1 1 calc R U . . .
C3G C 0.8930(2) 1.0183(10) 0.48233(13) 0.0218(11) Uani 1 1 d . . . . .
H3G H 0.934562 1.01875 0.47821 0.026 Uiso 1 1 calc R U . . .
C41B C 0.2128(2) 1.9217(11) 0.23188(14) 0.0264(12) Uani 1 1 d . . . . .
H41B H 0.22548 2.079351 0.244264 0.04 Uiso 1 1 calc R U . . .
H42B H 0.171355 1.940623 0.224563 0.04 Uiso 1 1 calc R U . . .
H43B H 0.237737 1.895341 0.211081 0.04 Uiso 1 1 calc R U . . .
C41E C 0.4305(2) -0.3676(11) 0.76780(14) 0.0256(12) Uani 1 1 d . . . . .
H41E H 0.440719 -0.525804 0.754761 0.038 Uiso 1 1 calc R U . . .
H42E H 0.388779 -0.374929 0.774898 0.038 Uiso 1 1 calc R U . . .
H43E H 0.455555 -0.354327 0.78879 0.038 Uiso 1 1 calc R U . . .
C41G C 0.8480(2) 1.5197(11) 0.42019(14) 0.0258(12) Uani 1 1 d . . . . .
H41G H 0.819553 1.427957 0.405147 0.039 Uiso 1 1 calc R U . . .
H43G H 0.873054 1.632254 0.405649 0.039 Uiso 1 1 calc R U . . .
H42G H 0.826492 1.625827 0.4374 0.039 Uiso 1 1 calc R U . . .
H42D H 0.6780(19) -0.178(9) 0.6751(12) 0.001(10) Uiso 1 1 d . . . . .
H41D H 0.636(2) 0.290(11) 0.6445(16) 0.034(16) Uiso 1 1 d . . . . .
H61D H 0.857(2) 0.423(10) 0.5451(14) 0.017(13) Uiso 1 1 d . . . . .
H62D H 0.742(3) 0.736(11) 0.5506(15) 0.038(17) Uiso 1 1 d . . . . .
H2F H 0.903(3) 0.047(17) 0.582(2) 0.07(3) Uiso 1 1 d . . . . .
H421 H 0.509(2) 0.707(10) 0.4477(14) 0.021(14) Uiso 1 1 d . . . . .
H61 H 0.413(3) 1.168(12) 0.3505(16) 0.039(18) Uiso 1 1 d . . . . .
H62 H 0.458(2) 1.653(9) 0.3257(12) 0.008(12) Uiso 1 1 d . . . . .
H411 H 0.614(3) 0.986(10) 0.4531(14) 0.022(15) Uiso 1 1 d . . . . .

loop_
    _atom_site_aniso_label
    _atom_site_aniso_U_11
    _atom_site_aniso_U_22
    _atom_site_aniso_U_33
    _atom_site_aniso_U_23
    _atom_site_aniso_U_13
    _atom_site_aniso_U_12
O4A 0.0180(16) 0.0215(18) 0.0200(17) 0.0095(15) -0.0051(14) -0.0019(14)
O4B 0.0161(17) 0.0271(19) 0.0223(18) 0.0020(15) -0.0006(14) -0.0055(15)
O4E 0.0139(16) 0.031(2) 0.0185(18) 0.0009(15) 0.0045(14) 0.0051(15)
O4G 0.0187(18) 0.030(2) 0.026(2) 0.0185(16) 0.0039(15) 0.0051(16)
O2F 0.0236(19) 0.025(2) 0.027(2) 0.0051(16) 0.0058(16) 0.0065(16)
O2C 0.031(2) 0.030(2) 0.032(2) 0.0071(18) -0.0048(17) 0.0004(18)
N1D 0.018(2) 0.0107(19) 0.014(2) 0.0005(15) -0.0009(16) -0.0032(16)
N3 0.020(2) 0.014(2) 0.0111(19) -0.0007(16) 0.0012(16) 0.0056(16)
N3D 0.017(2) 0.013(2) 0.016(2) -0.0016(16) -0.0017(16) -0.0025(16)
N1 0.018(2) 0.018(2) 0.014(2) 0.0017(17) 0.0042(16) 0.0068(17)
C6D 0.016(2) 0.015(2) 0.012(2) -0.0003(19) -0.0048(18) -0.0026(19)
C2D 0.017(2) 0.013(2) 0.010(2) -0.0023(18) -0.0008(18) -0.0055(18)
C4A 0.017(2) 0.014(2) 0.011(2) -0.0021(18) -0.0005(18) 0.0009(19)
C1G 0.014(2) 0.013(2) 0.011(2) 0.0001(18) 0.0013(18) -0.0047(18)
C1B 0.016(2) 0.015(2) 0.018(2) -0.005(2) 0.0050(19) 0.0018(19)
C4D 0.012(2) 0.015(2) 0.016(2) 0.0002(19) -0.0040(18) -0.0024(18)
C2C 0.023(3) 0.020(2) 0.011(2) 0.002(2) 0.0007(19) 0.007(2)
C6C 0.016(2) 0.021(3) 0.013(2) -0.0001(19) 0.0008(18) 0.0091(19)
C2 0.018(2) 0.016(2) 0.012(2) -0.0039(19) 0.0035(19) 0.0062(19)
C6E 0.015(2) 0.015(2) 0.019(2) -0.0008(19) -0.0037(18) 0.0029(19)
C4G 0.017(2) 0.017(2) 0.014(2) 0.0027(19) 0.0033(18) -0.0006(19)
C5A 0.017(2) 0.021(3) 0.015(2) 0.001(2) 0.0002(19) -0.004(2)
C1F 0.016(2) 0.011(2) 0.014(2) -0.0008(18) -0.0032(18) -0.0009(18)
C4B 0.014(2) 0.026(3) 0.017(2) -0.008(2) 0.0030(19) 0.000(2)
C3B 0.014(2) 0.020(2) 0.018(2) 0.001(2) 0.0033(19) 0.0013(19)
C6B 0.015(2) 0.018(2) 0.021(3) 0.002(2) 0.005(2) 0.0045(19)
C1E 0.015(2) 0.015(2) 0.016(2) -0.0013(19) -0.0025(18) -0.0020(19)
C1C 0.018(2) 0.013(2) 0.015(2) -0.0016(19) 0.0027(18) 0.0051(18)
C3E 0.017(2) 0.016(2) 0.020(3) -0.004(2) -0.0046(19) 0.002(2)
C5B 0.015(2) 0.020(3) 0.024(3) -0.002(2) 0.003(2) -0.007(2)
C2B 0.011(2) 0.017(2) 0.023(3) 0.000(2) 0.0042(18) -0.0038(19)
C1A 0.018(2) 0.013(2) 0.013(2) -0.0037(18) 0.0006(18) 0.0026(19)
C5G 0.017(2) 0.014(2) 0.014(2) 0.0021(19) -0.0015(18) 0.0017(18)
C2F 0.021(2) 0.014(2) 0.011(2) 0.0004(18) -0.0001(18) -0.0053(19)
C6G 0.014(2) 0.014(2) 0.022(3) -0.0030(19) 0.003(2) 0.0004(18)
C62 0.017(2) 0.018(2) 0.018(2) 0.000(2) 0.0046(19) 0.002(2)
C5 0.021(2) 0.016(2) 0.019(3) 0.000(2) 0.009(2) 0.0012(19)
C5E 0.022(3) 0.015(2) 0.014(2) 0.0026(19) -0.0025(19) -0.002(2)
C42D 0.014(2) 0.014(2) 0.021(3) -0.002(2) -0.0021(19) 0.0004(19)
C41 0.018(2) 0.018(2) 0.014(2) 0.000(2) 0.001(2) 0.000(2)
C4C 0.020(2) 0.017(2) 0.024(3) 0.000(2) 0.006(2) 0.003(2)
C3A 0.018(2) 0.016(2) 0.015(2) -0.0028(19) 0.0044(19) 0.003(2)
C61D 0.016(2) 0.016(2) 0.017(2) -0.0011(19) 0.0003(19) -0.0023(19)
C61 0.019(2) 0.017(2) 0.018(2) -0.003(2) 0.007(2) 0.003(2)
C3C 0.017(2) 0.018(2) 0.024(3) -0.001(2) 0.002(2) 0.0063(19)
C4 0.023(2) 0.013(2) 0.014(2) 0.0001(19) 0.0034(19) 0.0043(19)
C4E 0.010(2) 0.022(2) 0.017(2) -0.007(2) -0.0034(18) -0.0019(19)
C6F 0.021(2) 0.016(2) 0.014(2) -0.0017(19) -0.0039(19) -0.0088(19)
C62D 0.013(2) 0.014(2) 0.017(2) -0.0020(19) -0.0003(18) -0.0014(18)
C2A 0.015(2) 0.017(2) 0.013(2) -0.0016(19) -0.0017(18) 0.0029(19)
C6A 0.016(2) 0.018(3) 0.019(2) 0.001(2) 0.0063(19) -0.002(2)
C5D 0.019(3) 0.016(2) 0.017(2) 0.002(2) -0.0051(19) 0.000(2)
C5F 0.029(3) 0.018(2) 0.018(3) 0.004(2) -0.006(2) 0.001(2)
C3F 0.020(2) 0.020(3) 0.017(2) -0.004(2) 0.002(2) 0.001(2)
C4F 0.026(3) 0.016(2) 0.022(3) 0.000(2) -0.009(2) 0.001(2)
C2G 0.015(2) 0.020(2) 0.021(3) 0.007(2) -0.0010(19) 0.0008(19)
C41A 0.021(2) 0.017(2) 0.021(3) 0.006(2) -0.001(2) -0.003(2)
C2E 0.022(2) 0.015(2) 0.019(3) -0.002(2) -0.004(2) -0.001(2)
C41D 0.017(2) 0.018(3) 0.015(2) -0.0003(19) -0.0023(19) 0.001(2)
C6 0.024(3) 0.014(2) 0.016(2) -0.0030(19) 0.006(2) 0.007(2)
C42 0.010(2) 0.020(2) 0.017(2) -0.0026(19) 0.0037(18) 0.0039(19)
C5C 0.026(3) 0.018(2) 0.014(2) 0.001(2) 0.004(2) 0.002(2)
C3G 0.012(2) 0.027(3) 0.026(3) 0.009(2) -0.0002(19) 0.001(2)
C41B 0.016(2) 0.040(3) 0.023(3) 0.006(2) -0.006(2) -0.004(2)
C41E 0.018(2) 0.038(3) 0.021(3) 0.005(2) 0.002(2) 0.003(2)
C41G 0.023(3) 0.028(3) 0.026(3) 0.018(2) 0.003(2) 0.005(2)


#----------------------------------------------------------------------------#
#                   MOLECULAR GEOMETRY                                       #
#----------------------------------------------------------------------------#

_geom_special_details
;
 All esds (except the esd in the dihedral angle between two l.s. planes)
 are estimated using the full covariance matrix.  The cell esds are taken
 into account individually in the estimation of esds in distances, angles
 and torsion angles; correlations between esds in cell parameters are only
 used when they are defined by crystal symmetry.  An approximate (isotropic)
 treatment of cell esds is used for estimating esds involving l.s. planes.
;
loop_
    _geom_bond_atom_site_label_1
    _geom_bond_atom_site_label_2
    _geom_bond_distance
    _geom_bond_site_symmetry_2
    _geom_bond_publ_flag
O4A C4A 1.367(6) . ?
O4A C41A 1.434(6) . ?
O4B C4B 1.366(6) . ?
O4B C41B 1.432(6) . ?
O4E C4E 1.378(6) . ?
O4E C41E 1.422(6) . ?
O4G C4G 1.366(6) . ?
O4G C41G 1.445(6) . ?
O2F C2F 1.351(6) . ?
O2F H2F 0.90(8) . ?
O2C C2C 1.349(6) . ?
O2C H2C 0.84 . ?
N1D C6D 1.333(6) . ?
N1D C2D 1.344(6) . ?
N3 C4 1.339(6) . ?
N3 C2 1.358(6) . ?
N3D C2D 1.336(6) . ?
N3D C4D 1.354(6) . ?
N1 C2 1.333(6) . ?
N1 C6 1.347(6) . ?
C6D C5D 1.398(7) . ?
C6D C61D 1.473(7) . ?
C2D C1F 1.485(6) . ?
C4A C3A 1.387(6) . ?
C4A C5A 1.405(7) . ?
C1G C6G 1.383(7) . ?
C1G C2G 1.400(6) . ?
C1G C62D 1.473(6) . ?
C1B C6B 1.393(7) . ?
C1B C2B 1.403(7) . ?
C1B C62 1.459(7) . ?
C4D C5D 1.389(7) . ?
C4D C41D 1.469(6) . ?
C2C C3C 1.383(7) . ?
C2C C1C 1.406(7) . ?
C6C C5C 1.388(7) . ?
C6C C1C 1.419(7) . ?
C6C H6C 0.95 . ?
C2 C1C 1.473(7) . ?
C6E C1E 1.378(7) . ?
C6E C5E 1.385(7) . ?
C6E H6E 0.95 . ?
C4G C5G 1.388(6) . ?
C4G C3G 1.395(7) . ?
C5A C6A 1.368(7) . ?
C5A H5A 0.95 . ?
C1F C2F 1.397(6) . ?
C1F C6F 1.410(6) . ?
C4B C5B 1.387(7) . ?
C4B C3B 1.390(7) . ?
C3B C2B 1.391(7) . ?
C3B H3B 0.95 . ?
C6B C5B 1.380(7) . ?
C6B H6B 0.95 . ?
C1E C2E 1.407(7) . ?
C1E C42D 1.464(7) . ?
C3E C4E 1.381(7) . ?
C3E C2E 1.387(7) . ?
C3E H3E 0.95 . ?
C5B H5B 0.95 . ?
C2B H2B 0.95 . ?
C1A C2A 1.385(7) . ?
C1A C6A 1.415(7) . ?
C1A C42 1.462(7) . ?
C5G C6G 1.389(6) . ?
C5G H5G 0.95 . ?
C2F C3F 1.389(7) . ?
C6G H6G 0.95 . ?
C62 C61 1.338(7) . ?
C62 H62 0.93(5) . ?
C5 C4 1.389(7) . ?
C5 C6 1.405(7) . ?
C5 H5 0.95 . ?
C5E C4E 1.393(7) . ?
C5E H5E 0.95 . ?
C42D C41D 1.346(7) . ?
C42D H42D 0.93(4) . ?
C41 C42 1.338(7) . ?
C41 C4 1.466(7) . ?
C41 H411 0.91(6) . ?
C4C C3C 1.376(7) . ?
C4C C5C 1.383(7) . ?
C4C H4C 0.95 . ?
C3A C2A 1.392(7) . ?
C3A H3A 0.95 . ?
C61D C62D 1.335(7) . ?
C61D H61D 1.17(5) . ?
C61 C6 1.471(7) . ?
C61 H61 1.06(6) . ?
C3C H3C 0.95 . ?
C6F C5F 1.393(7) . ?
C6F H6F 0.95 . ?
C62D H62D 1.01(6) . ?
C2A H2A 0.95 . ?
C6A H6A 0.95 . ?
C5D H5D 0.95 . ?
C5F C4F 1.390(7) . ?
C5F H5F 0.95 . ?
C3F C4F 1.378(7) . ?
C3F H3F 0.95 . ?
C4F H4F 0.95 . ?
C2G C3G 1.371(7) . ?
C2G H2G 0.95 . ?
C41A H41A 0.98 . ?
C41A H43A 0.98 . ?
C41A H42A 0.98 . ?
C2E H2E 0.95 . ?
C41D H41D 1.03(6) . ?
C42 H421 0.93(5) . ?
C5C H5C 0.95 . ?
C3G H3G 0.95 . ?
C41B H41B 0.98 . ?
C41B H42B 0.98 . ?
C41B H43B 0.98 . ?
C41E H41E 0.98 . ?
C41E H42E 0.98 . ?
C41E H43E 0.98 . ?
C41G H41G 0.98 . ?
C41G H43G 0.98 . ?
C41G H42G 0.98 . ?

loop_
    _geom_angle_atom_site_label_1
    _geom_angle_atom_site_label_2
    _geom_angle_atom_site_label_3
    _geom_angle
    _geom_angle_site_symmetry_1
    _geom_angle_site_symmetry_3
    _geom_angle_publ_flag
C4A O4A C41A 117.2(4) . . ?
C4B O4B C41B 117.8(4) . . ?
C4E O4E C41E 117.9(4) . . ?
C4G O4G C41G 115.8(4) . . ?
C2F O2F H2F 111(5) . . ?
C2C O2C H2C 109.5 . . ?
C6D N1D C2D 118.6(4) . . ?
C4 N3 C2 118.1(4) . . ?
C2D N3D C4D 116.6(4) . . ?
C2 N1 C6 117.6(4) . . ?
N1D C6D C5D 119.9(4) . . ?
N1D C6D C61D 113.8(4) . . ?
C5D C6D C61D 126.3(4) . . ?
N3D C2D N1D 125.3(4) . . ?
N3D C2D C1F 118.9(4) . . ?
N1D C2D C1F 115.8(4) . . ?
O4A C4A C3A 125.1(4) . . ?
O4A C4A C5A 114.9(4) . . ?
C3A C4A C5A 120.0(4) . . ?
C6G C1G C2G 118.0(4) . . ?
C6G C1G C62D 120.6(4) . . ?
C2G C1G C62D 121.4(4) . . ?
C6B C1B C2B 117.5(4) . . ?
C6B C1B C62 123.4(5) . . ?
C2B C1B C62 119.1(4) . . ?
N3D C4D C5D 121.3(4) . . ?
N3D C4D C41D 117.4(4) . . ?
C5D C4D C41D 121.3(4) . . ?
O2C C2C C3C 118.2(4) . . ?
O2C C2C C1C 121.4(5) . . ?
C3C C2C C1C 120.4(4) . . ?
C5C C6C C1C 121.0(5) . . ?
C5C C6C H6C 119.5 . . ?
C1C C6C H6C 119.5 . . ?
N1 C2 N3 124.7(4) . . ?
N1 C2 C1C 118.5(4) . . ?
N3 C2 C1C 116.8(4) . . ?
C1E C6E C5E 122.4(4) . . ?
C1E C6E H6E 118.8 . . ?
C5E C6E H6E 118.8 . . ?
O4G C4G C5G 125.0(4) . . ?
O4G C4G C3G 115.1(4) . . ?
C5G C4G C3G 119.9(4) . . ?
C6A C5A C4A 120.2(4) . . ?
C6A C5A H5A 119.9 . . ?
C4A C5A H5A 119.9 . . ?
C2F C1F C6F 118.1(4) . . ?
C2F C1F C2D 122.1(4) . . ?
C6F C1F C2D 119.7(4) . . ?
O4B C4B C5B 116.1(4) . . ?
O4B C4B C3B 123.9(5) . . ?
C5B C4B C3B 120.0(5) . . ?
C4B C3B C2B 119.0(5) . . ?
C4B C3B H3B 120.5 . . ?
C2B C3B H3B 120.5 . . ?
C5B C6B C1B 121.1(5) . . ?
C5B C6B H6B 119.4 . . ?
C1B C6B H6B 119.4 . . ?
C6E C1E C2E 117.9(4) . . ?
C6E C1E C42D 119.4(4) . . ?
C2E C1E C42D 122.7(4) . . ?
C2C C1C C6C 117.6(4) . . ?
C2C C1C C2 122.5(4) . . ?
C6C C1C C2 119.8(4) . . ?
C4E C3E C2E 119.7(4) . . ?
C4E C3E H3E 120.1 . . ?
C2E C3E H3E 120.1 . . ?
C6B C5B C4B 120.5(4) . . ?
C6B C5B H5B 119.7 . . ?
C4B C5B H5B 119.7 . . ?
C3B C2B C1B 121.9(4) . . ?
C3B C2B H2B 119.1 . . ?
C1B C2B H2B 119.1 . . ?
C2A C1A C6A 116.8(4) . . ?
C2A C1A C42 120.2(4) . . ?
C6A C1A C42 123.0(4) . . ?
C4G C5G C6G 118.8(4) . . ?
C4G C5G H5G 120.6 . . ?
C6G C5G H5G 120.6 . . ?
O2F C2F C3F 116.5(4) . . ?
O2F C2F C1F 122.4(4) . . ?
C3F C2F C1F 121.0(4) . . ?
C1G C6G C5G 122.2(4) . . ?
C1G C6G H6G 118.9 . . ?
C5G C6G H6G 118.9 . . ?
C61 C62 C1B 128.2(5) . . ?
C61 C62 H62 119(3) . . ?
C1B C62 H62 113(3) . . ?
C4 C5 C6 117.9(5) . . ?
C4 C5 H5 121 . . ?
C6 C5 H5 121 . . ?
C6E C5E C4E 118.5(4) . . ?
C6E C5E H5E 120.7 . . ?
C4E C5E H5E 120.7 . . ?
C41D C42D C1E 127.7(4) . . ?
C41D C42D H42D 121(3) . . ?
C1E C42D H42D 111(3) . . ?
C42 C41 C4 126.3(5) . . ?
C42 C41 H411 118(3) . . ?
C4 C41 H411 116(3) . . ?
C3C C4C C5C 120.5(5) . . ?
C3C C4C H4C 119.8 . . ?
C5C C4C H4C 119.8 . . ?
C4A C3A C2A 118.3(4) . . ?
C4A C3A H3A 120.8 . . ?
C2A C3A H3A 120.8 . . ?
C62D C61D C6D 127.9(4) . . ?
C62D C61D H61D 120(3) . . ?
C6D C61D H61D 112(3) . . ?
C62 C61 C6 122.8(5) . . ?
C62 C61 H61 115(3) . . ?
C6 C61 H61 122(3) . . ?
C4C C3C C2C 120.9(5) . . ?
C4C C3C H3C 119.6 . . ?
C2C C3C H3C 119.6 . . ?
N3 C4 C5 120.7(4) . . ?
N3 C4 C41 114.4(4) . . ?
C5 C4 C41 124.9(5) . . ?
O4E C4E C3E 115.8(4) . . ?
O4E C4E C5E 123.5(4) . . ?
C3E C4E C5E 120.7(4) . . ?
C5F C6F C1F 120.6(5) . . ?
C5F C6F H6F 119.7 . . ?
C1F C6F H6F 119.7 . . ?
C61D C62D C1G 123.3(4) . . ?
C61D C62D H62D 119(3) . . ?
C1G C62D H62D 117(3) . . ?
C1A C2A C3A 123.3(4) . . ?
C1A C2A H2A 118.4 . . ?
C3A C2A H2A 118.4 . . ?
C5A C6A C1A 121.3(4) . . ?
C5A C6A H6A 119.3 . . ?
C1A C6A H6A 119.3 . . ?
C4D C5D C6D 118.3(4) . . ?
C4D C5D H5D 120.9 . . ?
C6D C5D H5D 120.9 . . ?
C4F C5F C6F 119.8(5) . . ?
C4F C5F H5F 120.1 . . ?
C6F C5F H5F 120.1 . . ?
C4F C3F C2F 120.1(5) . . ?
C4F C3F H3F 120 . . ?
C2F C3F H3F 120 . . ?
C3F C4F C5F 120.4(5) . . ?
C3F C4F H4F 119.8 . . ?
C5F C4F H4F 119.8 . . ?
C3G C2G C1G 120.9(4) . . ?
C3G C2G H2G 119.6 . . ?
C1G C2G H2G 119.6 . . ?
O4A C41A H41A 109.5 . . ?
O4A C41A H43A 109.5 . . ?
H41A C41A H43A 109.5 . . ?
O4A C41A H42A 109.5 . . ?
H41A C41A H42A 109.5 . . ?
H43A C41A H42A 109.5 . . ?
C3E C2E C1E 120.7(5) . . ?
C3E C2E H2E 119.7 . . ?
C1E C2E H2E 119.7 . . ?
C42D C41D C4D 122.9(4) . . ?
C42D C41D H41D 114(3) . . ?
C4D C41D H41D 123(3) . . ?
N1 C6 C5 120.9(4) . . ?
N1 C6 C61 117.6(4) . . ?
C5 C6 C61 121.5(4) . . ?
C41 C42 C1A 125.3(5) . . ?
C41 C42 H421 127(3) . . ?
C1A C42 H421 107(3) . . ?
C4C C5C C6C 119.5(5) . . ?
C4C C5C H5C 120.2 . . ?
C6C C5C H5C 120.2 . . ?
C2G C3G C4G 120.3(4) . . ?
C2G C3G H3G 119.8 . . ?
C4G C3G H3G 119.8 . . ?
O4B C41B H41B 109.5 . . ?
O4B C41B H42B 109.5 . . ?
H41B C41B H42B 109.5 . . ?
O4B C41B H43B 109.5 . . ?
H41B C41B H43B 109.5 . . ?
H42B C41B H43B 109.5 . . ?
O4E C41E H41E 109.5 . . ?
O4E C41E H42E 109.5 . . ?
H41E C41E H42E 109.5 . . ?
O4E C41E H43E 109.5 . . ?
H41E C41E H43E 109.5 . . ?
H42E C41E H43E 109.5 . . ?
O4G C41G H41G 109.5 . . ?
O4G C41G H43G 109.5 . . ?
H41G C41G H43G 109.5 . . ?
O4G C41G H42G 109.5 . . ?
H41G C41G H42G 109.5 . . ?
H43G C41G H42G 109.5 . . ?

_shelx_res_file
;
TITL shelxt_a.res in Pca2(1)
    shelx.res
    created by SHELXL-2018/3 at 08:55:35 on 05-Nov-2021
CELL  0.71073  22.5686   5.1402  37.9995   90.000   90.000   90.000
ZERR     8.00   0.0007   0.0001   0.0014    0.000    0.000    0.000
LATT  -1
SYMM  - X, - Y, 1/2 + Z
SYMM  1/2 + X, - Y,   Z
SYMM  1/2 - X,   Y, 1/2 + Z
SFAC  C    H    N    O
UNIT  224 192 16 24
MERG   2
FMAP   2
PLAN    5
SIZE     0.030   0.035   0.300
ACTA
BOND
BOND   $H
LIST   4
L.S.  10
TEMP  -173.00
WGHT    0.062400    0.816300
FVAR       0.35662
O4A   4    0.614117    0.067418    0.563014    11.00000    0.01802    0.02149 =
         0.01995    0.00946   -0.00507   -0.00192
O4B   4    0.218238    1.702190    0.254865    11.00000    0.01608    0.02714 =
         0.02228    0.00197   -0.00065   -0.00546
O4E   4    0.439822   -0.146556    0.745990    11.00000    0.01387    0.03125 =
         0.01854    0.00090    0.00448    0.00514
O4G   4    0.884568    1.332499    0.438425    11.00000    0.01865    0.03030 =
         0.02630    0.01850    0.00393    0.00515
O2F   4    0.929572   -0.082572    0.584000    11.00000    0.02365    0.02544 =
         0.02662    0.00510    0.00584    0.00652
O2C   4    0.699914    1.545530    0.420448    11.00000    0.03080    0.03027 =
         0.03204    0.00709   -0.00478    0.00042
AFIX 147
H2C   2    0.678953    1.410966    0.418922    11.00000   -1.50000
AFIX   0
N1D   3    0.831380    0.142372    0.595011    11.00000    0.01791    0.01067 =
         0.01445    0.00054   -0.00090   -0.00319
N3    3    0.604973    1.302993    0.405264    11.00000    0.02034    0.01449 =
         0.01107   -0.00068    0.00122    0.00558
N3D   3    0.766335   -0.024931    0.638810    11.00000    0.01674    0.01276 =
         0.01558   -0.00160   -0.00170   -0.00255
N1    3    0.544210    1.474855    0.359529    11.00000    0.01778    0.01799 =
         0.01410    0.00168    0.00420    0.00683
C6D   1    0.791784    0.321945    0.585663    11.00000    0.01643    0.01538 =
         0.01193   -0.00034   -0.00479   -0.00260
C2D   1    0.817645   -0.021746    0.621307    11.00000    0.01673    0.01305 =
         0.01024   -0.00225   -0.00085   -0.00554
C4A   1    0.594109    0.229742    0.537116    11.00000    0.01735    0.01433 =
         0.01106   -0.00206   -0.00050    0.00092
C1G   1    0.808670    0.856445    0.514462    11.00000    0.01433    0.01345 =
         0.01092    0.00009    0.00131   -0.00469
C1B   1    0.376042    1.559251    0.308505    11.00000    0.01560    0.01461 =
         0.01798   -0.00505    0.00499    0.00177
C4D   1    0.725437    0.154060    0.629171    11.00000    0.01236    0.01461 =
         0.01622    0.00022   -0.00401   -0.00244
C2C   1    0.690353    1.698005    0.392130    11.00000    0.02345    0.01991 =
         0.01150    0.00170    0.00073    0.00681
C6C   1    0.633301    1.835310    0.341614    11.00000    0.01647    0.02091 =
         0.01258   -0.00006    0.00079    0.00910
AFIX  43
H6C   2    0.599645    1.818232    0.326778    11.00000   -1.20000
AFIX   0
C2    1    0.593876    1.471057    0.378497    11.00000    0.01784    0.01576 =
         0.01207   -0.00388    0.00351    0.00617
C6E   1    0.591157   -0.264759    0.713896    11.00000    0.01540    0.01512 =
         0.01914   -0.00082   -0.00374    0.00294
AFIX  43
H6E   2    0.622873   -0.384363    0.716801    11.00000   -1.20000
AFIX   0
C4G   1    0.856254    1.181186    0.462721    11.00000    0.01671    0.01691 =
         0.01434    0.00270    0.00329   -0.00065
C5A   1    0.637826    0.387161    0.521624    11.00000    0.01735    0.02076 =
         0.01512    0.00052    0.00021   -0.00358
AFIX  43
H5A   2    0.677752    0.374996    0.529371    11.00000   -1.20000
AFIX   0
C1F   1    0.863971   -0.214726    0.630693    11.00000    0.01634    0.01110 =
         0.01430   -0.00080   -0.00321   -0.00092
C4B   1    0.271471    1.663899    0.271195    11.00000    0.01375    0.02568 =
         0.01729   -0.00789    0.00297    0.00045
C3B   1    0.321166    1.818271    0.265606    11.00000    0.01361    0.02021 =
         0.01767    0.00122    0.00325    0.00133
AFIX  43
H3B   2    0.319975    1.957655    0.249204    11.00000   -1.20000
AFIX   0
C6B   1    0.325497    1.407660    0.313248    11.00000    0.01495    0.01775 =
         0.02142    0.00193    0.00539    0.00452
AFIX  43
H6B   2    0.326612    1.265365    0.329188    11.00000   -1.20000
AFIX   0
C1E   1    0.597623   -0.063614    0.690240    11.00000    0.01513    0.01461 =
         0.01643   -0.00126   -0.00251   -0.00201
C1C   1    0.639941    1.665944    0.370837    11.00000    0.01778    0.01320 =
         0.01452   -0.00157    0.00267    0.00513
C3E   1    0.497929    0.076417    0.704991    11.00000    0.01661    0.01617 =
         0.02009   -0.00407   -0.00463    0.00202
AFIX  43
H3E   2    0.465830    0.193778    0.701899    11.00000   -1.20000
AFIX   0
C5B   1    0.273821    1.460669    0.295184    11.00000    0.01476    0.01952 =
         0.02389   -0.00211    0.00310   -0.00662
AFIX  43
H5B   2    0.239605    1.357207    0.299208    11.00000   -1.20000
AFIX   0
C2B   1    0.372648    1.765456    0.284402    11.00000    0.01100    0.01712 =
         0.02268    0.00029    0.00422   -0.00375
AFIX  43
H2B   2    0.406496    1.872082    0.280817    11.00000   -1.20000
AFIX   0
C1A   1    0.564156    0.579270    0.483046    11.00000    0.01803    0.01336 =
         0.01312   -0.00371    0.00064    0.00258
C5G   1    0.795693    1.183340    0.469065    11.00000    0.01710    0.01419 =
         0.01437    0.00212   -0.00148    0.00172
AFIX  43
H5G   2    0.770249    1.294224    0.455962    11.00000   -1.20000
AFIX   0
C2F   1    0.916358   -0.239667    0.611415    11.00000    0.02079    0.01424 =
         0.01126    0.00038   -0.00010   -0.00528
C6G   1    0.772963    1.020501    0.494908    11.00000    0.01370    0.01372 =
         0.02235   -0.00301    0.00270    0.00038
AFIX  43
H6G   2    0.731525    1.021831    0.499301    11.00000   -1.20000
AFIX   0
C62   1    0.431470    1.514160    0.327293    11.00000    0.01740    0.01791 =
         0.01798   -0.00050    0.00462    0.00195
C5    1    0.511036    1.113748    0.394138    11.00000    0.02066    0.01623 =
         0.01922    0.00034    0.00933    0.00116
AFIX  43
H5    2    0.481937    0.985510    0.399180    11.00000   -1.20000
AFIX   0
C5E   1    0.540116   -0.298983    0.733595    11.00000    0.02220    0.01524 =
         0.01432    0.00258   -0.00249   -0.00242
AFIX  43
H5E   2    0.537149   -0.436966    0.750134    11.00000   -1.20000
AFIX   0
C42D  1    0.653156   -0.037876    0.670616    11.00000    0.01428    0.01384 =
         0.02064   -0.00186   -0.00214    0.00041
C41   1    0.579492    0.950845    0.442086    11.00000    0.01829    0.01790 =
         0.01401   -0.00047    0.00057   -0.00042
C4C   1    0.723536    2.054376    0.356414    11.00000    0.02017    0.01653 =
         0.02421   -0.00043    0.00648    0.00312
AFIX  43
H4C   2    0.751879    2.186724    0.351815    11.00000   -1.20000
AFIX   0
C3A   1    0.535781    0.246781    0.525813    11.00000    0.01769    0.01552 =
         0.01515   -0.00280    0.00436    0.00312
AFIX  43
H3A   2    0.505752    0.142553    0.536214    11.00000   -1.20000
AFIX   0
C61D  1    0.811635    0.490408    0.556607    11.00000    0.01572    0.01588 =
         0.01684   -0.00107    0.00028   -0.00233
C61   1    0.445950    1.312472    0.347816    11.00000    0.01896    0.01730 =
         0.01821   -0.00296    0.00741    0.00275
C3C   1    0.730861    1.892801    0.384957    11.00000    0.01729    0.01750 =
         0.02364   -0.00113    0.00184    0.00634
AFIX  43
H3C   2    0.764176    1.915354    0.399931    11.00000   -1.20000
AFIX   0
C4    1    0.563880    1.123593    0.412830    11.00000    0.02341    0.01321 =
         0.01385    0.00005    0.00342    0.00429
C4E   1    0.493236   -0.126659    0.728624    11.00000    0.01037    0.02154 =
         0.01656   -0.00665   -0.00342   -0.00190
C6F   1    0.854307   -0.387838    0.658913    11.00000    0.02115    0.01561 =
         0.01435   -0.00166   -0.00393   -0.00884
AFIX  43
H6F   2    0.819084   -0.374315    0.672480    11.00000   -1.20000
AFIX   0
C62D  1    0.783196    0.692499    0.542410    11.00000    0.01257    0.01413 =
         0.01679   -0.00197   -0.00027   -0.00142
C2A   1    0.522352    0.420445    0.498848    11.00000    0.01480    0.01747 =
         0.01346   -0.00158   -0.00167    0.00294
AFIX  43
H2A   2    0.482512    0.430464    0.490892    11.00000   -1.20000
AFIX   0
C6A   1    0.623092    0.557891    0.495423    11.00000    0.01629    0.01818 =
         0.01932    0.00071    0.00633   -0.00191
AFIX  43
H6A   2    0.653036    0.664244    0.485335    11.00000   -1.20000
AFIX   0
C5D   1    0.737087    0.334235    0.602824    11.00000    0.01897    0.01614 =
         0.01701    0.00167   -0.00509   -0.00049
AFIX  43
H5D   2    0.708620    0.462455    0.596631    11.00000   -1.20000
AFIX   0
C5F   1    0.895972   -0.578448    0.667059    11.00000    0.02855    0.01756 =
         0.01777    0.00442   -0.00555    0.00090
AFIX  43
H5F   2    0.889449   -0.692818    0.686311    11.00000   -1.20000
AFIX   0
C3F   1    0.957176   -0.433528    0.619218    11.00000    0.01987    0.02002 =
         0.01692   -0.00388    0.00153    0.00122
AFIX  43
H3F   2    0.992070   -0.450840    0.605433    11.00000   -1.20000
AFIX   0
C4F   1    0.947130   -0.600724    0.646917    11.00000    0.02566    0.01589 =
         0.02246    0.00044   -0.00948    0.00113
AFIX  43
H4F   2    0.975339   -0.732039    0.652284    11.00000   -1.20000
AFIX   0
C2G   1    0.869599    0.857503    0.507525    11.00000    0.01531    0.01956 =
         0.02066    0.00677   -0.00103    0.00084
AFIX  43
H2G   2    0.895022    0.745351    0.520442    11.00000   -1.20000
AFIX   0
C41A  1    0.572355   -0.112595    0.577680    11.00000    0.02118    0.01695 =
         0.02054    0.00593   -0.00071   -0.00350
AFIX 137
H41A  2    0.540352   -0.016332    0.589269    11.00000   -1.50000
H43A  2    0.592369   -0.223729    0.594938    11.00000   -1.50000
H42A  2    0.555793   -0.220783    0.558860    11.00000   -1.50000
AFIX   0
C2E   1    0.549685    0.108363    0.685789    11.00000    0.02189    0.01538 =
         0.01924   -0.00185   -0.00394   -0.00083
AFIX  43
H2E   2    0.552805    0.247709    0.669471    11.00000   -1.20000
AFIX   0
C41D  1    0.668014    0.148552    0.647377    11.00000    0.01731    0.01786 =
         0.01520   -0.00026   -0.00234    0.00146
C6    1    0.501971    1.299424    0.367538    11.00000    0.02378    0.01361 =
         0.01557   -0.00300    0.00590    0.00732
C42   1    0.547017    0.752721    0.454304    11.00000    0.00978    0.01985 =
         0.01738   -0.00258    0.00374    0.00390
C5C   1    0.675199    2.025495    0.334367    11.00000    0.02648    0.01836 =
         0.01446    0.00132    0.00448    0.00179
AFIX  43
H5C   2    0.670723    2.135069    0.314410    11.00000   -1.20000
AFIX   0
C3G   1    0.893044    1.018277    0.482333    11.00000    0.01194    0.02746 =
         0.02596    0.00909   -0.00021    0.00136
AFIX  43
H3G   2    0.934562    1.018750    0.478210    11.00000   -1.20000
AFIX   0
C41B  1    0.212771    1.921705    0.231879    11.00000    0.01571    0.04042 =
         0.02311    0.00585   -0.00593   -0.00436
AFIX 137
H41B  2    0.225480    2.079351    0.244264    11.00000   -1.50000
H42B  2    0.171355    1.940623    0.224563    11.00000   -1.50000
H43B  2    0.237737    1.895341    0.211081    11.00000   -1.50000
AFIX   0
C41E  1    0.430494   -0.367581    0.767805    11.00000    0.01832    0.03783 =
         0.02057    0.00460    0.00213    0.00265
AFIX 137
H41E  2    0.440719   -0.525804    0.754761    11.00000   -1.50000
H42E  2    0.388779   -0.374929    0.774898    11.00000   -1.50000
H43E  2    0.455555   -0.354327    0.788790    11.00000   -1.50000
AFIX   0
C41G  1    0.847972    1.519696    0.420188    11.00000    0.02309    0.02828 =
         0.02599    0.01833    0.00290    0.00513
AFIX 137
H41G  2    0.819553    1.427957    0.405147    11.00000   -1.50000
H43G  2    0.873054    1.632254    0.405649    11.00000   -1.50000
H42G  2    0.826492    1.625827    0.437400    11.00000   -1.50000
AFIX   0
H42D  2    0.678033   -0.177781    0.675137    11.00000    0.00105
H41D  2    0.636324    0.290354    0.644462    11.00000    0.03364
H61D  2    0.857240    0.423201    0.545092    11.00000    0.01667
H62D  2    0.741875    0.735735    0.550577    11.00000    0.03773
H2F   2    0.902648    0.046983    0.582004    11.00000    0.07265
H421  2    0.508651    0.707266    0.447714    11.00000    0.02096
H61   2    0.412847    1.167569    0.350503    11.00000    0.03907
H62   2    0.457683    1.653393    0.325739    11.00000    0.00779
H411  2    0.614483    0.986495    0.453150    11.00000    0.02183
HKLF    4


REM  shelxt_a.res in Pca2(1)
REM wR2 = 0.1485, GooF = S = 1.036, Restrained GooF = 1.036 for all data
REM R1 = 0.0619 for 7591 Fo > 4sig(Fo) and 0.0850 for all 9721 data
REM 636 parameters refined using 1 restraints

END

WGHT      0.0624      0.8167

REM Highest difference peak  0.844,  deepest hole -0.365,  1-sigma level  0.058
Q1    1   0.8314  1.4596  0.4890  11.00000  0.05    0.24
Q2    1   1.0050 -0.6789  0.5894  11.00000  0.05    0.22
Q3    1   0.3125  1.4010  0.2919  11.00000  0.05    0.22
Q4    1   0.5671 -0.0380  0.6829  11.00000  0.05    0.21
Q5    1   0.7629  2.3515  0.3597  11.00000  0.05    0.21
;
_shelx_res_checksum     65428

_shelx_hkl_file
;
   0   0  48  344.35   40.18
   0   0  47   21.83   10.68
   0   0  46    0.89    8.46
   0   0  45    1.62    7.15
   0   0  44   14.89    8.47
   0   0  43   20.35   10.26
   0   0  42   20.58   13.74
   0   0  41   18.66   12.38
   0   0  40  134.18   16.41
   0   0  39    4.88    6.52
   0   0  38   41.88   15.48
   0   0  37    8.39    6.45
   0   0  36   51.21   16.91
   0   0  35   12.53   12.27
   0   0  34   61.66   10.05
   0   0  33    7.04    5.53
   0   0  32   40.51   13.90
   0   0  31   10.10    8.32
   0   0  30   48.58    8.08
   0   0  29   11.69    9.74
   0   0  28  121.35   17.33
   0   0  27   11.68    5.03
   0   0  26    8.83    4.44
   0   0  25   12.05    4.86
   0   0  24   21.64    4.96
   0   0  23   19.48    4.67
   0   0  22  337.03   16.95
   0   0  21   11.94    4.51
   0   0  20   22.69    4.79
   0   0  19    3.60    3.34
   0   0  18   63.70   13.83
   0   0  17    7.00    7.29
   0   0  16   24.50    4.93
   0   0  15    1.47    4.26
   0   0  14   17.68    4.03
   0   0  13    3.98    3.28
   0   0  12  775.80   25.06
   0   0  11    5.00    3.24
   0   0  10   43.02    4.66
   0   0   9    2.09    2.63
   0   0   8 2695.37  171.29
   0   0   7    9.70    2.90
   0   0   6   60.85    4.80
   0   0   5    3.56    1.76
   0   0  -4  480.79   19.83
   0   0  -5    3.64    3.49
   0   0  -6   59.15    6.51
   0   0  -7    6.71    4.42
   0   0  -8 2654.32   99.72
   0   0  -9    6.88    5.39
   0   0 -10   47.92    8.36
   0   0 -11   -2.41    5.00
   0   0 -12  757.03   35.29
   0   0 -13    1.55    5.27
   0   0 -14   18.94    7.27
   0   0 -15    5.13    6.16
   0   0 -16   22.36    7.99
   0   0 -17    0.79    5.68
   0   0 -18   54.64   10.25
   0   0 -19    5.45    6.47
   0   0 -20   34.02   10.13
   0   0 -21    0.95    6.29
   0   0 -22  358.37   24.77
   0   0 -23    5.05    5.94
   0   0 -24    8.37    7.46
   0   0 -25   14.15    9.01
   0   0 -26   15.36    9.56
   0   0 -27    9.96    6.92
   0   0 -28   99.87   17.07
   0   0 -29    3.52    9.05
   0   0 -31    2.53    8.10
   0   0 -32   33.67   12.07
   0   0 -33   -2.07    7.37
   0   0 -34   71.15   17.06
   0   0 -36   20.95   10.93
   0   0 -37   17.51   10.71
   0   0 -38   39.93   15.43
   0   0 -39   -0.02   10.66
   0   0 -40  132.12   28.57
   1   0  48    8.12    9.13
   1   0  47    4.46   16.01
   1   0  46   -2.43   19.70
   1   0  45    2.26    5.11
   1   0  44    3.06    5.23
   1   0  43   -2.05    7.45
   1   0  42   -4.58    8.57
   1   0  41    3.36    4.71
   1   0  40   -0.81   13.15
   1   0  39   -0.56   10.14
   1   0  38    2.46    4.74
   1   0  37    5.24    3.97
   1   0  36    2.13    4.32
   1   0  35    2.03    7.80
   1   0  34    4.40    3.17
   1   0  33    4.94    3.39
   1   0  32   -4.10    5.48
   1   0  31    4.48    3.27
   1   0  30   -4.05    5.43
   1   0  29    1.91    3.04
   1   0  28   -1.19    5.31
   1   0  27   -2.15    5.21
   1   0  26   -2.59    4.63
   1   0  25    3.92    2.82
   1   0  24    0.95    2.48
   1   0  23    4.04    2.67
   1   0  22   -0.03    9.03
   1   0  21   -3.07    4.59
   1   0  20   -3.04    5.87
   1   0  19   -0.94    4.54
   1   0  18    0.14    2.39
   1   0  17   -3.24    4.30
   1   0  16    0.97    2.29
   1   0  15   -0.80    4.54
   1   0  14   -0.41    4.19
   1   0  13    1.69    2.18
   1   0  12    0.76    2.83
   1   0  11   -0.41    4.68
   1   0  10   -1.41    4.37
   1   0   9   -0.64    4.18
   1   0   8    1.89    2.20
   1   0   7   -0.25    3.53
   1   0   6    2.24    1.93
   1   0   5   -1.89    4.51
   1   0   4    0.02    1.11
   1   0  -4    1.95    2.11
   1   0  -5   -0.71    2.76
   1   0  -6   -0.90    3.38
   1   0  -7   -0.13    3.78
   1   0  -8    0.26    3.37
   1   0  -9   -5.97    4.82
   1   0 -10    4.58    3.87
   1   0 -11   -3.23    4.71
   1   0 -12    0.11    4.09
   1   0 -13    0.65    5.37
   1   0 -14    2.15    4.32
   1   0 -15   -0.21    5.98
   1   0 -16   -6.27   11.21
   1   0 -17    5.46    4.49
   1   0 -18    1.70    4.26
   1   0 -19    4.15    7.18
   1   0 -20    4.52    4.11
   1   0 -21    2.93    4.62
   1   0 -22   -0.06    6.66
   1   0 -23    5.79    4.53
   1   0 -24   -0.10    7.77
   1   0 -25    6.37    4.89
   1   0 -26    4.00    6.40
   1   0 -27    2.29    5.11
   1   0 -28    1.41    9.86
   1   0 -29    9.00    5.89
   1   0 -30   -5.01    7.03
   1   0 -31   -2.15    7.63
   1   0 -32    4.04    6.19
   1   0 -33   -3.91    8.13
   1   0 -34   -5.86    8.56
   1   0 -36    0.85    9.07
   1   0 -37    0.98   10.73
   1   0 -38   -5.36    8.54
   1   0 -39   13.97   11.67
   1   0 -40    7.30   11.70
   1   0 -41   -4.38    9.69
   1   0 -42   11.75   12.29
   1   0 -43    6.21   11.61
   2   0  48   12.05   16.88
   2   0  47   27.94    9.03
   2   0  46   68.05   11.62
   2   0  45  204.53   50.89
   2   0  44  148.27   50.61
   2   0  43   65.52   15.14
   2   0  42   12.49    6.77
   2   0  41   53.23    9.31
   2   0  40   39.57    7.31
   2   0  39   25.85    7.62
   2   0  38   86.26   10.72
   2   0  37   19.70    6.14
   2   0  36   19.45    5.03
   2   0  35    6.11    4.21
   2   0  34   27.01    5.35
   2   0  33   -0.17    9.06
   2   0  32   86.81   10.05
   2   0  31   18.83    5.32
   2   0  30   83.62    7.28
   2   0  29   47.58    5.35
   2   0  28   99.41    9.09
   2   0  27  730.32   23.64
   2   0  26   19.84    3.84
   2   0  25 1491.17   47.81
   2   0  24 2091.16   57.33
   2   0  23    9.86    3.05
   2   0  22  101.46    8.08
   2   0  21  126.91   12.21
   2   0  20   14.92    3.63
   2   0  19    2.23    2.62
   2   0  18   92.34    6.35
   2   0  17   48.91    4.43
   2   0  16    5.85    2.57
   2   0  15   23.90    3.96
   2   0  14  169.10    8.26
   2   0  13  469.74   19.81
   2   0  12   62.41    5.20
   2   0  11  129.35    9.92
   2   0  10    9.91    2.90
   2   0   9 1261.91   34.21
   2   0   8 1950.76   63.10
   2   0   7 7490.64  172.33
   2   0   6 2478.93   62.60
   2   0   5 2272.00  158.89
   2   0   4 1405.77   38.66
   2   0   3 3050.74  198.24
   2   0   2   -1.03    1.46
   2   0  -2    0.49    0.97
   2   0  -3 3074.91   72.54
   2   0  -4 1411.20   38.70
   2   0  -5 2133.02   55.96
   2   0  -6 2468.33  114.15
   2   0  -7 7292.34  239.48
   2   0  -8 1936.93   52.12
   2   0  -9 1270.29   36.79
   2   0 -10   15.44    4.15
   2   0 -11  138.09   14.64
   2   0 -12   60.17    9.95
   2   0 -13  482.60   39.19
   2   0 -14  179.35   11.01
   2   0 -15   14.65    6.99
   2   0 -16    1.53    4.12
   2   0 -17   47.39    9.40
   2   0 -18   91.91    9.93
   2   0 -19    5.81    4.84
   2   0 -20   21.74    6.49
   2   0 -21  102.48   24.77
   2   0 -22   99.25   22.19
   2   0 -23    1.69    4.55
   2   0 -24 2084.52   67.85
   2   0 -25 1484.53   51.77
   2   0 -26   15.37    5.74
   2   0 -27  740.04   62.21
   2   0 -28  116.40   19.12
   2   0 -29   32.36   10.84
   2   0 -30   76.83   15.87
   2   0 -31   12.33    9.63
   2   0 -32  105.47   18.60
   2   0 -33    7.66    9.93
   2   0 -34   10.57   10.07
   2   0 -35    5.98   11.14
   2   0 -36   21.25   10.63
   2   0 -37    5.56   10.52
   2   0 -38   65.49   18.79
   2   0 -39   38.65   15.37
   2   0 -40   73.07   20.65
   2   0 -41   51.54   16.39
   2   0 -42   15.10   11.80
   2   0 -43   49.70   17.88
   2   0 -44   98.79   26.04
   2   0 -45  180.59   31.14
   2   0 -46   89.76   23.90
   3   0  48    6.30   10.00
   3   0  47  163.24   34.36
   3   0  45    8.17    5.71
   3   0  44   -3.03    6.35
   3   0  43    7.27    5.79
   3   0  42   -0.75    8.78
   3   0  41    1.81    4.69
   3   0  40    2.71    5.07
   3   0  39    7.29    4.47
   3   0  38    3.65    4.65
   3   0  37    0.77    6.45
   3   0  36   -2.60    6.89
   3   0  35   -4.36    6.83
   3   0  34    1.48    3.41
   3   0  33   -0.82    6.32
   3   0  32   -1.40    6.38
   3   0  31    0.26    2.81
   3   0  30   -1.88    5.79
   3   0  29    1.53    2.76
   3   0  28   -1.41    5.68
   3   0  27    3.81    2.76
   3   0  26    0.63    2.69
   3   0  25   -3.82    4.82
   3   0  24    2.72    2.90
   3   0  23   -1.04    4.47
   3   0  22   -1.25    4.58
   3   0  21   -0.03    4.93
   3   0  20    1.78    2.42
   3   0  19   -0.57    4.51
   3   0  18    1.38    3.45
   3   0  17   -1.59    5.65
   3   0  16    2.21    4.16
   3   0  15    1.43    5.02
   3   0  14   -2.16    4.58
   3   0  13   -0.19    4.61
   3   0  12    6.00    3.01
   3   0  11    0.37    2.86
   3   0  10   -2.60    4.49
   3   0   9   -2.00    4.42
   3   0   8   -3.68    7.39
   3   0   7    0.78    2.75
   3   0   6    2.63    2.62
   3   0   5    0.79    4.51
   3   0   4    0.13    1.90
   3   0   3    1.85    2.03
   3   0   2    1.25    1.24
   3   0   1   -0.69    2.11
   3   0   0   -1.89    2.02
   3   0  -1   -1.38    2.60
   3   0  -2   -0.04    2.39
   3   0  -3    0.91    2.09
   3   0  -4   -0.89    3.19
   3   0  -5    1.02    3.23
   3   0  -6   -1.21    4.12
   3   0  -7    2.03    2.86
   3   0  -8   -1.51    4.57
   3   0  -9    2.63    4.08
   3   0 -10    2.94    3.10
   3   0 -11    1.42    3.06
   3   0 -12    0.63    3.10
   3   0 -13    2.52    3.65
   3   0 -14   -1.79    5.21
   3   0 -15    2.32    6.56
   3   0 -17   -5.84    6.11
   3   0 -18   -0.46    6.50
   3   0 -19    2.34    6.98
   3   0 -20   16.41    7.77
   3   0 -21   -2.00    6.16
   3   0 -22   -2.64    6.41
   3   0 -23   13.39    8.62
   3   0 -24   -3.22    6.35
   3   0 -25   -4.46    6.93
   3   0 -26   -7.52    5.87
   3   0 -27    1.24    8.10
   3   0 -28    0.51    8.01
   3   0 -29   -5.67    6.45
   3   0 -30   -0.71    8.73
   3   0 -31   -4.36    7.62
   3   0 -32    4.26    8.01
   3   0 -33    7.02    9.44
   3   0 -34  -11.99    8.03
   3   0 -35    3.32    7.70
   3   0 -36   -4.31    6.79
   3   0 -37   14.38   11.93
   3   0 -38    7.97   12.18
   3   0 -39   14.01   12.32
   3   0 -40    8.89   12.26
   3   0 -41   22.95   14.78
   3   0 -42   19.23   13.06
   3   0 -43    0.62   11.66
   3   0 -44   -3.69   10.55
   3   0 -45    3.37   12.60
   3   0 -46   25.45   17.42
   3   0 -48   22.52   17.11
   4   0  48   19.80    7.95
   4   0  47   27.09   11.35
   4   0  46   40.96   10.13
   4   0  45  142.58   19.34
   4   0  44  173.66   34.40
   4   0  43  251.21   19.04
   4   0  42   34.72   10.21
   4   0  41  229.18   38.35
   4   0  40  130.99   15.67
   4   0  39   22.96    6.63
   4   0  38  107.76   12.88
   4   0  37  108.74   13.76
   4   0  36   30.06    6.29
   4   0  35   33.71    5.93
   4   0  34  111.15   15.38
   4   0  33  112.46    9.32
   4   0  32  638.85   22.88
   4   0  31  321.34   14.07
   4   0  30  258.49   11.88
   4   0  29  129.13    8.84
   4   0  28  208.84   10.09
   4   0  27   38.16    5.05
   4   0  26   92.75    7.09
   4   0  25   40.25    5.35
   4   0  24   18.05    4.27
   4   0  23  214.90    9.43
   4   0  22  217.68   14.38
   4   0  21  715.38   22.07
   4   0  20  536.01   18.97
   4   0  19  548.76   19.26
   4   0  18  204.23   10.96
   4   0  17   34.31    5.85
   4   0  16   11.45    3.41
   4   0  15   11.31    3.44
   4   0  14   14.79    3.65
   4   0  13  113.90    7.12
   4   0  12  645.42   20.26
   4   0  11  406.68   15.70
   4   0  10   63.63   11.17
   4   0   9  792.49   34.63
   4   0   8 4396.17  105.12
   4   0   7 4163.29  170.31
   4   0   6 1512.25   42.56
   4   0   5 1818.05   50.45
   4   0   4   65.37    4.28
   4   0   3 2778.05   65.54
   4   0   2 1220.72   34.28
   4   0   1 3635.41   83.67
   4   0   0  904.54   23.66
   4   0  -1 3691.30   88.45
   4   0  -2 1249.88   31.67
   4   0  -3 2763.59  103.88
   4   0  -4   61.86    4.73
   4   0  -5 1887.82   50.17
   4   0  -6 1542.75   42.82
   4   0  -7 4392.18  102.71
   4   0  -8 4547.94  106.94
   4   0  -9  774.77   38.14
   4   0 -10   44.15    5.17
   4   0 -11  403.13   43.16
   4   0 -12  675.14   22.88
   4   0 -13  117.90    8.43
   4   0 -14   12.27    4.02
   4   0 -15    4.46    5.80
   4   0 -16   12.32    4.62
   4   0 -17   34.33    9.32
   4   0 -18  248.00   19.84
   4   0 -19  574.20   32.44
   4   0 -20  504.23   31.18
   4   0 -21  719.99   39.39
   4   0 -22  224.52   19.82
   4   0 -23  193.84   19.55
   4   0 -24   24.29    9.96
   4   0 -25   50.17   13.15
   4   0 -26  102.50   17.29
   4   0 -27   47.64   13.19
   4   0 -28  161.58   23.36
   4   0 -29  151.50   22.22
   4   0 -30  215.48   27.29
   4   0 -31  414.96   31.50
   4   0 -32  531.97   39.12
   4   0 -33   94.72   18.70
   4   0 -35   40.51   14.23
   4   0 -36   13.57   11.08
   4   0 -37  117.86   22.07
   4   0 -38  121.47   21.89
   4   0 -40  139.44   26.07
   4   0 -41  208.96   32.80
   4   0 -42   35.46   14.82
   4   0 -43  250.12   37.07
   4   0 -44  189.09   32.18
   4   0 -45  114.69   26.17
   4   0 -46   64.39   18.87
   4   0 -47   16.47   16.29
   4   0 -48   28.82   18.47
   5   0  48   -3.88    8.67
   5   0  47    1.89   15.27
   5   0  46    7.02    6.15
   5   0  45    0.90    4.91
   5   0  44   -3.29    9.44
   5   0  43    2.60    4.72
   5   0  42    1.14    5.03
   5   0  41    3.12    5.68
   5   0  40    6.85    4.53
   5   0  39   -3.28    9.60
   5   0  38   -4.12    9.06
   5   0  37    5.17    4.20
   5   0  36   -2.31    7.50
   5   0  35    6.89    5.28
   5   0  34    1.17    3.96
   5   0  33   -1.13    6.45
   5   0  32   -0.77    6.20
   5   0  31    5.71    3.55
   5   0  30   -1.51    5.81
   5   0  29    0.46    2.86
   5   0  28    0.66    3.40
   5   0  27   -0.65    5.76
   5   0  26    1.25    2.68
   5   0  25   -2.68    4.78
   5   0  24    3.27    3.04
   5   0  23   -0.24    5.28
   5   0  22    1.61    2.57
   5   0  21   -0.72    5.18
   5   0  20    4.51    3.43
   5   0  19   -3.39    5.45
   5   0  18    0.65    4.56
   5   0  17   -0.82    4.44
   5   0  16   -0.33    5.00
   5   0  15    1.32    2.88
   5   0  14    1.23    3.19
   5   0  13   -2.28    4.41
   5   0  12    0.02    2.98
   5   0  11    0.24    3.19
   5   0  10    5.37    3.67
   5   0   9   -0.10   11.23
   5   0   8   -0.63    4.10
   5   0   7    2.28    6.47
   5   0   6    0.44    8.48
   5   0   5   -1.35    5.38
   5   0   4    0.43    1.81
   5   0   3   -0.73    3.48
   5   0   2    0.67    1.74
   5   0   1    1.13    1.74
   5   0   0   -0.08    4.29
   5   0  -1    0.64    1.75
   5   0  -2   -1.09    3.30
   5   0  -3   -0.55    3.67
   5   0  -4   -1.41    4.53
   5   0  -5    0.03    2.87
   5   0  -6   -3.83    5.66
   5   0  -7   -3.55    6.43
   5   0  -8    3.13    3.15
   5   0  -9   -2.74    4.25
   5   0 -10    1.14    3.12
   5   0 -11    5.42    8.28
   5   0 -12    0.63    3.14
   5   0 -13   -4.55    4.44
   5   0 -14   -0.55    5.30
   5   0 -15   -5.08    7.79
   5   0 -16    1.13    3.61
   5   0 -17   -4.96   12.21
   5   0 -18    2.04    7.04
   5   0 -19    3.41    7.24
   5   0 -20   -3.02    7.21
   5   0 -21   -2.46    6.58
   5   0 -22   12.94    7.81
   5   0 -23   -2.15    6.49
   5   0 -24    6.95    8.51
   5   0 -25   -2.44    7.73
   5   0 -26   -2.86    6.47
   5   0 -27   -1.86    7.77
   5   0 -28   -3.67    6.05
   5   0 -29   -7.88    6.07
   5   0 -30   -1.86    8.30
   5   0 -31  -11.38    6.99
   5   0 -32   -5.90    6.67
   5   0 -33    8.28   10.30
   5   0 -34    4.14   16.37
   5   0 -35   13.87   10.27
   5   0 -36   -6.35    7.71
   5   0 -37    7.73   10.93
   5   0 -38    4.68    8.90
   5   0 -39   16.24   13.97
   5   0 -40   -2.64    7.01
   5   0 -41   -6.10    9.02
   5   0 -42   -6.70   10.02
   5   0 -43   -5.53    9.70
   5   0 -44   -3.60   14.04
   5   0 -45   19.38   17.31
   5   0 -47   19.38   17.54
   5   0 -48    3.59   14.56
   6   0  47  216.93   21.08
   6   0  46   35.28   13.30
   6   0  45  180.05   18.83
   6   0  44   26.11    8.37
   6   0  43   61.05   17.69
   6   0  42   11.72    5.69
   6   0  41  409.31   41.05
   6   0  40  118.50   13.39
   6   0  39   88.52    9.45
   6   0  38  447.48   21.45
   6   0  37  535.51   34.49
   6   0  36  700.70   33.42
   6   0  35  191.51   12.22
   6   0  34   19.06    4.82
   6   0  33  476.35   18.98
   6   0  32  234.00   15.63
   6   0  31  120.66    9.40
   6   0  30  433.03   17.04
   6   0  29  511.78   28.40
   6   0  28   95.54   11.66
   6   0  27   96.27   10.21
   6   0  26  162.38   14.45
   6   0  25   25.32    4.00
   6   0  24  204.57   10.53
   6   0  23   15.85    4.30
   6   0  22  295.10   13.61
   6   0  21  142.61    9.10
   6   0  20  515.02   21.77
   6   0  19  195.16   10.05
   6   0  18   80.53    7.81
   6   0  17  276.74   11.96
   6   0  16   65.72   12.28
   6   0  15   92.91   12.11
   6   0  14  308.31   65.55
   6   0  13  391.57   16.13
   6   0  12   56.57   24.33
   6   0  11  330.64   14.03
   6   0  10  486.02   35.31
   6   0   9   32.48   16.37
   6   0   8  222.34   26.66
   6   0   7  306.23   11.11
   6   0   6  998.31   28.08
   6   0   5 3586.73  121.05
   6   0   4  208.28    7.58
   6   0   3 1227.60   31.78
   6   0   2   64.38    6.30
   6   0   1 1654.45   43.01
   6   0   0 1108.14   28.99
   6   0  -1 1619.75   40.96
   6   0  -2   64.70    3.99
   6   0  -3 1199.17   37.80
   6   0  -4  205.74   11.15
   6   0  -5 3633.05   89.50
   6   0  -6  978.71   32.25
   6   0  -7  310.82   12.71
   6   0  -8  229.81   23.23
   6   0  -9   19.55    4.25
   6   0 -10  491.14   24.09
   6   0 -11  323.96   13.96
   6   0 -12   45.16    8.94
   6   0 -13  398.59   24.04
   6   0 -14  310.45   14.18
   6   0 -15  110.95   15.03
   6   0 -16   75.90    8.06
   6   0 -17  283.36   25.03
   6   0 -18   68.97    7.39
   6   0 -19  197.98   20.34
   6   0 -20  461.17   30.94
   6   0 -21  119.59   16.74
   6   0 -22  313.50   24.45
   6   0 -23   17.20   10.59
   6   0 -24  220.40   21.47
   6   0 -25   27.13   11.39
   6   0 -26  148.33   21.90
   6   0 -27   91.06   17.70
   6   0 -28   58.74   14.25
   6   0 -29  498.76   36.32
   6   0 -30  504.10   35.75
   6   0 -31  150.89   22.15
   6   0 -32  246.82   30.20
   6   0 -33  434.57   36.60
   6   0 -34   24.13   11.86
   6   0 -35  221.54   29.42
   6   0 -36  753.97   51.74
   6   0 -37  576.52   45.49
   6   0 -38  567.26   49.49
   6   0 -39   79.66   20.39
   6   0 -40   89.41   20.42
   6   0 -41  377.10   38.91
   6   0 -42   10.59   13.83
   6   0 -43   40.02   17.30
   6   0 -44   18.48   15.42
   6   0 -45  140.45   28.83
   6   0 -46   18.18   18.77
   6   0 -47  181.97   36.17
   7   0  47    2.90    6.42
   7   0  46    0.54   11.51
   7   0  45    3.41    6.12
   7   0  44    2.50   10.96
   7   0  43    2.06    4.38
   7   0  42    7.37    5.49
   7   0  41   -2.74   12.51
   7   0  40   -5.83    9.72
   7   0  39    6.94    4.74
   7   0  38  -10.02   12.29
   7   0  37    2.11    4.18
   7   0  36    5.26    8.05
   7   0  35   -1.18    7.23
   7   0  34    3.43    3.97
   7   0  33    6.36    4.81
   7   0  32    8.37    4.02
   7   0  31    2.86    4.02
   7   0  30    1.97    4.80
   7   0  29    3.60    3.38
   7   0  28    1.06    3.13
   7   0  27   -1.71    5.68
   7   0  26   -0.71    8.65
   7   0  25    8.97    3.26
   7   0  24    3.01    3.63
   7   0  23   -0.35    5.50
   7   0  22    3.74    3.76
   7   0  21    7.08    3.57
   7   0  20    1.39    5.72
   7   0  19   -3.17    6.23
   7   0  18   -2.89    5.64
   7   0  17   -0.73    6.41
   7   0  16   -0.08    4.55
   7   0  15   -3.34    3.95
   7   0  14    1.46    3.19
   7   0  13   -1.83    4.84
   7   0  12   -1.03    4.87
   7   0  11   -1.53    6.46
   7   0  10    3.34    3.09
   7   0   9   -0.93    4.31
   7   0   8   -1.63    4.18
   7   0   7   -1.59    3.86
   7   0   6    2.33    2.63
   7   0   5   -0.15    3.91
   7   0   4   -1.27    3.97
   7   0   3   -2.45    3.85
   7   0   2    1.43    2.76
   7   0   1    1.52    2.00
   7   0   0   -1.83    5.04
   7   0  -1   -0.19    4.17
   7   0  -2    0.53    2.02
   7   0  -3    1.11    2.04
   7   0  -4    1.89    3.63
   7   0  -5    0.36    5.75
   7   0  -6   -4.58    4.44
   7   0  -7    1.89    3.36
   7   0  -8   -1.73    4.41
   7   0  -9   -1.56    4.61
   7   0 -10    4.42    4.81
   7   0 -11   -3.87    4.67
   7   0 -12   -2.52    5.49
   7   0 -13   -3.47    5.95
   7   0 -14    2.42    3.72
   7   0 -15    1.38    3.75
   7   0 -16    7.37    4.23
   7   0 -17    1.50    3.37
   7   0 -18   -2.18    5.35
   7   0 -19   -2.01    6.15
   7   0 -20   -2.33    5.71
   7   0 -21    9.05    7.47
   7   0 -22    6.27    8.03
   7   0 -23   -0.96    6.35
   7   0 -24    2.92    8.32
   7   0 -25   13.45    9.00
   7   0 -26  -11.08    6.68
   7   0 -27    6.61    9.30
   7   0 -28   -4.16    7.45
   7   0 -29   -1.42    8.87
   7   0 -30   10.68   10.35
   7   0 -31   -2.43    6.98
   7   0 -32   -2.79    8.43
   7   0 -34    9.57   10.00
   7   0 -35  -18.44    8.69
   7   0 -36   -1.51   10.40
   7   0 -37    5.91    8.65
   7   0 -39   -2.56   11.33
   7   0 -40   -2.34   10.74
   7   0 -41    5.95   12.63
   7   0 -43   11.79   13.88
   7   0 -44    4.34   14.01
   7   0 -45  -26.19   10.85
   7   0 -46   17.38   14.99
   7   0 -47    3.38   13.75
   8   0  46   41.17    9.89
   8   0  45   84.46   17.66
   8   0  44   80.99   13.37
   8   0  43   98.33   26.07
   8   0  42   36.33    9.20
   8   0  41   39.84    9.28
   8   0  40   23.34    6.05
   8   0  39   43.32    7.38
   8   0  38   74.39   13.89
   8   0  37   56.66    7.56
   8   0  36   12.88    4.67
   8   0  35  340.76   17.91
   8   0  34  344.21   15.71
   8   0  33  791.47   28.18
   8   0  32  269.18   13.66
   8   0  31   48.31    6.16
   8   0  30  859.87   34.30
   8   0  29  150.05   10.00
   8   0  28  169.89   10.48
   8   0  27   48.12    5.55
   8   0  26  101.60    7.82
   8   0  25  109.00   15.44
   8   0  24    3.64    5.51
   8   0  23   17.46    7.52
   8   0  22    5.61    3.35
   8   0  21  140.18   13.08
   8   0  20  113.31   15.93
   8   0  19   62.89    9.06
   8   0  18  495.46   61.72
   8   0  17   44.88    6.61
   8   0  16  176.30   10.77
   8   0  15  130.43    9.83
   8   0  14 1124.06   46.87
   8   0  13 1276.70   68.56
   8   0  12 1399.86   98.04
   8   0  11  672.84   21.37
   8   0  10  461.87   19.54
   8   0   9   95.24   12.80
   8   0   8  497.76   15.15
   8   0   7  792.86   22.27
   8   0   6 1116.28   29.98
   8   0   5 2360.70   58.84
   8   0   4  300.90   10.07
   8   0   3  418.71   12.96
   8   0   2  229.70    8.45
   8   0   1  176.98    9.48
   8   0   0  196.12    7.44
   8   0  -1  184.11    8.40
   8   0  -2  239.80    8.40
   8   0  -3  419.06   12.90
   8   0  -4  300.08   11.06
   8   0  -5 2303.60   72.67
   8   0  -6 1094.19   34.00
   8   0  -7  762.95   25.64
   8   0  -8  462.21   17.82
   8   0  -9   82.94    7.05
   8   0 -10  472.59   41.21
   8   0 -11  672.57   25.37
   8   0 -12 1547.87   46.05
   8   0 -13 1339.49   41.60
   8   0 -14 1149.76   37.27
   8   0 -15  128.28   12.90
   8   0 -16  153.18   10.28
   8   0 -17   57.80   15.04
   8   0 -18  475.95   38.79
   8   0 -19   55.25    7.29
   8   0 -20  128.45   10.41
   8   0 -21  150.15   13.11
   8   0 -22   -6.25    6.96
   8   0 -23   17.50    9.50
   8   0 -24    2.56    7.46
   8   0 -25  104.97   18.43
   8   0 -26  113.75   19.01
   8   0 -27   23.12   10.98
   8   0 -28  154.86   23.66
   8   0 -29  195.74   26.02
   8   0 -30  860.96   51.90
   8   0 -31   32.62   13.59
   8   0 -32  330.62   34.99
   8   0 -33  734.65   49.75
   8   0 -34  296.21   31.32
   8   0 -35  298.95   30.75
   8   0 -36   -8.35    8.77
   8   0 -37   39.18   19.46
   8   0 -38   52.66   17.88
   8   0 -39   32.14   14.04
   8   0 -40   34.90   14.26
   8   0 -41   52.52   18.31
   8   0 -42   41.10   18.38
   8   0 -43   95.57   24.22
   8   0 -44   92.26   24.29
   8   0 -46   67.35   20.29
   9   0  46    4.97   17.55
   9   0  45    4.97   18.43
   9   0  44    0.12    4.97
   9   0  43   -0.53    7.89
   9   0  42   -1.98    7.84
   9   0  41   -0.73   12.40
   9   0  40   -5.35   10.62
   9   0  39    4.24    4.98
   9   0  38    3.89    5.03
   9   0  37    3.57    5.12
   9   0  36    1.65    4.50
   9   0  35    1.06    4.05
   9   0  34    0.92    4.49
   9   0  33    0.85    5.52
   9   0  32    2.63    4.36
   9   0  31    0.36    4.28
   9   0  30   -0.15    9.44
   9   0  29    8.42    4.69
   9   0  28   -0.72    5.88
   9   0  27    1.43    2.98
   9   0  26    1.78    3.47
   9   0  25    1.81    4.03
   9   0  24   -0.35    6.65
   9   0  23    2.32    3.23
   9   0  22   -2.14    7.02
   9   0  21   -3.13    5.46
   9   0  20   -1.53    4.66
   9   0  19    1.56    7.80
   9   0  18   -2.66   11.27
   9   0  17    2.64    3.60
   9   0  16    0.67    3.77
   9   0  15   -0.47    4.68
   9   0  14    0.75    4.38
   9   0  13   -4.28    5.63
   9   0  12    0.10    4.43
   9   0  11    0.81    2.89
   9   0  10   -2.47    5.59
   9   0   9    0.99    2.27
   9   0   8   -1.87    5.13
   9   0   7   -0.34    4.61
   9   0   6   -0.40    4.24
   9   0   5    0.14    2.13
   9   0   4    2.13    2.25
   9   0   3    1.39    2.11
   9   0   2   -0.28    4.16
   9   0   1    0.01    2.13
   9   0   0   -2.47    4.26
   9   0  -1   -1.38    4.04
   9   0  -2   -0.12    4.19
   9   0  -3   -0.45    4.16
   9   0  -4    4.72    3.22
   9   0  -5   -0.88    4.46
   9   0  -6   -0.62    5.27
   9   0  -7   -1.86    4.54
   9   0  -8   -3.49    3.41
   9   0  -9   -0.59    6.63
   9   0 -10    3.66    3.74
   9   0 -11   -4.03    4.20
   9   0 -12   -2.50    4.43
   9   0 -13    3.81   10.37
   9   0 -14    2.30    7.15
   9   0 -15   -1.60    5.00
   9   0 -16    1.61    3.85
   9   0 -17    4.01    3.90
   9   0 -18    1.06    3.52
   9   0 -19   -7.33   10.78
   9   0 -20    2.56    3.83
   9   0 -21   -3.20   11.96
   9   0 -22   -0.36    5.16
   9   0 -23  -10.89    5.91
   9   0 -24    8.35    8.59
   9   0 -25   -7.04    7.02
   9   0 -26   -9.62    7.22
   9   0 -27  -14.82    7.14
   9   0 -28    6.23    9.36
   9   0 -29   21.42   12.18
   9   0 -30    3.08    9.86
   9   0 -31   15.32   10.14
   9   0 -32   -6.18    7.60
   9   0 -33   -5.29    9.01
   9   0 -34    2.98    9.59
   9   0 -35  -15.98    9.56
   9   0 -36    7.28    9.43
   9   0 -37  -13.11   10.31
   9   0 -38   13.35   12.64
   9   0 -39    4.43   11.06
   9   0 -40   19.54   12.50
   9   0 -41   -1.36   12.29
   9   0 -42   15.00   14.02
   9   0 -43   20.18   14.46
   9   0 -44   -0.09    9.51
   9   0 -45  -13.07   11.00
   9   0 -46    3.37   12.50
  10   0  45   87.71   20.56
  10   0  44   35.05   32.35
  10   0  43   34.33   11.67
  10   0  42  151.62   56.62
  10   0  41   78.09   11.65
  10   0  40   50.18    8.78
  10   0  39   27.38    7.10
  10   0  38    1.70    4.49
  10   0  37   51.74    7.98
  10   0  36   89.84   10.47
  10   0  35   19.69    5.13
  10   0  34   11.63    4.63
  10   0  33  177.25   12.12
  10   0  32   48.03    6.59
  10   0  31  196.55   25.27
  10   0  30   66.89    7.45
  10   0  29  429.63   17.26
  10   0  28  207.85   13.28
  10   0  27   42.75    7.05
  10   0  26   61.97    8.57
  10   0  25    9.15    4.37
  10   0  24   17.08    4.78
  10   0  23   89.39    8.80
  10   0  22  142.74   21.20
  10   0  21  174.28   17.20
  10   0  20   38.10    6.66
  10   0  19  361.87   28.63
  10   0  18  392.99   18.21
  10   0  17  132.05   10.58
  10   0  16   66.03    8.37
  10   0  15   56.25    6.00
  10   0  14   88.47    8.10
  10   0  13   63.48    8.87
  10   0  12  325.58   13.18
  10   0  11  550.67   17.40
  10   0  10  842.51   50.24
  10   0   9  610.43   18.61
  10   0   8  357.77   29.02
  10   0   7  456.21   14.60
  10   0   6 2083.10   55.11
  10   0   5 2644.46   66.77
  10   0   4  358.10   16.47
  10   0   3  361.35   12.93
  10   0   2  309.55   11.67
  10   0   1   33.45    3.63
  10   0   0    3.19    2.40
  10   0  -1   35.32    3.67
  10   0  -2  316.60   11.03
  10   0  -3  381.23   13.74
  10   0  -4  366.56   12.69
  10   0  -5 2555.40   90.75
  10   0  -6 2075.93   60.19
  10   0  -7  472.25   18.27
  10   0  -8  388.47   15.81
  10   0  -9  633.21   35.20
  10   0 -10  821.43   71.57
  10   0 -11  582.62   22.00
  10   0 -12  353.98   15.72
  10   0 -13   51.43    6.50
  10   0 -14   89.87   16.79
  10   0 -15   66.02   12.97
  10   0 -16   64.42   14.01
  10   0 -17  136.68   11.71
  10   0 -18  375.70   18.02
  10   0 -19  374.32   33.16
  10   0 -20   34.31   15.37
  10   0 -21  185.48   28.93
  10   0 -22  125.54   11.34
  10   0 -23   93.19   16.90
  10   0 -24   12.33    8.17
  10   0 -25   -9.35    7.66
  10   0 -26   57.62   15.79
  10   0 -27   53.62   14.04
  10   0 -28  177.24   25.28
  10   0 -29  394.14   32.98
  10   0 -30   70.84   16.40
  10   0 -31  139.05   27.56
  10   0 -32   29.09   14.29
  10   0 -33  187.45   26.95
  10   0 -34  -13.63    9.04
  10   0 -35   32.12   14.76
  10   0 -37   59.37   18.41
  10   0 -38   -5.55    9.36
  10   0 -39   51.75   17.29
  10   0 -40   98.31   22.95
  10   0 -41   66.74   21.05
  10   0 -42  140.98   26.32
  10   0 -43   43.11   14.84
  10   0 -44   47.09   32.66
  10   0 -45  124.26   28.12
  11   0  45   14.37   10.68
  11   0  44    4.07    5.60
  11   0  42    0.18    6.04
  11   0  41   -1.00   16.88
  11   0  40   -0.82    9.39
  11   0  39   -0.76   25.90
  11   0  38    2.28    5.39
  11   0  37   -1.08    8.38
  11   0  36    5.18    5.24
  11   0  35    0.20    4.28
  11   0  34    2.68    4.02
  11   0  33    4.73    6.32
  11   0  32    0.74    3.71
  11   0  31    4.17    4.33
  11   0  30    2.74    4.10
  11   0  29   -0.40    6.67
  11   0  28    3.98    4.13
  11   0  27    4.43    4.42
  11   0  26    6.95    6.75
  11   0  25    8.73    7.95
  11   0  24   -1.41    5.68
  11   0  23   -3.72    5.77
  11   0  22   16.20    6.17
  11   0  21   -5.91    4.44
  11   0  20   -0.36    9.71
  11   0  19    3.55    3.42
  11   0  18    3.83    3.55
  11   0  17    1.53    5.69
  11   0  16    1.41    4.70
  11   0  15    2.72    4.03
  11   0  14    5.70    3.17
  11   0  13   -2.60    4.58
  11   0  12    1.02    2.73
  11   0  11    2.14    2.42
  11   0  10   -2.04    4.25
  11   0   9    0.79    2.62
  11   0   8    1.35    2.33
  11   0   7   -2.34    6.34
  11   0   6    2.06    2.61
  11   0   5   -0.88    4.21
  11   0   4   -4.78    4.10
  11   0   3   -2.16    5.58
  11   0   2   -1.49    4.37
  11   0   1    0.52    2.18
  11   0   0    3.04    2.27
  11   0  -1    0.34    2.09
  11   0  -2    0.76    2.15
  11   0  -3   -0.28    4.20
  11   0  -4   -1.99    4.19
  11   0  -5    6.26    9.54
  11   0  -6   -0.27    4.56
  11   0  -7    1.99    5.25
  11   0  -8    4.91    3.76
  11   0  -9    1.60    8.86
  11   0 -10   -0.78    5.19
  11   0 -11    6.47    8.17
  11   0 -12   -3.74    7.51
  11   0 -13   -4.01    5.26
  11   0 -14    5.30    4.16
  11   0 -15   -5.64    5.13
  11   0 -16    3.19    3.71
  11   0 -17    2.52    5.06
  11   0 -18    1.44    3.96
  11   0 -19    9.89    5.27
  11   0 -20    0.06    4.06
  11   0 -21    0.46    4.62
  11   0 -22    4.72    4.18
  11   0 -23   -6.26    5.13
  11   0 -24    9.59    9.62
  11   0 -25   -0.99    7.02
  11   0 -26   13.70   10.34
  11   0 -27   14.40   10.89
  11   0 -28   10.24   11.33
  11   0 -29  -17.41    7.13
  11   0 -30  -10.18   13.24
  11   0 -31    6.05    9.65
  11   0 -32    4.23   10.14
  11   0 -33   11.68   12.81
  11   0 -34    4.46   10.41
  11   0 -36   -0.97   10.38
  11   0 -37   26.31   14.63
  11   0 -38   12.12   11.41
  11   0 -39    1.68   11.06
  11   0 -40   -2.85   10.52
  11   0 -41    0.97   14.00
  11   0 -42   10.46   14.46
  11   0 -44   24.51   14.43
  11   0 -45  -10.61   14.43
  12   0  44   24.34    8.34
  12   0  43  155.07   27.81
  12   0  42   34.24   14.04
  12   0  41  227.92   20.13
  12   0  40   27.31    7.90
  12   0  39   39.92    8.69
  12   0  38   18.06    5.75
  12   0  37   29.00    9.13
  12   0  36   16.91    5.25
  12   0  35    6.87    5.00
  12   0  34    8.24    4.66
  12   0  33   28.39    5.88
  12   0  32   91.14    9.83
  12   0  31  207.03   22.41
  12   0  30  127.89   14.68
  12   0  29  250.49   14.16
  12   0  28   22.26    8.16
  12   0  27  381.30   18.41
  12   0  26   51.42   10.37
  12   0  25  253.88   18.55
  12   0  24   22.23    6.25
  12   0  23  179.58   13.58
  12   0  22    5.69    4.04
  12   0  21  170.55   10.90
  12   0  20   18.95    6.69
  12   0  19  609.79   22.66
  12   0  18 1175.95   80.97
  12   0  17  747.68   25.94
  12   0  16  317.08   21.12
  12   0  15    6.51    5.28
  12   0  14  135.97    7.58
  12   0  13  227.14   10.51
  12   0  12   22.64    3.58
  12   0  11  303.99   11.46
  12   0  10  336.27   12.27
  12   0   9  931.23   36.78
  12   0   8  210.12   18.10
  12   0   7   81.08    5.89
  12   0   6  123.44    7.26
  12   0   5  304.90   17.95
  12   0   4  751.46   27.17
  12   0   3  231.56   11.77
  12   0   2  409.01   15.55
  12   0   1  104.20    6.03
  12   0   0  483.50   15.41
  12   0  -1  108.44   11.13
  12   0  -2  389.03   13.15
  12   0  -3  225.30    9.91
  12   0  -4  735.03   30.50
  12   0  -5  323.48   14.42
  12   0  -6  118.41    9.47
  12   0  -7   68.48   15.83
  12   0  -8  186.47   14.73
  12   0  -9  955.98   38.91
  12   0 -10  339.27   15.61
  12   0 -11  285.57   35.27
  12   0 -12   23.92    8.28
  12   0 -13  214.97   12.61
  12   0 -14  147.04   11.32
  12   0 -15   10.36    4.67
  12   0 -16  313.98   23.13
  12   0 -17  759.13   29.52
  12   0 -18 1137.66   42.88
  12   0 -19  638.37   70.44
  12   0 -20   21.74    7.84
  12   0 -21  181.84   14.15
  12   0 -22    0.37    4.72
  12   0 -23  163.89   35.48
  12   0 -24   23.59    6.73
  12   0 -25  239.60   24.90
  12   0 -26   53.67   15.46
  12   0 -27  417.47   34.18
  12   0 -28   12.95   12.00
  12   0 -29  196.78   31.99
  12   0 -30  128.50   22.30
  12   0 -31  204.92   28.70
  12   0 -32   87.80   20.30
  12   0 -33   41.45   14.84
  12   0 -34   32.54   19.75
  12   0 -35   35.29   14.32
  12   0 -36    3.30   11.80
  12   0 -37   11.61   12.20
  12   0 -38   35.91   17.14
  12   0 -39   51.66   16.48
  12   0 -40   38.66   16.56
  12   0 -41  239.68   37.62
  12   0 -42   47.92   22.71
  12   0 -43  119.26   28.75
  12   0 -44   12.51   13.53
  13   0  43    8.70    6.30
  13   0  42    9.30    6.32
  13   0  41   12.48   11.08
  13   0  40    5.55    4.96
  13   0  39    2.11    5.23
  13   0  38   24.57   12.55
  13   0  37   10.46    5.06
  13   0  36    5.76    8.69
  13   0  35    4.23    4.81
  13   0  34    5.36    6.99
  13   0  33   -0.83    8.86
  13   0  32   -3.82    7.56
  13   0  31   -3.67    8.38
  13   0  30   -2.80    6.75
  13   0  29    5.29    4.00
  13   0  28    2.55    4.04
  13   0  27    4.21    4.47
  13   0  26   13.68    7.07
  13   0  25   -1.79    5.98
  13   0  24    0.42    3.42
  13   0  23   11.82    4.37
  13   0  22   -0.06    6.09
  13   0  21   -4.38    5.89
  13   0  20    3.24    3.54
  13   0  19    1.49    3.41
  13   0  18    5.91    3.89
  13   0  17   -0.35    5.37
  13   0  16    7.97    3.12
  13   0  15   -0.56    4.64
  13   0  14    1.53    2.48
  13   0  13   -0.46    4.83
  13   0  12    0.44    2.46
  13   0  11   -0.31    4.72
  13   0  10    6.04    3.20
  13   0   9    2.22    2.54
  13   0   8   -0.12    6.61
  13   0   7   -1.40    4.89
  13   0   6    1.31    3.80
  13   0   5   -0.38    4.76
  13   0   4    1.64    2.34
  13   0   3    4.35    2.62
  13   0   2    0.10    2.21
  13   0   1    1.18    2.26
  13   0   0    8.48    2.68
  13   0  -1   -1.61    4.37
  13   0  -2   -0.89    4.65
  13   0  -3    3.03    3.25
  13   0  -4    0.07    2.85
  13   0  -5   -0.80    4.25
  13   0  -6   -0.37    4.97
  13   0  -7    6.57   14.38
  13   0  -8   -6.05    5.71
  13   0  -9    2.67    4.36
  13   0 -10    5.78    4.98
  13   0 -11   -2.16    4.58
  13   0 -12   -1.34    4.39
  13   0 -13   -4.63    4.26
  13   0 -14    1.77    4.24
  13   0 -15   -3.93    5.26
  13   0 -16    5.66    4.22
  13   0 -17    8.84    9.72
  13   0 -18   -2.51    5.52
  13   0 -19    0.90    4.43
  13   0 -20    2.17    4.39
  13   0 -21   -5.19    6.73
  13   0 -22   -0.87    6.30
  13   0 -23    1.41    5.35
  13   0 -24    3.07    8.57
  13   0 -25   11.70   10.51
  13   0 -26   35.66   13.30
  13   0 -27   -3.59    8.39
  13   0 -28   -6.71    8.79
  13   0 -29   11.45   11.13
  13   0 -30    3.71   10.54
  13   0 -31  -16.32    8.95
  13   0 -32   -8.23    9.10
  13   0 -34   -1.65    9.37
  13   0 -35   21.89   16.07
  13   0 -36   -3.53    9.57
  13   0 -37    9.69    9.92
  13   0 -38   21.23   15.28
  13   0 -39   -3.27   10.43
  13   0 -41    0.58    9.01
  13   0 -42    0.06   13.88
  13   0 -43    2.18   12.51
  14   0  42  578.05   30.25
  14   0  41  222.34   25.13
  14   0  40    8.31    7.74
  14   0  39   66.32    9.43
  14   0  38  102.70   10.49
  14   0  37   11.33    6.24
  14   0  36   48.22   12.45
  14   0  35   17.49    8.20
  14   0  34   73.87    7.81
  14   0  33  283.44   16.03
  14   0  32  124.17   12.87
  14   0  31   92.52    8.24
  14   0  30   16.68    6.33
  14   0  29  143.27   13.30
  14   0  28   62.42    7.62
  14   0  27  185.26   18.51
  14   0  26   86.20   19.87
  14   0  25  224.78   21.91
  14   0  24  610.18   24.75
  14   0  23   21.84    8.80
  14   0  22    6.42    8.28
  14   0  21   62.56    9.97
  14   0  20   58.66   12.27
  14   0  19   51.22    5.90
  14   0  18  258.96   22.29
  14   0  17  119.79    8.59
  14   0  16  108.22    7.93
  14   0  15  221.33   10.98
  14   0  14  127.73    8.97
  14   0  13  202.58    9.47
  14   0  12   47.82    7.21
  14   0  11   44.57    4.86
  14   0  10  149.13   14.68
  14   0   9   46.24    5.80
  14   0   8  261.54   10.52
  14   0   7  155.91    7.70
  14   0   6  146.16    7.90
  14   0   5   71.78    8.43
  14   0   4   59.60    5.21
  14   0   3   92.05    6.28
  14   0   2   66.81    5.51
  14   0   1  117.69    7.01
  14   0   0  233.89   12.01
  14   0  -1  112.63   11.07
  14   0  -2   63.03    5.25
  14   0  -3   89.90    8.39
  14   0  -4   60.25    6.15
  14   0  -5   57.62    7.25
  14   0  -6  157.76   11.82
  14   0  -7  157.34   22.97
  14   0  -8  230.15   15.54
  14   0  -9   50.94   19.44
  14   0 -10  123.74   19.70
  14   0 -11   41.20   13.49
  14   0 -12   44.78    7.04
  14   0 -13  208.83   42.87
  14   0 -14  113.55   10.33
  14   0 -15  222.66   16.07
  14   0 -16  106.77   11.64
  14   0 -17  146.47   12.33
  14   0 -18  254.35   15.49
  14   0 -19   57.79    8.60
  14   0 -20   71.19    9.77
  14   0 -21   53.88    8.41
  14   0 -22    5.75    5.85
  14   0 -23   23.70    7.03
  14   0 -24  615.94   29.08
  14   0 -25  218.90   27.54
  14   0 -27  188.48   27.62
  14   0 -28   55.39   15.39
  14   0 -29  133.88   23.78
  14   0 -30    5.30   11.66
  14   0 -31   63.01   17.54
  14   0 -33  296.92   32.77
  14   0 -34   66.47   20.69
  14   0 -35   33.01   13.54
  14   0 -36   48.80   17.76
  14   0 -37   31.39   13.40
  14   0 -38   86.09   21.66
  14   0 -39   53.66   18.70
  14   0 -40   24.26   14.37
  14   0 -41  214.58   37.29
  14   0 -42  667.04   58.40
  15   0  41   14.86    9.53
  15   0  40   14.32   13.68
  15   0  39   -3.50   12.36
  15   0  38  -10.88   10.13
  15   0  37    2.26    4.48
  15   0  36   -4.26    8.53
  15   0  35    3.41    4.55
  15   0  34    1.99    4.97
  15   0  33    1.10    5.61
  15   0  32    0.19    7.03
  15   0  31    5.03    3.84
  15   0  30    9.18    4.60
  15   0  29    1.16    4.80
  15   0  28   -4.76    6.96
  15   0  27    0.71    4.24
  15   0  26    5.27    6.69
  15   0  25    0.14    4.19
  15   0  24    6.15    5.42
  15   0  23   -4.23   10.42
  15   0  22    1.07    3.44
  15   0  21    2.23    4.09
  15   0  20    1.23    2.96
  15   0  19   -2.10    9.45
  15   0  18    2.29    3.08
  15   0  17    2.20    3.50
  15   0  16    3.48    2.79
  15   0  15    3.44    2.84
  15   0  14    1.74    2.76
  15   0  13   -0.97    6.33
  15   0  12   -1.22    5.30
  15   0  11    1.65    2.61
  15   0  10    2.48    2.57
  15   0   9    0.15    2.47
  15   0   8    1.91    2.57
  15   0   7   -0.73    5.06
  15   0   6    2.48    3.42
  15   0   5    0.45    2.86
  15   0   4    4.52    3.55
  15   0   3    0.51    2.33
  15   0   2   -1.49    4.40
  15   0   1    4.65    4.69
  15   0   0    5.84    2.52
  15   0  -1   -1.00    4.50
  15   0  -2   -0.69    4.46
  15   0  -3   -0.89    4.64
  15   0  -4    2.51    2.94
  15   0  -5   -1.42    4.89
  15   0  -6    1.62    3.64
  15   0  -7   -0.78    5.26
  15   0  -8    1.06    3.70
  15   0  -9   -6.25    4.67
  15   0 -10    1.02    4.10
  15   0 -11    4.44    3.97
  15   0 -12   -5.96   11.67
  15   0 -13   -1.02    7.08
  15   0 -14   -0.13    5.98
  15   0 -15   -7.45    5.15
  15   0 -16    3.10    4.64
  15   0 -17   -0.89    6.33
  15   0 -18    1.50    4.28
  15   0 -19    5.23    5.06
  15   0 -20   -4.56    6.16
  15   0 -21   -2.32    6.32
  15   0 -22    7.73    9.94
  15   0 -23   -4.60    9.17
  15   0 -24    6.16    5.61
  15   0 -25  -10.16    7.05
  15   0 -26    7.73    9.19
  15   0 -27    3.96    8.91
  15   0 -28   -1.63    8.94
  15   0 -29    1.80   11.97
  15   0 -30   19.22   11.30
  15   0 -32   16.53   12.60
  15   0 -33   -4.57    8.97
  15   0 -34    0.28   10.73
  15   0 -35   33.71   16.23
  15   0 -36   -0.67   11.58
  15   0 -37    5.01   13.59
  15   0 -38   20.18   12.73
  15   0 -39    7.94   12.39
  15   0 -40  -15.05   11.97
  15   0 -41   20.31   17.30
  16   0  40    8.35    5.77
  16   0  39  426.60  102.27
  16   0  38   47.46   12.60
  16   0  37  178.64   16.05
  16   0  36   79.24    9.41
  16   0  35   15.71    5.06
  16   0  34   16.80    5.33
  16   0  33   22.30    9.24
  16   0  32   99.87    9.60
  16   0  31    9.30    5.49
  16   0  30   42.89    5.78
  16   0  29   93.18   11.30
  16   0  28   67.29   10.55
  16   0  27  231.21   16.59
  16   0  26   65.37   10.30
  16   0  25  117.81   17.85
  16   0  24  110.31   10.01
  16   0  23  241.64   22.49
  16   0  22   72.04    9.47
  16   0  21  116.04   13.60
  16   0  20   14.42    3.71
  16   0  19  181.51   11.27
  16   0  18   90.43    7.90
  16   0  17  140.65   12.34
  16   0  16  185.95   10.04
  16   0  15  138.29    9.31
  16   0  14  155.72    9.48
  16   0  13  115.89   11.34
  16   0  12  121.82    8.21
  16   0  11   74.74    6.37
  16   0  10   24.94    4.06
  16   0   9  116.62    8.03
  16   0   8   51.33    6.87
  16   0   7   27.62    4.42
  16   0   6   35.68    8.38
  16   0   5  224.38   20.93
  16   0   4  106.69    7.45
  16   0   3    0.37    2.44
  16   0   2  150.42    9.14
  16   0   1  312.94   12.15
  16   0   0  106.54   11.08
  16   0  -1  303.72   21.25
  16   0  -2  150.32    9.26
  16   0  -3   -2.59    4.47
  16   0  -4  103.79   16.99
  16   0  -5  212.02   51.79
  16   0  -6   42.88    9.87
  16   0  -7   21.94    5.83
  16   0  -8   56.49    7.76
  16   0  -9   76.54   31.17
  16   0 -10   24.48    5.82
  16   0 -11   77.50   12.99
  16   0 -12  116.49   11.22
  16   0 -13  106.51   39.84
  16   0 -14  166.61   13.15
  16   0 -15  137.92   12.89
  16   0 -16  168.90   35.14
  16   0 -17  137.90   20.55
  16   0 -18   73.35   10.10
  16   0 -19  179.05   14.96
  16   0 -20   16.81    6.08
  16   0 -21  102.27   13.77
  16   0 -22   89.98   15.58
  16   0 -23  240.02   20.85
  16   0 -24   94.60   12.74
  16   0 -25  105.87   18.67
  16   0 -26   57.19   15.22
  16   0 -27  198.24   29.98
  16   0 -28   57.43   17.42
  16   0 -29  104.44   25.79
  16   0 -30   57.45   17.07
  16   0 -31   11.46   11.59
  16   0 -32  113.22   24.09
  16   0 -33   31.41   15.16
  16   0 -34   13.40   12.95
  16   0 -35   13.43   13.69
  16   0 -36   98.46   22.86
  16   0 -37  182.59   32.22
  16   0 -38   26.09   19.85
  16   0 -39  387.15   44.38
  16   0 -40    9.25   14.73
  17   0  39   16.50    7.61
  17   0  38   10.72    6.87
  17   0  37    4.30    6.36
  17   0  36    5.16    5.70
  17   0  35    5.44    4.40
  17   0  34    7.89    4.87
  17   0  33    4.46    7.13
  17   0  32    8.60    7.03
  17   0  31    5.78    4.34
  17   0  30    7.98    7.84
  17   0  29    2.84    5.70
  17   0  28    1.69    6.67
  17   0  27   -0.87    7.79
  17   0  26   -1.91    6.54
  17   0  25    4.48    3.84
  17   0  24    3.80    4.91
  17   0  23   -2.22    6.74
  17   0  22    6.25    3.80
  17   0  21    3.81    3.67
  17   0  20   -0.74    9.21
  17   0  19   -1.50    5.91
  17   0  18   -0.33    7.16
  17   0  17    3.25    2.93
  17   0  16    1.98    3.33
  17   0  15   -0.76   10.68
  17   0  14    9.72    3.45
  17   0  13    6.69    3.20
  17   0  12   -1.08    9.42
  17   0  11    1.18    2.70
  17   0  10   -0.93    8.10
  17   0   9   -0.74    5.60
  17   0   8    0.38    2.82
  17   0   7    0.01    2.78
  17   0   6    6.56    3.08
  17   0   5   -2.26    5.04
  17   0   4    5.93    3.74
  17   0   3    4.85    2.66
  17   0   2   -0.25    4.78
  17   0   1    0.22    2.65
  17   0   0    4.27    3.00
  17   0  -1   -2.98    5.02
  17   0  -2    3.77    2.71
  17   0  -3    3.69    2.85
  17   0  -4   -4.17   10.67
  17   0  -5    1.26    3.93
  17   0  -6    4.05    4.53
  17   0  -7   -7.49   11.02
  17   0  -8   -1.30    5.27
  17   0  -9    3.66    4.37
  17   0 -10    3.23    6.54
  17   0 -11   11.74   17.77
  17   0 -12   -5.92    4.88
  17   0 -13   -2.80    5.63
  17   0 -14    4.08    4.76
  17   0 -15    0.22    5.40
  17   0 -16   -3.86    6.33
  17   0 -17    2.40    6.07
  17   0 -18   -0.98    7.17
  17   0 -19   -1.69    8.62
  17   0 -20    2.08    7.51
  17   0 -21    0.15    5.25
  17   0 -22    5.43    5.78
  17   0 -23   -7.08   20.05
  17   0 -24    6.11    6.28
  17   0 -25   -7.97    7.89
  17   0 -26    4.26    9.29
  17   0 -27    1.98    7.71
  17   0 -29    2.62   12.15
  17   0 -30   -5.71   11.08
  17   0 -31    8.01   10.28
  17   0 -32    6.61   11.18
  17   0 -33    0.63   10.16
  17   0 -34   -0.37   10.56
  17   0 -35   13.02   13.48
  17   0 -36   21.81   14.88
  17   0 -37    1.76   16.59
  17   0 -38    5.29   12.61
  17   0 -39   -5.64   13.36
  18   0  38  230.42   19.06
  18   0  37   44.40   12.04
  18   0  36   76.18   26.30
  18   0  35    9.31    5.69
  18   0  34   51.98    7.76
  18   0  33   34.00    6.51
  18   0  32   20.99    5.09
  18   0  31    1.08    3.63
  18   0  30    2.10    3.43
  18   0  29    3.58    5.90
  18   0  28    6.04    5.28
  18   0  27   18.23    5.77
  18   0  26   53.72    7.17
  18   0  25   63.62    7.63
  18   0  24   64.83    7.75
  18   0  23   31.07    5.83
  18   0  22  119.99    9.90
  18   0  21  118.64    9.89
  18   0  20  221.11   12.22
  18   0  19  139.92   10.26
  18   0  18  108.95    9.43
  18   0  17   19.42    5.02
  18   0  16   78.16   15.34
  18   0  15   87.82   11.87
  18   0  14   78.72    7.25
  18   0  13  111.34    8.72
  18   0  12  119.55   20.13
  18   0  11  102.67    8.79
  18   0  10  179.75    9.88
  18   0   9   80.84    8.18
  18   0   8   28.53    7.00
  18   0   7  124.85    8.32
  18   0   6   40.69    6.54
  18   0   5  275.38   18.32
  18   0   4    5.05    3.05
  18   0   3  213.11   10.05
  18   0   2  352.82   13.87
  18   0   1    4.01    3.16
  18   0   0  567.97   19.46
  18   0  -1    4.38    2.99
  18   0  -2  378.76   15.89
  18   0  -3  216.25   10.06
  18   0  -4   10.94    8.45
  18   0  -5  310.67   29.58
  18   0  -6   43.37    8.78
  18   0  -7  148.84   23.70
  18   0  -8   18.63    6.24
  18   0  -9   69.99   10.90
  18   0 -10  206.22   15.38
  18   0 -11  111.02   19.75
  18   0 -12  118.08   16.22
  18   0 -13  116.65   11.85
  18   0 -14   71.06   10.26
  18   0 -15   74.34   12.76
  18   0 -16   73.67   14.09
  18   0 -17   15.55    7.43
  18   0 -18  106.82   14.27
  18   0 -19  103.69   20.26
  18   0 -20  222.50   18.13
  18   0 -21   91.79   12.52
  18   0 -22  124.05   14.05
  18   0 -23   30.13   21.40
  18   0 -24   54.08   15.56
  18   0 -25   94.95   33.81
  18   0 -27   10.53   10.02
  18   0 -28  -21.38    7.98
  18   0 -29    6.63   12.17
  18   0 -30    1.75   11.51
  18   0 -31  -10.30    9.73
  18   0 -32   28.74   13.49
  18   0 -33   37.68   15.22
  18   0 -34   57.76   17.40
  18   0 -35   -0.91   12.47
  18   0 -37   27.21   17.49
  18   0 -38  255.37   40.86
  19   0  36   -1.01   14.74
  19   0  35    4.56    4.71
  19   0  34   -1.63   11.89
  19   0  33    3.76    4.14
  19   0  32   -0.59    8.58
  19   0  31    2.94    3.95
  19   0  30    3.00    5.31
  19   0  29    1.95    4.49
  19   0  28    3.99    6.38
  19   0  27    3.19    4.68
  19   0  26    5.58    4.89
  19   0  25    1.85    5.22
  19   0  24    1.90    4.24
  19   0  23    5.62    3.95
  19   0  22    3.23    3.78
  19   0  21    6.15    3.81
  19   0  20   -1.78    6.70
  19   0  19    8.50    5.34
  19   0  18   -1.53    9.89
  19   0  17    7.03    4.18
  19   0  16    9.16    4.19
  19   0  15    5.93    4.82
  19   0  14    3.50    3.66
  19   0  13   -3.24    8.17
  19   0  12    3.56    3.22
  19   0  11    4.73    3.95
  19   0  10    2.80    3.78
  19   0   9    1.34    2.99
  19   0   8   -2.05    5.90
  19   0   7    0.67    2.95
  19   0   6    2.85    3.23
  19   0   5    0.94    3.11
  19   0   4    7.54    4.24
  19   0   3    8.20    3.20
  19   0   2   -2.97    5.35
  19   0   1   -0.68    5.78
  19   0   0    0.53    3.81
  19   0  -1    2.11    3.09
  19   0  -2    4.75    5.70
  19   0  -3   10.90    7.57
  19   0  -4    6.18    4.70
  19   0  -5   -1.79    6.50
  19   0  -6    2.04    4.16
  19   0  -7    0.22    4.02
  19   0  -8   -4.06    6.35
  19   0  -9    1.29    4.97
  19   0 -10    0.81    5.50
  19   0 -11    0.09    5.08
  19   0 -12   -0.73    6.02
  19   0 -13   -6.26    6.25
  19   0 -14   -8.39   20.31
  19   0 -15   11.73    6.21
  19   0 -16    2.41    9.68
  19   0 -17    2.90    5.68
  19   0 -18   -7.99    7.64
  19   0 -19    2.45    8.88
  19   0 -20    4.22    5.62
  19   0 -21   -8.41   13.56
  19   0 -22   -0.34    7.26
  19   0 -23   -4.00    7.86
  19   0 -24   -3.74    4.77
  19   0 -25   -0.94    9.00
  19   0 -26   -2.30   11.94
  19   0 -27   19.48   14.98
  19   0 -28   14.69   14.25
  19   0 -29  -22.33    8.41
  19   0 -30   -2.85   13.15
  19   0 -31   -2.51   12.64
  19   0 -32   12.50   11.41
  19   0 -33   31.56   17.16
  19   0 -34   -5.79   10.01
  19   0 -35   21.15   13.55
  19   0 -36  -11.26   12.21
  20   0  35   -7.06   12.64
  20   0  34   38.45    7.16
  20   0  33    9.21   10.36
  20   0  32   14.45    6.31
  20   0  31   17.79    5.14
  20   0  30   27.33    5.16
  20   0  29    3.83    6.56
  20   0  28   10.29    8.51
  20   0  27   25.52    8.94
  20   0  26   22.62    6.08
  20   0  25    5.86    4.41
  20   0  24    8.16    4.69
  20   0  23    4.08    3.97
  20   0  22  158.54   14.03
  20   0  21  148.76   17.26
  20   0  20  134.65   10.76
  20   0  19  315.19   15.05
  20   0  18  154.52   10.99
  20   0  17  108.12    9.37
  20   0  16  271.82   18.72
  20   0  15  236.62   13.92
  20   0  14  116.88    9.62
  20   0  13  494.30   19.48
  20   0  12   73.17    7.53
  20   0  11   20.56    5.87
  20   0  10   89.99   10.37
  20   0   9   20.22    5.44
  20   0   8   83.42    7.56
  20   0   7  180.63   10.18
  20   0   6  495.75   18.70
  20   0   5  746.42   25.33
  20   0   4  989.13   34.54
  20   0   3  440.30   17.09
  20   0   2   15.49    6.16
  20   0   1   48.51    5.93
  20   0   0   48.96    7.11
  20   0  -1   55.27    6.04
  20   0  -2   10.89    3.89
  20   0  -3  442.89   22.02
  20   0  -4 1031.24   40.50
  20   0  -5  710.13   31.31
  20   0  -6  513.24   24.52
  20   0  -7  175.58   29.78
  20   0  -8   66.44   21.34
  20   0  -9   14.08   11.13
  20   0 -10   78.47   12.20
  20   0 -11   24.65    7.43
  20   0 -12   70.86   11.76
  20   0 -13  547.38   26.86
  20   0 -14  101.86   43.44
  20   0 -15  247.47   18.25
  20   0 -16  305.55   19.37
  20   0 -17  108.70   15.79
  20   0 -18  155.92   15.78
  20   0 -19  305.31   40.97
  20   0 -20  120.52   14.44
  20   0 -21  141.19   41.23
  20   0 -22  142.32   19.10
  20   0 -23    5.46    6.26
  20   0 -24   14.41   19.04
  20   0 -25    7.40   12.47
  20   0 -26   -1.82    9.68
  20   0 -27    7.60   11.29
  20   0 -28   -2.54    7.78
  20   0 -29   -2.89    9.88
  20   0 -30   20.32   13.26
  20   0 -31   25.16   15.92
  20   0 -32    2.34   14.34
  20   0 -34   24.24   16.57
  21   0  33    2.69    4.83
  21   0  32    4.00    4.89
  21   0  31    8.11    5.74
  21   0  30    5.19    4.48
  21   0  29    0.23    4.18
  21   0  28    4.73    5.21
  21   0  27    8.10    8.19
  21   0  26    9.00    5.44
  21   0  25    8.29    4.96
  21   0  24   10.82    6.09
  21   0  23   11.02    5.47
  21   0  22    6.22    4.24
  21   0  21    8.89    3.87
  21   0  20   10.45   17.23
  21   0  19    4.06    6.56
  21   0  18   -4.86    8.12
  21   0  17    2.35    3.71
  21   0  16    8.85    7.03
  21   0  15    2.73    3.92
  21   0  14    4.96    4.88
  21   0  13   -4.25    6.71
  21   0  12    0.44    6.17
  21   0  11    1.34    4.67
  21   0  10    6.14    3.83
  21   0   9    7.06    6.12
  21   0   8   -1.02    6.10
  21   0   7   -4.63    5.36
  21   0   6    1.37    3.27
  21   0   5    1.13    6.31
  21   0   4   -0.58    9.68
  21   0   3   -4.12    9.54
  21   0   2    4.41    3.68
  21   0   1   -0.42    5.71
  21   0   0    4.64    3.61
  21   0  -1    3.30    5.28
  21   0  -2    1.14    3.55
  21   0  -3    3.52    4.78
  21   0  -4    1.72    4.76
  21   0  -5   -3.39    7.98
  21   0  -6   10.30   13.94
  21   0  -7    3.99    9.84
  21   0  -8   10.78    9.65
  21   0  -9    1.85    5.37
  21   0 -10    4.71    5.28
  21   0 -11   -1.68    6.54
  21   0 -12    2.00    5.61
  21   0 -13    4.63   17.52
  21   0 -14   14.06   11.43
  21   0 -15    5.25   17.56
  21   0 -16    6.93    7.52
  21   0 -17    5.36    7.71
  21   0 -18    1.47    5.34
  21   0 -19   10.13    6.91
  21   0 -20    3.70    5.50
  21   0 -21    3.92    5.94
  21   0 -22   -0.77    6.92
  21   0 -23    4.44    6.26
  21   0 -24    3.75    9.58
  21   0 -25   12.08   11.43
  21   0 -26   -6.37    9.50
  21   0 -27    6.02   12.03
  21   0 -28    5.42   13.34
  21   0 -29   26.32   13.09
  21   0 -30   31.88   14.26
  21   0 -32  -28.85   11.78
  21   0 -33    2.64   12.59
  22   0  31   44.98    9.51
  22   0  30   47.07    7.15
  22   0  29   29.42    9.13
  22   0  28    6.83    4.74
  22   0  27   70.25   10.10
  22   0  26   31.35   12.26
  22   0  25   14.30    5.38
  22   0  24   10.90    5.14
  22   0  23   55.36   10.46
  22   0  22   16.36    6.23
  22   0  21   12.21    5.94
  22   0  20   12.68    4.84
  22   0  19    3.17    4.09
  22   0  18   54.20    8.36
  22   0  17   32.46    6.02
  22   0  16   57.70    7.19
  22   0  15   30.86    5.82
  22   0  14   -6.12   16.28
  22   0  13  469.15   19.36
  22   0  12 1000.39   35.82
  22   0  11  258.79   13.08
  22   0  10   79.86    7.96
  22   0   9  207.88   17.84
  22   0   8  354.94   20.79
  22   0   7  212.28   12.40
  22   0   6  230.02   14.31
  22   0   5  120.87    9.51
  22   0   4   80.40    7.94
  22   0   3   22.98   10.72
  22   0   2  204.66   18.37
  22   0   1   77.04    7.47
  22   0   0  503.23   19.44
  22   0  -1   66.22    8.06
  22   0  -2  226.67   32.40
  22   0  -3    5.74   10.62
  22   0  -4   71.79   22.19
  22   0  -5  109.98   16.45
  22   0  -6  231.48   18.27
  22   0  -7  206.14   16.62
  22   0  -8  409.15   27.75
  22   0  -9  223.00   17.95
  22   0 -10   87.82   11.95
  22   0 -11  244.70   19.17
  22   0 -12 1116.29  130.09
  22   0 -13  449.40   25.15
  22   0 -14   -1.83    7.90
  22   0 -15   30.38    8.38
  22   0 -16   46.68   10.83
  22   0 -17   53.91   11.39
  22   0 -18   53.93   12.08
  22   0 -19   17.57    6.92
  22   0 -20   35.19    8.49
  22   0 -21   14.29    7.02
  22   0 -22    1.80   11.72
  22   0 -23   64.09   22.49
  22   0 -24   34.32   15.65
  22   0 -25   33.65   15.44
  22   0 -26    0.56   13.59
  22   0 -27  115.27   25.36
  22   0 -28    3.98   12.57
  22   0 -30   28.07   18.80
  22   0 -31   47.34   16.68
  23   0  29    9.55    9.05
  23   0  28   17.94   25.50
  23   0  27   14.12    6.77
  23   0  26   16.60    7.64
  23   0  25    4.48    7.41
  23   0  24    4.05    4.67
  23   0  23    1.84    5.01
  23   0  22    7.52    4.48
  23   0  21   12.11    6.14
  23   0  20   22.30   15.56
  23   0  19    8.86    4.62
  23   0  18    4.80    5.11
  23   0  17    8.89    5.39
  23   0  16    7.34    4.26
  23   0  15    3.94    4.06
  23   0  14    0.97    4.41
  23   0  13    0.55    4.15
  23   0  12    3.32    3.76
  23   0  11    0.38    3.69
  23   0  10    5.41    4.74
  23   0   9    1.99    9.31
  23   0   8   -3.76    8.02
  23   0   7   -3.20    6.75
  23   0   6    9.09    3.91
  23   0   5    2.20    3.24
  23   0   4    2.09    3.43
  23   0   3    7.20    5.05
  23   0   2    3.48    8.12
  23   0   1    6.94    4.04
  23   0   0    8.60    7.74
  23   0  -1   -5.11    8.77
  23   0  -2    3.14    4.16
  23   0  -3   -6.58    5.85
  23   0  -4   -0.24    9.02
  23   0  -5   12.90    6.72
  23   0  -6   -0.38   11.00
  23   0  -7   -1.47    9.41
  23   0  -8   -5.39   11.58
  23   0  -9    1.65    5.51
  23   0 -10   10.35    6.03
  23   0 -11   -4.33    4.28
  23   0 -12    3.17    5.91
  23   0 -13    3.33    5.72
  23   0 -14    9.89   18.02
  23   0 -15    2.71    9.08
  23   0 -16    7.35   12.66
  23   0 -17   16.55   15.58
  23   0 -18   10.66    9.57
  23   0 -19   13.59   15.87
  23   0 -20    1.86    6.33
  23   0 -21   -6.50    8.96
  23   0 -22    5.79    6.39
  23   0 -23   12.69   13.32
  23   0 -24  -15.75    7.87
  23   0 -25   -3.37   10.86
  23   0 -26  -14.88   10.52
  23   0 -28   26.24   14.69
  23   0 -29    2.72   11.81
  24   0  27   40.88    6.77
  24   0  26   39.02    8.31
  24   0  25   52.20    9.57
  24   0  24   30.02    7.50
  24   0  23   46.93    7.78
  24   0  22   28.54    6.62
  24   0  21   28.56    6.46
  24   0  20    9.83    5.32
  24   0  19   34.21    6.10
  24   0  18   19.09    7.14
  24   0  17   50.87    7.44
  24   0  16    9.82    7.04
  24   0  15   86.69    9.26
  24   0  14  185.52   22.99
  24   0  13  100.55   17.12
  24   0  12  115.06   11.25
  24   0  11   52.64   10.52
  24   0  10  109.49    9.89
  24   0   9  182.22   23.30
  24   0   8  294.66   14.66
  24   0   7   75.94    8.13
  24   0   6   15.02    4.67
  24   0   5    5.82    4.16
  24   0   4   22.28    4.98
  24   0   3   92.13    8.43
  24   0   2   34.62    5.69
  24   0   1   63.48   10.52
  24   0   0   63.20   15.09
  24   0  -1   48.83   11.27
  24   0  -2   18.05    6.82
  24   0  -3  115.35   14.39
  24   0  -4   15.90    9.98
  24   0  -5    5.24    5.55
  24   0  -6   21.00    6.08
  24   0  -7   78.74   11.08
  24   0  -8  312.72   20.49
  24   0  -9  143.52   37.67
  24   0 -10   83.49   12.41
  24   0 -11   55.76   10.58
  24   0 -12  125.78   15.61
  24   0 -13   86.79   23.13
  24   0 -14  206.24   49.58
  24   0 -15   70.07   11.24
  24   0 -16   16.54    7.54
  24   0 -17   53.82   11.39
  24   0 -18   30.54   10.29
  24   0 -19   41.86   10.09
  24   0 -20    5.03    7.79
  24   0 -21   33.68   22.74
  24   0 -22    5.62   12.88
  24   0 -23   22.94   16.78
  24   0 -24   75.98   35.83
  24   0 -25   58.86   22.53
  24   0 -26   32.16   17.67
  24   0 -27   25.14   17.06
  25   0  24    8.28    7.07
  25   0  23    6.76    5.79
  25   0  22    0.58    5.64
  25   0  21    4.97    5.05
  25   0  20    4.72    4.80
  25   0  19    5.44    4.65
  25   0  18   -6.92    8.74
  25   0  17    6.12    4.20
  25   0  16    5.66    6.04
  25   0  15    8.35    4.92
  25   0  14    1.13    4.53
  25   0  13    5.58    4.81
  25   0  12    4.14    4.68
  25   0  11   12.69    5.93
  25   0  10    5.45    5.56
  25   0   9   14.67    7.23
  25   0   8   -3.55   13.96
  25   0   7    0.39    6.59
  25   0   6   -1.66    8.83
  25   0   5    3.48    4.82
  25   0   4    2.79    4.00
  25   0   3   -4.51   13.09
  25   0   2   -0.46    7.30
  25   0   1   10.78    5.08
  25   0   0   -0.83   15.41
  25   0  -1    3.76   10.87
  25   0  -2   -2.39    6.56
  25   0  -3    2.21    5.10
  25   0  -4    2.17   10.07
  25   0  -5    4.66    6.34
  25   0  -6   -0.96   15.83
  25   0  -7    9.90   14.81
  25   0  -8   -1.61    8.26
  25   0  -9   27.24   13.28
  25   0 -10   -0.62    7.59
  25   0 -11    3.78    7.10
  25   0 -12    5.45    7.46
  25   0 -13    3.56    6.68
  25   0 -14    7.60    7.40
  25   0 -15    0.51    7.88
  25   0 -16   10.34   10.92
  25   0 -17   15.48   10.03
  25   0 -18   -2.02   17.28
  25   0 -19   23.63    8.86
  25   0 -20    1.00    6.68
  25   0 -21   26.00   22.65
  25   0 -22   11.95   13.96
  25   0 -23    6.88   13.98
  25   0 -24    5.38   13.99
  26   0  21   -0.86    8.89
  26   0  20   79.48   18.53
  26   0  19   87.93   12.92
  26   0  18   92.77   10.86
  26   0  17   39.63   12.17
  26   0  16   61.01    8.65
  26   0  15    8.31    5.26
  26   0  14   95.86   12.52
  26   0  13   22.00    6.18
  26   0  12   45.14   10.22
  26   0  11   19.61    7.80
  26   0  10   11.48    6.09
  26   0   9   94.28    9.37
  26   0   8   33.21    6.04
  26   0   7    9.59    4.84
  26   0   6   79.17   11.38
  26   0   5   20.74    5.24
  26   0   4   33.10    9.32
  26   0   3   28.15    8.93
  26   0   2   49.45   10.57
  26   0   1   29.77    7.96
  26   0   0   -1.51    9.52
  26   0  -1   44.01    9.33
  26   0  -2   32.72    9.31
  26   0  -3   32.72    8.56
  26   0  -4   35.38   11.15
  26   0  -5   12.79   10.88
  26   0  -6   59.40   10.63
  26   0  -7   17.00   19.43
  26   0  -8   20.34    7.51
  26   0  -9   65.15   11.84
  26   0 -10    1.34   13.65
  26   0 -11   13.38   17.49
  26   0 -12   33.10    9.53
  26   0 -13    4.50    9.43
  26   0 -14   94.74   28.83
  26   0 -15   -3.75   33.88
  26   0 -16   46.71    9.85
  26   0 -17   79.35   24.81
  26   0 -18   77.63   15.48
  26   0 -19  103.92   27.19
  26   0 -20   53.66   17.21
  26   0 -21  -13.89   12.49
  27   0  17    8.39    5.59
  27   0  16   11.53    7.95
  27   0  15    8.84    8.96
  27   0  14   13.63    6.02
  27   0  13   -0.21    9.28
  27   0  12    2.28    4.58
  27   0  11    4.60    4.89
  27   0  10   -2.02    8.72
  27   0   9    8.24    5.77
  27   0   8    0.04    4.85
  27   0   7    0.83    4.66
  27   0   6    5.63    4.83
  27   0   5   -1.50   12.49
  27   0   4   -5.16    6.75
  27   0   3    5.71    4.88
  27   0   2   -0.46    7.84
  27   0   1   11.97   12.82
  27   0   0    6.44    6.30
  27   0  -1   -2.98    8.25
  27   0  -2    1.72    5.85
  27   0  -3   18.61   21.60
  27   0  -4   -2.16    8.83
  27   0  -5    0.55    5.58
  27   0  -6    8.89    7.05
  27   0  -7    1.13    8.78
  27   0  -8   18.94    9.60
  27   0  -9   -3.76    8.27
  27   0 -10   -5.37   15.87
  27   0 -11    8.85   13.39
  27   0 -12   12.48   11.80
  27   0 -13   -3.31    7.39
  27   0 -14    8.28    6.83
  27   0 -15    8.36    7.25
  27   0 -16    4.10   11.06
  27   0 -17   11.65    8.13
  28   0  12   21.46   10.06
  28   0  11   97.53   12.16
  28   0  10   96.73   14.17
  28   0   9   73.41    9.96
  28   0   8   49.32   12.06
  28   0   7   34.10   10.85
  28   0   6   60.48   10.72
  28   0   5   20.87    7.74
  28   0   4   17.71    8.60
  28   0   3   13.44    6.55
  28   0   1    4.29    5.68
  28   0   0    4.79    5.91
  28   0  -1   16.01    7.14
  28   0  -2   10.85    7.45
  28   0  -3    8.66    7.95
  28   0  -4   13.19    8.22
  28   0  -5    9.23   10.85
  28   0  -6   78.45   14.27
  28   0  -7   35.73   13.95
  28   0  -8   72.45   60.50
  28   0  -9   70.16   12.74
  28   0 -10   82.56   18.64
  28   0 -11   91.74   19.09
  28   0 -12   19.88    8.85
   0   1  48    5.87   11.48
   0   1  47    8.86    9.29
   0   1  46   22.57    7.92
   0   1  45    1.54   12.31
   0   1  44   11.83    6.56
   0   1  43    2.40    5.50
   0   1  42   23.79    6.93
   0   1  41    0.48    4.54
   0   1  40  101.29   14.09
   0   1  39    9.82    4.88
   0   1  38   59.68    7.96
   0   1  37    0.18   11.20
   0   1  36   10.81    4.49
   0   1  35    5.72    7.72
   0   1  34   14.29    5.54
   0   1  33    2.19    3.65
   0   1  32   34.81    5.49
   0   1  31    1.27    4.24
   0   1  30   45.64   10.72
   0   1  29   -2.95    4.88
   0   1  28   16.79    3.57
   0   1  27    1.97    5.01
   0   1  26   96.29    8.72
   0   1  25    3.95    4.50
   0   1  24   74.87    7.91
   0   1  23    0.08    3.20
   0   1  22   -2.10    4.94
   0   1  21    3.84    4.95
   0   1  20 1064.01   47.35
   0   1  19    1.15    2.97
   0   1  18 1815.61   69.64
   0   1  17    3.13    2.96
   0   1  16 1537.78   43.05
   0   1  15    2.66    2.92
   0   1  14  125.87    6.93
   0   1  13    1.08    2.72
   0   1  12   87.58   11.41
   0   1  11    2.63    2.64
   0   1  10   69.55    4.98
   0   1   9    2.50    2.41
   0   1   8 2541.99   61.47
   0   1   7    0.71    1.82
   0   1   6  497.56   13.98
   0   1   5   -1.14    3.23
   0   1   4  754.04   46.94
   0   1   3    0.55    2.64
   0   1   2 3293.40   79.56
   0   1   1    3.33    2.18
   0   1   0  198.01    9.40
   0   1  -1    4.49    4.46
   0   1  -2 3438.19  123.07
   0   1  -3    1.48    1.65
   0   1  -4  781.70   20.49
   0   1  -5    1.72    1.60
   0   1  -6  506.25   15.17
   0   1  -7    2.32    2.33
   0   1  -8 2509.32   62.65
   0   1  -9   -1.67    4.64
   0   1 -10   70.80    5.20
   0   1 -11    1.01    3.38
   0   1 -12   88.35    6.00
   0   1 -13   -3.21    4.28
   0   1 -14  125.07    7.12
   0   1 -15   -0.10    4.94
   0   1 -16 1548.84   55.85
   0   1 -17    1.40    3.60
   0   1 -18 1866.34   51.64
   0   1 -19   -2.76    5.21
   0   1 -20 1008.73   31.38
   0   1 -21    2.73    3.08
   0   1 -22    1.09    4.39
   0   1 -23    3.68    3.39
   0   1 -24   54.88    8.13
   0   1 -25    1.80    4.51
   0   1 -26   87.52   25.72
   0   1 -27  -10.19    6.32
   0   1 -28   19.65    8.51
   0   1 -29    5.77    5.31
   0   1 -30   52.05    9.70
   0   1 -31   -7.20    7.79
   0   1 -32   30.29   14.63
   0   1 -33    4.50   14.61
   0   1 -34   -4.11   15.58
   0   1 -35   17.70    8.84
   0   1 -36   10.42    7.09
   0   1 -37   -2.82    8.70
   0   1 -38   58.34   17.55
   0   1 -40  128.24   26.32
   1   1  48   22.59    7.55
   1   1  47    0.93    6.06
   1   1  46   14.47    4.87
   1   1  45   48.18   13.12
   1   1  44   25.97    5.22
   1   1  43   40.66    5.73
   1   1  42   22.08    5.26
   1   1  41    9.01    6.79
   1   1  40   23.25    6.36
   1   1  39   38.23    6.64
   1   1  38   97.75    6.88
   1   1  37    7.46    4.51
   1   1  36   32.73    5.58
   1   1  35   20.77    4.19
   1   1  34  154.37   11.73
   1   1  33   16.36    3.14
   1   1  32  154.47   11.68
   1   1  31   13.34    4.02
   1   1  30  160.77   10.70
   1   1  29    8.98    3.75
   1   1  28    4.47    2.40
   1   1  27    2.12    2.40
   1   1  26  101.84    6.01
   1   1  25    8.28    3.19
   1   1  24  123.47    7.36
   1   1  23  119.84    8.41
   1   1  22  101.81    7.15
   1   1  21   28.40    3.46
   1   1  20   32.03    3.51
   1   1  19  290.84   11.27
   1   1  18  460.96   16.33
   1   1  17  301.32    9.77
   1   1  16  399.07   13.20
   1   1  15  209.01    7.44
   1   1  14  143.64    5.70
   1   1  13  347.36   10.42
   1   1  12  423.49   14.57
   1   1  11 1423.35   35.74
   1   1  10  750.92   19.64
   1   1   9  554.50   14.69
   1   1   8   44.72    2.91
   1   1   7 5034.00  114.00
   1   1   6 3528.26   80.56
   1   1   5  624.86   16.20
   1   1   4  822.68   23.63
   1   1   3 1599.21   39.08
   1   1   2  410.94   11.06
   1   1   1  664.56   17.56
   1   1   0  916.38   26.31
   1   1  -1  660.08   18.71
   1   1  -2  413.24   29.42
   1   1  -3 1603.26   41.25
   1   1  -4  843.79   21.04
   1   1  -5  628.31   16.23
   1   1  -6 3532.33   81.66
   1   1  -7 4957.46  113.56
   1   1  -8   51.94    3.99
   1   1  -9  559.66   15.42
   1   1 -10  747.67   19.55
   1   1 -11 1399.26   34.90
   1   1 -12  413.66   13.32
   1   1 -13  348.68   10.46
   1   1 -14  135.88    8.08
   1   1 -15  208.16    7.37
   1   1 -16  387.37   11.98
   1   1 -17  281.65   14.57
   1   1 -18  472.65   14.00
   1   1 -19  303.07   10.08
   1   1 -20   29.91    3.89
   1   1 -21   34.66    3.86
   1   1 -22   97.83    6.91
   1   1 -23  117.63    7.05
   1   1 -24  104.36    8.31
   1   1 -25   11.91    3.86
   1   1 -26   85.76    7.55
   1   1 -27    8.11    3.85
   1   1 -28    4.91    3.86
   1   1 -29    1.66    3.80
   1   1 -30  152.74   14.49
   1   1 -31    5.60    6.13
   1   1 -32  125.69   12.12
   1   1 -33   12.25    6.11
   1   1 -34  136.82   13.93
   1   1 -35   16.24    8.57
   1   1 -36    7.73   11.00
   1   1 -37   11.30    7.95
   1   1 -38   87.23   24.58
   1   1 -39   22.63   13.35
   1   1 -40   17.46   13.35
   1   1 -41    7.75   13.60
   1   1 -42   11.73   12.13
   1   1 -43   42.31   17.85
   1   1 -44   15.77   13.64
   2   1  48   25.33    6.30
   2   1  47   27.77    6.88
   2   1  46    5.11    4.24
   2   1  45   17.80    6.81
   2   1  44    6.98    4.80
   2   1  43   33.97    5.14
   2   1  42  261.70   33.07
   2   1  41   21.60    4.70
   2   1  40    4.57    3.83
   2   1  39   49.95    6.54
   2   1  38  187.00   12.17
   2   1  37   67.80    7.80
   2   1  36   12.00    3.85
   2   1  35   62.18    6.96
   2   1  34   66.88    5.80
   2   1  33   17.32    3.89
   2   1  32    7.08    2.84
   2   1  31   79.61    5.51
   2   1  30   92.40    6.04
   2   1  29    6.32    2.71
   2   1  28   30.78    3.73
   2   1  27   11.67    3.05
   2   1  26   -0.44    5.14
   2   1  25   39.19    3.79
   2   1  24   16.56    2.82
   2   1  23   85.85    5.65
   2   1  22  144.05    9.25
   2   1  21    9.26    2.64
   2   1  20   25.78    3.20
   2   1  19  419.34   15.78
   2   1  18  181.20    7.11
   2   1  17  181.04    6.96
   2   1  16  114.59    5.67
   2   1  15   13.36    2.53
   2   1  14  289.12   10.40
   2   1  13  128.57    5.43
   2   1  12   47.24    3.44
   2   1  11  178.25    5.97
   2   1  10  765.69   19.66
   2   1   9 9972.43  232.29
   2   1   8 6014.06  136.83
   2   1   7 1230.99   30.49
   2   1   6 4709.71  115.78
   2   1   5   62.45    4.40
   2   1   4  482.32   14.57
   2   1   3 4285.54   98.83
   2   1   2    9.47    2.20
   2   1   1   28.50    4.71
   2   1   0  332.67   10.43
   2   1  -1   25.73    2.99
   2   1  -2   10.59    2.16
   2   1  -3 4398.54  101.58
   2   1  -4  485.22   13.14
   2   1  -5   58.45    3.27
   2   1  -6 4726.78  112.59
   2   1  -7 1235.52   31.96
   2   1  -8 6205.69  150.75
   2   1  -9 9999.00  228.87
   2   1 -10  792.73   21.74
   2   1 -11  174.96    7.00
   2   1 -12   39.61    3.27
   2   1 -13  130.19    5.71
   2   1 -14  303.64    9.89
   2   1 -15   12.74    2.71
   2   1 -16  102.46    6.53
   2   1 -17  178.08    9.66
   2   1 -18  183.43    7.49
   2   1 -19  446.71   16.71
   2   1 -20   28.20    4.83
   2   1 -21   11.18    6.65
   2   1 -22  137.50    8.41
   2   1 -23   82.01    6.69
   2   1 -24   12.82    3.78
   2   1 -25   34.90    5.03
   2   1 -26    4.50    3.49
   2   1 -27    5.92    4.38
   2   1 -28   30.72   14.48
   2   1 -29   12.16    5.88
   2   1 -30  108.74   29.82
   2   1 -31   85.89   16.39
   2   1 -32   -0.49    8.64
   2   1 -33   11.56    8.79
   2   1 -34   55.34   43.60
   2   1 -35   61.76   19.14
   2   1 -36    4.77    8.15
   2   1 -37   66.29   20.25
   2   1 -38  187.22   20.13
   2   1 -39   32.56   14.37
   2   1 -40   11.98    8.89
   2   1 -41   29.42    9.81
   2   1 -42  278.00   27.42
   2   1 -43   21.39   18.73
   2   1 -44   14.77    9.80
   2   1 -45   12.77   13.58
   2   1 -46   22.46   27.50
   2   1 -47    6.47   14.25
   3   1  47   14.54    5.71
   3   1  46   27.97    7.08
   3   1  45   87.38    9.77
   3   1  44   13.90    4.86
   3   1  43   35.99    5.69
   3   1  42   34.33    6.15
   3   1  41   95.89   10.43
   3   1  40   76.03    7.16
   3   1  39  108.51    7.57
   3   1  38  207.35   10.98
   3   1  37   91.83    7.66
   3   1  36    0.08    2.84
   3   1  35   66.55    9.26
   3   1  34   26.49    4.55
   3   1  33  101.75    6.58
   3   1  32   25.23    3.58
   3   1  31  217.17    9.19
   3   1  30   28.31    3.87
   3   1  29   29.77    4.21
   3   1  28   36.71    3.94
   3   1  27   38.56    4.04
   3   1  26   41.39    5.18
   3   1  25  141.19    6.96
   3   1  24  105.57    5.82
   3   1  23   43.03    4.12
   3   1  22   85.28    6.14
   3   1  21   81.92    6.47
   3   1  20  144.84    7.00
   3   1  19  180.22    7.81
   3   1  18   14.75    2.73
   3   1  17   59.24    7.18
   3   1  16   56.38    4.00
   3   1  15  195.27    7.14
   3   1  14  204.21    8.35
   3   1  13  405.73   14.01
   3   1  12  250.50    8.05
   3   1  11   82.80    4.13
   3   1  10   22.02    2.28
   3   1   9 3613.38   86.31
   3   1   8 7807.06  181.60
   3   1   7  390.84   12.82
   3   1   6  630.35   16.92
   3   1   5  107.57   11.35
   3   1   4  218.17    7.66
   3   1   3  436.86   16.37
   3   1   2 1052.28   27.95
   3   1   1 1976.23   49.88
   3   1   0  222.67    8.87
   3   1  -1 1973.29   58.84
   3   1  -2 1039.40   26.74
   3   1  -3  427.91   17.03
   3   1  -4  213.25    6.78
   3   1  -5  111.67    4.47
   3   1  -6  644.13   17.18
   3   1  -7  383.76   22.26
   3   1  -8 7814.35  179.14
   3   1  -9 3701.43   87.57
   3   1 -10   16.09    2.98
   3   1 -11   83.43    4.80
   3   1 -12  249.72    8.96
   3   1 -13  401.25   12.83
   3   1 -14  195.74    7.97
   3   1 -15  197.39   12.33
   3   1 -16   56.18    7.94
   3   1 -17   67.39   11.72
   3   1 -18    8.82    3.54
   3   1 -19  190.14   10.55
   3   1 -20  132.66   16.11
   3   1 -21   70.11   17.05
   3   1 -22   60.54    6.86
   3   1 -23   41.78    5.64
   3   1 -24  100.02   18.38
   3   1 -25  133.43    9.86
   3   1 -26   51.65    6.64
   3   1 -27   42.00    6.68
   3   1 -28   34.80   19.53
   3   1 -29   22.01    7.76
   3   1 -30   35.61   12.16
   3   1 -31  229.21   18.42
   3   1 -32   15.69    9.51
   3   1 -33   96.47   22.56
   3   1 -34   15.52   11.27
   3   1 -35   55.63   10.92
   3   1 -36  -12.43   12.01
   3   1 -37   89.44   14.26
   3   1 -38  172.54   19.12
   3   1 -39  130.95   24.97
   3   1 -40   71.31   14.85
   3   1 -41   50.70   28.92
   3   1 -42   15.64   10.82
   3   1 -43   51.39   32.25
   3   1 -44   30.19   11.50
   3   1 -45   88.70   15.56
   3   1 -46   40.59   18.34
   3   1 -47    2.65   14.52
   4   1  47  128.32   14.71
   4   1  46   26.98    6.98
   4   1  45  121.28   10.76
   4   1  44   12.28    4.59
   4   1  43   57.13    7.32
   4   1  42  133.37   11.65
   4   1  41  263.38   13.79
   4   1  40   13.93    5.90
   4   1  39  106.40    9.28
   4   1  38   91.60    8.39
   4   1  37   44.03    4.88
   4   1  36   67.76    5.75
   4   1  35   12.40    3.27
   4   1  34  120.62    9.59
   4   1  33   45.98    5.27
   4   1  32    3.33    2.80
   4   1  31   22.07    3.69
   4   1  30    5.94    2.70
   4   1  29   14.98    3.04
   4   1  28  141.47    7.76
   4   1  27   91.11    5.83
   4   1  26   61.19    4.65
   4   1  25  197.63    8.12
   4   1  24    6.24    2.25
   4   1  23  154.41    7.41
   4   1  22  122.54   10.92
   4   1  21    8.80    3.32
   4   1  20   23.54    3.25
   4   1  19  114.08    5.60
   4   1  18  145.54    7.24
   4   1  17  226.79    7.69
   4   1  16   74.46    4.52
   4   1  15   79.82    4.61
   4   1  14  245.87    9.98
   4   1  13  138.23    5.28
   4   1  12  575.96   16.23
   4   1  11 1783.65   43.90
   4   1  10  604.81   17.73
   4   1   9  282.97    8.95
   4   1   8  842.82   34.65
   4   1   7   88.29    4.36
   4   1   6  632.60   17.21
   4   1   5 1468.58   37.67
   4   1   4 1538.68   38.36
   4   1   3   30.35    4.43
   4   1   2  628.56   25.39
   4   1   1  604.60   17.58
   4   1   0  186.22    7.87
   4   1  -1  604.14   17.56
   4   1  -2  636.55   16.69
   4   1  -3   32.24    3.14
   4   1  -4 1516.90   37.67
   4   1  -5 1469.95   38.13
   4   1  -6  614.43   16.70
   4   1  -7   85.40    6.31
   4   1  -8  834.86   28.97
   4   1  -9  284.86   10.95
   4   1 -10  615.13   20.20
   4   1 -11 1771.59   54.85
   4   1 -12  578.13   17.65
   4   1 -13  135.64   10.01
   4   1 -14  240.00   11.04
   4   1 -15   68.60    6.16
   4   1 -16   75.73    6.77
   4   1 -17  227.72   10.63
   4   1 -18  157.65   12.15
   4   1 -19  113.64    8.43
   4   1 -20   15.93    4.10
   4   1 -21   12.25    4.97
   4   1 -22  121.80    8.81
   4   1 -23  131.77   12.21
   4   1 -24   10.04    4.17
   4   1 -25  207.47   11.64
   4   1 -26   49.99    6.71
   4   1 -27   94.50   17.27
   4   1 -28  145.00   20.55
   4   1 -29    6.86    6.24
   4   1 -30   15.65   10.27
   4   1 -31   27.68   23.04
   4   1 -32   -0.49    8.61
   4   1 -33   38.29    9.98
   4   1 -35    8.71   10.11
   4   1 -36   92.17   20.55
   4   1 -37   48.19   28.98
   4   1 -38   82.22   13.41
   4   1 -39   81.44   29.32
   4   1 -40   20.05   17.57
   4   1 -41  279.24   25.05
   4   1 -42  138.62   18.70
   4   1 -43   50.78   21.25
   4   1 -44    6.87    9.10
   4   1 -45  113.84   29.68
   4   1 -46   32.22   18.94
   4   1 -47  100.88   18.47
   5   1  47    3.20    4.65
   5   1  46   17.81    5.55
   5   1  45   11.03    4.84
   5   1  44   28.52    7.39
   5   1  43  106.34   10.35
   5   1  42   88.34    7.81
   5   1  41   58.74   10.27
   5   1  40   21.70    4.29
   5   1  39   74.84    6.46
   5   1  38   90.29    7.22
   5   1  37  124.83    8.39
   5   1  36   72.10    6.31
   5   1  35  277.62   10.89
   5   1  34  130.48   10.47
   5   1  33   32.23    4.41
   5   1  32   90.92   10.38
   5   1  31   42.06    5.91
   5   1  30   68.39    6.06
   5   1  29   41.77    4.34
   5   1  28    3.15    2.37
   5   1  27   59.74    4.98
   5   1  26   53.58    5.16
   5   1  25   58.64    5.53
   5   1  24   35.95    3.77
   5   1  23   17.59    3.41
   5   1  22    7.22    2.37
   5   1  21   74.45    5.21
   5   1  20   73.01    4.84
   5   1  19  113.47    6.62
   5   1  18   82.68    4.66
   5   1  17  143.45    7.57
   5   1  16  223.68    7.32
   5   1  15 1188.05   29.80
   5   1  14  108.55    5.38
   5   1  13  124.60    5.01
   5   1  12  506.92   15.08
   5   1  11  337.51   12.53
   5   1  10   55.04    3.91
   5   1   9  337.84   10.40
   5   1   8 1711.99   42.73
   5   1   7  295.94   10.00
   5   1   6  541.18   14.97
   5   1   5 1125.46   28.32
   5   1   4   51.91    8.87
   5   1   3  295.74   10.94
   5   1   2  417.43   14.48
   5   1   1   23.61    3.55
   5   1   0  115.11    6.08
   5   1  -1   21.47    2.75
   5   1  -2  425.34   13.63
   5   1  -3  292.67   10.94
   5   1  -4   47.70    5.08
   5   1  -5 1127.47   28.80
   5   1  -6  542.34   15.01
   5   1  -7  299.00    9.24
   5   1  -8 1726.24   58.62
   5   1  -9  350.39   19.00
   5   1 -10   48.71    6.49
   5   1 -11  330.55   12.44
   5   1 -12  543.45   17.81
   5   1 -13  127.35    9.74
   5   1 -14  119.30    7.84
   5   1 -15 1198.59   35.11
   5   1 -16  218.83   15.04
   5   1 -17  138.11   10.28
   5   1 -18   80.21    7.15
   5   1 -19  134.18   13.12
   5   1 -20   69.46    9.49
   5   1 -21   70.04    7.18
   5   1 -22   11.64    4.23
   5   1 -23   22.56    8.00
   5   1 -24   37.24    5.33
   5   1 -25   63.44    7.30
   5   1 -26   58.56    7.03
   5   1 -27   64.36    7.50
   5   1 -28    6.10    5.38
   5   1 -29   36.32    6.56
   5   1 -30   78.25   11.98
   5   1 -31   52.21   10.34
   5   1 -32   87.07   13.40
   5   1 -33   29.89   14.27
   5   1 -34  116.51   21.32
   5   1 -35  243.99   41.71
   5   1 -36   50.10   19.50
   5   1 -37   99.54   14.86
   5   1 -38   70.65   22.65
   5   1 -39   39.82   10.42
   5   1 -40   32.46   15.78
   5   1 -41   39.38   18.55
   5   1 -42  100.64   25.03
   5   1 -43  114.60   38.58
   5   1 -44   30.97   27.18
   5   1 -45   -4.04   23.32
   5   1 -46   43.19   22.46
   5   1 -47   -1.15   12.14
   6   1  47    1.59    4.73
   6   1  46   12.83    5.65
   6   1  45   10.01    5.57
   6   1  44   13.34    6.06
   6   1  43   20.83    5.14
   6   1  42   31.08    5.68
   6   1  41   20.17    6.19
   6   1  40   52.35    5.97
   6   1  39   49.75    5.82
   6   1  38  200.10   11.33
   6   1  37   86.16    6.58
   6   1  36  235.36   10.71
   6   1  35   42.04    4.64
   6   1  34   15.81    3.70
   6   1  33   55.11    5.96
   6   1  32   64.72    6.90
   6   1  31   62.59    5.31
   6   1  30  184.49    9.98
   6   1  29  137.09    9.37
   6   1  28   60.02    4.93
   6   1  27   15.33    3.79
   6   1  26   33.84    3.85
   6   1  25   46.40    5.50
   6   1  24   73.08    5.38
   6   1  23  111.14    6.69
   6   1  22  125.86    8.23
   6   1  21   55.96    7.52
   6   1  20   42.04    3.56
   6   1  19  140.14    6.85
   6   1  18  610.69   16.66
   6   1  17  261.05    8.29
   6   1  16  633.78   17.30
   6   1  15   20.69    2.90
   6   1  14  500.02   14.32
   6   1  13  549.48   15.84
   6   1  12  163.51    7.14
   6   1  11    9.44    2.19
   6   1  10    4.17    2.82
   6   1   9  124.20    4.98
   6   1   8  196.23    6.60
   6   1   7  357.46   10.12
   6   1   6  249.19    9.00
   6   1   5   52.38    3.40
   6   1   4   25.28    2.63
   6   1   3  290.88   10.23
   6   1   2 1610.54   40.27
   6   1   1  229.26   11.59
   6   1   0   41.73    3.39
   6   1  -1  222.91    7.25
   6   1  -2 1563.76   43.55
   6   1  -3  291.35   11.59
   6   1  -4   18.93    2.97
   6   1  -5   51.55    4.63
   6   1  -6  251.19    9.11
   6   1  -7  367.18   11.99
   6   1  -8  209.71    8.71
   6   1  -9  111.51    6.93
   6   1 -10    8.57    3.27
   6   1 -11    5.85    3.15
   6   1 -12  162.61    9.23
   6   1 -13  533.18   22.55
   6   1 -14  537.03   21.75
   6   1 -15   22.99    4.80
   6   1 -16  624.32   21.16
   6   1 -17  251.40   16.59
   6   1 -18  611.53   25.24
   6   1 -19  138.52   12.90
   6   1 -20   47.36    8.31
   6   1 -21   51.89    6.34
   6   1 -22  113.37    9.08
   6   1 -23  126.13   17.26
   6   1 -24   74.55   10.03
   6   1 -25   32.96    5.57
   6   1 -26   17.74    4.86
   6   1 -27   10.40    7.79
   6   1 -28   58.53   13.38
   6   1 -29  166.33   15.93
   6   1 -30  174.17   35.83
   6   1 -31   57.53   18.64
   6   1 -32   66.46   13.31
   6   1 -33   53.01   15.60
   6   1 -34   18.00    9.16
   6   1 -35   31.18    9.32
   6   1 -36  278.97   29.02
   6   1 -37  104.29   63.41
   6   1 -39   63.25   13.64
   6   1 -40   57.17   26.13
   6   1 -41   29.34   10.41
   6   1 -42   40.38   22.60
   6   1 -43   39.68   11.93
   6   1 -44   13.98    9.86
   6   1 -45   19.85   10.52
   6   1 -46    7.01   11.31
   6   1 -47   -0.61   46.25
   7   1  46    9.93    7.14
   7   1  45    4.97    6.16
   7   1  44   20.69    5.11
   7   1  43   12.42    4.76
   7   1  42   10.05    4.35
   7   1  41    1.36    5.07
   7   1  40   61.64    6.75
   7   1  39   55.31    7.14
   7   1  38   43.42    5.06
   7   1  37   52.34   10.52
   7   1  36   86.75    8.58
   7   1  35   67.55    6.48
   7   1  34   56.20    5.32
   7   1  33   34.93    4.35
   7   1  32   93.32    7.81
   7   1  31  171.94    9.00
   7   1  30   28.12    3.97
   7   1  29    6.31    2.89
   7   1  28   54.20    5.00
   7   1  27    3.01    2.81
   7   1  26  132.01    7.17
   7   1  25  105.81    6.17
   7   1  24   81.30    5.33
   7   1  23  123.72    6.44
   7   1  22  118.83    7.05
   7   1  21  197.80    7.92
   7   1  20    3.23    1.95
   7   1  19  163.13    6.48
   7   1  18  374.89   11.14
   7   1  17  215.37    8.80
   7   1  16  145.22    6.23
   7   1  15  534.16   15.65
   7   1  14   11.56    2.44
   7   1  13   77.91    5.26
   7   1  12   30.62    3.19
   7   1  11  939.10   25.07
   7   1  10   40.76    3.30
   7   1   9  133.08    5.43
   7   1   8  277.65    9.40
   7   1   7   39.35    3.31
   7   1   6  243.36   10.30
   7   1   5   26.95    3.04
   7   1   4   41.87    3.32
   7   1   3  777.57   21.30
   7   1   2  526.26   16.27
   7   1   1  669.33   17.84
   7   1   0   69.27    5.39
   7   1  -1  633.65   17.15
   7   1  -2  528.44   15.38
   7   1  -3  787.98   21.56
   7   1  -4   40.79    3.88
   7   1  -5   17.52    3.07
   7   1  -6  247.33   12.84
   7   1  -7   34.75    4.73
   7   1  -8  299.86   20.45
   7   1  -9  118.44    6.23
   7   1 -10   40.97    5.35
   7   1 -11  931.55   28.26
   7   1 -12   28.42    5.02
   7   1 -13   74.85    6.44
   7   1 -14   12.57    3.81
   7   1 -15  526.00   18.68
   7   1 -16  145.72   11.33
   7   1 -17  225.58   10.93
   7   1 -18  389.80   15.39
   7   1 -19  158.30   10.31
   7   1 -20    4.74    3.46
   7   1 -21  176.04   10.23
   7   1 -22  123.91   19.14
   7   1 -23  103.44    9.17
   7   1 -24   99.53   15.52
   7   1 -25  124.32   16.77
   7   1 -26  134.32   11.04
   7   1 -27    5.67    4.39
   7   1 -28   68.06    8.52
   7   1 -29   -0.19    7.19
   7   1 -30   29.57    6.82
   7   1 -31  181.99   13.26
   7   1 -32  102.58   13.71
   7   1 -33   13.96   11.04
   7   1 -34   67.16   16.01
   7   1 -35   41.36   20.63
   7   1 -36   96.22   14.61
   7   1 -37   63.28   12.26
   7   1 -38   45.43   14.09
   7   1 -39   55.37   12.63
   7   1 -40   41.91   11.26
   7   1 -41    3.17    7.07
   7   1 -42    8.13   12.98
   7   1 -43   16.83   21.63
   7   1 -44   19.48   13.62
   7   1 -45   -2.77   13.98
   7   1 -46   28.56   10.69
   8   1  46   10.23    5.43
   8   1  45   23.28    5.87
   8   1  44    1.98    5.10
   8   1  43   15.08    5.20
   8   1  42   29.74    6.28
   8   1  41   11.53    4.05
   8   1  40   46.03    6.69
   8   1  39    6.18    3.56
   8   1  38   68.52    6.65
   8   1  37   34.56    4.82
   8   1  36  181.37   11.23
   8   1  35   40.56    5.55
   8   1  34   31.64    6.55
   8   1  33  178.17    9.74
   8   1  32  189.66   13.76
   8   1  31   95.58   10.13
   8   1  30   89.32    8.36
   8   1  29   60.71    6.45
   8   1  28  197.35    8.82
   8   1  27  106.96    6.50
   8   1  26   12.02    2.90
   8   1  25   80.86    6.52
   8   1  24  237.65    9.12
   8   1  23   89.91    5.22
   8   1  22   39.63    3.94
   8   1  21   63.86    4.47
   8   1  20   12.26    2.38
   8   1  19   69.25    5.21
   8   1  18   72.86    5.90
   8   1  17  120.24    8.18
   8   1  16    3.99    3.04
   8   1  15  220.07    7.85
   8   1  14 1008.41   26.92
   8   1  13  719.96   19.68
   8   1  12  903.87   23.93
   8   1  11  274.41    8.75
   8   1  10  143.79    6.47
   8   1   9  244.14   10.28
   8   1   8    2.54    2.34
   8   1   7  107.77    7.85
   8   1   6  413.11   12.17
   8   1   5  567.93   15.83
   8   1   4   59.68    7.39
   8   1   3  110.36    5.90
   8   1   2   78.23    4.63
   8   1   1   59.01    4.61
   8   1   0   38.37    4.31
   8   1  -1   64.53    3.97
   8   1  -2   76.87    6.48
   8   1  -3  101.33    7.84
   8   1  -4   51.93    8.10
   8   1  -5  583.83   17.63
   8   1  -6  423.08   17.44
   8   1  -7  123.07   11.23
   8   1  -8    1.96    2.49
   8   1  -9  255.50   10.26
   8   1 -10  154.24   19.90
   8   1 -11  270.97   14.47
   8   1 -12  890.62   27.73
   8   1 -13  748.63   27.17
   8   1 -14 1039.79   31.68
   8   1 -15  210.84   10.58
   8   1 -16    3.27    4.28
   8   1 -17  118.67    9.04
   8   1 -18   79.27   11.93
   8   1 -19   78.03    9.97
   8   1 -20   15.32    6.43
   8   1 -21   52.73    6.48
   8   1 -22   42.66    6.14
   8   1 -23   70.15    7.94
   8   1 -24  249.98   13.25
   8   1 -25   61.02    7.72
   8   1 -26    1.91    5.94
   8   1 -27  113.23   14.51
   8   1 -28  204.77   17.57
   8   1 -29   48.91    7.57
   8   1 -30  107.09   10.81
   8   1 -31   85.61   13.59
   8   1 -32  174.85   14.83
   8   1 -33  145.66   17.20
   8   1 -34   27.00    8.92
   8   1 -35   47.89   19.14
   8   1 -36  189.13   20.44
   8   1 -37   34.11   15.75
   8   1 -38   74.32   14.45
   8   1 -39   20.41    9.59
   8   1 -40   28.96   11.25
   8   1 -41    5.97    7.73
   8   1 -42   29.74   16.22
   8   1 -43    4.27    9.90
   8   1 -44   13.20   10.78
   8   1 -45   30.79   14.99
   8   1 -46    5.87   10.56
   9   1  45   42.17    6.54
   9   1  44   22.36    8.47
   9   1  43   17.30    4.61
   9   1  42    2.57    5.66
   9   1  41   46.95    5.75
   9   1  40   10.59    5.00
   9   1  39    1.28    3.58
   9   1  38   27.86    4.39
   9   1  37   28.10    4.16
   9   1  36   73.49    7.01
   9   1  35  239.49   11.13
   9   1  34   41.28    5.09
   9   1  33   81.70    6.25
   9   1  32   95.22    7.26
   9   1  31    8.08    3.57
   9   1  30  145.89    7.79
   9   1  29  407.08   13.53
   9   1  28  213.84    9.31
   9   1  27  205.64    9.11
   9   1  26   19.78    3.28
   9   1  25   47.25    6.41
   9   1  24  209.27    8.24
   9   1  23   20.75    2.92
   9   1  22   97.28    8.45
   9   1  21  260.73    8.87
   9   1  20   15.23    3.79
   9   1  19   18.42    3.85
   9   1  18   33.35    4.56
   9   1  17    2.56    2.04
   9   1  16   44.32    3.83
   9   1  15   31.85    3.15
   9   1  14   86.31    4.84
   9   1  13  317.26   10.07
   9   1  12  169.28    8.45
   9   1  11  126.22    5.46
   9   1  10  668.09   17.96
   9   1   9  151.48    6.24
   9   1   8  202.73    7.37
   9   1   7  116.54    6.66
   9   1   6    3.10    2.46
   9   1   5  555.75   16.46
   9   1   4   36.73    2.98
   9   1   3  339.76   12.17
   9   1   2  190.85    8.65
   9   1   1   94.29    5.56
   9   1   0   49.44    4.83
   9   1  -1   83.79    6.93
   9   1  -2  184.77    8.85
   9   1  -3  355.99   12.28
   9   1  -4   35.51    3.76
   9   1  -5  551.01   17.16
   9   1  -6    0.19    2.84
   9   1  -7  122.88    6.74
   9   1  -8  192.24    8.34
   9   1  -9  160.86   13.85
   9   1 -10  670.66   22.11
   9   1 -11  128.58    8.13
   9   1 -12  167.26    9.29
   9   1 -13  329.73   22.93
   9   1 -14   80.43    7.57
   9   1 -15   31.35    5.06
   9   1 -16   49.44    5.90
   9   1 -17    3.57    3.37
   9   1 -18   37.82    5.96
   9   1 -19   23.68    4.91
   9   1 -20   18.79    7.40
   9   1 -21  268.93   13.25
   9   1 -22  100.75    9.30
   9   1 -23   28.49    5.85
   9   1 -24  226.88   12.59
   9   1 -25   29.39    6.86
   9   1 -26   22.35    5.69
   9   1 -27  220.28   21.30
   9   1 -28  233.37   14.38
   9   1 -29  404.01   25.71
   9   1 -30  143.54   21.32
   9   1 -31    6.78   12.82
   9   1 -32   96.15   13.50
   9   1 -33   88.74   20.61
   9   1 -34   24.03   19.22
   9   1 -35  250.37   31.98
   9   1 -36   54.75   16.37
   9   1 -37   18.28   12.37
   9   1 -38   48.05   12.76
   9   1 -39   -2.91   22.88
   9   1 -40    0.35    7.45
   9   1 -41   60.99   13.90
   9   1 -42   -1.66   11.95
   9   1 -43   23.18   15.82
   9   1 -45   37.93   13.12
  10   1  45    1.72    4.55
  10   1  44   11.96    5.52
  10   1  43    6.14    6.11
  10   1  42   14.16    4.51
  10   1  41   11.20    4.26
  10   1  40    2.75    4.61
  10   1  39   32.87    4.87
  10   1  38   31.26    4.75
  10   1  37  162.48   10.34
  10   1  36   88.34    6.98
  10   1  35   56.31    6.93
  10   1  34   71.03    6.11
  10   1  33  126.71    8.03
  10   1  32   51.09    4.98
  10   1  31   79.86    8.74
  10   1  30   89.66    6.33
  10   1  29  137.29    7.38
  10   1  28  110.21    6.74
  10   1  27   22.26    3.36
  10   1  26   23.42    3.33
  10   1  25  443.15   14.04
  10   1  24  546.90   16.35
  10   1  23  217.57    8.77
  10   1  22   90.94    5.78
  10   1  21  146.22    6.94
  10   1  20   41.81    4.67
  10   1  19   30.74    3.84
  10   1  18    0.27    1.92
  10   1  17   40.95    5.37
  10   1  16   24.25    2.98
  10   1  15   76.82    5.80
  10   1  14  153.84    6.43
  10   1  13  474.09   17.04
  10   1  12  227.52    7.72
  10   1  11  209.30    7.31
  10   1  10  120.22    8.09
  10   1   9  204.17    7.65
  10   1   8  420.59   12.97
  10   1   7  385.30   14.64
  10   1   6  134.49    6.63
  10   1   5  548.15   15.46
  10   1   4  202.91    7.16
  10   1   3  443.77   15.01
  10   1   2   19.03    2.77
  10   1   1   73.65    6.32
  10   1   0  139.48    7.22
  10   1  -1   73.16    4.92
  10   1  -2   16.22    2.59
  10   1  -3  439.59   13.96
  10   1  -4  195.35    7.96
  10   1  -5  543.05   17.25
  10   1  -6  130.85    8.26
  10   1  -7  391.71   18.49
  10   1  -8  435.75   19.64
  10   1  -9  198.77    9.02
  10   1 -10  124.05    8.63
  10   1 -11  211.19   10.31
  10   1 -12  217.49   10.71
  10   1 -13  492.43   19.13
  10   1 -14  128.21    8.82
  10   1 -15   75.50    7.13
  10   1 -16   23.57    4.73
  10   1 -17   28.32    6.85
  10   1 -18    8.20    3.96
  10   1 -19   35.99    5.49
  10   1 -20   31.94    5.81
  10   1 -21  146.00   10.35
  10   1 -22   80.83    8.36
  10   1 -23  215.31   20.29
  10   1 -24  582.10   22.94
  10   1 -25  439.70   19.47
  10   1 -26   42.19    9.72
  10   1 -27   13.46    5.57
  10   1 -28   95.76   10.10
  10   1 -29  126.40   14.87
  10   1 -30   80.98   19.12
  10   1 -31   79.20   18.29
  10   1 -32   63.40   13.16
  10   1 -33  124.88   19.85
  10   1 -34   85.36   14.31
  10   1 -35   42.89   11.93
  10   1 -36   75.50   17.79
  10   1 -37  195.45   22.73
  10   1 -38   25.58   28.96
  10   1 -39   19.76    9.51
  10   1 -40   13.07   10.00
  10   1 -41   11.86   14.61
  10   1 -42   61.16   14.32
  10   1 -43   22.30   14.88
  10   1 -44   17.72   18.78
  10   1 -45   11.46   14.30
  11   1  44    1.91    3.91
  11   1  43   11.72    5.49
  11   1  42   48.26    6.20
  11   1  41   34.13    7.35
  11   1  40   79.46    8.53
  11   1  39   29.98    5.00
  11   1  38   19.40    7.54
  11   1  37  124.19    8.77
  11   1  36   76.98    9.28
  11   1  35   78.21    6.84
  11   1  34  199.40   10.50
  11   1  33  349.22   13.91
  11   1  32   62.62    5.63
  11   1  31    6.69    2.84
  11   1  30    4.10    3.28
  11   1  29  118.62    7.17
  11   1  28   45.19    4.44
  11   1  27   46.17    4.48
  11   1  26   45.93    4.38
  11   1  25  145.24    8.07
  11   1  24   30.41    3.54
  11   1  23   32.96    3.74
  11   1  22  299.52   10.95
  11   1  21  231.17    9.02
  11   1  20   90.27    5.67
  11   1  19  106.78    6.16
  11   1  18   19.93    3.10
  11   1  17   22.11    3.65
  11   1  16    2.29    1.99
  11   1  15   10.99    3.34
  11   1  14   82.37    4.72
  11   1  13  152.47    6.76
  11   1  12   41.38    3.09
  11   1  11  578.70   15.73
  11   1  10  120.13    5.94
  11   1   9   14.61    3.17
  11   1   8  176.18    9.68
  11   1   7  175.38    6.64
  11   1   6   32.49    4.83
  11   1   5  155.76    6.35
  11   1   4   25.17    2.77
  11   1   3  393.94   12.11
  11   1   2  153.04    8.10
  11   1   1  270.12   12.41
  11   1   0  349.77   11.31
  11   1  -1  260.23    8.95
  11   1  -2  132.42    8.20
  11   1  -3  405.73   15.08
  11   1  -4   25.88    3.58
  11   1  -5  153.34    8.77
  11   1  -6   33.54    5.26
  11   1  -7  165.83    8.09
  11   1  -8  192.97    8.60
  11   1  -9   10.96    3.09
  11   1 -10  115.30   11.63
  11   1 -11  586.16   20.66
  11   1 -12   43.91    5.69
  11   1 -13  151.09    9.65
  11   1 -14   68.83    7.27
  11   1 -15   15.43    4.34
  11   1 -16   -3.67    5.30
  11   1 -17   11.92    4.22
  11   1 -18   20.31    4.98
  11   1 -19  109.88   14.24
  11   1 -20  107.04    9.31
  11   1 -21  230.25   15.73
  11   1 -22  320.26   15.38
  11   1 -23   35.10    6.48
  11   1 -24   31.71    6.88
  11   1 -25  137.77   11.50
  11   1 -26   51.77    7.94
  11   1 -27   50.33    7.59
  11   1 -28   69.35    9.18
  11   1 -29  113.86   14.14
  11   1 -30    7.26    4.92
  11   1 -31    4.47    6.03
  11   1 -32   58.22   20.06
  11   1 -33  351.24   19.39
  11   1 -34  197.59   27.84
  11   1 -35   60.45   13.49
  11   1 -36   62.37   24.23
  11   1 -37  120.80   36.43
  11   1 -38   18.28    9.99
  11   1 -39   34.34   11.73
  11   1 -40   74.88   15.87
  11   1 -41   32.58   20.88
  11   1 -42   43.65   12.72
  11   1 -43   26.96   21.27
  11   1 -44    8.79   11.61
  12   1  43    2.10    3.90
  12   1  42   12.42    5.07
  12   1  41   16.23    5.31
  12   1  40   41.30    6.43
  12   1  39   55.24    6.86
  12   1  38  100.30    9.36
  12   1  37  174.00   11.46
  12   1  36   95.48    9.04
  12   1  35   28.93    5.05
  12   1  34   39.36    4.99
  12   1  33  150.48    9.24
  12   1  32  110.74    8.10
  12   1  31   68.42    5.60
  12   1  30    6.39    2.90
  12   1  29   46.40    5.26
  12   1  28   30.69    4.12
  12   1  27   61.10    7.69
  12   1  26   10.28    3.56
  12   1  25  192.76    8.52
  12   1  24   33.44    7.70
  12   1  23   59.70    5.15
  12   1  22  177.65    9.71
  12   1  21  134.67    7.30
  12   1  20   90.49    6.00
  12   1  19   30.04    3.58
  12   1  18   61.74    4.64
  12   1  17   62.33    7.68
  12   1  16   30.47    3.73
  12   1  15   43.99    3.79
  12   1  14  123.79    7.48
  12   1  13   24.95    2.88
  12   1  12   53.37    5.21
  12   1  11   74.49    4.77
  12   1  10   75.84    7.58
  12   1   9  186.76    9.36
  12   1   8    4.83    1.96
  12   1   7   71.25    5.82
  12   1   6   67.55    6.31
  12   1   5  123.95    5.76
  12   1   4  175.63    6.64
  12   1   3  318.05    9.96
  12   1   2   68.94    5.70
  12   1   1  291.79   10.85
  12   1   0 1088.62   32.94
  12   1  -1  295.53    9.91
  12   1  -2   75.81    5.25
  12   1  -3  302.17   12.35
  12   1  -4  169.59    7.71
  12   1  -5  122.40    8.63
  12   1  -6   69.89    9.15
  12   1  -7   66.89    6.82
  12   1  -8    0.11    2.73
  12   1  -9  184.42   11.35
  12   1 -10   67.24    6.70
  12   1 -11   80.79    7.63
  12   1 -12   48.93    7.20
  12   1 -13   33.92    5.46
  12   1 -14  136.59   10.06
  12   1 -15   36.69    5.84
  12   1 -16   18.93    4.83
  12   1 -17   57.12    7.05
  12   1 -18   57.79    7.16
  12   1 -19   27.50    5.61
  12   1 -20  100.87   15.93
  12   1 -21  160.65   25.43
  12   1 -22  180.03   16.70
  12   1 -23   49.65    7.32
  12   1 -24   34.23    6.72
  12   1 -25  182.02   13.41
  12   1 -26   18.28    8.01
  12   1 -27   54.83   17.61
  12   1 -28   28.76   12.49
  12   1 -29   47.42   17.30
  12   1 -30   10.19    5.41
  12   1 -31   60.42   16.63
  12   1 -32   92.47   12.82
  12   1 -33  143.37   13.60
  12   1 -34   17.83    6.14
  12   1 -35   19.45    9.81
  12   1 -36  112.78   25.35
  12   1 -37  165.00   32.17
  12   1 -38   99.20   40.82
  12   1 -39   75.77   33.67
  12   1 -40   46.64   12.38
  12   1 -41   37.54   13.97
  12   1 -42   42.15   21.51
  12   1 -43   -0.23   14.38
  13   1  42    7.78    4.37
  13   1  41   41.41    7.08
  13   1  40   30.08    5.08
  13   1  39   10.81    3.99
  13   1  38   42.26    6.26
  13   1  37   86.16   10.02
  13   1  36  205.30   12.92
  13   1  35   21.57    4.49
  13   1  34   37.95    5.17
  13   1  33   24.12    4.22
  13   1  32   66.05    5.70
  13   1  31   22.70    4.29
  13   1  30  185.52    9.79
  13   1  29   73.03    5.92
  13   1  28   76.48    5.91
  13   1  27   49.59    4.89
  13   1  26   72.61    6.09
  13   1  25   35.55    5.18
  13   1  24    6.60    2.92
  13   1  23   12.20    3.76
  13   1  22   97.86    6.40
  13   1  21   75.85    5.94
  13   1  20  106.39    7.76
  13   1  19   61.44    4.73
  13   1  18  127.81    7.16
  13   1  17  101.37    7.99
  13   1  16   90.28    5.87
  13   1  15    0.16    1.63
  13   1  14   54.36    4.23
  13   1  13    1.22    1.62
  13   1  12    2.17    2.14
  13   1  11   63.53    4.47
  13   1  10   17.23    2.80
  13   1   9    3.33    2.19
  13   1   8   70.49    4.58
  13   1   7   38.81    3.54
  13   1   6  215.30    7.77
  13   1   5  377.64   15.26
  13   1   4  392.42   11.94
  13   1   3  179.34    6.99
  13   1   2  406.03   13.60
  13   1   1   76.38    6.09
  13   1   0   37.87    3.88
  13   1  -1   82.72    5.23
  13   1  -2  420.91   13.03
  13   1  -3  174.31    8.15
  13   1  -4  389.80   18.98
  13   1  -5  404.05   14.39
  13   1  -6  208.86   12.32
  13   1  -7   41.27    4.97
  13   1  -8   69.44    6.84
  13   1  -9   -1.03    5.15
  13   1 -10   27.59    7.20
  13   1 -11   62.68    9.12
  13   1 -12    1.92    8.26
  13   1 -13   -1.31    6.41
  13   1 -14   48.90   11.83
  13   1 -15   -0.30    6.17
  13   1 -16   83.16    8.23
  13   1 -17   96.52   12.78
  13   1 -18  119.54   12.26
  13   1 -19   67.46    9.94
  13   1 -20  116.11   10.33
  13   1 -21   73.76   15.22
  13   1 -22  114.97   10.79
  13   1 -23    2.29    5.52
  13   1 -24    6.90    4.77
  13   1 -25   18.66    7.60
  13   1 -26   70.25   22.19
  13   1 -27   35.51    7.18
  13   1 -28   71.54   10.19
  13   1 -29   76.94   18.96
  13   1 -30  179.75   41.90
  13   1 -31   22.45    6.69
  13   1 -32   56.72   10.16
  13   1 -33   19.97    6.94
  13   1 -34   39.21   13.50
  13   1 -35   11.08    8.93
  13   1 -36  195.80   22.45
  13   1 -37   75.90   14.94
  13   1 -38   23.44   10.13
  13   1 -39    5.29    9.97
  13   1 -40   43.75   12.50
  13   1 -41   42.33   16.75
  13   1 -42    0.53    9.94
  14   1  42   16.13   12.58
  14   1  41    7.18    5.37
  14   1  40   26.62    5.71
  14   1  39   37.45    6.28
  14   1  38   73.76    9.10
  14   1  37    0.47    4.55
  14   1  36   68.36    7.65
  14   1  35    5.60    3.85
  14   1  34  236.72   13.36
  14   1  33  257.15   12.25
  14   1  32   11.32    3.80
  14   1  31  102.85    7.33
  14   1  30   91.35    6.93
  14   1  29   27.79    4.71
  14   1  28  106.13   10.19
  14   1  27  102.81    6.67
  14   1  26  269.53   13.42
  14   1  25   63.01    6.41
  14   1  24    7.91    3.81
  14   1  23   76.41    6.13
  14   1  22  223.53   11.35
  14   1  21   70.57    5.61
  14   1  20   43.93    4.13
  14   1  19   42.33    6.47
  14   1  18  183.33    7.21
  14   1  17   13.99    2.38
  14   1  16   35.94    3.21
  14   1  15   65.70    4.16
  14   1  14  285.86    8.99
  14   1  13  148.83    7.04
  14   1  12   22.02    3.05
  14   1  11    4.75    2.20
  14   1  10    4.06    2.15
  14   1   9   49.75    4.11
  14   1   8  103.31    7.13
  14   1   7   53.41    4.13
  14   1   6  125.45    6.09
  14   1   5   59.75    4.45
  14   1   4  147.06    6.83
  14   1   3  188.82    8.91
  14   1   2   13.44    3.03
  14   1   1   97.73    7.00
  14   1   0   53.26    4.47
  14   1  -1  103.08    6.30
  14   1  -2   14.35    3.43
  14   1  -3  216.22   15.48
  14   1  -4  141.17   11.94
  14   1  -5   59.60    5.64
  14   1  -6  123.70    8.80
  14   1  -7   55.17    7.46
  14   1  -8   87.51    7.06
  14   1  -9   45.87    5.34
  14   1 -10    7.36    4.05
  14   1 -11    7.84    6.36
  14   1 -12   12.46    4.60
  14   1 -13  169.25   11.33
  14   1 -14  302.82   16.63
  14   1 -15   61.81    7.43
  14   1 -16   28.62    8.75
  14   1 -17   15.74    5.16
  14   1 -18  173.06   11.62
  14   1 -19   51.03    9.43
  14   1 -20   48.77    6.89
  14   1 -21   87.09   11.66
  14   1 -22  237.43   14.00
  14   1 -23   68.92    8.98
  14   1 -24   13.43    8.69
  14   1 -25   66.24   11.62
  14   1 -26  242.30   16.36
  14   1 -27   97.62   14.26
  14   1 -28   72.97   11.38
  14   1 -29   14.01   12.28
  14   1 -30   83.27   26.18
  14   1 -31  110.09   14.70
  14   1 -32   10.80    5.87
  14   1 -33  205.25   22.19
  14   1 -34  314.52   53.33
  14   1 -35   19.14   10.33
  14   1 -36   45.82   13.28
  14   1 -37   27.01   22.63
  14   1 -38   60.61   13.63
  14   1 -39   33.28   12.35
  14   1 -40   34.05   17.97
  14   1 -41   20.11   19.97
  14   1 -42   26.60   11.06
  15   1  41   59.74    9.42
  15   1  40   24.64    6.01
  15   1  39   14.52    8.85
  15   1  38    9.59    4.51
  15   1  37   21.97    5.19
  15   1  36   71.47    7.53
  15   1  35   10.79    4.16
  15   1  34   11.67    4.09
  15   1  33  104.31    7.84
  15   1  32   19.08    4.01
  15   1  31   10.57    3.70
  15   1  30  116.21   10.18
  15   1  29   30.75    4.31
  15   1  28   54.07    5.91
  15   1  27   94.83    7.34
  15   1  26  122.48    8.28
  15   1  25  107.05    7.41
  15   1  24   53.44    5.57
  15   1  23   16.03    3.06
  15   1  22   44.19    4.16
  15   1  21   34.75    3.64
  15   1  20    0.70    2.08
  15   1  19    0.76    1.96
  15   1  18  179.39    7.34
  15   1  17   95.01    5.25
  15   1  16   69.17    4.29
  15   1  15   73.12    4.87
  15   1  14   40.53    4.09
  15   1  13   61.81    4.89
  15   1  12   37.04    4.76
  15   1  11   81.39    5.46
  15   1  10   -0.41    9.94
  15   1   9  122.74    6.34
  15   1   8  270.66   10.20
  15   1   7  129.04    6.52
  15   1   6   17.60    2.82
  15   1   5   36.72    5.11
  15   1   4   97.28    5.54
  15   1   3   15.99    3.03
  15   1   2  111.97   10.14
  15   1   1   76.89    8.40
  15   1   0    4.04    2.39
  15   1  -1   71.99    5.22
  15   1  -2  106.39    7.07
  15   1  -3   15.22    3.48
  15   1  -4  111.79    7.94
  15   1  -5   34.85    7.67
  15   1  -6   15.82    4.26
  15   1  -7  132.94    9.75
  15   1  -8  296.53   12.51
  15   1  -9  120.76    8.64
  15   1 -10   -2.35    6.32
  15   1 -11   91.23   19.43
  15   1 -12   40.81    6.23
  15   1 -13   76.63    9.93
  15   1 -14   48.73    6.91
  15   1 -15   79.94    8.60
  15   1 -16   54.23    9.46
  15   1 -17   81.14   15.61
  15   1 -18  176.86   15.56
  15   1 -19    9.71    4.48
  15   1 -20   10.74    8.09
  15   1 -21   31.15    6.60
  15   1 -22   39.59   10.06
  15   1 -23   15.24    6.76
  15   1 -24   56.21    8.67
  15   1 -25   82.46    9.98
  15   1 -26   98.55   11.76
  15   1 -27   84.42   10.11
  15   1 -28   32.06    9.44
  15   1 -29   33.50    7.26
  15   1 -30  109.13   16.06
  15   1 -31    8.05    6.09
  15   1 -32   25.05    7.40
  15   1 -33  116.94   27.97
  15   1 -34    5.16   29.74
  15   1 -35    8.00    8.55
  15   1 -36   66.34   35.83
  15   1 -37   18.90   28.22
  15   1 -38   17.95    9.80
  15   1 -39   48.05   20.40
  15   1 -40   33.90   25.59
  15   1 -41   47.70   14.96
  16   1  39    9.25    5.72
  16   1  38    8.26    6.96
  16   1  37    8.19    4.99
  16   1  36   16.47    5.65
  16   1  35   17.06    4.50
  16   1  34   15.99    4.09
  16   1  33   34.26    7.49
  16   1  32   10.49    3.84
  16   1  31   14.17    3.56
  16   1  30   40.48    5.07
  16   1  29   22.76    4.20
  16   1  28   37.08    5.49
  16   1  27   22.23    3.86
  16   1  26   27.64    3.91
  16   1  25   38.26    4.34
  16   1  24  258.57    9.52
  16   1  23   93.47    7.25
  16   1  22   74.54    6.25
  16   1  21   70.40    6.30
  16   1  20   29.75    3.35
  16   1  19  108.40    8.83
  16   1  18   69.80    4.58
  16   1  17   69.80    4.46
  16   1  16   47.20    4.10
  16   1  15   29.12    3.74
  16   1  14    9.93    2.92
  16   1  13    9.87    2.66
  16   1  12   21.67    3.33
  16   1  11    2.66    2.93
  16   1  10   19.20    4.35
  16   1   9   17.29    3.06
  16   1   8   39.55    4.57
  16   1   7   55.62    5.96
  16   1   6  301.90   12.91
  16   1   5   97.29    6.72
  16   1   4    5.18    2.25
  16   1   3   32.25    5.68
  16   1   2   16.79    3.30
  16   1   1   54.81    5.04
  16   1   0    4.54    2.50
  16   1  -1   52.62    4.61
  16   1  -2   17.95    3.04
  16   1  -3   23.65    4.16
  16   1  -4    1.03    3.15
  16   1  -5  110.27   11.64
  16   1  -6  310.33   23.49
  16   1  -7   53.26    5.97
  16   1  -8   42.37   10.10
  16   1  -9   27.55    5.52
  16   1 -10   13.75    4.51
  16   1 -11    4.85    3.91
  16   1 -12   19.80    8.79
  16   1 -13    6.35    3.84
  16   1 -14   11.61    4.83
  16   1 -15   27.80   10.18
  16   1 -16   30.46   12.22
  16   1 -17   74.08    8.89
  16   1 -18   72.69    8.86
  16   1 -19  110.14   10.64
  16   1 -20   19.39    5.76
  16   1 -21   71.37   10.94
  16   1 -22   72.39   11.10
  16   1 -23   84.74   21.91
  16   1 -24  218.63   18.48
  16   1 -25   35.78    9.81
  16   1 -26   16.44    6.15
  16   1 -27   23.01    8.02
  16   1 -28   16.60    6.98
  16   1 -29   31.68    8.49
  16   1 -30   46.45   20.53
  16   1 -31   20.70    7.21
  16   1 -32   -2.60   10.60
  16   1 -33   36.29   15.18
  16   1 -34   19.91    9.40
  16   1 -35   31.05   10.98
  16   1 -36   20.90   10.45
  16   1 -37   21.84   10.32
  16   1 -38   13.46   14.92
  16   1 -39    5.14    9.62
  16   1 -40   -0.53   26.18
  17   1  38    5.23    4.45
  17   1  37    2.65    4.42
  17   1  36    6.73    4.64
  17   1  35    8.40    4.57
  17   1  34   17.49    7.89
  17   1  33   36.22    5.17
  17   1  32   28.24    4.67
  17   1  31    7.52    3.30
  17   1  30    9.02    3.30
  17   1  29    4.27    3.09
  17   1  28   35.80    3.98
  17   1  27    9.08    3.76
  17   1  26   63.70    5.07
  17   1  25    6.36    2.76
  17   1  24   15.49    2.82
  17   1  23  126.68   10.92
  17   1  22   49.26    4.48
  17   1  21   42.11    4.16
  17   1  20    5.71    2.52
  17   1  19  133.35    7.03
  17   1  18   55.50    4.57
  17   1  17  131.40   10.78
  17   1  16   74.59    5.94
  17   1  15   19.12    3.31
  17   1  14   13.69    3.90
  17   1  13   68.15    7.12
  17   1  12  168.46    8.48
  17   1  11   28.28    3.86
  17   1  10    2.34    2.52
  17   1   9  186.58    9.65
  17   1   8   90.64    7.08
  17   1   7   34.80    3.85
  17   1   6    2.01    2.26
  17   1   5   52.98    5.38
  17   1   4  143.27    7.54
  17   1   3  160.22    8.12
  17   1   2  114.14    9.65
  17   1   1    4.96    2.57
  17   1   0  235.56    9.49
  17   1  -1    1.91    3.33
  17   1  -2  104.17    9.34
  17   1  -3  164.97   13.03
  17   1  -4  162.11    9.67
  17   1  -5   53.45    7.33
  17   1  -6    5.65    5.18
  17   1  -7   31.80    4.92
  17   1  -8   71.58    7.58
  17   1  -9  211.53   12.82
  17   1 -10    1.72    5.63
  17   1 -11   25.89    5.68
  17   1 -12  153.38   22.25
  17   1 -13   75.16    8.80
  17   1 -14   27.35    6.98
  17   1 -15   25.24    5.60
  17   1 -16   80.32    9.21
  17   1 -17  109.09   10.40
  17   1 -18   60.44   10.99
  17   1 -19  116.46   16.55
  17   1 -20    3.39    6.95
  17   1 -21   42.94    8.22
  17   1 -22   32.36    8.84
  17   1 -23  104.21   11.25
  17   1 -24    9.04    8.77
  17   1 -25   10.88   10.36
  17   1 -26   47.26    9.66
  17   1 -27   12.83    5.81
  17   1 -28   28.60    8.31
  17   1 -29   -0.25   14.70
  17   1 -30   12.12    6.47
  17   1 -31    7.62    9.04
  17   1 -32   22.96   15.96
  17   1 -33   14.12   24.14
  17   1 -34    7.74   21.32
  17   1 -35   17.00    9.70
  17   1 -36   -7.59   28.77
  17   1 -37   -3.05   15.10
  17   1 -38    8.46    9.19
  18   1  37   99.44    8.73
  18   1  36   15.74    5.80
  18   1  35   31.39    7.18
  18   1  34   34.55    5.20
  18   1  33    4.29    3.68
  18   1  32   12.68    3.51
  18   1  31   20.92    3.68
  18   1  30  111.16    8.24
  18   1  29    8.95    2.95
  18   1  28  129.22    8.35
  18   1  27    4.84    2.64
  18   1  26   22.85    3.34
  18   1  25   45.54    4.71
  18   1  24    2.29    2.50
  18   1  23   68.78    5.40
  18   1  22   88.28    5.72
  18   1  21   30.13    3.39
  18   1  20    3.57    2.23
  18   1  19   13.31    4.64
  18   1  18    7.55    3.41
  18   1  17    1.76    2.92
  18   1  16   36.72    4.64
  18   1  15   30.16    4.00
  18   1  14   55.84    5.93
  18   1  13   62.50    5.28
  18   1  12  116.32    7.09
  18   1  11   82.19    7.08
  18   1  10   15.22    3.62
  18   1   9   91.11    6.10
  18   1   8   46.72    4.60
  18   1   7   93.59    6.24
  18   1   6  211.31    8.81
  18   1   5  305.58   10.98
  18   1   4   15.57    3.48
  18   1   3  163.22   10.89
  18   1   2   54.44    5.07
  18   1   1  596.46   19.97
  18   1   0  156.82   10.88
  18   1  -1  581.34   18.44
  18   1  -2   63.93    6.24
  18   1  -3  144.87   14.71
  18   1  -4   17.70    4.51
  18   1  -5  297.48   13.44
  18   1  -6  212.46   16.52
  18   1  -7   90.33    8.00
  18   1  -8   42.78    5.99
  18   1  -9   91.59   13.28
  18   1 -10   12.36    5.03
  18   1 -11   71.09    8.57
  18   1 -12  103.07   13.30
  18   1 -13   69.08    8.63
  18   1 -14   60.49   10.30
  18   1 -15   23.89   13.17
  18   1 -16   38.73    8.38
  18   1 -17    8.91    8.04
  18   1 -18   11.12    6.03
  18   1 -19   14.09    5.26
  18   1 -20    4.53    6.31
  18   1 -21   33.88    7.27
  18   1 -22   98.90   19.03
  18   1 -23   80.07   10.39
  18   1 -24    1.30    7.78
  18   1 -25   63.81   10.62
  18   1 -26   25.14    7.27
  18   1 -27    7.59    6.90
  18   1 -28  117.87   16.82
  18   1 -29   12.59   11.95
  18   1 -30  113.05   20.90
  18   1 -31   18.72   10.56
  18   1 -32    7.43   23.64
  18   1 -33    8.67    8.99
  18   1 -34   22.94   10.98
  18   1 -35   17.30   15.13
  18   1 -36   23.18   16.42
  18   1 -37   95.38   17.57
  19   1  36    7.84    7.85
  19   1  35   46.88    6.16
  19   1  34   51.26    7.37
  19   1  33   21.12    4.11
  19   1  32   -1.49   14.39
  19   1  31    2.25    3.74
  19   1  30   17.64    4.29
  19   1  29   13.00    4.81
  19   1  28   37.39    4.34
  19   1  27    9.37    3.33
  19   1  26   18.82    4.38
  19   1  25   15.15    3.19
  19   1  24   29.66    4.05
  19   1  23   26.40    4.84
  19   1  22   17.31    3.39
  19   1  21   23.04    3.59
  19   1  20   35.55    4.58
  19   1  19   24.73    4.73
  19   1  18   90.40    6.62
  19   1  17    8.03    3.04
  19   1  16   58.67    5.61
  19   1  15   39.61    9.71
  19   1  14   49.00    5.00
  19   1  13   65.06    6.70
  19   1  12   34.45    4.53
  19   1  11   35.63    4.34
  19   1  10   37.59    5.15
  19   1   9   58.58    5.73
  19   1   8  143.95    8.10
  19   1   7  345.30   12.30
  19   1   6  238.96    9.82
  19   1   5   28.88    5.41
  19   1   4  106.49    7.19
  19   1   3  122.30    8.39
  19   1   2  329.25   12.45
  19   1   1  399.02   14.63
  19   1   0  509.17   17.96
  19   1  -1  421.16   14.87
  19   1  -2  332.28   13.66
  19   1  -3  100.58    7.85
  19   1  -4  113.00    9.27
  19   1  -5   33.18    5.52
  19   1  -6  246.79   12.37
  19   1  -7  349.76   16.20
  19   1  -8  149.89   10.80
  19   1  -9   60.97    8.08
  19   1 -10   32.40    7.06
  19   1 -11   33.05   13.15
  19   1 -12   45.25   12.43
  19   1 -13   74.83   15.06
  19   1 -14   48.16    7.63
  19   1 -15   32.67    6.92
  19   1 -16   61.52   15.89
  19   1 -17    4.32    5.02
  19   1 -18   69.89   16.16
  19   1 -19   13.86    7.12
  19   1 -20   38.12    7.84
  19   1 -21    9.41    4.93
  19   1 -22   15.32    7.77
  19   1 -23   21.52   16.21
  19   1 -24   28.82    7.22
  19   1 -25   11.76   11.02
  19   1 -26   28.93    7.91
  19   1 -27   -5.32    9.64
  19   1 -28   27.20    7.48
  19   1 -29   18.27   11.98
  19   1 -30    9.92    8.86
  19   1 -31   -5.89   11.36
  19   1 -32    0.21   17.00
  19   1 -33   14.13    9.68
  19   1 -34   36.39   13.17
  19   1 -35   74.01   23.83
  19   1 -36   -0.57   13.61
  20   1  34   30.12    4.96
  20   1  33    9.93    4.48
  20   1  32    8.32    4.07
  20   1  31    8.07    4.05
  20   1  30   35.55    4.58
  20   1  29   56.90    5.46
  20   1  28   12.41    3.59
  20   1  27   25.79    3.76
  20   1  26    9.52    3.90
  20   1  25   16.10    3.33
  20   1  24   51.56    5.90
  20   1  23   16.65    4.30
  20   1  22    3.75    3.23
  20   1  21   31.75    4.77
  20   1  20   23.92    4.58
  20   1  19   42.35    8.74
  20   1  18    5.57    3.56
  20   1  17   35.42    4.64
  20   1  16   39.01    5.02
  20   1  15   79.14    6.45
  20   1  14  178.21    9.53
  20   1  13   11.59    3.70
  20   1  12   37.38    5.51
  20   1  11   17.82    4.02
  20   1  10  156.34    9.42
  20   1   9   80.82    7.60
  20   1   8   94.86    9.47
  20   1   7  114.90    7.54
  20   1   6   98.50    7.99
  20   1   5   51.32    7.38
  20   1   4  625.58   24.38
  20   1   3   46.36    5.31
  20   1   2  100.60   12.81
  20   1   1   74.63    6.15
  20   1   0   83.94    6.63
  20   1  -1   71.88    8.08
  20   1  -2  103.50    8.33
  20   1  -3   41.12    6.41
  20   1  -4  584.46   24.24
  20   1  -5   50.42    7.76
  20   1  -6   87.00   13.04
  20   1  -7  120.62   10.48
  20   1  -8   82.05    9.52
  20   1  -9   72.29    8.89
  20   1 -10  145.32   12.66
  20   1 -11   13.05    8.29
  20   1 -12   40.48    7.08
  20   1 -13    5.62    5.71
  20   1 -14  147.13   16.04
  20   1 -15  113.79   14.29
  20   1 -16   22.37    6.26
  20   1 -17   38.65   18.32
  20   1 -18    2.21    4.84
  20   1 -19   44.41    8.98
  20   1 -20    9.11    9.60
  20   1 -21   27.91   11.48
  20   1 -22   11.13    5.41
  20   1 -23   15.70    8.03
  20   1 -24   46.90   11.78
  20   1 -25   22.71    7.67
  20   1 -26    3.12    6.72
  20   1 -27   30.12   16.91
  20   1 -28   -1.51   10.56
  20   1 -29   61.69   18.65
  20   1 -30   33.08   12.73
  20   1 -31   21.15   15.17
  20   1 -32    0.98   12.16
  20   1 -33   19.08   16.01
  20   1 -34   25.36   19.94
  21   1  32   11.60    5.24
  21   1  31   44.68    6.50
  21   1  30   86.49    8.29
  21   1  29    6.81    3.60
  21   1  28   48.14    5.12
  21   1  27   55.08    5.87
  21   1  26   18.54    4.51
  21   1  25   51.53    6.26
  21   1  24   18.70    4.04
  21   1  23   19.52    5.43
  21   1  22   17.64    6.19
  21   1  21   43.97    5.42
  21   1  20   21.59    4.08
  21   1  19   21.09    7.28
  21   1  18   53.95    6.29
  21   1  17   24.14    4.48
  21   1  16   22.89    4.66
  21   1  15   71.79    8.44
  21   1  14   51.52    6.80
  21   1  13  156.37   10.98
  21   1  12  160.67    9.22
  21   1  11   81.68    6.47
  21   1  10   31.91    4.30
  21   1   9   21.08    3.75
  21   1   8   73.86    8.18
  21   1   7   41.16    6.40
  21   1   6   46.76    5.85
  21   1   5   23.71    4.38
  21   1   4   93.34   10.23
  21   1   3   17.43    4.15
  21   1   2    6.18    3.56
  21   1   1   42.85    7.38
  21   1   0  136.32   12.99
  21   1  -1   39.74   10.58
  21   1  -2   11.03    3.83
  21   1  -3   21.41    4.79
  21   1  -4   88.55    8.45
  21   1  -5   25.25    5.27
  21   1  -6   54.43    9.50
  21   1  -7   31.11    7.72
  21   1  -8   54.46   10.14
  21   1  -9   13.22    6.92
  21   1 -10   23.29    6.82
  21   1 -11   69.72   16.54
  21   1 -12  157.89   16.70
  21   1 -13  125.03   13.15
  21   1 -14   43.01   12.66
  21   1 -15   69.13    9.40
  21   1 -16   26.58    8.60
  21   1 -17   19.23    9.71
  21   1 -18   50.28    8.47
  21   1 -19   24.29    7.16
  21   1 -20    7.50   10.44
  21   1 -21   56.99   30.44
  21   1 -22   14.07    6.05
  21   1 -23    4.44    5.81
  21   1 -24   16.57    6.74
  21   1 -25   46.03   10.23
  21   1 -26   19.73   20.58
  21   1 -27   56.06   41.46
  21   1 -28   44.76   13.05
  21   1 -29   17.11   30.28
  21   1 -30   95.39   22.98
  21   1 -31   33.01   13.04
  21   1 -32   18.98   10.98
  22   1  30   16.42    5.82
  22   1  29   71.73    8.33
  22   1  28   11.14    5.66
  22   1  27   20.01    5.08
  22   1  26   32.10    5.83
  22   1  25   27.77    5.48
  22   1  24   29.09    5.36
  22   1  23   21.18    4.59
  22   1  22   45.22    6.11
  22   1  21   10.11    4.43
  22   1  20   53.63    6.03
  22   1  19   36.20    5.14
  22   1  18   45.54    5.59
  22   1  17   17.89    4.66
  22   1  16   55.81    5.93
  22   1  15   45.76    5.58
  22   1  14  168.73   10.38
  22   1  13   48.17    5.57
  22   1  12   49.57    5.86
  22   1  11   30.71    4.86
  22   1  10  171.00   10.66
  22   1   9   49.03    5.13
  22   1   8   15.98    3.40
  22   1   7  162.39   14.19
  22   1   6   98.38    7.62
  22   1   5   10.92    3.73
  22   1   4   98.63    9.68
  22   1   3    3.65    4.06
  22   1   2    8.88    3.29
  22   1   1   53.97    6.67
  22   1   0   10.55    3.82
  22   1  -1   55.52    7.07
  22   1  -2   14.32    4.84
  22   1  -3   16.60    6.39
  22   1  -4   96.04    9.11
  22   1  -5    4.70    4.74
  22   1  -6  100.64   10.16
  22   1  -7  212.71   15.84
  22   1  -8   21.70    6.56
  22   1  -9   58.90   10.67
  22   1 -10  166.19   14.59
  22   1 -11   31.65    7.99
  22   1 -12   44.28    9.65
  22   1 -13   39.34    9.75
  22   1 -14  180.41   17.82
  22   1 -15   38.34    8.07
  22   1 -16   53.13    8.96
  22   1 -17    6.35   11.46
  22   1 -18   28.64   10.97
  22   1 -19   41.45   11.50
  22   1 -20   52.92    9.57
  22   1 -21    6.06   12.64
  22   1 -22   29.55    6.97
  22   1 -23   24.97   10.78
  22   1 -24   19.63    7.71
  22   1 -25   33.59   19.84
  22   1 -26   31.51   23.79
  22   1 -27    4.11   34.62
  22   1 -28    4.22   10.78
  22   1 -29   80.84   31.95
  22   1 -30   47.47   20.86
  23   1  28   14.80    5.34
  23   1  27   44.93    6.52
  23   1  26   24.83    9.99
  23   1  25   26.02    6.14
  23   1  24   34.07   11.77
  23   1  23   25.45    5.29
  23   1  22   35.83    5.48
  23   1  21   32.69    5.30
  23   1  20    8.88    5.14
  23   1  19   44.25    8.44
  23   1  18    9.69    3.86
  23   1  17   16.39    4.06
  23   1  16   16.25    3.68
  23   1  15   53.08    5.73
  23   1  14   60.67    6.09
  23   1  13  159.07    9.80
  23   1  12   12.91    3.93
  23   1  11    6.98    3.27
  23   1  10    8.79    5.90
  23   1   9   29.79    4.40
  23   1   8   29.80    5.37
  23   1   7  123.43   11.67
  23   1   6   36.94    5.45
  23   1   5    7.96    6.13
  23   1   4   28.17    5.40
  23   1   3   -1.40   13.03
  23   1   2   10.94    4.34
  23   1   1   10.87    3.91
  23   1   0    4.78    4.21
  23   1  -1   13.43    5.14
  23   1  -2    9.45    5.88
  23   1  -3    6.96   10.99
  23   1  -4   25.13    6.59
  23   1  -5   -5.42    8.09
  23   1  -6   32.48   13.46
  23   1  -7  122.18   18.75
  23   1  -8   48.12   12.62
  23   1  -9   45.76    7.82
  23   1 -10   10.18    5.20
  23   1 -11    5.83    7.33
  23   1 -12   10.69    5.54
  23   1 -13  151.51   29.92
  23   1 -14   55.67    9.00
  23   1 -15   43.12   13.34
  23   1 -16   10.20    5.68
  23   1 -17   21.48    9.92
  23   1 -18    7.09    6.19
  23   1 -19   66.45    9.87
  23   1 -20    5.25    5.49
  23   1 -21   28.36   14.02
  23   1 -22   35.79   10.85
  23   1 -23   49.81   14.68
  23   1 -24   44.25   12.38
  23   1 -25    5.86   16.86
  23   1 -26   35.39   41.06
  23   1 -27   27.25   11.83
  23   1 -28   14.40   13.34
  24   1  26   22.81    6.07
  24   1  25    6.71    4.76
  24   1  24   14.13    5.71
  24   1  23   22.24    5.46
  24   1  22  103.16    9.28
  24   1  21   88.05    9.73
  24   1  20   15.78    5.78
  24   1  19   41.47    7.65
  24   1  18  139.76   11.26
  24   1  17  123.91   13.59
  24   1  16  102.70    9.28
  24   1  15   41.68    5.65
  24   1  14    7.84    3.53
  24   1  13   27.54    4.55
  24   1  12    2.96    3.56
  24   1  11   35.93    4.71
  24   1  10    8.92    4.49
  24   1   9    7.17    3.85
  24   1   8  124.16    9.18
  24   1   7   23.45    4.66
  24   1   6    8.60    6.22
  24   1   5   19.99    4.63
  24   1   4   36.83    5.84
  24   1   3   23.47    9.60
  24   1   2   19.19    6.05
  24   1   1   17.81    6.10
  24   1   0    2.16    4.24
  24   1  -1   14.06    5.36
  24   1  -2   15.25    5.67
  24   1  -3   35.62   11.60
  24   1  -4   31.37    7.60
  24   1  -5   11.57   14.14
  24   1  -6   13.23    7.55
  24   1  -7   34.43    8.71
  24   1  -8  101.30   14.77
  24   1  -9    1.46    5.14
  24   1 -10   12.96    6.14
  24   1 -11   29.84    7.98
  24   1 -12   11.22    7.07
  24   1 -13   16.17    9.18
  24   1 -14    0.92    5.13
  24   1 -15   34.35   31.80
  24   1 -16  101.47   13.34
  24   1 -17  139.36   14.75
  24   1 -18  135.10   14.97
  24   1 -19   45.12   11.67
  24   1 -20    3.07    6.61
  24   1 -21   78.09   20.23
  24   1 -22  106.05   29.48
  24   1 -23    8.16   12.42
  24   1 -24   12.17   11.24
  24   1 -25   14.51   16.17
  24   1 -26   32.45   12.85
  25   1  23   28.64    8.68
  25   1  22   31.35    6.16
  25   1  21  170.79   12.77
  25   1  20  116.96   10.87
  25   1  19   13.01    4.60
  25   1  18   48.55    6.93
  25   1  17    5.76    4.18
  25   1  16   18.73    4.83
  25   1  15   11.38    4.75
  25   1  14  144.16   10.59
  25   1  13   49.87    6.25
  25   1  12   57.41    9.88
  25   1  11   -1.35   10.97
  25   1  10   98.14   10.80
  25   1   9   73.71    8.37
  25   1   8   29.18    9.83
  25   1   7   26.35    4.71
  25   1   6   31.82    7.68
  25   1   5   18.65    4.66
  25   1   4   12.69    3.99
  25   1   3   13.93    7.06
  25   1   2   15.24    4.90
  25   1   1   53.40   13.21
  25   1   0   -0.78   11.41
  25   1  -1   45.85    7.23
  25   1  -2   13.80    7.75
  25   1  -3   19.74   10.13
  25   1  -4    5.04    5.92
  25   1  -5   16.55   10.00
  25   1  -6   36.23    9.63
  25   1  -7   17.22    6.45
  25   1  -8   25.15   12.75
  25   1  -9   81.65   10.89
  25   1 -10   89.64   30.35
  25   1 -11   -2.15   19.23
  25   1 -12   54.43   20.56
  25   1 -13   35.10   11.05
  25   1 -14  130.47   14.45
  25   1 -15   20.98   23.24
  25   1 -16   14.42    6.97
  25   1 -17   -2.18   11.74
  25   1 -18   28.69    7.63
  25   1 -19   18.27    7.58
  25   1 -20  109.84   20.31
  25   1 -21  198.98   24.70
  25   1 -22   18.83   16.13
  25   1 -23   50.82   16.16
  26   1  20    9.21    4.59
  26   1  19   23.06    5.24
  26   1  18   23.69    7.45
  26   1  17   17.92    6.29
  26   1  16   52.42    6.91
  26   1  15   16.25    5.43
  26   1  14   57.85    7.74
  26   1  13   49.37    7.63
  26   1  12   32.70    6.14
  26   1  11    5.94    4.87
  26   1  10   31.60    6.02
  26   1   9   42.19    6.31
  26   1   8   19.06    6.37
  26   1   7   13.16    4.74
  26   1   6   69.88    8.55
  26   1   5   50.18    7.34
  26   1   4    2.39    5.97
  26   1   3   37.41    7.70
  26   1   2   82.79   10.62
  26   1   1    0.22    4.96
  26   1   0    4.03    5.33
  26   1  -1    7.08    5.21
  26   1  -2   95.50   18.06
  26   1  -3   33.91   11.65
  26   1  -4    4.80    5.85
  26   1  -5   31.40   11.41
  26   1  -6   48.52    9.49
  26   1  -7    9.47    9.50
  26   1  -8   13.39    6.57
  26   1  -9   40.13   15.85
  26   1 -10   30.05    7.85
  26   1 -11   23.64   10.41
  26   1 -12   29.31    8.65
  26   1 -13   36.39   13.74
  26   1 -14   63.61   10.93
  26   1 -15    7.74    6.49
  26   1 -16   69.30   16.99
  26   1 -17   30.64   10.26
  26   1 -18   33.46   26.09
  26   1 -19   35.98   16.60
  26   1 -20   10.66   10.04
  27   1  15    4.38    4.77
  27   1  14   57.52    8.21
  27   1  13    3.32    5.21
  27   1  12   58.31   11.60
  27   1  11    7.76    4.27
  27   1  10    0.88    5.07
  27   1   9   28.83    9.64
  27   1   8   28.15    6.74
  27   1   7   10.44    4.91
  27   1   6   40.14    6.53
  27   1   5    5.99    6.96
  27   1   4   51.45    9.25
  27   1   3   13.29   11.19
  27   1   2   10.31    6.05
  27   1   1    7.03    6.85
  27   1   0   34.09    8.53
  27   1  -1    6.97    7.53
  27   1  -2    8.46    6.64
  27   1  -3   35.00   21.84
  27   1  -4   32.37    8.12
  27   1  -5    7.89    5.86
  27   1  -6   37.18    8.59
  27   1  -7   12.62    8.91
  27   1  -8   19.59    8.07
  27   1  -9  -10.28    8.63
  27   1 -10   20.48   11.10
  27   1 -11    9.91   13.28
  27   1 -12   59.52   10.54
  27   1 -13   13.30   14.61
  27   1 -14   59.31   12.84
  27   1 -15   10.54   10.24
  27   1 -16   47.78   13.61
  28   1  10   15.79   13.48
  28   1   9   11.26    4.88
  28   1   8   55.64    7.16
  28   1   7   19.88    5.08
  28   1   6   28.00    6.63
  28   1   5   39.98    9.83
  28   1   4   24.66   11.41
  28   1   3   17.09    7.11
  28   1   2    2.94    6.24
  28   1   1   85.22   13.75
  28   1   0    8.95    7.95
  28   1  -1   76.44   11.68
  28   1  -2   16.69    7.70
  28   1  -3   15.92    7.67
  28   1  -4   14.21    7.73
  28   1  -5   56.19   17.40
  28   1  -6   24.24   10.03
  28   1  -7    1.20   11.86
  28   1  -8   61.88   12.71
  28   1  -9   -0.42   11.97
  28   1 -10   21.52   10.83
   0   2  46  204.85   19.19
   0   2  45   -3.66   10.23
   0   2  44   39.70    8.35
   0   2  43    6.50    8.72
   0   2  42  103.02   11.52
   0   2  41    2.63    4.97
   0   2  40    8.08    5.61
   0   2  39   10.02    4.96
   0   2  38   80.34   16.30
   0   2  37   14.84   12.72
   0   2  36  258.67   17.64
   0   2  35    8.85   11.37
   0   2  34  184.69   14.61
   0   2  33    4.52    5.14
   0   2  32  111.27   16.70
   0   2  31    2.50    5.50
   0   2  30  197.32   14.63
   0   2  29    5.02    4.27
   0   2  28  165.88   12.07
   0   2  27   -4.83    5.08
   0   2  26   16.10    4.54
   0   2  25   -0.57    5.62
   0   2  24   16.11    4.59
   0   2  23   -3.26    5.55
   0   2  22   13.64    3.98
   0   2  21    2.04    2.73
   0   2  20   31.18    4.30
   0   2  19   -1.18    4.45
   0   2  18   42.78    6.04
   0   2  17   -0.47    6.61
   0   2  16 1737.14   46.57
   0   2  15    2.16    2.15
   0   2  14  966.90   27.58
   0   2  13    0.30    2.01
   0   2  12 1482.67   58.35
   0   2  11    1.32    1.87
   0   2  10  544.31   33.31
   0   2   9    2.31    3.73
   0   2   8  439.89   27.08
   0   2   7   -1.48    4.51
   0   2   6 1090.45   34.12
   0   2   5   -1.55    6.64
   0   2   4  478.30   29.27
   0   2   3    0.61    4.66
   0   2   2   64.00    7.47
   0   2   1    0.10    2.65
   0   2   0  254.50   11.09
   0   2  -1    0.71    3.01
   0   2  -2   54.91   22.49
   0   2  -3   -2.52    6.32
   0   2  -4  439.39   17.00
   0   2  -5    0.20    1.77
   0   2  -6 1085.98   33.68
   0   2  -7    2.17    2.12
   0   2  -8  440.87   16.69
   0   2  -9    2.21    2.28
   0   2 -10  513.78   31.67
   0   2 -11    4.88    3.08
   0   2 -12 1521.39  126.00
   0   2 -13   -0.06    4.18
   0   2 -14 1026.17   43.21
   0   2 -15    0.18    2.52
   0   2 -16 1756.17   49.53
   0   2 -17    4.16    2.71
   0   2 -18   29.72    8.26
   0   2 -19    1.34    4.69
   0   2 -20   29.61    4.68
   0   2 -21   -3.48    3.96
   0   2 -22   13.26    3.78
   0   2 -23   -1.27   13.86
   0   2 -24   16.84    5.85
   0   2 -25    2.31    3.35
   0   2 -26   18.47    5.29
   0   2 -27    3.74    3.95
   0   2 -28  167.13   25.64
   0   2 -29   -0.38    6.73
   0   2 -30  184.38   21.22
   0   2 -31    3.74    4.74
   0   2 -32  122.14   21.18
   0   2 -33    1.99    9.25
   0   2 -34  179.62   25.52
   0   2 -35   -1.22    8.70
   0   2 -36  297.65   30.07
   0   2 -37    2.32   10.60
   1   2  46   61.06    8.87
   1   2  45    8.78    4.83
   1   2  44    4.76    4.07
   1   2  43   65.11   10.57
   1   2  42   22.20    4.93
   1   2  41   56.48    7.27
   1   2  40   23.68    4.93
   1   2  39   61.03    5.89
   1   2  38   41.68    4.96
   1   2  37    1.46    4.19
   1   2  36  104.44    8.01
   1   2  35  190.26   12.44
   1   2  34   75.12    6.72
   1   2  33    7.72    3.45
   1   2  32   26.54    5.66
   1   2  31   54.69    6.15
   1   2  30  182.96   11.82
   1   2  29    5.97    3.87
   1   2  28   63.16    5.57
   1   2  27    8.00    2.51
   1   2  26   41.77    6.17
   1   2  25   68.76    4.98
   1   2  24   37.45    3.73
   1   2  23   23.79    3.18
   1   2  22   93.90    5.10
   1   2  21   20.22    2.63
   1   2  20   11.59    2.11
   1   2  19   50.50    3.50
   1   2  18   92.73    5.29
   1   2  17   47.53    3.22
   1   2  16  802.39   20.82
   1   2  15  473.33   13.14
   1   2  14  134.98    4.89
   1   2  13  363.10   11.81
   1   2  12  940.01   25.29
   1   2  11  219.15    7.37
   1   2  10  112.69    5.11
   1   2   9  106.34    6.73
   1   2   8  140.63   10.56
   1   2   7  299.80   10.49
   1   2   6   40.17    3.87
   1   2   5  124.19   13.95
   1   2   4   69.55    4.54
   1   2   3   14.73    2.50
   1   2   2   87.81    9.16
   1   2   1  216.15   10.74
   1   2   0   58.39    4.97
   1   2  -1  204.33   15.88
   1   2  -2   80.90    5.76
   1   2  -3   12.81    3.22
   1   2  -4   76.55    7.59
   1   2  -5  117.07    4.85
   1   2  -6   38.84    2.51
   1   2  -7  298.08    8.74
   1   2  -8  131.51    4.90
   1   2  -9   98.29    6.17
   1   2 -10  106.82    5.07
   1   2 -11  225.17   12.64
   1   2 -12  971.61   30.62
   1   2 -13  367.86   11.57
   1   2 -14  138.48    6.08
   1   2 -15  476.32   16.75
   1   2 -16  830.39   28.26
   1   2 -17   37.39    4.01
   1   2 -18   90.05    8.41
   1   2 -19   47.63    5.37
   1   2 -20   10.14    2.81
   1   2 -21   22.32    4.21
   1   2 -22   84.61    5.87
   1   2 -23   15.24    3.73
   1   2 -24   28.93    4.06
   1   2 -25   54.12    7.99
   1   2 -26   38.66    4.52
   1   2 -27   12.86    3.54
   1   2 -28   71.22    6.23
   1   2 -29   11.32    4.07
   1   2 -30  174.44   10.78
   1   2 -31   44.29    9.88
   1   2 -32   22.77    6.09
   1   2 -33    5.50    4.84
   1   2 -34   66.45   13.26
   1   2 -35  148.44   24.45
   1   2 -36   93.85   20.56
   1   2 -37   -5.05   10.41
   1   2 -38   -0.63   16.94
   1   2 -39   71.05   18.79
   1   2 -40   24.65   12.66
   1   2 -41   35.35   14.16
   2   2  46   11.47    5.04
   2   2  45   -0.77   10.65
   2   2  44    9.59    4.26
   2   2  43   91.02    7.70
   2   2  42   12.70    4.16
   2   2  41   13.63    3.74
   2   2  40    9.38    5.71
   2   2  39   39.60    5.33
   2   2  38   60.61    6.82
   2   2  37   48.97    6.51
   2   2  36   17.90    5.49
   2   2  35  134.06    9.71
   2   2  34   29.03    4.57
   2   2  33   27.82    3.82
   2   2  32   29.34    6.82
   2   2  31   28.69    4.21
   2   2  30   10.38    3.28
   2   2  29   22.64    4.74
   2   2  28  202.41   13.99
   2   2  27   17.47    3.08
   2   2  26  145.39    7.31
   2   2  25   18.75    3.09
   2   2  24   27.30    3.30
   2   2  23   89.94    6.71
   2   2  22   74.03    4.84
   2   2  21   43.88    4.30
   2   2  20    6.35    2.07
   2   2  19   54.07    4.28
   2   2  18  283.34    8.95
   2   2  17  299.66    9.06
   2   2  16  345.91   10.16
   2   2  15  407.18   11.38
   2   2  14  273.94    8.54
   2   2  13  671.54   19.51
   2   2  12   73.68    4.22
   2   2  11   79.55    4.35
   2   2  10  829.42   24.08
   2   2   9  518.62   14.58
   2   2   8  110.75    5.18
   2   2   7   30.18    2.53
   2   2   6   93.79    7.05
   2   2   5  102.69   12.76
   2   2   4   28.35    3.79
   2   2   3   22.91    4.36
   2   2   2   51.32    4.68
   2   2   1   48.19    4.82
   2   2   0   52.99    6.77
   2   2  -1   31.39    5.18
   2   2  -2   48.22    7.24
   2   2  -3   24.24    3.07
   2   2  -4   30.21    4.46
   2   2  -5   89.72    7.88
   2   2  -6   81.69    3.60
   2   2  -7   28.72    2.29
   2   2  -8  102.65    4.85
   2   2  -9  519.36   18.33
   2   2 -10  793.90   21.71
   2   2 -11   81.30    7.15
   2   2 -12   67.89    4.76
   2   2 -13  699.05   20.39
   2   2 -14  270.27    9.99
   2   2 -15  395.29   16.54
   2   2 -16  364.31   13.50
   2   2 -17  314.02   12.40
   2   2 -18  287.20   10.87
   2   2 -19   53.12    4.92
   2   2 -20    3.12    2.66
   2   2 -21   39.22    4.43
   2   2 -22   68.22    5.92
   2   2 -23   83.37    8.54
   2   2 -24   19.79    3.95
   2   2 -25   13.08    3.55
   2   2 -26  128.99    9.74
   2   2 -27   14.22    4.24
   2   2 -28  194.00   11.56
   2   2 -29   31.99    5.61
   2   2 -30    6.64    4.18
   2   2 -31   31.72    6.98
   2   2 -32   26.89    6.53
   2   2 -33   18.63    7.68
   2   2 -34   16.02    6.41
   2   2 -35  139.33   23.91
   2   2 -36   21.15    9.22
   2   2 -37   27.57   14.95
   2   2 -38   56.81   12.58
   2   2 -39   30.95   14.52
   2   2 -40   22.80   12.07
   2   2 -41    9.22   10.91
   2   2 -42    2.42   12.51
   2   2 -43   76.14   20.14
   2   2 -44  -10.47   14.62
   3   2  46    3.65    4.92
   3   2  45   10.18    4.95
   3   2  44   49.10    9.62
   3   2  43   64.02    6.42
   3   2  42   25.49    6.83
   3   2  41    4.75    4.06
   3   2  40   18.45    4.03
   3   2  39    7.39    4.28
   3   2  38   41.71    4.94
   3   2  37   26.57    5.97
   3   2  36   21.82    4.13
   3   2  35   36.05    5.20
   3   2  34   72.93    5.68
   3   2  33   22.33    3.68
   3   2  32   28.54    3.80
   3   2  31   12.44    3.69
   3   2  30  110.73    6.83
   3   2  29   94.61    6.49
   3   2  28  179.00    9.68
   3   2  27   14.09    3.17
   3   2  26  135.50    7.02
   3   2  25    4.28    2.51
   3   2  24    9.89    2.61
   3   2  23  100.70    9.07
   3   2  22  286.28    9.95
   3   2  21    5.55    2.31
   3   2  20   45.02    5.78
   3   2  19   46.88    5.28
   3   2  18    3.79    1.73
   3   2  17  325.92   10.97
   3   2  16  146.63    5.92
   3   2  15 1314.79   33.46
   3   2  14  449.33   12.22
   3   2  13  370.75   12.38
   3   2  12   81.84    4.58
   3   2  11  184.43    8.76
   3   2  10   84.81    4.51
   3   2   9  225.52    7.55
   3   2   8  655.39   18.60
   3   2   7  542.36   15.52
   3   2   6  369.19   13.01
   3   2   5  293.22   11.17
   3   2   4  169.75    6.40
   3   2   3   91.40    7.64
   3   2   2   32.39    3.61
   3   2   1   13.36    2.63
   3   2   0  167.40    6.84
   3   2  -1   13.46    3.41
   3   2  -2   28.26    3.30
   3   2  -3   92.47    5.23
   3   2  -4  178.02    8.88
   3   2  -5  282.44    9.88
   3   2  -6  375.28   15.08
   3   2  -7  534.54   15.16
   3   2  -8  629.58   17.57
   3   2  -9  221.40    8.09
   3   2 -10   70.72    5.61
   3   2 -11  173.47    8.75
   3   2 -12   73.56    5.02
   3   2 -13  347.01   16.03
   3   2 -14  420.59   13.92
   3   2 -15 1334.36   38.40
   3   2 -16  151.68    7.19
   3   2 -17  320.07   12.78
   3   2 -18    6.34    2.70
   3   2 -19   36.77    5.03
   3   2 -20   34.14    5.07
   3   2 -21   -0.02    4.71
   3   2 -22  292.31   11.63
   3   2 -23   92.71    6.95
   3   2 -24    8.68    3.06
   3   2 -25    2.09    4.95
   3   2 -26  124.35    8.49
   3   2 -27   14.70    4.78
   3   2 -28  176.83   13.88
   3   2 -29   88.78    9.21
   3   2 -30  102.97   12.17
   3   2 -31    8.07    4.97
   3   2 -32   31.54    6.47
   3   2 -33   15.34    6.00
   3   2 -34   68.29   23.68
   3   2 -35   38.25    9.18
   3   2 -36   17.47    8.26
   3   2 -37   18.45   14.93
   3   2 -38   34.74   14.73
   3   2 -39    6.75   24.40
   3   2 -40   13.35   18.94
   3   2 -41   -4.31   25.03
   3   2 -42   16.60    9.40
   3   2 -43   64.78   15.02
   3   2 -44   39.31   17.09
   3   2 -46   -4.47   12.04
   4   2  46   -5.11   14.21
   4   2  45   17.77    5.51
   4   2  44   14.24    4.60
   4   2  43   29.35    5.02
   4   2  42    7.01    3.39
   4   2  41   10.24    5.46
   4   2  40   34.84    5.42
   4   2  39   19.83    4.64
   4   2  38    2.58    3.34
   4   2  37   43.80    6.40
   4   2  36   34.98    5.78
   4   2  35   13.68    4.15
   4   2  34   35.40    4.75
   4   2  33   52.84    4.86
   4   2  32    3.16    3.54
   4   2  31   15.63    3.39
   4   2  30   31.27    4.31
   4   2  29   28.23    4.13
   4   2  28  257.67   10.32
   4   2  27   23.36    3.55
   4   2  26   24.46    3.44
   4   2  25   68.04    7.25
   4   2  24   12.95    2.74
   4   2  23  390.63   12.58
   4   2  22   48.90    4.34
   4   2  21  121.95    6.04
   4   2  20  171.26    7.28
   4   2  19  139.37    6.30
   4   2  18   86.73    6.02
   4   2  17  304.16   10.09
   4   2  16  156.11    7.10
   4   2  15 1252.09   31.39
   4   2  14  587.31   18.03
   4   2  13   35.63    3.31
   4   2  12  246.57    8.37
   4   2  11   84.40    4.71
   4   2  10  481.40   15.92
   4   2   9  183.23    7.14
   4   2   8  270.25    9.18
   4   2   7  189.04    7.05
   4   2   6   88.99   10.78
   4   2   5  189.42    7.96
   4   2   4  155.17    7.98
   4   2   3  136.40    8.08
   4   2   2   44.91    4.90
   4   2   1   36.14    4.54
   4   2   0    7.87    2.42
   4   2  -1   36.49    3.52
   4   2  -2   55.87    4.47
   4   2  -3  123.28    7.28
   4   2  -4  159.64    7.01
   4   2  -5  202.71    8.12
   4   2  -6   85.91    5.62
   4   2  -7  177.10    6.70
   4   2  -8  266.40    9.32
   4   2  -9  181.26    7.60
   4   2 -10  463.97   14.41
   4   2 -11   87.45    5.01
   4   2 -12  235.37    9.40
   4   2 -13   36.09    4.30
   4   2 -14  589.34   19.25
   4   2 -15 1242.80   34.61
   4   2 -16  142.41   11.67
   4   2 -17  317.39   12.73
   4   2 -18   81.69    6.75
   4   2 -19  139.99    7.94
   4   2 -20  167.11   12.59
   4   2 -21  117.23    9.12
   4   2 -22   41.10    4.69
   4   2 -23  414.23   18.00
   4   2 -24   19.39    7.05
   4   2 -25   52.98    7.05
   4   2 -26   29.46    5.43
   4   2 -27   21.96   12.01
   4   2 -28  262.18   14.12
   4   2 -29   28.40    6.10
   4   2 -30   27.49    5.87
   4   2 -31   16.14    5.35
   4   2 -32    7.02    5.20
   4   2 -33   43.81    8.45
   4   2 -34   33.90    7.95
   4   2 -35   10.65    6.02
   4   2 -36   45.95   13.35
   4   2 -37   26.99   11.09
   4   2 -38   -9.44    9.16
   4   2 -39   19.23   12.18
   4   2 -40   24.74   19.09
   4   2 -41   23.96   10.40
   4   2 -42   -0.13   11.83
   4   2 -43   25.30   10.45
   4   2 -44    8.21    9.62
   4   2 -45   -3.65   11.99
   4   2 -46    1.28   18.95
   5   2  45   13.14    5.47
   5   2  44   42.45    5.89
   5   2  43   19.67    5.05
   5   2  42    8.54    6.37
   5   2  41    2.23    4.53
   5   2  40   11.86    4.62
   5   2  39   31.69    4.98
   5   2  38   13.97    4.74
   5   2  37    6.69    4.16
   5   2  36   11.68    3.58
   5   2  35   28.89    4.19
   5   2  34   25.76    4.59
   5   2  33   37.51    7.21
   5   2  32   36.34    4.42
   5   2  31  205.72    9.71
   5   2  30   71.10    5.38
   5   2  29   63.26    4.81
   5   2  28   83.41    5.56
   5   2  27    1.98    3.80
   5   2  26  102.67    6.34
   5   2  25   55.24    4.61
   5   2  24   10.20    3.34
   5   2  23   88.47    6.16
   5   2  22  192.86    9.77
   5   2  21   52.82    4.33
   5   2  20   63.77    6.11
   5   2  19  108.36    5.60
   5   2  18 1362.47   35.43
   5   2  17 1636.67   41.71
   5   2  16  766.12   21.26
   5   2  15   12.42    1.97
   5   2  14  347.75   11.12
   5   2  13   51.44    4.88
   5   2  12   61.25    4.53
   5   2  11   80.27    5.07
   5   2  10 1346.48   39.54
   5   2   9  113.90    5.72
   5   2   8   20.50    3.35
   5   2   7  201.70    9.38
   5   2   6  536.42   20.15
   5   2   5  177.17    9.37
   5   2   4  574.30   18.64
   5   2   3  229.60    9.53
   5   2   2   76.62   10.65
   5   2   1   85.10    6.41
   5   2   0   91.28    5.53
   5   2  -1   70.59    5.73
   5   2  -2   90.71    5.76
   5   2  -3  238.94   14.65
   5   2  -4  572.05   17.36
   5   2  -5  178.94    7.56
   5   2  -6  555.06   19.76
   5   2  -7  194.74    7.83
   5   2  -8   20.44    2.75
   5   2  -9  115.76    5.32
   5   2 -10 1353.16   42.37
   5   2 -11   75.19    4.84
   5   2 -12   61.27    4.50
   5   2 -13   49.57    4.47
   5   2 -14  352.73   12.16
   5   2 -15   12.78    2.93
   5   2 -16  755.67   25.60
   5   2 -17 1620.57   46.84
   5   2 -18 1415.83   39.45
   5   2 -19   95.32   10.57
   5   2 -20   53.36    7.22
   5   2 -21   57.33    5.44
   5   2 -22  178.37   10.97
   5   2 -23   74.79    8.89
   5   2 -24   14.61    5.88
   5   2 -25   61.98    9.30
   5   2 -26  109.73    9.88
   5   2 -27   -0.10    6.32
   5   2 -28   68.71    8.25
   5   2 -29   64.04    8.37
   5   2 -30   57.85   12.04
   5   2 -31  197.34   26.41
   5   2 -32   39.60    7.22
   5   2 -33   48.82   12.72
   5   2 -34   19.45    6.18
   5   2 -35   30.04    9.33
   5   2 -36   23.07   14.82
   5   2 -37   -5.73    8.39
   5   2 -38   14.31   11.81
   5   2 -39   30.61   10.18
   5   2 -40   -0.16   10.20
   5   2 -41   14.32    9.77
   5   2 -42   10.88    8.61
   5   2 -43    2.32    9.29
   5   2 -44   22.89    9.96
   5   2 -45    0.28   12.54
   6   2  45    8.66    4.72
   6   2  44   25.22    5.80
   6   2  43   28.63    5.35
   6   2  42    3.91    4.22
   6   2  41   12.63    4.80
   6   2  40   18.33    4.31
   6   2  39   19.98    6.38
   6   2  38    5.20    3.64
   6   2  37    7.67    3.55
   6   2  36   22.94    4.21
   6   2  35   18.67    3.78
   6   2  34   15.79    4.17
   6   2  33  169.88    9.32
   6   2  32   24.38    3.97
   6   2  31   30.83    4.17
   6   2  30   42.73    4.38
   6   2  29  334.85   11.75
   6   2  28   58.79    4.79
   6   2  27   43.30    4.07
   6   2  26   39.99    5.12
   6   2  25  186.54    7.67
   6   2  24   84.04    8.56
   6   2  23  135.58    7.35
   6   2  22   68.72    5.70
   6   2  21  117.62    8.40
   6   2  20  352.67   11.35
   6   2  19   92.81    5.42
   6   2  18  130.93    9.30
   6   2  17 1207.87   31.53
   6   2  16  301.46   11.01
   6   2  15  279.30   10.85
   6   2  14  447.26   15.34
   6   2  13  162.41    9.89
   6   2  12  107.69    6.17
   6   2  11  233.79    8.74
   6   2  10  900.08   25.33
   6   2   9  328.76   11.36
   6   2   8  185.75    9.72
   6   2   7   68.30    4.84
   6   2   6  334.27   12.56
   6   2   5  455.07   21.72
   6   2   4   22.28    4.02
   6   2   3  516.26   16.80
   6   2   2  165.70   15.24
   6   2   1  448.84   16.84
   6   2   0    1.41    2.41
   6   2  -1  435.30   13.74
   6   2  -2  162.17    9.39
   6   2  -3  488.53   18.70
   6   2  -4   17.13    2.45
   6   2  -5  444.23   13.20
   6   2  -6  346.45   10.82
   6   2  -7   63.61    4.09
   6   2  -8  181.38    7.69
   6   2  -9  326.77   10.55
   6   2 -10  899.29   27.44
   6   2 -11  231.46   12.06
   6   2 -12  109.63    7.78
   6   2 -13  174.86    8.01
   6   2 -14  456.11   16.35
   6   2 -15  261.59   10.10
   6   2 -16  320.63   12.32
   6   2 -17 1202.33   47.32
   6   2 -18  138.40    7.74
   6   2 -19   80.49    6.66
   6   2 -20  353.04   15.72
   6   2 -21  112.31   11.56
   6   2 -22   74.46    9.41
   6   2 -23  122.47   21.48
   6   2 -24   95.76   10.99
   6   2 -25  192.25   12.85
   6   2 -26   40.01    8.34
   6   2 -27   39.10    6.78
   6   2 -28   46.07    7.21
   6   2 -29  330.58   16.70
   6   2 -30   41.24    6.94
   6   2 -31   28.03    6.20
   6   2 -32   20.32    6.51
   6   2 -33  144.98   40.98
   6   2 -34    5.00    6.80
   6   2 -35   14.08    9.29
   6   2 -36   21.77   13.33
   6   2 -37    4.13    5.77
   6   2 -38   -7.64   18.08
   6   2 -39   32.31   25.44
   6   2 -40   11.67    9.66
   6   2 -41    3.20    8.14
   6   2 -42   15.24    9.18
   6   2 -43   26.46   11.18
   6   2 -44   25.99   12.65
   6   2 -45    7.20   31.26
   7   2  44   62.99    8.48
   7   2  43   21.82    5.76
   7   2  42   31.61    6.24
   7   2  41   28.47    5.51
   7   2  40   13.53    4.09
   7   2  39   15.93    4.12
   7   2  38    4.56    3.61
   7   2  37    1.44    2.91
   7   2  36    2.35    3.04
   7   2  35    6.20    4.70
   7   2  34    2.58    2.89
   7   2  33   33.51    4.33
   7   2  32   30.45    4.91
   7   2  31   71.18    5.69
   7   2  30   51.71    5.97
   7   2  29  321.97   11.48
   7   2  28   42.41    4.18
   7   2  27    4.66    2.46
   7   2  26   46.03    4.17
   7   2  25   37.84    3.84
   7   2  24  208.93    8.15
   7   2  23  158.91    9.71
   7   2  22    3.73    2.12
   7   2  21   18.59    3.27
   7   2  20   80.99    5.12
   7   2  19  154.58    9.20
   7   2  18   33.04    3.25
   7   2  17  429.58   14.10
   7   2  16   11.98    3.67
   7   2  15  130.63    7.16
   7   2  14  778.74   22.68
   7   2  13  339.09   11.76
   7   2  12  157.34    8.54
   7   2  11  183.16    8.35
   7   2  10   31.78    4.36
   7   2   9   90.32    5.78
   7   2   8    9.45    3.29
   7   2   7  115.39    7.31
   7   2   6  354.50   13.93
   7   2   5  130.15    8.50
   7   2   4  507.23   17.09
   7   2   3   39.13    4.62
   7   2   2  508.80   28.79
   7   2   1  149.03   19.85
   7   2   0 1961.64   78.10
   7   2  -1  130.77    7.93
   7   2  -2  492.08   25.81
   7   2  -3   38.95    3.73
   7   2  -4  523.99   17.26
   7   2  -5  110.89    5.50
   7   2  -6  332.92   11.28
   7   2  -7  106.52    7.06
   7   2  -8    9.19    2.56
   7   2  -9   81.78    4.83
   7   2 -10   38.57    4.39
   7   2 -11  177.43    8.81
   7   2 -12  159.41    8.47
   7   2 -13  360.52   17.64
   7   2 -14  785.17   27.35
   7   2 -15  112.87    8.95
   7   2 -16   12.41    3.66
   7   2 -17  446.55   29.87
   7   2 -18   26.37    4.84
   7   2 -19  144.20    9.40
   7   2 -20   74.04    8.16
   7   2 -21   16.74    4.67
   7   2 -22    8.37    5.02
   7   2 -23  156.38   14.63
   7   2 -24  225.30   14.50
   7   2 -25   31.83    9.67
   7   2 -26   55.34    9.51
   7   2 -27   -1.83    7.00
   7   2 -28   42.09    6.83
   7   2 -29  362.88   41.13
   7   2 -30   44.36   10.64
   7   2 -31   73.92    9.15
   7   2 -32   26.28    6.90
   7   2 -33   54.73   10.15
   7   2 -34    9.71    7.87
   7   2 -35    5.24    5.83
   7   2 -36    9.77    5.78
   7   2 -37   11.21   14.50
   7   2 -38    4.87    8.58
   7   2 -39    9.27    8.87
   7   2 -40   17.51    8.37
   7   2 -41   37.09   10.81
   7   2 -42   32.27   10.31
   7   2 -43   13.56    9.49
   7   2 -44   50.82   14.94
   8   2  44   58.83    7.07
   8   2  43   13.20    7.90
   8   2  42   47.28    6.63
   8   2  41   20.42    6.92
   8   2  40   30.00    6.49
   8   2  39   32.44    5.73
   8   2  38   25.26    4.42
   8   2  37    8.89    3.66
   8   2  36    7.37    3.17
   8   2  35   32.47    5.02
   8   2  34   18.92    4.05
   8   2  33   14.74    3.58
   8   2  32   57.92    6.06
   8   2  31   18.94    5.29
   8   2  30   13.82    3.03
   8   2  29  350.80   14.93
   8   2  28  241.77    9.64
   8   2  27   81.93    5.59
   8   2  26  131.63    7.04
   8   2  25   59.11    4.59
   8   2  24  120.76    6.43
   8   2  23  146.95    7.09
   8   2  22  103.23    5.71
   8   2  21  237.80    8.71
   8   2  20  250.02   13.01
   8   2  19   76.06    4.64
   8   2  18    1.89    1.80
   8   2  17   39.88    4.92
   8   2  16   52.61    8.20
   8   2  15   32.51    3.75
   8   2  14   87.03   10.04
   8   2  13  407.12   15.81
   8   2  12  169.27   14.18
   8   2  11   87.43    8.26
   8   2  10  227.00   12.20
   8   2   9   58.40    5.97
   8   2   8   47.52    6.45
   8   2   7  112.92   19.99
   8   2   6  111.28   11.44
   8   2   5  402.95   14.64
   8   2   4  532.08   17.80
   8   2   3  234.54   10.27
   8   2   2   92.41   13.33
   8   2   1   18.80    4.67
   8   2   0   64.65   11.11
   8   2  -1   22.07    3.53
   8   2  -2   98.73    5.13
   8   2  -3  220.44    8.27
   8   2  -4  511.19   15.82
   8   2  -5  395.29   12.59
   8   2  -6  101.30    9.47
   8   2  -7  130.04    6.15
   8   2  -8   45.05    4.10
   8   2  -9   50.66    3.91
   8   2 -10  192.57    9.95
   8   2 -11   96.13   12.11
   8   2 -12  151.74    8.27
   8   2 -13  376.76   15.27
   8   2 -14   81.19    7.35
   8   2 -15   24.21    6.50
   8   2 -16   43.01    5.56
   8   2 -17   37.49    5.51
   8   2 -18   -0.90    7.22
   8   2 -19   66.56    7.26
   8   2 -20  246.34   12.58
   8   2 -21  232.36   12.49
   8   2 -22   82.86    8.34
   8   2 -23  137.05   20.86
   8   2 -24  121.72   10.52
   8   2 -25   61.65   12.75
   8   2 -26  116.15   12.55
   8   2 -27   85.75   12.70
   8   2 -28  253.06   14.60
   8   2 -29  386.29   18.78
   8   2 -30   14.35    5.37
   8   2 -31   32.91    7.65
   8   2 -32   50.66   12.90
   8   2 -33    7.29    8.51
   8   2 -34   20.00   12.88
   8   2 -35   33.41    7.54
   8   2 -36    3.98    5.23
   8   2 -37   14.47    8.09
   8   2 -38   38.71   39.49
   8   2 -39   33.03   14.45
   8   2 -40   44.70   11.79
   8   2 -41   27.65   10.96
   8   2 -42   41.33   12.23
   8   2 -43   22.69   10.49
   8   2 -44   37.06   24.48
   9   2  43   23.80    5.85
   9   2  42   73.37    9.61
   9   2  41   12.10    4.55
   9   2  40   13.89    4.76
   9   2  39   16.36    8.52
   9   2  38   40.77    5.30
   9   2  37   45.78    5.91
   9   2  36   19.42    4.67
   9   2  35    3.16    3.14
   9   2  34   29.01    4.87
   9   2  33   37.07    4.72
   9   2  32   19.31    3.87
   9   2  31   73.67    5.89
   9   2  30   75.64    8.38
   9   2  29  111.21    6.82
   9   2  28  210.67    9.40
   9   2  27  139.01    7.39
   9   2  26   32.43    5.40
   9   2  25  982.31   30.82
   9   2  24  185.72    8.12
   9   2  23  661.46   19.14
   9   2  22    9.11    2.35
   9   2  21   46.31    4.28
   9   2  20   39.23    4.57
   9   2  19   20.75    2.88
   9   2  18   18.84    3.14
   9   2  17  154.18    6.77
   9   2  16   49.90    7.49
   9   2  15   91.35    7.60
   9   2  14   97.24    6.01
   9   2  13  289.08   10.11
   9   2  12    1.11    2.13
   9   2  11   58.97    6.17
   9   2  10  274.92   15.19
   9   2   9  103.47    7.56
   9   2   8   87.75    6.96
   9   2   7  213.88   14.51
   9   2   6  135.24   13.52
   9   2   5   14.01    4.76
   9   2   4   82.65    9.59
   9   2   3  170.25   11.15
   9   2   2  127.62    9.95
   9   2   1   45.77    6.17
   9   2   0    4.98    3.45
   9   2  -1   44.94    3.82
   9   2  -2  138.36    6.41
   9   2  -3  169.59   14.64
   9   2  -4   81.56    5.05
   9   2  -5    8.38    3.17
   9   2  -6  116.06   11.50
   9   2  -7  236.80   15.60
   9   2  -8   74.98    5.81
   9   2  -9  110.45   16.28
   9   2 -10  262.35   12.49
   9   2 -11   49.28    6.83
   9   2 -12   -0.31    6.91
   9   2 -13  281.26   12.33
   9   2 -14   81.75    7.68
   9   2 -15   82.03   13.79
   9   2 -16   37.91    6.42
   9   2 -17  148.96    9.64
   9   2 -18   16.57    4.70
   9   2 -19   14.42    4.23
   9   2 -20   39.63    8.97
   9   2 -21   52.31   13.68
   9   2 -22    7.05    4.24
   9   2 -23  694.14   26.11
   9   2 -24  181.61   15.13
   9   2 -25 1012.61   39.15
   9   2 -26   27.14    7.13
   9   2 -27  133.58   13.65
   9   2 -28  220.21   20.00
   9   2 -29   89.64    9.63
   9   2 -30   76.50   11.41
   9   2 -31   77.99   13.87
   9   2 -32   10.72    6.52
   9   2 -33   33.17    7.43
   9   2 -34   35.67    8.39
   9   2 -35   -1.38   13.63
   9   2 -36   18.15    7.38
   9   2 -37   24.49   18.13
   9   2 -38   45.53   22.01
   9   2 -39    3.16    9.37
   9   2 -40    3.83    9.32
   9   2 -41   20.34   21.18
   9   2 -42   77.05   16.08
   9   2 -43   15.19   13.86
  10   2  43   20.33    7.19
  10   2  42   11.76    5.11
  10   2  41    0.75    5.96
  10   2  40   85.43    8.69
  10   2  39   14.96    4.86
  10   2  38   25.04    5.14
  10   2  37   18.37    4.10
  10   2  36   38.47    6.56
  10   2  35   21.69    4.11
  10   2  34    6.43    3.36
  10   2  33   85.21    7.42
  10   2  32   26.08    5.23
  10   2  31   68.64    5.69
  10   2  30   22.21    4.09
  10   2  29   51.75    5.26
  10   2  28  467.01   15.21
  10   2  27  279.80   11.65
  10   2  26   72.77    5.38
  10   2  25  163.58    9.23
  10   2  24   19.29    3.16
  10   2  23  244.63    9.90
  10   2  22  170.47    7.64
  10   2  21   60.44    4.58
  10   2  20    9.63    2.56
  10   2  19   23.65    3.04
  10   2  18  130.05    9.15
  10   2  17   29.03    3.39
  10   2  16   79.55    5.85
  10   2  15   94.63    8.75
  10   2  14    7.53    2.45
  10   2  13    7.39    3.36
  10   2  12   34.63    4.83
  10   2  11   61.21    7.93
  10   2  10   38.08    5.19
  10   2   9   60.20    5.36
  10   2   8  129.17   12.79
  10   2   7   79.01    9.44
  10   2   6    4.29    2.80
  10   2   5  118.05    6.73
  10   2   4  104.89    9.56
  10   2   3   46.62    7.26
  10   2   2    7.76    2.45
  10   2   1   29.65    3.43
  10   2   0    1.85    2.12
  10   2  -1   29.84    3.05
  10   2  -2    3.67    1.85
  10   2  -3   44.97    4.37
  10   2  -4   94.56   10.34
  10   2  -5  120.86    9.04
  10   2  -6   10.88    3.25
  10   2  -7   90.29   10.30
  10   2  -8  119.45   12.94
  10   2  -9   64.94    5.80
  10   2 -10   39.88    4.88
  10   2 -11   49.90   12.60
  10   2 -12   38.03    9.98
  10   2 -13    7.21    3.86
  10   2 -14    1.47    5.98
  10   2 -15   80.14   14.05
  10   2 -16   69.71    7.22
  10   2 -17   32.86    5.72
  10   2 -18  121.38   14.61
  10   2 -19   13.32    4.45
  10   2 -20    8.31    4.08
  10   2 -21   61.00    7.75
  10   2 -22  175.14   19.08
  10   2 -23  269.94   14.38
  10   2 -24   22.34    5.48
  10   2 -25  151.49   17.58
  10   2 -26   68.20    8.51
  10   2 -27  314.96   18.41
  10   2 -28  453.54   30.26
  10   2 -29   59.28   27.16
  10   2 -30   26.39    6.80
  10   2 -31   48.19   16.90
  10   2 -32   18.36    8.74
  10   2 -33   74.84   11.62
  10   2 -34    3.45    5.75
  10   2 -35   23.12    8.87
  10   2 -36   59.29   19.48
  10   2 -37   19.14    8.64
  10   2 -38   39.55   11.83
  10   2 -39    7.62   13.63
  10   2 -40   90.30   16.09
  10   2 -41   10.65    8.59
  10   2 -42   -2.18   11.75
  11   2  42   31.73    6.69
  11   2  41   11.22    5.36
  11   2  40   18.35    9.41
  11   2  39   58.03    7.15
  11   2  38   45.53    5.84
  11   2  37   13.15    4.61
  11   2  36    3.33    3.31
  11   2  35    7.07    3.48
  11   2  34   13.86    3.89
  11   2  33   24.27    4.03
  11   2  32  182.71   14.58
  11   2  31  176.24   10.09
  11   2  30   79.28    7.32
  11   2  29   79.70    7.04
  11   2  28   47.31    5.68
  11   2  27    0.65    3.29
  11   2  26   81.69    5.88
  11   2  25  157.27    9.54
  11   2  24   20.17    3.17
  11   2  23  163.43   10.22
  11   2  22   12.96    3.74
  11   2  21  397.90   12.99
  11   2  20  201.22    8.66
  11   2  19  568.82   20.37
  11   2  18   94.37    5.70
  11   2  17  117.63    6.54
  11   2  16   31.08    3.30
  11   2  15  192.56    9.68
  11   2  14   33.45    4.47
  11   2  13   37.93    5.11
  11   2  12  218.58   13.38
  11   2  11    8.48    3.17
  11   2  10   72.07   10.11
  11   2   9   61.47    6.08
  11   2   8    9.27    3.31
  11   2   7   74.93    9.52
  11   2   6  228.97   12.58
  11   2   5   79.48    7.31
  11   2   4  109.56    6.93
  11   2   3   50.52    4.77
  11   2   2   89.48    8.09
  11   2   1    6.01    2.42
  11   2   0   48.76    3.98
  11   2  -1    6.25    2.04
  11   2  -2   89.62    8.15
  11   2  -3   61.46    5.83
  11   2  -4  103.58    7.15
  11   2  -5   90.51   12.61
  11   2  -6  237.61   17.50
  11   2  -7   69.83    6.06
  11   2  -8   18.35    3.88
  11   2  -9   60.81    9.48
  11   2 -10   70.19    8.83
  11   2 -11   12.36    3.50
  11   2 -12  199.75    9.63
  11   2 -13   36.98    4.89
  11   2 -14   31.98    7.25
  11   2 -15  190.30   10.91
  11   2 -16   35.80    5.90
  11   2 -17  119.55   10.04
  11   2 -18  105.05   15.58
  11   2 -19  586.57   22.92
  11   2 -20  196.15   16.15
  11   2 -21  375.13   18.38
  11   2 -22    7.63    8.25
  11   2 -23  164.05   28.03
  11   2 -24   25.09    6.28
  11   2 -25  154.97   15.40
  11   2 -26   82.69    9.79
  11   2 -27   -1.10    8.04
  11   2 -28   27.55    7.18
  11   2 -29   89.23   11.11
  11   2 -30   67.74   10.29
  11   2 -31  191.88   15.92
  11   2 -32  141.10   13.78
  11   2 -33   23.65   14.18
  11   2 -34    9.93    6.35
  11   2 -35    5.70   11.29
  11   2 -36    1.94   11.37
  11   2 -37    8.96    8.59
  11   2 -38   56.22   12.53
  11   2 -39   61.98   13.90
  11   2 -40   23.20   23.26
  11   2 -41   36.37   12.36
  11   2 -42   50.82   23.89
  12   2  41   42.22    8.57
  12   2  40   31.78    6.12
  12   2  39   22.43    4.93
  12   2  38   10.60    8.93
  12   2  37   35.01    6.40
  12   2  36    5.80    3.63
  12   2  35   18.92    4.46
  12   2  34   79.72    7.02
  12   2  33    0.11    5.23
  12   2  32   36.06    7.89
  12   2  31   14.05    3.78
  12   2  30    3.39    2.87
  12   2  29   20.00    3.73
  12   2  28   45.41    5.39
  12   2  27   18.48    4.75
  12   2  26   54.03    4.85
  12   2  25  263.17   10.20
  12   2  24  107.49    7.62
  12   2  23  371.28   12.76
  12   2  22   29.19    3.44
  12   2  21   45.19    4.29
  12   2  20  331.98   13.12
  12   2  19  106.15    7.46
  12   2  18   53.90    4.37
  12   2  17   20.84    3.47
  12   2  16  380.84   13.22
  12   2  15  252.79    9.85
  12   2  14   71.43    7.71
  12   2  13  122.98    7.79
  12   2  12    5.37    3.15
  12   2  11   94.33   10.10
  12   2  10   74.21    6.09
  12   2   9    0.35    2.49
  12   2   8   81.62    6.28
  12   2   7   42.26    7.28
  12   2   6   39.84    4.88
  12   2   5   51.92    4.78
  12   2   4   83.10    5.98
  12   2   3   51.49    5.36
  12   2   2   22.26    3.45
  12   2   1   54.68    4.36
  12   2   0  101.98   11.53
  12   2  -1   59.94    5.13
  12   2  -2   26.57    4.10
  12   2  -3   44.05    7.20
  12   2  -4   88.53    8.04
  12   2  -5   51.44    6.36
  12   2  -6   43.21    8.26
  12   2  -7   45.86    5.72
  12   2  -8   84.77    9.46
  12   2  -9    0.68    4.26
  12   2 -10   82.29    7.48
  12   2 -11   88.94   10.48
  12   2 -12    2.29    3.16
  12   2 -13  135.18    8.77
  12   2 -14   72.19    7.61
  12   2 -15  272.25   13.58
  12   2 -16  390.96   17.17
  12   2 -17    9.71   10.02
  12   2 -18   58.03    8.59
  12   2 -19   98.07    9.47
  12   2 -20  336.12   16.38
  12   2 -21   48.78    7.38
  12   2 -22   18.34    5.77
  12   2 -23  356.84   21.29
  12   2 -24  101.58   10.42
  12   2 -25  263.62   16.28
  12   2 -26   46.39    8.68
  12   2 -27   19.07    5.98
  12   2 -28   47.82    9.79
  12   2 -29   24.14    6.81
  12   2 -30    6.97    6.76
  12   2 -31   10.61   10.82
  12   2 -32   38.39    7.40
  12   2 -33    7.03    5.43
  12   2 -34   94.31   15.60
  12   2 -35   26.37   10.13
  12   2 -36   -5.91   20.72
  12   2 -37   30.96   11.03
  12   2 -38   15.31   17.26
  12   2 -39   30.94   11.15
  12   2 -40   29.15   11.75
  12   2 -41   37.77   16.89
  13   2  40    9.25    5.54
  13   2  39   39.58    8.57
  13   2  38   15.98    7.43
  13   2  37   27.47    6.95
  13   2  36  155.48   20.03
  13   2  35   10.08    4.04
  13   2  34    3.29    3.41
  13   2  33   14.17    4.54
  13   2  32   93.96    7.80
  13   2  31   20.10    4.13
  13   2  30    2.35    3.17
  13   2  29   19.81    4.66
  13   2  28    5.02    3.30
  13   2  27    5.90    2.87
  13   2  26    1.32    2.61
  13   2  25   20.39    3.45
  13   2  24  246.48   14.08
  13   2  23  202.82    9.12
  13   2  22   61.66    4.85
  13   2  21    3.32    4.64
  13   2  20    5.39    2.56
  13   2  19   27.21    3.92
  13   2  18   71.29    5.88
  13   2  17  306.27   12.16
  13   2  16  680.34   20.88
  13   2  15  164.59    8.29
  13   2  14  143.44    9.11
  13   2  13  238.83   10.57
  13   2  12   29.05    4.37
  13   2  11   32.91    6.76
  13   2  10   15.28    3.81
  13   2   9   55.40    6.87
  13   2   8   18.08    3.51
  13   2   7  118.39    7.69
  13   2   6   67.37    5.52
  13   2   5   31.06    5.68
  13   2   4  497.95   15.75
  13   2   3   35.03    5.28
  13   2   2   60.16    6.14
  13   2   1  197.75    8.19
  13   2   0    7.94    3.94
  13   2  -1  202.01   17.85
  13   2  -2   54.62    5.74
  13   2  -3   41.96    4.80
  13   2  -4  498.32   17.62
  13   2  -5   37.73    9.29
  13   2  -6   68.04    6.50
  13   2  -7  107.92   13.98
  13   2  -8   19.46    5.47
  13   2  -9   56.31   10.24
  13   2 -10   38.34   14.36
  13   2 -11   41.84    5.12
  13   2 -12   33.31    4.91
  13   2 -13  232.16   13.95
  13   2 -14  131.30   14.11
  13   2 -15  176.04   12.25
  13   2 -16  671.63   25.55
  13   2 -17  301.95   19.32
  13   2 -18   73.81   10.66
  13   2 -19   36.70    7.62
  13   2 -20    3.35    4.03
  13   2 -21    5.88    4.50
  13   2 -22   77.96   13.13
  13   2 -23  202.51   14.50
  13   2 -24  271.24   15.56
  13   2 -25   13.98    7.06
  13   2 -26    2.05    4.90
  13   2 -27   14.03   19.41
  13   2 -28   10.19    5.23
  13   2 -29    8.93    6.00
  13   2 -30    8.98    5.34
  13   2 -31   15.61    8.48
  13   2 -32   90.96   12.00
  13   2 -33   17.17   20.68
  13   2 -34   20.02   10.09
  13   2 -35    7.09    8.13
  13   2 -36  161.36   21.03
  13   2 -37   34.75   17.31
  13   2 -38    7.34   14.43
  13   2 -39   49.11   13.28
  13   2 -40    9.50   13.21
  13   2 -41   75.89   22.78
  14   2  40   29.33    9.85
  14   2  39    1.86    4.91
  14   2  38   11.25    5.04
  14   2  37   16.70    4.78
  14   2  36   36.04    6.13
  14   2  35   58.17    7.14
  14   2  34   73.53    6.85
  14   2  33   38.43    6.55
  14   2  32  117.03    9.72
  14   2  31   15.42    3.76
  14   2  30    9.60    3.25
  14   2  29  108.95    7.61
  14   2  28   25.47    4.91
  14   2  27    9.00    3.31
  14   2  26   11.25    2.87
  14   2  25   20.68    3.53
  14   2  24   69.16    5.45
  14   2  23   75.21    5.60
  14   2  22   14.15    3.14
  14   2  21   19.63    3.75
  14   2  20   48.38    5.18
  14   2  19   38.83    4.74
  14   2  18   15.90    3.55
  14   2  17  304.90   11.79
  14   2  16  244.28   10.33
  14   2  15  153.61   13.02
  14   2  14  193.75   12.52
  14   2  13  212.82   15.60
  14   2  12  140.80    9.09
  14   2  11    7.99    3.77
  14   2  10  221.98   10.24
  14   2   9  102.11    9.01
  14   2   8  211.97    9.69
  14   2   7   13.89    4.84
  14   2   6   53.18    7.58
  14   2   5   47.86    4.56
  14   2   4  168.89   14.17
  14   2   3   35.21    4.76
  14   2   2   41.41    6.66
  14   2   1   68.87    5.39
  14   2   0   21.47    3.82
  14   2  -1   67.10    8.26
  14   2  -2   42.41    4.93
  14   2  -3   35.77    6.94
  14   2  -4  164.51   12.46
  14   2  -5   51.20    8.13
  14   2  -6   50.61    6.36
  14   2  -7   15.31    3.83
  14   2  -8  195.58   10.06
  14   2  -9  126.09   15.91
  14   2 -10  226.96   10.97
  14   2 -11    9.25    3.95
  14   2 -12  119.82    8.91
  14   2 -13  228.58   11.33
  14   2 -14  186.97   15.72
  14   2 -15  173.32   17.44
  14   2 -16  224.74   13.12
  14   2 -17  314.31   15.83
  14   2 -18   14.60    5.23
  14   2 -19   49.24   11.50
  14   2 -20   34.59    6.73
  14   2 -21   14.31   12.29
  14   2 -22   13.24    5.22
  14   2 -23   42.95    8.80
  14   2 -24   70.42    9.89
  14   2 -25   28.01    6.51
  14   2 -26    2.65    5.72
  14   2 -27   16.80    6.26
  14   2 -28   25.20    8.01
  14   2 -29  106.24   11.92
  14   2 -30   11.13    7.01
  14   2 -31   10.43    6.47
  14   2 -32   94.33   15.72
  14   2 -33   43.98   11.61
  14   2 -34   92.77   20.55
  14   2 -35   39.62   12.07
  14   2 -36   29.50   24.09
  14   2 -37    0.50    8.83
  14   2 -38   33.99   11.60
  14   2 -39   16.23   14.96
  14   2 -40    8.63   15.23
  15   2  39   25.15   14.93
  15   2  38   51.04    6.76
  15   2  37   15.77    6.12
  15   2  36   29.15    5.28
  15   2  35   28.00    5.23
  15   2  34   44.14    7.96
  15   2  33   29.57    5.86
  15   2  32   27.87    5.45
  15   2  31   40.79    6.64
  15   2  30   54.06    5.74
  15   2  29   37.39    4.51
  15   2  28   36.97    5.56
  15   2  27    7.48    4.85
  15   2  26   48.22    5.01
  15   2  25    7.59    3.74
  15   2  24   13.67    3.99
  15   2  23   56.51    6.02
  15   2  22   24.36    5.37
  15   2  21   27.84    4.35
  15   2  20   12.26    3.80
  15   2  19   52.69    8.68
  15   2  18    7.44    3.02
  15   2  17   99.71    6.91
  15   2  16  158.13    8.86
  15   2  15  131.42    9.09
  15   2  14  116.14   11.81
  15   2  13  120.23    7.77
  15   2  12  233.60   12.46
  15   2  11  859.13   25.76
  15   2  10  156.74    8.73
  15   2   9  273.50   10.89
  15   2   8   46.79    8.44
  15   2   7   58.28    5.77
  15   2   6   48.55    4.77
  15   2   5   92.01    6.33
  15   2   4  129.56    9.72
  15   2   3   16.15    3.37
  15   2   2   49.68    6.19
  15   2   1  219.06    9.30
  15   2   0   27.60    4.04
  15   2  -1  221.95   15.89
  15   2  -2   53.46    5.97
  15   2  -3   11.99    3.57
  15   2  -4  108.58    9.62
  15   2  -5   88.75    7.40
  15   2  -6   53.54    6.21
  15   2  -7   45.90    6.04
  15   2  -8   35.26    8.29
  15   2  -9  284.46   13.99
  15   2 -10  148.89   10.21
  15   2 -11  851.22   28.31
  15   2 -12  213.72   11.25
  15   2 -13  135.70   19.58
  15   2 -14  129.15   11.38
  15   2 -15  139.03   12.26
  15   2 -16  164.36   12.80
  15   2 -17   97.17   10.24
  15   2 -18   11.37    7.64
  15   2 -19   47.84    8.58
  15   2 -20   20.76    8.75
  15   2 -21   24.13    7.31
  15   2 -22   29.35    6.20
  15   2 -23   59.05   16.27
  15   2 -24   14.53    6.09
  15   2 -25   10.68    6.91
  15   2 -26   35.66    9.66
  15   2 -27   10.74    7.24
  15   2 -28   41.10    8.92
  15   2 -29   33.70    8.25
  15   2 -30   56.60   36.49
  15   2 -31   25.47    9.58
  15   2 -32   16.19   25.46
  15   2 -33   30.58   37.40
  15   2 -34   51.96   12.53
  15   2 -35   42.66   24.58
  15   2 -36    6.71    9.64
  15   2 -37   -3.89   12.27
  15   2 -38   70.17   22.32
  15   2 -39   56.41   28.76
  16   2  37   17.00    8.30
  16   2  36   12.10    4.83
  16   2  35   24.49    7.03
  16   2  34   15.38    4.49
  16   2  33   37.42    5.44
  16   2  32   66.94    8.50
  16   2  31   57.17    6.83
  16   2  30    8.39    3.90
  16   2  29    6.15    5.22
  16   2  28    0.95    2.93
  16   2  27    7.20    3.19
  16   2  26   14.12    4.28
  16   2  25   21.74    4.93
  16   2  24   16.46    4.27
  16   2  23   25.56    4.47
  16   2  22   26.07    5.13
  16   2  21   24.26    4.35
  16   2  20   29.76    4.42
  16   2  19   32.28    5.18
  16   2  18   90.20    7.47
  16   2  17   11.79    3.14
  16   2  16   51.80    6.78
  16   2  15    4.83    3.14
  16   2  14  188.27   16.36
  16   2  13   88.72    7.28
  16   2  12   93.73    7.23
  16   2  11   19.87    4.25
  16   2  10  208.01   11.89
  16   2   9  277.56   11.82
  16   2   8   68.97    8.32
  16   2   7  140.36    8.24
  16   2   6   27.54    4.57
  16   2   5  476.42   24.75
  16   2   4  168.25    8.74
  16   2   3   79.48    6.11
  16   2   2  246.71   10.12
  16   2   1  324.10   12.04
  16   2   0   26.11    4.33
  16   2  -1  336.04   13.57
  16   2  -2  261.14   11.54
  16   2  -3   84.57   11.02
  16   2  -4  208.31   11.58
  16   2  -5  493.04   19.18
  16   2  -6   26.78   10.51
  16   2  -7  129.38   11.88
  16   2  -8   56.25    6.68
  16   2  -9  267.66   15.05
  16   2 -10  202.28   11.51
  16   2 -11   23.59    5.91
  16   2 -12   94.53   12.80
  16   2 -13   91.86   12.80
  16   2 -14  140.70   16.64
  16   2 -15   10.18    5.50
  16   2 -16   53.52   13.16
  16   2 -17   16.53    5.37
  16   2 -18   93.19   10.13
  16   2 -19   24.84    6.59
  16   2 -20   17.91    5.89
  16   2 -21   18.79    9.29
  16   2 -22   36.82    7.23
  16   2 -23   13.73    9.87
  16   2 -24   12.54    5.50
  16   2 -25    4.29    6.16
  16   2 -26   16.24    6.87
  16   2 -27    5.38    6.29
  16   2 -28   13.93    6.52
  16   2 -29   13.39    7.52
  16   2 -30   32.77   15.40
  16   2 -31   66.47   13.12
  16   2 -32   61.95   13.75
  16   2 -33   43.27   21.99
  16   2 -34    6.92   16.64
  16   2 -35    6.63   10.87
  16   2 -36    6.54    9.99
  16   2 -37    3.62   27.33
  17   2  36   67.55    7.54
  17   2  35   37.58    7.93
  17   2  34   11.21    4.87
  17   2  33   22.33    6.47
  17   2  32    6.51    3.99
  17   2  31   13.99    5.06
  17   2  30   18.43    3.95
  17   2  29    8.38    3.99
  17   2  28   33.47    6.71
  17   2  27   38.08    6.29
  17   2  26   31.40    4.89
  17   2  25    9.36    4.01
  17   2  24   16.30    4.46
  17   2  23   12.44    3.62
  17   2  22    6.78    3.15
  17   2  21    9.28    3.36
  17   2  20    2.70    3.47
  17   2  19   21.65    3.90
  17   2  18   61.99    5.87
  17   2  17   25.76    4.09
  17   2  16   35.44    6.34
  17   2  15   54.25    5.63
  17   2  14  120.75    8.24
  17   2  13  117.47    8.21
  17   2  12   74.74    6.34
  17   2  11    3.58    3.02
  17   2  10  102.80    7.45
  17   2   9  129.57    8.08
  17   2   8   94.90    7.97
  17   2   7   62.52    8.18
  17   2   6   54.91    5.87
  17   2   5  340.20   12.86
  17   2   4  346.18   12.94
  17   2   3   19.44    3.71
  17   2   2  266.25   11.53
  17   2   1  176.26   11.83
  17   2   0  128.90   19.66
  17   2  -1  171.07   10.53
  17   2  -2  262.89   13.86
  17   2  -3   11.03    4.21
  17   2  -4  346.37   17.91
  17   2  -5  331.00   14.88
  17   2  -6   49.39    6.61
  17   2  -7   54.69    6.45
  17   2  -8  120.84    9.62
  17   2  -9  136.26   10.28
  17   2 -10  104.53    8.79
  17   2 -11    2.22    3.99
  17   2 -12   76.44    8.01
  17   2 -13  133.32   13.80
  17   2 -14  114.84   15.70
  17   2 -15   60.05   11.94
  17   2 -16   38.47    8.11
  17   2 -17   35.22   10.55
  17   2 -18   59.11    8.56
  17   2 -19   28.84    6.50
  17   2 -20    6.03    5.96
  17   2 -21   12.18    5.56
  17   2 -22   12.52    8.12
  17   2 -23   14.36    7.66
  17   2 -24   26.29    6.77
  17   2 -25   18.38    7.86
  17   2 -26   27.33   10.32
  17   2 -27   22.21   13.64
  17   2 -28   32.98   16.36
  17   2 -29   12.86   14.02
  17   2 -30   38.70   10.91
  17   2 -31    3.08    8.77
  17   2 -32   23.81   10.92
  17   2 -33   11.46   15.31
  17   2 -34   14.66   12.96
  17   2 -35   56.95   18.77
  17   2 -36   67.56   14.70
  18   2  35   60.59    9.82
  18   2  34    0.20    3.90
  18   2  33    5.77    3.53
  18   2  32   36.32    7.03
  18   2  31   13.83    6.49
  18   2  30   30.93    8.76
  18   2  29    9.78    4.86
  18   2  28   38.42    6.69
  18   2  27   13.49    4.33
  18   2  26    0.13    3.37
  18   2  25   67.84    8.50
  18   2  24   14.90    3.77
  18   2  23   34.43    5.33
  18   2  22   31.38    4.58
  18   2  21   11.09    3.38
  18   2  20   19.17    3.96
  18   2  19   16.44    3.76
  18   2  18    9.24    3.62
  18   2  17   19.60    4.54
  18   2  16   29.12    4.70
  18   2  15   49.57    6.47
  18   2  14   15.66    5.97
  18   2  13   90.85    7.27
  18   2  12   93.24   12.32
  18   2  11   80.04    6.94
  18   2  10  106.24    7.95
  18   2   9   96.89    7.43
  18   2   8   99.44    7.31
  18   2   7   64.67    6.02
  18   2   6  183.19   15.15
  18   2   5   79.43    6.73
  18   2   4   11.90    4.16
  18   2   3  181.95    9.91
  18   2   2   23.15    3.96
  18   2   1    3.34    3.27
  18   2   0   68.58    9.32
  18   2  -1    6.00    3.99
  18   2  -2   23.69    5.60
  18   2  -3  198.03   12.61
  18   2  -4   10.54    6.06
  18   2  -5   65.99   12.05
  18   2  -6  189.08   13.47
  18   2  -7   67.58    7.44
  18   2  -8  109.34    9.32
  18   2  -9   84.11    9.94
  18   2 -10  109.66   10.95
  18   2 -11   77.82    8.95
  18   2 -12   92.99   12.65
  18   2 -13   81.90   13.19
  18   2 -14    8.30    5.19
  18   2 -15   45.64    7.76
  18   2 -16   12.64    9.25
  18   2 -17   17.50    6.07
  18   2 -18    9.84    5.81
  18   2 -19   16.09    6.23
  18   2 -20   19.65    7.44
  18   2 -21   29.45    8.48
  18   2 -22   20.85    7.34
  18   2 -23   29.62   12.85
  18   2 -24    8.74    6.03
  18   2 -25   67.22   12.11
  18   2 -26    3.95   10.51
  18   2 -27   13.61    9.96
  18   2 -28   42.42   11.52
  18   2 -29   22.05   16.89
  18   2 -30   23.46   10.75
  18   2 -31   10.01   10.30
  18   2 -32   32.63   12.32
  18   2 -33    4.58   33.67
  18   2 -34   10.33   13.92
  18   2 -35   59.64   20.65
  19   2  33   34.82    5.57
  19   2  32   30.86    6.83
  19   2  31   19.18    6.49
  19   2  30   30.97    8.76
  19   2  29   10.71    4.28
  19   2  28   34.87    5.69
  19   2  27   84.95    8.50
  19   2  26  118.39    9.11
  19   2  25   11.59    3.89
  19   2  24   68.02    7.21
  19   2  23   27.52    6.85
  19   2  22    2.39    3.34
  19   2  21   20.70    5.39
  19   2  20   57.28    6.12
  19   2  19   96.70    7.76
  19   2  18   46.54    6.03
  19   2  17    8.99    3.63
  19   2  16   25.54    4.82
  19   2  15   34.73    5.86
  19   2  14   11.50    4.89
  19   2  13    2.26    3.60
  19   2  12   40.68    5.38
  19   2  11   41.81    5.96
  19   2  10   75.77    7.01
  19   2   9   92.09    8.69
  19   2   8   17.12    6.74
  19   2   7   41.90    5.53
  19   2   6   72.05    7.68
  19   2   5   50.69    6.24
  19   2   4   35.82    4.74
  19   2   3   30.61    7.97
  19   2   2   11.98    3.59
  19   2   1    6.52    3.88
  19   2   0   40.54    6.89
  19   2  -1    3.83    4.27
  19   2  -2    4.45    3.70
  19   2  -3   25.82    5.64
  19   2  -4   46.01    6.70
  19   2  -5   43.74   11.11
  19   2  -6   70.37   11.98
  19   2  -7   29.72    7.44
  19   2  -8   30.51    6.81
  19   2  -9   89.90    8.87
  19   2 -10   83.25    8.56
  19   2 -11   32.79    5.83
  19   2 -12   47.16   13.43
  19   2 -13    4.17    4.98
  19   2 -14   11.31    5.73
  19   2 -15   30.15    9.07
  19   2 -16   36.47    7.80
  19   2 -17    5.65    5.38
  19   2 -18   36.93   11.93
  19   2 -19   88.58   16.22
  19   2 -20   65.60   11.50
  19   2 -21   26.21    7.18
  19   2 -22    6.59    5.89
  19   2 -23   34.63    8.07
  19   2 -24   68.47   19.11
  19   2 -25    0.76   12.36
  19   2 -26  132.16   23.87
  19   2 -27   96.94   15.36
  19   2 -28   40.13   18.49
  19   2 -29    4.51   11.00
  19   2 -30   40.93   24.53
  19   2 -31   24.68   11.15
  19   2 -32   46.94   15.90
  19   2 -33   10.73   10.40
  20   2  32   51.57   12.99
  20   2  31   32.23   10.84
  20   2  30   28.35    6.67
  20   2  29    9.15    4.74
  20   2  28   25.80    7.23
  20   2  27   28.76    5.42
  20   2  26    5.71    4.07
  20   2  25    8.17    4.04
  20   2  24   18.88    4.72
  20   2  23    2.11    4.16
  20   2  22   93.22    9.58
  20   2  21   32.63    5.71
  20   2  20   75.28    8.02
  20   2  19   48.46    8.31
  20   2  18   27.88    6.76
  20   2  17    1.82    3.42
  20   2  16   19.06    4.44
  20   2  15   10.74    5.50
  20   2  14   51.34    7.62
  20   2  13    7.40    3.85
  20   2  12   89.88    8.41
  20   2  11   26.52    4.82
  20   2  10   10.63    3.82
  20   2   9   47.11    6.85
  20   2   8  124.27    9.86
  20   2   7   11.59    3.63
  20   2   6   71.38    6.71
  20   2   5   82.76   11.88
  20   2   4   53.99    6.17
  20   2   3   32.94    4.71
  20   2   2  142.93    9.04
  20   2   1  152.34   10.56
  20   2   0   29.32    6.13
  20   2  -1  173.02   11.58
  20   2  -2  134.99   13.64
  20   2  -3   17.73    7.15
  20   2  -4   63.66    7.73
  20   2  -5   75.72    8.28
  20   2  -6   57.95   10.36
  20   2  -7    6.18    4.47
  20   2  -8  164.33   14.01
  20   2  -9   43.35    8.10
  20   2 -10   10.84    5.18
  20   2 -11   24.41    5.84
  20   2 -12  106.66   23.28
  20   2 -13   16.72    6.10
  20   2 -14   44.96    8.13
  20   2 -15   10.35   11.02
  20   2 -16   43.77   14.47
  20   2 -17   11.98    6.51
  20   2 -18   22.44    7.29
  20   2 -19   31.69    7.91
  20   2 -20   62.20   11.79
  20   2 -21   19.20    9.89
  20   2 -22   62.43   13.75
  20   2 -23    7.31    8.49
  20   2 -24   31.85   27.64
  20   2 -25   20.51    8.67
  20   2 -26  -13.02   11.15
  20   2 -27   27.34   10.57
  20   2 -28    0.38   22.41
  20   2 -29   -4.27   32.21
  20   2 -30   43.71   16.60
  20   2 -31   16.03    9.95
  20   2 -32   65.89   35.58
  21   2  30   40.71    8.43
  21   2  29   64.40    9.71
  21   2  28   17.53    4.95
  21   2  27   16.57    5.07
  21   2  26   11.10    4.91
  21   2  25   22.62    5.29
  21   2  24   43.42    6.22
  21   2  23    8.36    5.38
  21   2  22  109.35    9.11
  21   2  21   31.33    6.14
  21   2  20    9.10    5.03
  21   2  19   17.28    5.07
  21   2  18   37.05    6.81
  21   2  17   22.34    6.38
  21   2  16    1.13    5.57
  21   2  15    3.21    4.08
  21   2  14   22.40    4.98
  21   2  13    5.23    3.78
  21   2  12   27.01    4.81
  21   2  11   20.07    5.50
  21   2  10   15.53    4.10
  21   2   9   46.92    6.98
  21   2   8   26.70    6.10
  21   2   7   54.94    7.77
  21   2   6   37.58    5.42
  21   2   5   32.08    6.32
  21   2   4   31.88    4.90
  21   2   3    9.36    3.48
  21   2   2   71.91    9.18
  21   2   1   20.27    4.89
  21   2   0   36.92    5.90
  21   2  -1   24.44    5.25
  21   2  -2   79.13    8.90
  21   2  -3   17.45    8.88
  21   2  -4   33.49    7.13
  21   2  -5   20.94    9.36
  21   2  -6   45.75    6.88
  21   2  -7   56.76    9.55
  21   2  -8   33.30    6.14
  21   2  -9   40.34    8.03
  21   2 -10    7.97    5.96
  21   2 -11   26.51    8.49
  21   2 -12   27.51   10.89
  21   2 -13    5.88    5.90
  21   2 -14   28.81    9.39
  21   2 -15    4.62    5.41
  21   2 -16   14.09    6.36
  21   2 -17   31.73    7.69
  21   2 -18   36.68    8.01
  21   2 -19   16.53    6.54
  21   2 -20   10.01    5.75
  21   2 -21   38.47   15.02
  21   2 -22  100.89   20.46
  21   2 -23   13.11    8.53
  21   2 -24   42.11   14.84
  21   2 -25   24.54   11.16
  21   2 -26   12.62    8.76
  21   2 -27    5.82   23.57
  21   2 -28   40.68   15.86
  21   2 -29   54.02   13.29
  21   2 -30   20.47   10.90
  22   2  28   34.06   10.06
  22   2  27    1.92    5.19
  22   2  26   19.20    5.31
  22   2  25   31.64    6.79
  22   2  24   20.38    7.43
  22   2  23   64.12    8.52
  22   2  22   34.22    6.46
  22   2  21    2.44    7.81
  22   2  20   54.46   10.11
  22   2  19  166.46   17.31
  22   2  18   29.45    6.08
  22   2  17    8.60    4.81
  22   2  16   24.02    5.62
  22   2  15   42.10    8.00
  22   2  14   18.96    4.94
  22   2  13   12.29    4.75
  22   2  12   20.66    5.75
  22   2  11    8.16    4.78
  22   2  10   10.80    5.77
  22   2   9    2.88    3.72
  22   2   8    9.48    7.72
  22   2   7    3.82    4.54
  22   2   6   12.81    4.16
  22   2   5   63.18    6.58
  22   2   4   46.29    6.37
  22   2   3   12.87    4.89
  22   2   2    2.77    4.22
  22   2   1   82.14    8.50
  22   2   0   59.25    9.51
  22   2  -1   80.56   10.91
  22   2  -2    9.49    6.45
  22   2  -3    9.23    9.01
  22   2  -4   45.55    9.59
  22   2  -5   62.87    8.95
  22   2  -6   22.80    6.48
  22   2  -7    6.53    5.26
  22   2  -8   12.19    5.58
  22   2  -9    5.04    6.08
  22   2 -10   25.84    6.88
  22   2 -11    8.35   24.17
  22   2 -12   23.86    9.67
  22   2 -13    7.13    7.64
  22   2 -14   20.72    7.26
  22   2 -15   41.09    8.37
  22   2 -16   17.69    8.95
  22   2 -17    2.57   11.57
  22   2 -18   17.08   14.01
  22   2 -19  195.12   22.66
  22   2 -20   64.67   14.91
  22   2 -21   -6.19   10.56
  22   2 -22   30.77   15.63
  22   2 -23   68.32   16.40
  22   2 -24   25.24   22.93
  22   2 -25   13.80    9.84
  22   2 -26   21.36   13.78
  22   2 -27    7.37   30.27
  22   2 -28   37.13   12.62
  23   2  25   19.07   12.48
  23   2  24   28.60    7.59
  23   2  23    6.50    5.56
  23   2  22  171.04   14.61
  23   2  21   46.48   12.49
  23   2  20   11.41    6.78
  23   2  19   43.09    7.93
  23   2  18    6.35    4.56
  23   2  17   39.69    6.92
  23   2  16   16.10    5.07
  23   2  15   13.01    6.63
  23   2  14   13.79    5.37
  23   2  13    3.52    6.10
  23   2  12    4.69    4.58
  23   2  11   19.45    9.04
  23   2  10   22.16    5.32
  23   2   9   23.18    5.24
  23   2   8   55.93    7.16
  23   2   7   35.30    6.99
  23   2   6   28.99    5.56
  23   2   5   23.29    4.76
  23   2   4    3.47    5.94
  23   2   3   10.35    6.20
  23   2   2   35.04    7.21
  23   2   1   80.38   12.09
  23   2   0   20.10    5.06
  23   2  -1   81.24   10.47
  23   2  -2   28.40    6.91
  23   2  -3   15.63   10.20
  23   2  -4    9.79    8.82
  23   2  -5   19.14    5.85
  23   2  -6   42.65    8.01
  23   2  -7   29.65    7.44
  23   2  -8   40.05    9.83
  23   2  -9   10.45    6.77
  23   2 -10   11.93    6.23
  23   2 -11   24.10    6.70
  23   2 -12    1.43    5.87
  23   2 -13    5.64    5.28
  23   2 -14   20.32    9.97
  23   2 -15   15.68    6.72
  23   2 -16    9.16   10.60
  23   2 -17   25.33    9.94
  23   2 -18    6.35   13.36
  23   2 -19   38.77   12.07
  23   2 -20    8.99    7.94
  23   2 -21   38.47   11.51
  23   2 -22  205.48   34.53
  23   2 -23   20.85   13.74
  23   2 -24   28.74   12.25
  23   2 -25   35.35   46.35
  24   2  22   42.16   11.74
  24   2  21   13.78    5.52
  24   2  20   46.11    8.83
  24   2  19   62.89    8.34
  24   2  18   10.43    6.97
  24   2  17   62.01    8.57
  24   2  16   41.26    6.81
  24   2  15   22.36    5.73
  24   2  14    7.58    4.53
  24   2  13   10.77    5.74
  24   2  12   15.18    5.04
  24   2  11   11.49    6.97
  24   2  10   25.07    5.84
  24   2   9    6.04    4.09
  24   2   8    7.38    4.56
  24   2   7   30.51    8.58
  24   2   6   39.45    8.92
  24   2   5   41.49    6.88
  24   2   4   14.32    6.34
  24   2   3   12.69    7.35
  24   2   2   61.85   12.16
  24   2   1   12.54    5.92
  24   2   0  112.38   12.99
  24   2  -1   19.18    7.29
  24   2  -2   67.42    9.97
  24   2  -3   29.46    8.84
  24   2  -4   23.49    8.84
  24   2  -5   34.61   17.38
  24   2  -6   38.04    9.38
  24   2  -7   48.15    9.47
  24   2  -8   15.00    7.60
  24   2  -9   13.44   10.97
  24   2 -10   12.97    6.17
  24   2 -11   13.69    6.21
  24   2 -12    9.93    8.73
  24   2 -13    3.67    5.48
  24   2 -14   21.96    7.07
  24   2 -15   18.26   16.05
  24   2 -16   42.66   12.72
  24   2 -17   68.69   14.93
  24   2 -18   -1.76   11.57
  24   2 -19   88.93   18.59
  24   2 -20   41.43   16.55
  24   2 -21    9.71   40.38
  24   2 -22   45.41   12.54
  24   2 -23   47.07   13.90
  25   2  19   11.74    5.69
  25   2  18   17.32    6.58
  25   2  17   22.40    8.12
  25   2  16   22.67    7.00
  25   2  15   16.92    5.09
  25   2  14   36.18    8.28
  25   2  13   11.83    5.31
  25   2  12   21.91    5.77
  25   2  11   13.05    5.48
  25   2  10    5.29    4.61
  25   2   9   26.61    6.19
  25   2   8    9.51    5.30
  25   2   7   38.81    7.89
  25   2   6   50.77    7.15
  25   2   5  138.99   10.73
  25   2   4    3.65    5.04
  25   2   3   13.13    5.57
  25   2   2   25.64    7.11
  25   2   1   13.17    6.79
  25   2   0   78.52   14.11
  25   2  -1   30.21    9.57
  25   2  -2   34.83    8.04
  25   2  -3   23.13    7.46
  25   2  -4   16.90   15.92
  25   2  -5  137.23   15.29
  25   2  -6   49.37    9.00
  25   2  -7   48.02   16.24
  25   2  -8   -1.48    8.83
  25   2  -9   23.76    7.26
  25   2 -10    4.68    8.98
  25   2 -11   21.23    9.82
  25   2 -12   24.24    8.34
  25   2 -13   15.51    9.17
  25   2 -14   32.77   13.30
  25   2 -15   -2.72   23.70
  25   2 -16   17.00   13.74
  25   2 -17   29.58   13.50
  25   2 -18   19.89   12.09
  25   2 -19   18.74   16.96
  26   2  15   47.10    7.95
  26   2  14  122.02   15.72
  26   2  13   13.86    7.13
  26   2  12    5.82   13.03
  26   2  11   51.39   11.67
  26   2  10   22.08    6.63
  26   2   9   24.32    7.78
  26   2   8   13.96    6.28
  26   2   7    9.45    6.07
  26   2   6   11.25    6.36
  26   2   5   18.54   12.13
  26   2   4    5.28    6.42
  26   2   3   12.86    7.28
  26   2   2   17.78    6.56
  26   2   1   71.78   10.84
  26   2   0   84.85   11.93
  26   2  -1   77.47   25.92
  26   2  -2   23.10    9.08
  26   2  -3   13.81    6.73
  26   2  -4   12.07    8.40
  26   2  -5   18.77   14.61
  26   2  -6   -2.34    9.58
  26   2  -7   15.71   10.32
  26   2  -8    1.18   12.70
  26   2  -9   24.73   19.78
  26   2 -10   45.20   28.88
  26   2 -11   44.09   18.28
  26   2 -12    4.43   17.09
  26   2 -13   15.03   22.23
  26   2 -14  101.71   17.43
  26   2 -15   20.06   10.41
  27   2   9   30.32    7.20
  27   2   8    4.75    6.95
  27   2   7   52.63    9.35
  27   2   6   26.15    9.77
  27   2   5   67.87    9.90
  27   2   4    0.73    5.61
  27   2   3   14.33    6.28
  27   2   2   35.58    9.38
  27   2   1    9.34    7.39
  27   2   0   27.11   11.36
  27   2  -1   14.03    7.02
  27   2  -2   39.14   15.17
  27   2  -3    2.53    7.77
  27   2  -4    7.19   10.54
  27   2  -5   61.70   11.59
  27   2  -6   29.86    9.35
  27   2  -7   78.72   18.82
  27   2  -8  -11.74   11.58
  27   2  -9   22.69    9.54
  27   2 -10   62.58   19.89
   0   3  43    6.26    7.79
   0   3  42   32.48    6.73
   0   3  41    0.28    4.99
   0   3  40   11.69    5.32
   0   3  39    0.50    4.90
   0   3  38   16.86    5.85
   0   3  37    1.48    4.43
   0   3  36   15.68   13.27
   0   3  35    8.38    4.51
   0   3  34   96.04    9.16
   0   3  33    4.53    5.23
   0   3  32   46.60    7.67
   0   3  31    5.18    5.08
   0   3  30  108.60   15.94
   0   3  29    3.05    4.03
   0   3  28  116.27    9.13
   0   3  27    2.37    3.05
   0   3  26   84.19    7.30
   0   3  25    3.14    2.80
   0   3  24  317.38   12.70
   0   3  23    6.57    4.04
   0   3  22  493.51   16.81
   0   3  21    2.40    4.46
   0   3  20   85.15   15.79
   0   3  19    9.06    5.03
   0   3  18  319.89   17.50
   0   3  17   -3.12    5.43
   0   3  16   -1.48    8.05
   0   3  15   -1.46    5.22
   0   3  14    6.46    9.34
   0   3  13    5.10    4.43
   0   3  12  100.13   30.53
   0   3  11    2.82    7.61
   0   3  10  140.34   10.78
   0   3   9    2.62    7.75
   0   3   8    3.17    3.91
   0   3   7    0.78    3.21
   0   3   6   27.91   13.49
   0   3   5    3.11    3.23
   0   3   4   78.03    8.38
   0   3   3   -0.06    5.35
   0   3   2   19.16    4.47
   0   3   1   -0.13    5.03
   0   3   0   -0.85    4.95
   0   3  -1    5.38    6.02
   0   3  -2   29.36   10.08
   0   3  -3  -11.68    4.02
   0   3  -4   65.65    6.57
   0   3  -5    2.63    3.06
   0   3  -6   17.48    5.07
   0   3  -7   -1.13    4.65
   0   3  -8    6.18    3.83
   0   3  -9   -2.11    3.98
   0   3 -10  152.60   11.96
   0   3 -11    0.89    2.57
   0   3 -12  108.98    8.84
   0   3 -13   -0.39    4.82
   0   3 -14   12.46    7.62
   0   3 -15    1.08    7.98
   0   3 -16   -2.10    4.53
   0   3 -17   -3.47    6.52
   0   3 -18  310.80   23.02
   0   3 -19    4.34    3.48
   0   3 -20  122.15   25.25
   0   3 -21   -0.95   13.18
   0   3 -22  522.68   38.89
   0   3 -23    2.44    4.84
   0   3 -24  351.10   21.36
   0   3 -25    0.57    4.52
   0   3 -26   84.18   10.51
   0   3 -27    1.17    5.77
   0   3 -28  107.33   22.97
   0   3 -29    5.28    5.20
   0   3 -30  116.30   17.20
   0   3 -31    0.17    6.10
   0   3 -32   31.64   10.60
   0   3 -33   10.25    6.50
   0   3 -34   76.82   14.34
   0   3 -35    8.59    8.12
   0   3 -37    0.45    6.40
   1   3  43   59.07    6.29
   1   3  42   16.18    4.07
   1   3  41   15.48    4.51
   1   3  40    8.56    3.66
   1   3  39    5.15    5.32
   1   3  38   20.07    6.26
   1   3  37   15.05    5.08
   1   3  36    8.16    3.28
   1   3  35   56.19    6.68
   1   3  34   25.95    5.44
   1   3  33   50.37    5.38
   1   3  32   17.11    3.36
   1   3  31   96.41    9.14
   1   3  30   38.41    4.09
   1   3  29   28.13    3.48
   1   3  28   45.74    4.48
   1   3  27   19.86    2.87
   1   3  26   32.85    3.38
   1   3  25  103.01    8.16
   1   3  24  111.40    5.54
   1   3  23   38.06    3.72
   1   3  22   31.30    4.56
   1   3  21  130.69   10.97
   1   3  20   29.82    3.92
   1   3  19  124.49    7.56
   1   3  18   89.53    7.43
   1   3  17  167.84   13.61
   1   3  16   20.46    4.09
   1   3  15   82.59    6.85
   1   3  14    1.74    2.81
   1   3  13   13.96    3.49
   1   3  12   80.32    7.13
   1   3  11   -0.31    5.26
   1   3  10  130.59    7.57
   1   3   9  177.53    8.42
   1   3   8  190.79   11.77
   1   3   7  206.36    8.69
   1   3   6  194.73    8.44
   1   3   5    8.10    2.87
   1   3   4   91.17    5.67
   1   3   3   14.47    2.95
   1   3   2   50.08   11.92
   1   3   1   36.30    3.93
   1   3   0   20.33    3.42
   1   3  -1   37.10    6.45
   1   3  -2   49.44    4.58
   1   3  -3   11.75    2.77
   1   3  -4   79.33    5.18
   1   3  -5   10.36    2.13
   1   3  -6  184.55    6.98
   1   3  -7  211.95   10.37
   1   3  -8  186.92   10.15
   1   3  -9  161.04    7.67
   1   3 -10  137.17    6.37
   1   3 -11    0.96    4.10
   1   3 -12   71.42    7.70
   1   3 -13   17.25    7.41
   1   3 -14    4.19    2.92
   1   3 -15   83.47    6.99
   1   3 -16   20.11    5.23
   1   3 -17  183.86    9.81
   1   3 -18   79.32    8.28
   1   3 -19  126.42    9.29
   1   3 -20   36.21    8.69
   1   3 -21  104.41   33.46
   1   3 -22   25.35    4.90
   1   3 -23   40.95    8.22
   1   3 -24  113.57    9.47
   1   3 -25   97.09    8.77
   1   3 -26   26.17    5.27
   1   3 -27   21.14    5.07
   1   3 -28   51.55    7.94
   1   3 -29   19.56    9.50
   1   3 -30   27.84    7.10
   1   3 -31  119.82   14.01
   1   3 -32   15.76    8.24
   1   3 -33   50.20    8.94
   1   3 -34   15.73    9.39
   1   3 -35   59.95   12.96
   1   3 -36    1.76    4.62
   1   3 -37    8.10    8.16
   1   3 -38   16.53   10.18
   2   3  43   26.86    5.18
   2   3  42   13.49    4.10
   2   3  41    1.43    3.81
   2   3  40   10.39    3.78
   2   3  39    4.21    3.11
   2   3  38   40.90    5.79
   2   3  37   12.40    4.27
   2   3  36   85.90    6.60
   2   3  35   -0.06    7.44
   2   3  34   28.67    4.10
   2   3  33   20.15    3.85
   2   3  32   28.92    4.28
   2   3  31   63.47    6.94
   2   3  30    3.89    2.46
   2   3  29  131.13    6.84
   2   3  28  121.34    6.69
   2   3  27  139.30    7.50
   2   3  26    3.86    2.14
   2   3  25   71.37    5.12
   2   3  24  137.85    7.80
   2   3  23   98.32    8.65
   2   3  22  112.31    8.35
   2   3  21  330.17   11.87
   2   3  20   76.46    7.62
   2   3  19  180.26    7.90
   2   3  18   32.11    3.61
   2   3  17  156.81    8.51
   2   3  16   32.38    4.82
   2   3  15  185.98    9.73
   2   3  14  138.82   11.51
   2   3  13   54.81    6.87
   2   3  12   98.46    9.84
   2   3  11    5.87    3.08
   2   3  10    1.31    2.51
   2   3   9  159.41   13.82
   2   3   8  159.51   19.03
   2   3   7  161.97    8.17
   2   3   6   51.64    6.21
   2   3   5  101.25    5.91
   2   3   4   77.64    6.36
   2   3   3   11.70    2.86
   2   3   2   93.27    6.30
   2   3   1   35.23    4.99
   2   3   0  210.82   10.58
   2   3  -1   41.21    5.51
   2   3  -2  115.48   20.47
   2   3  -3   13.54    3.92
   2   3  -4   78.07    7.16
   2   3  -5   86.42   12.30
   2   3  -6   54.20    5.61
   2   3  -7  148.09    6.19
   2   3  -8  154.28   10.32
   2   3  -9  140.10    8.70
   2   3 -10    0.28    1.94
   2   3 -11    4.47    2.33
   2   3 -12   98.28    6.41
   2   3 -13   49.26    5.44
   2   3 -14  142.64    9.43
   2   3 -15  191.64    8.55
   2   3 -16   36.39    4.72
   2   3 -17  135.44    7.37
   2   3 -18   37.08   10.58
   2   3 -19  174.67    8.86
   2   3 -20   73.48    7.57
   2   3 -21  328.21   20.76
   2   3 -22  103.16   10.96
   2   3 -23   83.89    7.57
   2   3 -24  134.37   11.23
   2   3 -25   71.91   10.10
   2   3 -26    4.05    4.69
   2   3 -27  164.19   10.98
   2   3 -28  114.88    9.88
   2   3 -29  125.73   10.62
   2   3 -30    4.69    4.29
   2   3 -31   42.88    6.67
   2   3 -32   29.58    5.89
   2   3 -33   26.60    6.03
   2   3 -34   27.76    6.98
   2   3 -35    0.04    5.94
   2   3 -36   85.05   17.37
   2   3 -37    5.47    8.91
   2   3 -38   34.02    8.58
   2   3 -39    8.37   14.49
   2   3 -40   21.73   14.49
   3   3  43    8.36    6.07
   3   3  42   17.06    4.91
   3   3  41   15.59    4.41
   3   3  40   22.80    4.17
   3   3  39   12.11    4.06
   3   3  38   11.65    3.40
   3   3  37   19.00    4.76
   3   3  36    6.03    2.95
   3   3  35   23.56    4.23
   3   3  34   25.31    6.12
   3   3  33   15.72    4.07
   3   3  32   16.16    3.67
   3   3  31   15.79    3.24
   3   3  30    6.91    2.65
   3   3  29   35.34    3.80
   3   3  28  140.29    7.23
   3   3  27    6.40    3.62
   3   3  26  145.51    8.58
   3   3  25  128.42   10.92
   3   3  24  195.40    9.24
   3   3  23  134.03   15.61
   3   3  22  157.65    8.31
   3   3  21  281.92   13.18
   3   3  20  351.26   12.07
   3   3  19   39.60    4.09
   3   3  18   22.33    3.30
   3   3  17  100.39    7.58
   3   3  16   89.40    7.09
   3   3  15   57.82    4.88
   3   3  14   14.18    3.53
   3   3  13   79.10   10.10
   3   3  12   91.28   10.83
   3   3  11  136.82    8.27
   3   3  10   52.41   11.34
   3   3   9  170.50    9.91
   3   3   8   57.16    8.09
   3   3   7   63.44    9.07
   3   3   6   38.00    5.50
   3   3   5  105.75    6.45
   3   3   4   90.83    9.01
   3   3   3   93.28    7.81
   3   3   2  358.54   13.81
   3   3   1   62.51    6.74
   3   3   0  172.62   10.27
   3   3  -1   70.17   10.54
   3   3  -2  348.96   15.94
   3   3  -3  103.44    9.70
   3   3  -4   78.02    7.92
   3   3  -5   96.97   13.19
   3   3  -6   40.24    5.30
   3   3  -7   52.37    4.32
   3   3  -8   51.66    3.15
   3   3  -9  172.35    6.87
   3   3 -10   45.13    3.78
   3   3 -11  134.77    6.35
   3   3 -12   94.66    5.62
   3   3 -13   82.26    5.49
   3   3 -14   16.15    3.33
   3   3 -15   62.18    5.35
   3   3 -16  100.91    9.04
   3   3 -17  105.92    9.00
   3   3 -18   23.64    3.69
   3   3 -19   28.26    4.12
   3   3 -20  345.22   16.16
   3   3 -21  293.50   12.11
   3   3 -22  142.42    8.78
   3   3 -23  133.87   11.12
   3   3 -24  188.49   10.17
   3   3 -25  133.09   10.94
   3   3 -26  131.19    8.79
   3   3 -27    8.89    3.75
   3   3 -28  133.91   12.99
   3   3 -29   36.19    9.75
   3   3 -30    5.85    4.57
   3   3 -31   12.02    5.13
   3   3 -32    9.88    4.45
   3   3 -33    9.22    8.42
   3   3 -34   30.34   14.55
   3   3 -35   10.45    7.44
   3   3 -36    1.88    9.55
   3   3 -37   20.17   10.01
   3   3 -38    5.38    7.11
   3   3 -39   19.55   12.81
   3   3 -40    3.35   10.75
   3   3 -41   61.39   18.88
   3   3 -42   -5.91   13.35
   3   3 -43    4.74   13.63
   4   3  42    0.88    4.02
   4   3  41   19.77    5.45
   4   3  40    6.10    3.88
   4   3  39    5.65    3.32
   4   3  38   11.85    3.44
   4   3  37    8.88    3.54
   4   3  36    8.23    3.25
   4   3  35    9.46    3.98
   4   3  34   12.42    3.12
   4   3  33   12.53    3.19
   4   3  32   14.30    3.48
   4   3  31    8.39    2.84
   4   3  30   29.00    5.51
   4   3  29   27.62    3.69
   4   3  28  156.83   11.53
   4   3  27   16.91    3.71
   4   3  26  159.23    8.98
   4   3  25   53.90    5.31
   4   3  24  140.83    8.09
   4   3  23  211.99   14.89
   4   3  22  220.09   12.71
   4   3  21    7.15    2.75
   4   3  20   84.06    5.74
   4   3  19  150.19    8.29
   4   3  18   87.69    5.68
   4   3  17  123.39    6.90
   4   3  16   49.94    5.95
   4   3  15   18.31    3.16
   4   3  14   19.19    3.04
   4   3  13   28.60    3.26
   4   3  12   85.75    5.22
   4   3  11   20.39    3.31
   4   3  10    2.79    2.03
   4   3   9  597.12   19.35
   4   3   8  216.64    9.16
   4   3   7  211.77    8.92
   4   3   6   90.68   16.42
   4   3   5   42.38   10.59
   4   3   4  387.86   14.87
   4   3   3   43.70    7.71
   4   3   2   54.83   11.13
   4   3   1  717.36   23.03
   4   3   0  109.44   14.16
   4   3  -1  709.34   24.10
   4   3  -2   58.55    7.26
   4   3  -3   47.78    4.71
   4   3  -4  379.06   16.64
   4   3  -5   49.90    4.54
   4   3  -6   81.07    5.79
   4   3  -7  210.62    8.86
   4   3  -8  204.97    7.00
   4   3  -9  588.05   20.10
   4   3 -10    3.58    1.93
   4   3 -11   17.60    2.75
   4   3 -12   90.43    5.54
   4   3 -13   25.03    3.26
   4   3 -14   16.33    3.22
   4   3 -15   22.98    3.65
   4   3 -16   57.66    6.15
   4   3 -17  132.17    8.77
   4   3 -18   87.95    6.55
   4   3 -19  144.18    8.15
   4   3 -20   80.20    6.53
   4   3 -21   10.71    3.24
   4   3 -22  233.65   10.69
   4   3 -23  215.65   10.31
   4   3 -24  159.84    9.85
   4   3 -25   53.43    6.45
   4   3 -26  167.84   10.76
   4   3 -27   19.79    7.02
   4   3 -28  163.70   10.47
   4   3 -29   28.64    5.13
   4   3 -30   25.96    4.49
   4   3 -31    0.43    3.64
   4   3 -32    4.57    6.00
   4   3 -33   15.89    5.64
   4   3 -34    5.83    6.10
   4   3 -35   10.56    8.89
   4   3 -36    5.78    9.22
   4   3 -37    1.35    6.41
   4   3 -38    4.76   29.15
   4   3 -39    7.03   11.02
   4   3 -40   -7.56   11.04
   4   3 -41   19.95   15.54
   4   3 -42    4.49   12.36
   5   3  42    9.27    4.74
   5   3  41    8.26    4.62
   5   3  40    3.45    4.84
   5   3  39   10.88    3.76
   5   3  38    9.55    3.43
   5   3  37    5.77    3.48
   5   3  36   31.47    4.40
   5   3  35   15.86    3.57
   5   3  34    9.33    3.39
   5   3  33   24.04    3.64
   5   3  32    2.10    2.86
   5   3  31    4.67    2.69
   5   3  30    4.47    2.59
   5   3  29   48.99    5.25
   5   3  28   85.68    7.27
   5   3  27   22.57    3.86
   5   3  26  109.56    7.42
   5   3  25   26.83    4.82
   5   3  24   41.87    4.52
   5   3  23  379.96   16.76
   5   3  22  335.75   12.38
   5   3  21  172.95   12.86
   5   3  20  199.82   12.11
   5   3  19   68.16    5.18
   5   3  18  146.03    8.62
   5   3  17   37.73    4.71
   5   3  16  156.46    7.80
   5   3  15   42.09    4.27
   5   3  14   32.67    3.77
   5   3  13  261.44    9.38
   5   3  12   38.79    3.50
   5   3  11  164.65    7.36
   5   3  10   28.86    3.05
   5   3   9   32.69    3.57
   5   3   8    5.00    2.41
   5   3   7  348.89   13.74
   5   3   6  129.92    8.11
   5   3   5  252.29    9.55
   5   3   4  372.95   13.51
   5   3   3   74.60    5.77
   5   3   2  286.41   10.76
   5   3   1  231.42   10.46
   5   3   0   66.36   12.57
   5   3  -1  209.46    9.03
   5   3  -2  311.87   11.50
   5   3  -3   95.30   10.22
   5   3  -4  371.16   13.16
   5   3  -5  273.78   10.52
   5   3  -6  116.92    6.82
   5   3  -7  336.52   13.52
   5   3  -8    4.39    2.05
   5   3  -9   26.66    3.30
   5   3 -10   34.81    5.28
   5   3 -11  179.28    8.26
   5   3 -12   52.65    4.79
   5   3 -13  253.17    9.45
   5   3 -14   35.14    4.24
   5   3 -15   47.29    4.75
   5   3 -16  139.07   20.25
   5   3 -17   37.03    8.63
   5   3 -18  135.27    7.88
   5   3 -19   73.79    9.56
   5   3 -20  215.27    9.98
   5   3 -21  153.36   13.17
   5   3 -22  345.65   13.82
   5   3 -23  360.31   14.46
   5   3 -24   40.48    5.36
   5   3 -25   20.95    4.57
   5   3 -26  106.82   23.06
   5   3 -27   22.73    4.73
   5   3 -28  102.19   10.44
   5   3 -29   55.77    6.68
   5   3 -30    3.88    4.43
   5   3 -31    6.75    4.81
   5   3 -32    1.08    4.48
   5   3 -33   15.85    6.02
   5   3 -34    6.46    5.44
   5   3 -35    7.36    5.49
   5   3 -36   22.94    6.60
   5   3 -37    2.37    9.00
   5   3 -38   21.09   19.44
   5   3 -39   11.25   11.23
   5   3 -40   -5.14   13.44
   5   3 -41    8.21    9.29
   5   3 -42   17.47   13.74
   6   3  42    9.66    5.10
   6   3  41    8.05    3.63
   6   3  40   16.74    4.47
   6   3  39    6.37    3.23
   6   3  38   16.14    4.21
   6   3  37    4.46    3.35
   6   3  36   14.94    3.36
   6   3  35    5.25    3.01
   6   3  34   16.16    3.55
   6   3  33   11.00    2.89
   6   3  32    7.50    3.13
   6   3  31    2.51    2.50
   6   3  30    5.76    3.66
   6   3  29   38.04    5.10
   6   3  28   20.64    4.59
   6   3  27  114.93    8.56
   6   3  26   22.90    4.16
   6   3  25   18.94    5.48
   6   3  24  609.56   19.87
   6   3  23  460.64   15.92
   6   3  22  158.66   11.36
   6   3  21   56.72    5.30
   6   3  20  218.14   12.22
   6   3  19  170.17    9.45
   6   3  18   50.53    4.39
   6   3  17  162.99    8.12
   6   3  16  158.39    8.81
   6   3  15  169.38   15.32
   6   3  14  185.08    8.48
   6   3  13    7.91    2.46
   6   3  12   59.90    4.30
   6   3  11    9.28    2.66
   6   3  10    2.68    3.03
   6   3   9   56.55    4.96
   6   3   8    4.15    2.61
   6   3   7  201.89   13.42
   6   3   6  351.32   12.47
   6   3   5  180.65   16.34
   6   3   4  260.85   17.93
   6   3   3   98.73    8.27
   6   3   2  214.06    9.14
   6   3   1  188.98    8.82
   6   3   0  216.08   13.93
   6   3  -1  204.85   15.41
   6   3  -2  209.84    9.15
   6   3  -3   86.36    6.33
   6   3  -4  250.80   13.96
   6   3  -5  139.78   13.39
   6   3  -6  347.96   13.60
   6   3  -7  209.58   23.56
   6   3  -8    2.35    2.47
   6   3  -9   55.98    4.35
   6   3 -10   -1.01    4.68
   6   3 -11    9.71    2.53
   6   3 -12   51.90    4.82
   6   3 -13    6.96    2.58
   6   3 -14  184.65   11.74
   6   3 -15  172.41    8.24
   6   3 -16  159.71    8.43
   6   3 -17  159.33   13.82
   6   3 -18   50.17    5.27
   6   3 -19  160.19    9.08
   6   3 -20  225.56   10.22
   6   3 -21   63.90    6.12
   6   3 -22  161.51    9.41
   6   3 -23  492.60   18.04
   6   3 -24  621.62   25.75
   6   3 -25   11.66    4.72
   6   3 -26   24.26    4.83
   6   3 -27  101.98   10.15
   6   3 -28   15.23    7.23
   6   3 -29   36.05    8.61
   6   3 -30   11.60    5.19
   6   3 -31    3.18    7.05
   6   3 -32    6.71    7.90
   6   3 -33    8.65    7.28
   6   3 -34   15.13    6.11
   6   3 -35    8.07    9.30
   6   3 -36   15.91    8.44
   6   3 -37   -3.25   10.08
   6   3 -38    9.88   10.76
   6   3 -39    9.81   11.02
   6   3 -40   14.67   21.11
   6   3 -41   -7.17   11.72
   6   3 -42  -19.49   19.44
   7   3  41    0.19    3.51
   7   3  40   17.91    5.16
   7   3  39    2.59    4.24
   7   3  38    5.44    3.86
   7   3  37    0.62    4.15
   7   3  36    9.11    3.21
   7   3  35   28.74    3.79
   7   3  34   10.34    3.71
   7   3  33    9.20    2.84
   7   3  32    6.25    4.16
   7   3  31   73.88    6.49
   7   3  30   21.58    4.12
   7   3  29   27.45    4.64
   7   3  28  165.17    9.92
   7   3  27   63.02    7.51
   7   3  26   43.80    5.39
   7   3  25   97.91    7.40
   7   3  24   14.98    3.48
   7   3  23  251.80   11.97
   7   3  22  315.26   13.61
   7   3  21  119.76    7.52
   7   3  20  865.70   26.57
   7   3  19  204.28    9.30
   7   3  18   29.19    4.11
   7   3  17   21.22    3.48
   7   3  16   84.07    6.27
   7   3  15   26.20    3.42
   7   3  14    7.47    2.72
   7   3  13   34.96    4.06
   7   3  12    8.42    2.88
   7   3  11   15.11    3.03
   7   3  10   24.31    4.57
   7   3   9   60.93    5.37
   7   3   8   24.30    3.76
   7   3   7   73.77    6.61
   7   3   6   53.84    5.90
   7   3   5   76.30    6.78
   7   3   4  148.82   16.60
   7   3   3  121.59    7.69
   7   3   2  143.40    7.64
   7   3   1  111.13    7.28
   7   3   0   16.73    3.46
   7   3  -1   98.51    6.86
   7   3  -2  167.04   15.96
   7   3  -3  126.37    9.63
   7   3  -4  149.02   20.07
   7   3  -5   69.76    5.60
   7   3  -6   55.94    4.82
   7   3  -7   84.41    5.19
   7   3  -8   25.02    3.09
   7   3  -9   59.97    5.10
   7   3 -10   24.01    3.15
   7   3 -11    6.67    2.92
   7   3 -12    9.17    2.59
   7   3 -13   42.09    5.10
   7   3 -14    3.13    2.38
   7   3 -15   23.77    3.95
   7   3 -16   70.54    6.27
   7   3 -17   25.66    4.30
   7   3 -18   40.45    8.05
   7   3 -19  203.99   14.96
   7   3 -20  873.68   38.36
   7   3 -21  109.53    8.34
   7   3 -22  328.46   17.04
   7   3 -23  253.06   11.69
   7   3 -24   10.00    3.65
   7   3 -25   80.18    7.64
   7   3 -26   55.49    7.79
   7   3 -27   53.72    9.28
   7   3 -28  133.00   12.23
   7   3 -29   22.24   10.16
   7   3 -30   20.49    5.91
   7   3 -31   62.96    9.27
   7   3 -32   21.67    8.91
   7   3 -33    7.32    5.41
   7   3 -34   21.88    6.56
   7   3 -35   33.60   10.96
   7   3 -36    3.65    8.02
   7   3 -37   -2.16   10.45
   7   3 -38    8.86    8.46
   7   3 -39   14.75   13.79
   7   3 -40    5.66    9.45
   7   3 -41   11.88   15.12
   8   3  41   33.97    6.07
   8   3  40    3.67    4.73
   8   3  39    3.84    3.35
   8   3  38   24.04    4.06
   8   3  37   20.63    3.82
   8   3  36   91.64    7.27
   8   3  35    4.98    2.97
   8   3  34    0.99    2.81
   8   3  33   49.51    6.56
   8   3  32   12.25    4.50
   8   3  31   27.42    4.81
   8   3  30    9.79    3.68
   8   3  29   35.76    4.89
   8   3  28    7.37    3.31
   8   3  27   93.74    7.39
   8   3  26  428.72   15.84
   8   3  25  166.38    9.41
   8   3  24  113.95    8.88
   8   3  23  299.13   12.49
   8   3  22  219.53   13.13
   8   3  21   32.73    4.33
   8   3  20  173.49    9.10
   8   3  19  481.63   18.22
   8   3  18  349.29   12.57
   8   3  17   76.85    6.72
   8   3  16   73.08    6.19
   8   3  15    2.71    2.61
   8   3  14    6.62    2.76
   8   3  13   17.91    3.41
   8   3  12   71.56    7.09
   8   3  11   20.27    4.13
   8   3  10   92.48    6.80
   8   3   9   93.99   13.22
   8   3   8   27.98    4.82
   8   3   7   27.47    4.96
   8   3   6  125.49   14.93
   8   3   5   19.66    4.56
   8   3   4   27.68    7.94
   8   3   3   84.61    6.31
   8   3   2   75.77    7.57
   8   3   1  328.98   13.46
   8   3   0  317.08   11.98
   8   3  -1  315.13   12.33
   8   3  -2   87.88    6.59
   8   3  -3   86.52    6.63
   8   3  -4   23.94    4.22
   8   3  -5   28.35    3.47
   8   3  -6  106.29    6.49
   8   3  -7   30.19    4.83
   8   3  -8   35.02    4.79
   8   3  -9   87.78    6.97
   8   3 -10   80.10    5.19
   8   3 -11   22.10    4.27
   8   3 -12   65.98    4.99
   8   3 -13   13.80    2.94
   8   3 -14    6.70    2.81
   8   3 -15    5.09    2.62
   8   3 -16   73.57    6.13
   8   3 -17   86.71    6.62
   8   3 -18  375.19   14.26
   8   3 -19  488.70   17.42
   8   3 -20  184.47    9.93
   8   3 -21   34.53    4.87
   8   3 -22  187.07   10.51
   8   3 -23  292.53   15.23
   8   3 -24  104.30   17.93
   8   3 -25  159.80   14.06
   8   3 -26  417.95   19.76
   8   3 -27   90.53   16.89
   8   3 -28   16.44    8.73
   8   3 -29   32.95    7.12
   8   3 -30    3.31    7.53
   8   3 -31   20.53    6.71
   8   3 -32   11.85   12.55
   8   3 -33   49.80    9.11
   8   3 -34    2.23   15.41
   8   3 -35   -2.33    8.81
   8   3 -37   48.21   15.04
   8   3 -38   36.91   14.23
   8   3 -39   14.74   12.15
   8   3 -40    9.71   10.12
   8   3 -41   17.61   10.26
   9   3  40    5.17    3.51
   9   3  39   16.06    3.95
   9   3  38   12.01    4.63
   9   3  37   20.08    3.73
   9   3  36    8.31    4.67
   9   3  35    9.35    4.71
   9   3  34   13.73    4.57
   9   3  33   23.58    4.98
   9   3  32   11.57    3.58
   9   3  31   33.76    4.89
   9   3  30    2.02    3.57
   9   3  29  145.59    8.93
   9   3  28   34.98    5.43
   9   3  27   70.65    7.95
   9   3  26   16.81    3.74
   9   3  25  236.50   10.38
   9   3  24   36.81    4.73
   9   3  23   63.25    6.64
   9   3  22  193.33   10.58
   9   3  21  157.03    9.10
   9   3  20   52.54    5.14
   9   3  19  233.78   10.82
   9   3  18  287.07   11.24
   9   3  17  252.14   13.61
   9   3  16  107.20    7.01
   9   3  15  104.02    6.83
   9   3  14   11.44    3.96
   9   3  13   34.95    5.00
   9   3  12   24.73    5.05
   9   3  11   47.36    7.35
   9   3  10    6.20    3.78
   9   3   9   18.26    4.75
   9   3   8  119.08   12.67
   9   3   7   29.45   14.79
   9   3   6    9.36    3.76
   9   3   5   58.01    6.92
   9   3   4   38.59   10.68
   9   3   3   72.44    7.59
   9   3   2  137.38    9.45
   9   3   1   45.58    5.30
   9   3   0   27.87    5.04
   9   3  -1   52.59    5.14
   9   3  -2  139.32   10.47
   9   3  -3   78.51    5.36
   9   3  -4   44.26    4.75
   9   3  -5   52.13    4.28
   9   3  -6   12.73    2.77
   9   3  -7   24.41    3.25
   9   3  -8  125.04    7.27
   9   3  -9   15.33    4.27
   9   3 -10   -1.90    4.37
   9   3 -11   44.69    4.67
   9   3 -12   16.52    3.07
   9   3 -13   37.04    4.02
   9   3 -14   11.92    4.17
   9   3 -15  111.44   10.69
   9   3 -16  105.54    7.34
   9   3 -17  257.96   11.13
   9   3 -18  300.57   14.18
   9   3 -19  234.18   17.45
   9   3 -20   57.96   11.59
   9   3 -21  131.24   20.60
   9   3 -22  183.38   12.75
   9   3 -23   57.37   17.62
   9   3 -24   31.00    7.35
   9   3 -25  252.06   20.26
   9   3 -26   11.42    5.16
   9   3 -27   63.05   15.62
   9   3 -28   16.83    9.69
   9   3 -29  134.75   12.87
   9   3 -30   16.96    6.71
   9   3 -31   36.34    8.79
   9   3 -32    9.15    7.92
   9   3 -33   36.54    9.96
   9   3 -34   17.08   12.28
   9   3 -35   36.79   15.38
   9   3 -36   10.97   19.64
   9   3 -37   29.84   12.07
   9   3 -38   16.79   19.20
   9   3 -39   47.04   45.78
   9   3 -40    7.71   14.70
  10   3  40   32.91   10.37
  10   3  39   15.38    6.40
  10   3  38   21.01    7.10
  10   3  37    9.67    6.46
  10   3  36    7.46    4.68
  10   3  35   38.64    6.34
  10   3  34   88.63    8.06
  10   3  33   68.65    7.56
  10   3  32   51.23    6.04
  10   3  31  102.45    9.15
  10   3  30   48.20    6.50
  10   3  29   11.94    3.87
  10   3  28   74.39    6.63
  10   3  27   75.51    7.89
  10   3  26   51.67    7.81
  10   3  25  176.41    9.58
  10   3  24  112.84    8.00
  10   3  23   61.44    5.49
  10   3  22   75.41    6.30
  10   3  21   54.47    5.44
  10   3  20   68.63    5.79
  10   3  19  578.79   19.28
  10   3  18  109.89   11.86
  10   3  17  193.97    9.40
  10   3  16   38.39    4.73
  10   3  15   64.47    6.53
  10   3  14   95.02   12.10
  10   3  13   90.61    8.52
  10   3  12   15.92    4.36
  10   3  11   34.28    5.59
  10   3  10    9.81   10.01
  10   3   9   16.28    4.84
  10   3   8   50.43    7.90
  10   3   7    5.53    3.48
  10   3   6   83.63   15.86
  10   3   5    2.32    3.40
  10   3   4   38.88   14.36
  10   3   3    0.07    3.92
  10   3   2   53.02    6.69
  10   3   1   98.82    7.27
  10   3   0   42.97    5.02
  10   3  -1   97.78    6.94
  10   3  -2   55.70    4.52
  10   3  -3    6.84    2.54
  10   3  -4   42.08    4.27
  10   3  -5    7.05    2.82
  10   3  -6   84.39    6.07
  10   3  -7    5.43    2.18
  10   3  -8   45.22    4.34
  10   3  -9   15.85    4.82
  10   3 -10    5.26    2.63
  10   3 -11   33.17    3.86
  10   3 -12   15.90    3.09
  10   3 -13   91.66    6.59
  10   3 -14   73.52    5.88
  10   3 -15   75.89    5.87
  10   3 -16   33.31    4.60
  10   3 -17  212.71   27.51
  10   3 -18  112.25   11.72
  10   3 -19  553.78   28.52
  10   3 -20   72.47    8.65
  10   3 -21   41.00   12.71
  10   3 -22   81.72   13.70
  10   3 -23   45.77    8.07
  10   3 -24  111.96   11.05
  10   3 -25  175.23   13.97
  10   3 -26   46.24    9.59
  10   3 -27   89.86   12.10
  10   3 -28   85.77   11.47
  10   3 -29   19.23    8.39
  10   3 -30   46.31    8.74
  10   3 -31   93.00   26.38
  10   3 -32   69.79   17.65
  10   3 -33   77.83   22.30
  10   3 -34  110.56   23.07
  10   3 -35   37.23   15.78
  10   3 -36   15.08    8.33
  10   3 -37    5.95    9.39
  10   3 -38   14.91   10.87
  10   3 -39   26.65   11.30
  10   3 -40   42.43   19.48
  11   3  39   68.65    9.98
  11   3  38    1.61    5.40
  11   3  37   22.72    6.20
  11   3  36   29.81    6.35
  11   3  35    9.18    4.48
  11   3  34   11.18    6.38
  11   3  33   58.46    7.44
  11   3  32   38.64    5.77
  11   3  31   12.65    4.14
  11   3  30   25.82    5.03
  11   3  29    9.33    3.53
  11   3  28   29.77    4.41
  11   3  27  150.83    9.58
  11   3  26   92.90    9.12
  11   3  25  226.57   13.81
  11   3  24   24.21    4.14
  11   3  23   18.73    3.58
  11   3  22  215.12   14.07
  11   3  21   50.03    5.59
  11   3  20   18.63    4.23
  11   3  19  116.43    7.37
  11   3  18   69.43    5.50
  11   3  17   12.70    3.67
  11   3  16   38.84    6.10
  11   3  15  258.79   17.94
  11   3  14  141.28   20.93
  11   3  13  351.69   15.74
  11   3  12  263.92   13.40
  11   3  11   38.72    6.14
  11   3  10  143.57   13.38
  11   3   9   64.71    7.34
  11   3   8  133.35   10.84
  11   3   7   22.30    4.75
  11   3   6   14.93    4.85
  11   3   5   47.05    6.64
  11   3   4   24.67    5.16
  11   3   3    0.35    3.35
  11   3   2   42.19    5.14
  11   3   1   57.21   12.50
  11   3   0   39.86    6.08
  11   3  -1   46.13    5.63
  11   3  -2   42.17    4.29
  11   3  -3    4.67    2.73
  11   3  -4   23.57    3.51
  11   3  -5   52.85    7.00
  11   3  -6   12.82    3.42
  11   3  -7   26.05    4.40
  11   3  -8  141.22   12.62
  11   3  -9   71.46    8.94
  11   3 -10  151.10    7.85
  11   3 -11   28.96    4.90
  11   3 -12  270.99   14.13
  11   3 -13  329.99   15.09
  11   3 -14  134.04   15.12
  11   3 -15  243.61   14.47
  11   3 -16   46.73    7.36
  11   3 -17   20.72    5.15
  11   3 -18   62.28    7.90
  11   3 -19  129.66   11.19
  11   3 -20   25.60    5.70
  11   3 -21   42.55    6.96
  11   3 -22  199.95   13.59
  11   3 -23   14.88    6.60
  11   3 -24   22.20   10.11
  11   3 -25  194.92   14.65
  11   3 -26   98.82   12.94
  11   3 -27  131.26   48.06
  11   3 -28   21.53    6.35
  11   3 -29   26.33    8.28
  11   3 -30   17.20   13.60
  11   3 -31    9.61   21.34
  11   3 -32   28.32   10.11
  11   3 -33   56.82   16.81
  11   3 -34   30.16   19.12
  11   3 -35   23.36   10.07
  11   3 -36   15.00    9.59
  11   3 -37   22.13   11.52
  11   3 -38   10.72    9.78
  11   3 -39   75.24   22.20
  12   3  38   44.89    7.72
  12   3  37   21.77   10.30
  12   3  36   56.29    8.10
  12   3  35   12.19    5.82
  12   3  34   77.69    8.65
  12   3  33   16.58    6.11
  12   3  32   17.09    5.07
  12   3  31   34.77    5.98
  12   3  30   39.15    5.57
  12   3  29   74.71    7.22
  12   3  28   19.81    6.76
  12   3  27   10.42    3.85
  12   3  26   25.65    4.45
  12   3  25   26.18    4.09
  12   3  24   34.90    4.59
  12   3  23   11.37    3.30
  12   3  22   12.85    3.28
  12   3  21  129.37    7.97
  12   3  20   98.82    8.54
  12   3  19   70.01    9.28
  12   3  18  107.71   13.02
  12   3  17  140.61   10.79
  12   3  16   50.00    6.12
  12   3  15   15.97    4.36
  12   3  14   92.39   10.90
  12   3  13  257.88   12.17
  12   3  12   71.65    6.87
  12   3  11    5.74    4.81
  12   3  10   17.73    4.07
  12   3   9    3.52    6.08
  12   3   8   10.50    4.98
  12   3   7  136.58   11.88
  12   3   6  322.68   15.29
  12   3   5   22.13    5.32
  12   3   4   24.05    5.19
  12   3   3   55.43    6.83
  12   3   2   19.46    3.54
  12   3   1   13.31    3.44
  12   3   0    3.87    2.83
  12   3  -1    8.57    2.66
  12   3  -2   22.03    3.59
  12   3  -3   40.98    6.78
  12   3  -4   21.15    5.04
  12   3  -5   19.60    5.40
  12   3  -6  309.17   15.47
  12   3  -7  136.54    8.90
  12   3  -8    7.01    5.47
  12   3  -9    0.63    2.98
  12   3 -10   23.54    9.54
  12   3 -11    3.57    3.38
  12   3 -12   64.52    6.77
  12   3 -13  267.52   12.46
  12   3 -14   85.07    7.91
  12   3 -15   10.85    6.60
  12   3 -16   38.53    6.89
  12   3 -17  130.96   15.17
  12   3 -18  101.66   19.13
  12   3 -19   59.34    7.65
  12   3 -20  107.77   13.54
  12   3 -21  142.76   15.01
  12   3 -22   10.79    6.86
  12   3 -23    7.00   10.76
  12   3 -24   37.68   12.12
  12   3 -25   21.27    6.82
  12   3 -26   15.69    7.19
  12   3 -27   18.87   11.71
  12   3 -28    2.76    6.04
  12   3 -29   50.17   11.29
  12   3 -30   37.04   19.80
  12   3 -31   38.18   10.32
  12   3 -32   20.87    7.74
  12   3 -33   22.18    9.65
  12   3 -34   90.37   17.28
  12   3 -35   13.76   18.40
  12   3 -36   50.85   12.70
  12   3 -37    8.21    8.95
  12   3 -38   48.00   17.98
  13   3  37   11.12    6.91
  13   3  36   38.79    6.88
  13   3  35   44.32   12.09
  13   3  34    9.09    4.38
  13   3  33   12.39    4.70
  13   3  32   16.98    6.26
  13   3  31   29.18    6.24
  13   3  30    3.07    5.21
  13   3  29    6.04    4.24
  13   3  28   32.69    5.51
  13   3  27   59.77    5.84
  13   3  26   14.68    3.71
  13   3  25   55.58    6.24
  13   3  24  162.52   10.59
  13   3  23   19.99    3.58
  13   3  22  118.37   13.60
  13   3  21   24.75    6.22
  13   3  20    2.03    3.37
  13   3  19   30.96    5.78
  13   3  18  241.71   14.35
  13   3  17  417.58   16.94
  13   3  16   34.79    5.86
  13   3  15   21.33    4.63
  13   3  14  103.08    8.11
  13   3  13   38.53    5.53
  13   3  12  123.71    9.16
  13   3  11   47.13    9.41
  13   3  10  258.17   12.74
  13   3   9   82.53    8.62
  13   3   8   92.98    7.63
  13   3   7   32.32    6.91
  13   3   6   37.68    5.16
  13   3   5   37.35    4.91
  13   3   4    9.62    3.17
  13   3   3   17.76    3.52
  13   3   2   28.49    4.91
  13   3   1   16.53    3.55
  13   3   0    1.75    2.65
  13   3  -1   22.16    3.34
  13   3  -2   34.98    5.62
  13   3  -3    9.81    4.03
  13   3  -4    9.22    4.75
  13   3  -5   24.90    5.60
  13   3  -6   46.12   12.86
  13   3  -7   34.44    7.12
  13   3  -8  115.18   10.77
  13   3  -9   81.85    7.40
  13   3 -10  249.46   13.17
  13   3 -11   44.30    5.69
  13   3 -12  133.21   10.31
  13   3 -13   51.38    6.58
  13   3 -14   82.98   13.21
  13   3 -15   33.83    6.57
  13   3 -16   29.14   17.42
  13   3 -17  380.70   18.52
  13   3 -18  271.85   15.08
  13   3 -19   30.79    9.94
  13   3 -20    5.04    4.59
  13   3 -21   20.35    7.13
  13   3 -22   95.75   13.88
  13   3 -23   15.37    8.89
  13   3 -24  174.40   21.63
  13   3 -25   66.36   10.23
  13   3 -26   22.46    8.03
  13   3 -27   69.32    9.51
  13   3 -28   20.97   12.16
  13   3 -29    8.22    6.98
  13   3 -30   20.20    9.21
  13   3 -31   29.40   15.59
  13   3 -32    8.57   10.04
  13   3 -33   10.91   12.62
  13   3 -34    9.38    9.44
  13   3 -35   38.02   12.82
  13   3 -36   46.09   13.72
  13   3 -37   21.34   11.39
  14   3  36    8.13    5.46
  14   3  35    2.35    5.60
  14   3  34   11.36    6.25
  14   3  33   11.72    5.12
  14   3  32   37.12    6.43
  14   3  31    7.82    5.34
  14   3  30   13.09    6.15
  14   3  29    8.78    3.68
  14   3  28    8.82    3.42
  14   3  27   -4.71    8.10
  14   3  26    4.67    4.49
  14   3  25   75.66    7.32
  14   3  24   14.70    3.91
  14   3  23   -0.59   12.59
  14   3  22   59.41    6.67
  14   3  21   61.69    9.39
  14   3  20   84.49    8.33
  14   3  19   81.49    8.22
  14   3  18  327.11   15.15
  14   3  17  239.60   13.34
  14   3  16   10.06    4.14
  14   3  15   89.04    7.94
  14   3  14  143.39   16.34
  14   3  13  145.45   10.27
  14   3  12  269.96   14.90
  14   3  11  358.56   14.99
  14   3  10  373.31   23.89
  14   3   9  243.43   12.99
  14   3   8  116.44    9.37
  14   3   7  133.77   12.67
  14   3   6  139.13    8.66
  14   3   5   53.00    6.24
  14   3   4   98.14    6.88
  14   3   3   70.05    5.87
  14   3   2   77.06    5.55
  14   3   1   18.19    3.21
  14   3   0   37.49    4.40
  14   3  -1   17.41    4.43
  14   3  -2   71.17    7.04
  14   3  -3  111.26   19.05
  14   3  -4  100.29    9.04
  14   3  -5   57.23    7.65
  14   3  -6  136.49   15.58
  14   3  -7  141.71   12.10
  14   3  -8  122.46   13.82
  14   3  -9  240.19   15.51
  14   3 -10  366.62   15.73
  14   3 -11  372.68   15.90
  14   3 -12  290.41   14.81
  14   3 -13  154.67   10.48
  14   3 -14  144.97   18.87
  14   3 -15  104.49    9.25
  14   3 -16   12.38    8.79
  14   3 -17  247.44   15.53
  14   3 -18  322.30   17.26
  14   3 -19   77.48   18.70
  14   3 -20   93.06   10.30
  14   3 -21   75.07   11.58
  14   3 -22   81.45   11.42
  14   3 -23   -2.65   13.75
  14   3 -24   -0.88    7.98
  14   3 -25   77.59   10.36
  14   3 -26    5.69    6.01
  14   3 -27   -4.50   12.53
  14   3 -28   24.76    8.67
  14   3 -29   10.98   13.19
  14   3 -30    6.33   18.83
  14   3 -31    8.74    7.47
  14   3 -33   17.59   20.21
  14   3 -34    6.48    9.71
  14   3 -35    7.21    8.59
  14   3 -36   10.24   10.43
  15   3  35   22.68    8.50
  15   3  34   39.19    7.08
  15   3  33    4.88    4.96
  15   3  32    5.39    9.54
  15   3  31   10.01    5.76
  15   3  30    2.00    3.66
  15   3  29    4.37    5.11
  15   3  28    8.23    4.77
  15   3  27   18.96    7.15
  15   3  26   34.93    9.98
  15   3  25   19.01    4.72
  15   3  24    7.80    9.20
  15   3  23    6.78    4.18
  15   3  22   26.74    5.38
  15   3  21   35.88    6.49
  15   3  20   22.03    4.41
  15   3  19   48.63    7.50
  15   3  18   63.55   10.28
  15   3  17  131.84   16.16
  15   3  16   34.64    5.53
  15   3  15  230.84   23.08
  15   3  14   26.96    5.17
  15   3  13  133.57    9.78
  15   3  12   44.20    6.98
  15   3  11  120.53   10.63
  15   3  10  348.79   17.20
  15   3   9   29.49    6.74
  15   3   8  315.22   12.73
  15   3   7  389.81   17.37
  15   3   6    5.31    3.21
  15   3   5    4.69    3.36
  15   3   4   23.34    4.13
  15   3   3   52.99    7.03
  15   3   2    2.55    2.50
  15   3   1    9.07    2.96
  15   3   0   27.36    8.02
  15   3  -1   11.20    4.65
  15   3  -2    9.12    4.10
  15   3  -3   66.99    8.07
  15   3  -4   33.05    5.55
  15   3  -5    2.37    3.61
  15   3  -6    2.45    5.97
  15   3  -7  414.57   17.06
  15   3  -8  333.21   14.91
  15   3  -9   28.74    5.96
  15   3 -10  349.03   15.44
  15   3 -11  133.16   17.13
  15   3 -12   56.57    7.21
  15   3 -13  148.69   14.50
  15   3 -14   24.45    7.33
  15   3 -15  232.66   13.52
  15   3 -16   32.08    6.71
  15   3 -17  152.48   13.71
  15   3 -18   60.04    8.74
  15   3 -19   48.25    8.10
  15   3 -20   25.53    8.34
  15   3 -21   24.00    7.00
  15   3 -22   28.01    9.88
  15   3 -23   11.69    5.85
  15   3 -24    2.34    7.56
  15   3 -25   20.93   28.34
  15   3 -26   57.47   15.50
  15   3 -27   19.16   11.64
  15   3 -28    9.91    7.56
  15   3 -29   14.96    8.75
  15   3 -30   10.56   13.92
  15   3 -31    3.00   11.28
  15   3 -32   -2.01   11.05
  15   3 -33   15.41    8.54
  15   3 -34   21.58   15.06
  15   3 -35    2.95    9.81
  16   3  34   22.51    8.32
  16   3  33    0.91    9.23
  16   3  32   15.14   10.26
  16   3  31    7.17    5.85
  16   3  30   12.07    6.71
  16   3  29    5.59    5.01
  16   3  28    4.51    4.96
  16   3  27   29.30    6.65
  16   3  26   12.16    4.20
  16   3  25   68.72    8.25
  16   3  24    0.89    4.38
  16   3  23   -0.87   11.97
  16   3  22   24.04    7.08
  16   3  21   10.73    6.70
  16   3  20   31.61    9.53
  16   3  19   83.95    9.49
  16   3  18   15.60    5.72
  16   3  17   28.67    5.40
  16   3  16    7.60    4.42
  16   3  15  184.22   24.52
  16   3  14   12.01    4.33
  16   3  13   12.22    5.40
  16   3  12  312.49   13.13
  16   3  11  250.31   11.92
  16   3  10    9.26    4.15
  16   3   9    4.09    3.84
  16   3   8    2.22    3.70
  16   3   7  264.04   23.23
  16   3   6   40.74    5.04
  16   3   5  231.46   12.65
  16   3   4  336.74   13.16
  16   3   3   38.46    4.80
  16   3   2   25.79    4.48
  16   3   1  118.72    8.91
  16   3   0  106.85    8.59
  16   3  -1  138.78   13.98
  16   3  -2   28.19    5.57
  16   3  -3   51.20   14.35
  16   3  -4  350.94   15.59
  16   3  -5  229.46   12.23
  16   3  -6   49.48    7.29
  16   3  -7  258.14   13.92
  16   3  -8    2.85    5.00
  16   3  -9    6.95    4.24
  16   3 -10    8.08    5.49
  16   3 -11  265.69   16.07
  16   3 -12  326.22   15.30
  16   3 -13    9.51    5.85
  16   3 -14    6.55    6.46
  16   3 -15  184.38   16.42
  16   3 -16   -1.35   10.06
  16   3 -17   29.32    7.65
  16   3 -18   15.86    5.36
  16   3 -19   86.59   10.53
  16   3 -20   26.52   10.96
  16   3 -21    3.25    8.03
  16   3 -22   23.59    6.46
  16   3 -23    2.63    9.02
  16   3 -24    9.41   12.90
  16   3 -25   83.20   25.97
  16   3 -26   23.48    8.93
  16   3 -27   39.19   21.23
  16   3 -28    7.92    8.26
  16   3 -29    6.98    8.41
  16   3 -30   19.25   10.53
  16   3 -31   -2.60   34.37
  16   3 -32   30.77   11.73
  16   3 -33   -7.98   13.05
  16   3 -34    4.35   14.27
  17   3  32   39.63   11.47
  17   3  31   27.24    7.41
  17   3  30   60.44   11.71
  17   3  29   34.43    6.81
  17   3  28    9.80    6.38
  17   3  27   -1.43   12.84
  17   3  26   19.15    5.54
  17   3  25   12.48    4.94
  17   3  24   18.95    6.40
  17   3  23    3.33    5.18
  17   3  22   37.22    6.41
  17   3  21    2.71    5.99
  17   3  20   13.04    4.93
  17   3  19   40.43    7.34
  17   3  18    7.21    5.29
  17   3  17   72.14    8.71
  17   3  16   28.86    5.36
  17   3  15   48.68    6.98
  17   3  14  230.89   11.86
  17   3  13   37.24    5.71
  17   3  12   31.80    6.33
  17   3  11  128.39   10.87
  17   3  10  160.48   12.03
  17   3   9   98.08    7.91
  17   3   8  165.62   10.00
  17   3   7  172.52   11.21
  17   3   6    4.57    3.31
  17   3   5   22.80    5.38
  17   3   4    7.71    4.20
  17   3   3   93.71    6.49
  17   3   2   33.38    4.98
  17   3   1   10.50    5.37
  17   3   0   43.88    6.33
  17   3  -1   14.42    4.74
  17   3  -2   25.91    5.52
  17   3  -3  101.54    9.33
  17   3  -4    5.13    4.31
  17   3  -5   11.16    4.45
  17   3  -6    5.64    4.31
  17   3  -7  164.09   11.57
  17   3  -8  168.34   12.01
  17   3  -9   89.55    8.60
  17   3 -10  155.57   16.91
  17   3 -11  116.19   10.94
  17   3 -12   41.80    7.83
  17   3 -13   36.41   11.31
  17   3 -14  234.76   24.23
  17   3 -15   60.59    8.90
  17   3 -16   27.50    8.34
  17   3 -17   62.12   12.79
  17   3 -18    8.58    6.48
  17   3 -19   27.57    9.97
  17   3 -20    6.92    8.69
  17   3 -21    1.85    5.93
  17   3 -22   37.54   15.35
  17   3 -24   17.77    8.51
  17   3 -25   12.56    7.72
  17   3 -26   21.96    8.91
  17   3 -27   -3.67   36.93
  17   3 -28    6.51    8.58
  17   3 -29   -4.91   10.87
  17   3 -30   81.94   15.06
  17   3 -31   38.56   11.29
  17   3 -32   41.08   14.36
  18   3  31   26.65    7.71
  18   3  30   46.91    9.47
  18   3  29   12.39    8.78
  18   3  28   -7.78   14.29
  18   3  27   24.03    6.93
  18   3  26   10.68    5.36
  18   3  25    1.01    6.25
  18   3  24   26.39    6.08
  18   3  23   18.82    6.13
  18   3  22   -1.00    9.40
  18   3  21   58.61    8.84
  18   3  20   31.13    6.30
  18   3  19   57.19   11.05
  18   3  18    9.78    3.89
  18   3  17   28.29   11.19
  18   3  16    6.49    4.73
  18   3  15   30.59    6.59
  18   3  14  168.61   10.93
  18   3  13   94.77   13.10
  18   3  12   42.21    5.96
  18   3  11    8.18    4.22
  18   3  10   58.83    6.42
  18   3   9   10.89    3.88
  18   3   8   24.39    5.47
  18   3   7   -1.02    8.97
  18   3   6   30.15    5.32
  18   3   5  216.73   12.41
  18   3   4   60.98    6.05
  18   3   3   71.80    5.95
  18   3   2  158.01   11.13
  18   3   1   36.09    8.33
  18   3   0  103.21   11.48
  18   3  -1   32.28    5.97
  18   3  -2  166.43   22.69
  18   3  -3   81.42   14.60
  18   3  -4   67.39    8.81
  18   3  -5  223.52   18.13
  18   3  -6   43.87    6.88
  18   3  -7    4.84    5.04
  18   3  -8   22.36    6.78
  18   3  -9   17.90    7.05
  18   3 -10   47.93   16.57
  18   3 -11    9.21    5.05
  18   3 -12   29.50    8.64
  18   3 -13   76.64    8.88
  18   3 -14  158.50   14.22
  18   3 -15   33.03    7.61
  18   3 -16    9.54    5.25
  18   3 -17   36.63    7.44
  18   3 -18   17.95    6.06
  18   3 -19   58.39    9.37
  18   3 -20   18.87   11.20
  18   3 -21   43.02   19.10
  18   3 -22   12.54    7.38
  18   3 -23    6.30    7.94
  18   3 -24    6.05    8.00
  18   3 -25   18.18    9.55
  18   3 -26   19.88   11.42
  18   3 -27   13.25   12.32
  18   3 -28   -3.03   14.63
  18   3 -29   14.95    8.63
  18   3 -30   53.51   21.23
  18   3 -31   25.70   19.49
  19   3  29   -1.78   10.48
  19   3  28    2.32    5.90
  19   3  27   31.18   14.65
  19   3  26   36.12    7.28
  19   3  25    8.93    9.20
  19   3  24    3.13    7.19
  19   3  23   17.92    6.38
  19   3  22   20.48    5.90
  19   3  21   14.94    6.03
  19   3  20   29.14    5.96
  19   3  19   27.94    5.20
  19   3  18   14.34    5.71
  19   3  17   18.24    5.05
  19   3  16   30.48    5.71
  19   3  15   60.99    7.09
  19   3  14   36.47    6.02
  19   3  13  107.71   10.09
  19   3  12   54.25   10.39
  19   3  11   12.80    6.79
  19   3  10   91.58    9.46
  19   3   9   36.08    5.33
  19   3   8   83.23   12.24
  19   3   7   61.81    7.64
  19   3   6   21.82    6.63
  19   3   5   46.99    5.99
  19   3   4    5.53    3.67
  19   3   3   18.14    5.59
  19   3   2   18.59    8.00
  19   3   1    0.44    4.02
  19   3   0   17.14    5.08
  19   3  -1   11.62   10.81
  19   3  -2   14.81    8.67
  19   3  -3    9.05    6.54
  19   3  -4    5.97    5.91
  19   3  -5   55.74    8.01
  19   3  -6   29.38    6.84
  19   3  -7   58.15    8.26
  19   3  -8   86.44   14.80
  19   3  -9   44.18   11.51
  19   3 -10   84.89    9.50
  19   3 -11   17.03    5.33
  19   3 -12   39.40    6.70
  19   3 -13  126.35   11.23
  19   3 -14   42.52    8.37
  19   3 -15   53.57    8.77
  19   3 -16   47.89    8.19
  19   3 -17   25.14    8.15
  19   3 -18    5.44    7.06
  19   3 -19   18.82   10.97
  19   3 -20   27.26    9.58
  19   3 -21   10.61   18.81
  19   3 -22   15.42   19.53
  19   3 -23   24.66    9.33
  19   3 -24   20.25   28.23
  19   3 -25    2.30   12.95
  19   3 -26   26.00   19.14
  19   3 -27   33.29   11.19
  19   3 -28    7.97    8.97
  19   3 -29    7.36   18.52
  20   3  27   31.64    7.73
  20   3  26   32.73    7.55
  20   3  25    5.20    7.00
  20   3  24    2.50    9.37
  20   3  23   19.67    6.30
  20   3  22   26.50   13.45
  20   3  21    6.51    5.02
  20   3  20   32.01    7.75
  20   3  19   31.87    6.68
  20   3  18    7.42    7.41
  20   3  17    9.83    4.76
  20   3  16   27.11    5.59
  20   3  15   39.10    6.21
  20   3  14   40.26    5.58
  20   3  13   14.74    5.03
  20   3  12   49.76    8.59
  20   3  11    9.64    4.79
  20   3  10   57.47    7.21
  20   3   9    9.85    4.23
  20   3   8    4.30    5.65
  20   3   7   21.59    7.04
  20   3   6   26.06    5.32
  20   3   5    6.38    4.25
  20   3   4   68.63    8.26
  20   3   3   77.12   10.28
  20   3   2   44.55    7.83
  20   3   1   94.40   10.87
  20   3   0    1.77    4.96
  20   3  -1   94.38   11.56
  20   3  -2   51.30    7.52
  20   3  -3   75.65    8.79
  20   3  -4   73.22    8.68
  20   3  -5   11.16    4.92
  20   3  -6   35.45    8.19
  20   3  -7   27.29    7.07
  20   3  -8    8.70    5.27
  20   3  -9   16.47    5.32
  20   3 -10   63.51    8.58
  20   3 -11    1.31    4.26
  20   3 -12   32.61    6.85
  20   3 -13   17.18    6.53
  20   3 -14   35.98   10.20
  20   3 -15   19.58   13.56
  20   3 -16   13.66   13.65
  20   3 -17   -3.85    9.28
  20   3 -18    2.96   15.36
  20   3 -19   31.86   10.35
  20   3 -20   29.48   16.53
  20   3 -21    5.14    8.78
  20   3 -22   22.00   12.60
  20   3 -23   71.80   20.70
  20   3 -24    2.50   13.08
  20   3 -25   -2.31   10.17
  20   3 -26   20.23    9.75
  20   3 -27   51.41   49.13
  21   3  25    7.27    5.43
  21   3  24    9.11    7.94
  21   3  23   27.45   10.10
  21   3  22   10.56    8.82
  21   3  21   17.18    6.10
  21   3  20   17.90    7.39
  21   3  19   27.50    9.97
  21   3  18   41.35    8.90
  21   3  17    8.25    7.08
  21   3  16   45.73    7.22
  21   3  15   46.11    8.25
  21   3  14   25.18    7.42
  21   3  13   38.26    6.74
  21   3  12   14.38    5.61
  21   3  11   20.50    5.48
  21   3  10    9.27    4.33
  21   3   9   30.93    5.82
  21   3   8   76.50   10.13
  21   3   7   12.58    5.45
  21   3   6   11.31    5.44
  21   3   5   34.56    5.87
  21   3   4   19.38   11.83
  21   3   3   30.62   10.08
  21   3   2    8.97    5.27
  21   3   1    6.82    4.48
  21   3   0   18.17    7.54
  21   3  -1   26.97   11.23
  21   3  -2   16.16    5.60
  21   3  -3   40.78    8.41
  21   3  -4   21.76    7.27
  21   3  -5   31.91    7.80
  21   3  -6   16.99    6.21
  21   3  -7   10.66    6.22
  21   3  -8   57.78   23.14
  21   3  -9   13.13    8.14
  21   3 -10    1.66    6.90
  21   3 -11   22.91    7.77
  21   3 -12   20.79   13.61
  21   3 -13   27.08   12.52
  21   3 -14   22.83    9.00
  21   3 -15   47.10   11.69
  21   3 -16   62.25   20.23
  21   3 -17   14.38   10.79
  21   3 -18   45.46   12.77
  21   3 -19   20.25    9.57
  21   3 -20   14.24   12.65
  21   3 -21   14.06   13.10
  21   3 -22    6.20    8.94
  21   3 -23   19.23   10.62
  21   3 -24   11.19   12.14
  21   3 -25   -7.49   15.97
  22   3  22   38.25   10.06
  22   3  21   20.04    9.64
  22   3  20   14.82    8.26
  22   3  19   11.19   10.73
  22   3  18   33.81    7.16
  22   3  17   -1.98   11.45
  22   3  16   10.63    6.76
  22   3  15   -0.53   10.43
  22   3  14    5.68    4.93
  22   3  13   15.88    5.35
  22   3  12   30.43    6.21
  22   3  11   24.04    4.99
  22   3  10   18.56    5.70
  22   3   9   25.07    9.42
  22   3   8   14.51    5.02
  22   3   7   12.08    4.90
  22   3   6   14.94    4.56
  22   3   5   38.18    7.27
  22   3   4    0.51    4.88
  22   3   3   23.95    6.69
  22   3   2    8.86    5.82
  22   3   1   56.83   11.62
  22   3   0   12.26    9.05
  22   3  -1   47.53   10.85
  22   3  -2   16.43    7.71
  22   3  -3   17.38    8.25
  22   3  -4    5.24    6.51
  22   3  -5   50.14   11.98
  22   3  -6    4.25    7.22
  22   3  -7    5.12    6.51
  22   3  -8   32.22   10.19
  22   3  -9   27.04    9.31
  22   3 -10   15.53   28.36
  22   3 -11    3.64   13.57
  22   3 -12   42.81   11.55
  22   3 -13   33.53   10.95
  22   3 -14   21.78   28.06
  22   3 -15    1.90    8.22
  22   3 -16   19.50   11.53
  22   3 -17   15.21   12.03
  22   3 -18   54.53   18.90
  22   3 -19   -2.65   10.92
  22   3 -20   27.28   10.27
  22   3 -21   18.46   15.56
  22   3 -22   27.70    9.92
  23   3  19   12.94    9.05
  23   3  18    9.01    6.40
  23   3  17   23.27    9.06
  23   3  16   19.17    7.94
  23   3  15   24.19    7.87
  23   3  14   43.31    8.78
  23   3  13   25.71    5.53
  23   3  12   14.75    5.47
  23   3  11    2.22    5.06
  23   3  10    7.21   11.06
  23   3   9   25.48    5.87
  23   3   8   26.26    5.64
  23   3   7    4.92    4.34
  23   3   6   13.43    5.73
  23   3   5   54.22   10.36
  23   3   4   19.49    8.20
  23   3   3   97.95   12.93
  23   3   2   34.62    7.76
  23   3   1    6.48   10.32
  23   3   0   55.13    9.50
  23   3  -1    9.50    7.44
  23   3  -2   40.07   12.06
  23   3  -3  101.77   18.37
  23   3  -4   11.24    7.02
  23   3  -5   46.85   15.48
  23   3  -6    0.32    7.04
  23   3  -7    8.39    8.69
  23   3  -8   25.34   10.07
  23   3  -9   10.01   22.88
  23   3 -10   -0.23   11.49
  23   3 -11   25.42   19.45
  23   3 -12   25.94   35.69
  23   3 -13   11.37    9.59
  23   3 -14   31.08   16.14
  23   3 -15    8.78    9.35
  23   3 -16   11.42   19.89
  23   3 -17    2.21    9.50
  23   3 -18    5.11   27.78
  23   3 -19   14.94    9.05
  24   3  15   45.44   11.65
  24   3  14   18.00    6.33
  24   3  13   37.43    8.01
  24   3  12   16.38    5.93
  24   3  11   11.52    5.67
  24   3  10   63.69   11.40
  24   3   9   22.31    6.21
  24   3   8   75.30   18.33
  24   3   7   12.39    6.84
  24   3   6   74.89   12.38
  24   3   5   20.09    7.74
  24   3   4   38.95   11.48
  24   3   3   24.88   13.38
  24   3   2   10.48    9.64
  24   3   1   11.75   21.41
  24   3   0   46.47   11.26
  24   3  -1   18.66    8.41
  24   3  -2    4.11    7.70
  24   3  -3   11.09    8.25
  24   3  -4   13.36   21.90
  24   3  -5   31.89   10.54
  24   3  -6   55.92   34.79
  24   3  -7   21.97   15.10
  24   3  -8   84.00   20.34
  24   3  -9   30.78   14.34
  24   3 -10   40.62   12.70
  24   3 -11   29.66   10.61
  24   3 -12    9.15    8.72
  24   3 -13   56.20   19.80
  24   3 -14   35.16   36.22
  24   3 -15   53.93   20.99
  24   3 -16   26.24   20.39
  25   3  10   13.69    5.98
  25   3   9   23.16    7.24
  25   3   8    7.54    8.87
  25   3   7    6.04    8.04
  25   3   6    2.92   10.51
  25   3   5    6.82    7.22
  25   3   4   54.60   28.56
  25   3   3   -0.39   20.31
  25   3   2   25.42    9.58
  25   3   1   65.55   13.09
  25   3   0   90.15   14.86
  25   3  -1   61.60   15.42
  25   3  -2   34.13    9.89
  25   3  -3    5.16    8.16
  25   3  -4   85.31   15.42
  25   3  -5   35.11   10.56
  25   3  -6   12.95    8.80
  25   3  -7   -6.94   10.56
  25   3  -8   17.31    8.60
  25   3  -9   17.04    9.88
  25   3 -10   28.54   14.51
   0   4  38   36.03   15.15
   0   4  37    3.43    9.75
   0   4  36   74.17   19.33
   0   4  35   17.34   11.51
   0   4  34   10.55   11.22
   0   4  33   -2.12   10.40
   0   4  32   30.17   25.14
   0   4  31    4.45    6.51
   0   4  30   53.97   33.57
   0   4  29    2.92    7.38
   0   4  28   77.40   18.08
   0   4  27    6.18    6.76
   0   4  26  196.65   30.18
   0   4  25    3.19    8.11
   0   4  24  210.06   20.53
   0   4  23    8.80    6.69
   0   4  22    9.58    9.05
   0   4  21    9.08   14.41
   0   4  20   22.51    8.60
   0   4  19    7.83    5.61
   0   4  18   21.29   15.12
   0   4  17    0.68    8.19
   0   4  16  233.66   31.55
   0   4  15    5.85    6.00
   0   4  14  276.41   17.38
   0   4  13   -2.45    6.93
   0   4  12  330.32   16.69
   0   4  11   -3.29    6.04
   0   4  10  127.06   10.68
   0   4   9   -5.08    6.70
   0   4   8   20.67    5.31
   0   4   7    0.85    3.16
   0   4   6   54.15   21.48
   0   4   5    3.38    6.09
   0   4   4   20.05    5.58
   0   4   3    2.58    4.18
   0   4   2  120.91   11.24
   0   4   1    1.62    4.34
   0   4   0   39.08    6.68
   0   4  -1   10.36   10.15
   0   4  -2  119.16   19.21
   0   4  -3    4.28    4.56
   0   4  -4   23.97    5.67
   0   4  -5   -0.70    3.73
   0   4  -6   46.73    7.71
   0   4  -7    2.06    7.57
   0   4  -8   27.82    5.87
   0   4  -9   -4.63    7.23
   0   4 -10  144.22   12.05
   0   4 -11    3.15    3.84
   0   4 -12  324.00   16.76
   0   4 -13   -1.87    6.16
   0   4 -14  295.88   24.75
   0   4 -15   -7.88    5.88
   0   4 -16  239.76   22.26
   0   4 -17    3.47    6.57
   0   4 -18   22.25    8.98
   0   4 -19    9.94    8.00
   0   4 -20   20.29    9.49
   0   4 -21    7.69    6.55
   0   4 -22   12.54    7.71
   0   4 -23    4.46    6.85
   0   4 -24  200.18   20.16
   0   4 -25   -6.35    6.20
   0   4 -26  148.61   19.98
   0   4 -27   10.57    8.30
   0   4 -28  100.55   16.56
   0   4 -29    6.87    7.34
   0   4 -30   46.05   12.90
   0   4 -31   27.57    9.95
   0   4 -32   31.70   13.10
   0   4 -33    7.80    9.17
   0   4 -34   25.80   10.44
   0   4 -35    6.97    9.00
   0   4 -36   44.92   12.87
   1   4  38   11.38    9.17
   1   4  37   36.77   12.02
   1   4  36   27.02   17.82
   1   4  35   17.40    9.81
   1   4  34   11.48    7.29
   1   4  33   32.18    7.12
   1   4  32   11.80    5.41
   1   4  31   13.49    5.74
   1   4  30   46.64    8.88
   1   4  29    7.07    5.26
   1   4  28   22.06    5.66
   1   4  27   86.81   11.28
   1   4  26   49.49   12.11
   1   4  25   20.71    9.55
   1   4  24   38.73    7.99
   1   4  23    2.17    4.87
   1   4  22   15.09    4.58
   1   4  21   63.30    9.52
   1   4  20   21.88    4.69
   1   4  19   15.09    4.69
   1   4  18   13.64    4.38
   1   4  17  161.57   13.75
   1   4  16   65.78    7.39
   1   4  15   81.90   14.20
   1   4  14  171.58   14.40
   1   4  13  151.40   15.56
   1   4  12  412.78   15.03
   1   4  11   79.08    8.42
   1   4  10  123.67    8.50
   1   4   9  108.98    8.60
   1   4   8   34.06    4.56
   1   4   7   17.10    4.05
   1   4   6   57.24    7.56
   1   4   5   38.74    7.31
   1   4   4   78.97    7.28
   1   4   3   28.17    7.62
   1   4   2   51.29    5.56
   1   4   1   56.00    5.56
   1   4   0    6.26    3.21
   1   4  -1   61.21    5.84
   1   4  -2   40.74    7.78
   1   4  -3   39.37    5.79
   1   4  -4   82.05    9.34
   1   4  -5   35.31    4.39
   1   4  -6   55.97    5.66
   1   4  -7    7.86    4.44
   1   4  -8   27.29    3.98
   1   4  -9  107.74    7.33
   1   4 -10  135.09    8.25
   1   4 -11  100.67    7.09
   1   4 -12  408.43   20.27
   1   4 -13  174.69   11.69
   1   4 -14  192.23   15.22
   1   4 -15   93.55   11.00
   1   4 -16   72.43   10.10
   1   4 -17  168.07   30.72
   1   4 -18    1.55    8.10
   1   4 -19   15.06    6.78
   1   4 -20   36.21   15.34
   1   4 -21   72.04   12.75
   1   4 -22   21.83   17.87
   1   4 -23   -4.20    6.25
   1   4 -24   42.55    7.80
   1   4 -25   25.72    7.64
   1   4 -26   72.26   10.57
   1   4 -27   82.22   15.95
   1   4 -28    6.23    5.56
   1   4 -29   10.75    8.21
   1   4 -30   29.99    7.06
   1   4 -31   14.31    7.59
   1   4 -32    5.10    5.84
   1   4 -33   16.44    9.56
   1   4 -34   12.67   10.64
   1   4 -35    2.15   14.11
   1   4 -36    2.54    9.50
   1   4 -37   28.84   11.71
   2   4  38    4.00   21.19
   2   4  37   14.02    9.74
   2   4  36   37.26   11.95
   2   4  35   32.99   10.10
   2   4  34   22.92    9.06
   2   4  33   22.28   14.89
   2   4  32   11.06    7.76
   2   4  31   28.72    8.35
   2   4  30    7.30    6.21
   2   4  29   33.54    8.91
   2   4  28    6.46    8.62
   2   4  27    7.60    5.10
   2   4  26   24.26    6.76
   2   4  25   76.89    9.61
   2   4  24   25.15    5.74
   2   4  23    9.20    5.18
   2   4  22   10.03    4.10
   2   4  21   52.81   11.28
   2   4  20   75.67    7.93
   2   4  19   72.21    7.82
   2   4  18   27.47    7.10
   2   4  17   38.24    5.87
   2   4  16   49.37    6.41
   2   4  15  339.70   14.34
   2   4  14  245.95   12.15
   2   4  13  212.24   10.94
   2   4  12  239.57   11.63
   2   4  11    3.82    3.22
   2   4  10    2.47    2.82
   2   4   9   51.04    6.57
   2   4   8   32.67    7.02
   2   4   7   13.36    3.58
   2   4   6   41.12    5.01
   2   4   5   45.64    9.46
   2   4   4   49.69    5.37
   2   4   3   88.84    9.43
   2   4   2   35.85    4.69
   2   4   1   34.80    4.98
   2   4   0   10.81    3.45
   2   4  -1   34.29    7.46
   2   4  -2   41.98    7.94
   2   4  -3   91.67    6.84
   2   4  -4   54.54   15.82
   2   4  -5   37.98    5.82
   2   4  -6   30.34    3.93
   2   4  -7    5.66    3.49
   2   4  -8   34.67    4.48
   2   4  -9   57.95    6.30
   2   4 -10    3.82    3.90
   2   4 -11    1.83    3.90
   2   4 -12  258.24   15.66
   2   4 -13  212.17   14.74
   2   4 -14  271.14   18.80
   2   4 -15  360.73   33.74
   2   4 -16   51.98    6.74
   2   4 -17   36.13   10.61
   2   4 -18   26.67    7.68
   2   4 -19   73.57    7.78
   2   4 -20   68.76    7.66
   2   4 -21   63.68   11.76
   2   4 -22    2.37    3.96
   2   4 -23   10.22    7.44
   2   4 -24   24.74    5.36
   2   4 -25   86.97    9.38
   2   4 -26   22.26    6.57
   2   4 -27    8.72    7.54
   2   4 -28   21.07    6.13
   2   4 -29    7.08    8.23
   2   4 -30    2.05    4.86
   2   4 -31   22.69   18.55
   2   4 -32    9.91    6.02
   2   4 -33   13.57    6.40
   2   4 -34    8.94    9.33
   2   4 -35    8.49    8.68
   2   4 -36   37.77   12.36
   2   4 -37   11.11   10.02
   2   4 -38   -1.38    8.84
   3   4  38    8.75    4.82
   3   4  37   34.25   13.54
   3   4  36   65.61   17.91
   3   4  35   20.40    9.12
   3   4  34   28.78   10.15
   3   4  33   31.30    8.59
   3   4  32   18.66    6.41
   3   4  31   35.82   14.73
   3   4  30   22.42    7.42
   3   4  29   18.76    5.96
   3   4  28   -0.65    9.39
   3   4  27   27.59    8.87
   3   4  26   35.55   10.07
   3   4  25   67.77    8.85
   3   4  24   20.17    5.77
   3   4  23   12.65    6.58
   3   4  22   20.79    5.04
   3   4  21   32.43    5.70
   3   4  20    9.99    5.02
   3   4  19  100.91   16.26
   3   4  18   81.67   13.87
   3   4  17   14.71    4.13
   3   4  16   26.03    4.61
   3   4  15  226.96   11.85
   3   4  14  490.01   18.37
   3   4  13   90.99   10.12
   3   4  12  255.86   12.23
   3   4  11   37.24    6.21
   3   4  10   39.26    4.94
   3   4   9   13.29    3.85
   3   4   8   66.68    9.31
   3   4   7   82.96    7.03
   3   4   6   35.47    6.21
   3   4   5    5.17    2.96
   3   4   4   56.52    6.01
   3   4   3  183.34   10.62
   3   4   2  307.28   15.06
   3   4   1   58.07   11.30
   3   4   0  173.40   11.88
   3   4  -1   60.55    8.32
   3   4  -2  294.50   14.52
   3   4  -3  165.89   11.11
   3   4  -4   54.16    9.32
   3   4  -5    4.42    2.78
   3   4  -6   36.31    5.29
   3   4  -7   72.50    5.10
   3   4  -8   62.90    6.63
   3   4  -9   18.35    3.09
   3   4 -10   44.19    4.05
   3   4 -11   35.10    4.65
   3   4 -12  277.99   11.70
   3   4 -13  100.33   13.08
   3   4 -14  512.20   19.71
   3   4 -15  217.69   13.97
   3   4 -16   25.14    5.26
   3   4 -17    6.57    3.79
   3   4 -18   90.05   10.35
   3   4 -19  117.73   15.63
   3   4 -20    4.76    4.10
   3   4 -21   41.06   10.60
   3   4 -22   22.82    7.00
   3   4 -23   15.33    4.70
   3   4 -24   21.01    9.72
   3   4 -25   50.91    6.85
   3   4 -26   37.43    6.74
   3   4 -27   27.55    5.94
   3   4 -28    3.93   11.89
   3   4 -29   25.49    6.44
   3   4 -30   15.05    5.99
   3   4 -31   22.77    8.16
   3   4 -32   20.03    7.13
   3   4 -33   24.42    6.41
   3   4 -34   19.69    8.57
   3   4 -36   18.13   10.52
   3   4 -37   13.51   10.43
   4   4  38    7.99    6.17
   4   4  37   12.83    5.23
   4   4  36    5.49    4.16
   4   4  35    7.26    4.36
   4   4  34   16.94    4.65
   4   4  33   95.88    8.67
   4   4  32   18.80    6.69
   4   4  31   17.16    6.16
   4   4  30    2.04    6.58
   4   4  29   29.47   17.05
   4   4  28    9.06    7.47
   4   4  27   28.38    6.26
   4   4  26   20.95    7.05
   4   4  25    3.37    4.18
   4   4  24   14.92    6.00
   4   4  23    5.60    4.71
   4   4  22    3.52    5.20
   4   4  21   17.18    5.00
   4   4  20  115.09    9.85
   4   4  19   13.89    4.76
   4   4  18   65.61    7.20
   4   4  17   14.12    4.52
   4   4  16   27.90    5.99
   4   4  15  141.68    9.65
   4   4  14  195.33   12.55
   4   4  13   42.00    6.31
   4   4  12  124.50   14.27
   4   4  11  617.64   21.04
   4   4  10  102.23    7.81
   4   4   9  101.27    7.80
   4   4   8    8.18    3.48
   4   4   7   38.46    4.93
   4   4   6  111.13   10.47
   4   4   5   39.95    5.03
   4   4   4   31.22    6.49
   4   4   3   25.61    4.31
   4   4   2   59.88    7.06
   4   4   1  118.28    7.78
   4   4   0   16.56    7.08
   4   4  -1  125.49   20.06
   4   4  -2   84.66   12.29
   4   4  -3   27.28   10.82
   4   4  -4   22.07    5.04
   4   4  -5   29.51    5.46
   4   4  -6  103.70    8.97
   4   4  -7   43.60   12.27
   4   4  -8    9.18    2.61
   4   4  -9  108.79    6.26
   4   4 -10  122.47   11.56
   4   4 -11  601.31   20.44
   4   4 -12  128.48    8.28
   4   4 -13   54.53    5.84
   4   4 -14  166.22   15.70
   4   4 -15  136.66   12.89
   4   4 -16   25.76    7.05
   4   4 -17    7.03    5.47
   4   4 -18   69.44   15.79
   4   4 -19   20.59    5.00
   4   4 -20  114.60    9.67
   4   4 -21   27.85   16.75
   4   4 -22    5.29    3.55
   4   4 -23    6.90    4.33
   4   4 -24   12.83    4.96
   4   4 -25    0.62    3.96
   4   4 -26   21.79    6.78
   4   4 -27   31.96    7.66
   4   4 -28   30.87    6.81
   4   4 -29   20.06    6.96
   4   4 -30    2.65    4.59
   4   4 -31   21.77    7.12
   4   4 -32   19.20    6.24
   4   4 -33   65.96   10.76
   4   4 -34    7.26    6.86
   4   4 -35   13.94    8.80
   4   4 -36   15.25   11.33
   4   4 -37    6.27   11.29
   4   4 -38   -2.24   12.12
   5   4  37   35.60    7.75
   5   4  36   30.58    7.35
   5   4  35   33.32    7.90
   5   4  34    5.74    6.94
   5   4  33   59.00    8.07
   5   4  32   43.53    6.01
   5   4  31   19.40    4.86
   5   4  30   18.47    4.20
   5   4  29   77.41    6.89
   5   4  28   13.75    3.82
   5   4  27   14.70    6.09
   5   4  26   47.70    7.23
   5   4  25    2.42    8.70
   5   4  24    7.01    4.47
   5   4  23   26.47    5.68
   5   4  22    3.28    4.07
   5   4  21   33.24    6.55
   5   4  20  194.75   12.55
   5   4  19  108.90    9.25
   5   4  18   24.80    5.09
   5   4  17   83.46   10.62
   5   4  16   53.68    6.46
   5   4  15   27.23    5.14
   5   4  14  166.42   10.73
   5   4  13  113.90    8.70
   5   4  12  124.84    9.15
   5   4  11  674.34   25.10
   5   4  10  275.15   21.86
   5   4   9  120.86   10.10
   5   4   8   15.86    3.90
   5   4   7   60.04    6.24
   5   4   6   90.75    8.27
   5   4   5   62.76    7.93
   5   4   4   17.53    6.17
   5   4   3   69.42    8.31
   5   4   2   18.52    4.98
   5   4   1    4.76    3.85
   5   4   0    9.79    4.21
   5   4  -1    0.21    4.19
   5   4  -2   33.02    5.88
   5   4  -3   60.05   14.23
   5   4  -4   26.82    5.15
   5   4  -5   58.66    6.87
   5   4  -6   70.12   13.37
   5   4  -7   56.60   12.74
   5   4  -8   18.53    2.88
   5   4  -9  118.40    8.92
   5   4 -10  292.64   13.19
   5   4 -11  684.67   22.61
   5   4 -12  121.24    9.88
   5   4 -13  107.25    7.87
   5   4 -14  155.02   11.36
   5   4 -15   30.09    7.17
   5   4 -16   52.85    5.90
   5   4 -17   68.99    6.28
   5   4 -18   16.52    5.63
   5   4 -19  100.26    8.95
   5   4 -20  177.13   16.66
   5   4 -21   33.42    4.87
   5   4 -22    1.91    4.01
   5   4 -23   31.67    7.09
   5   4 -24   12.52    4.40
   5   4 -25    2.02    4.53
   5   4 -26   43.08    7.20
   5   4 -27   16.84    5.95
   5   4 -28   17.88    8.33
   5   4 -29   71.13    8.75
   5   4 -30   22.53    6.02
   5   4 -31   27.81    9.00
   5   4 -32   38.24    8.65
   5   4 -33   41.23    9.44
   5   4 -34    8.37   10.56
   5   4 -36   41.45   15.50
   5   4 -37   18.68   14.96
   6   4  37   13.49    5.00
   6   4  36   66.77    8.36
   6   4  35   42.85    7.52
   6   4  34   15.97    5.39
   6   4  33   70.81    8.82
   6   4  32   10.68    5.36
   6   4  31   29.62    5.64
   6   4  30    4.42    4.23
   6   4  29   35.54    7.36
   6   4  28   44.60    5.68
   6   4  27    7.87    3.74
   6   4  26    1.07    3.13
   6   4  25   26.56    4.30
   6   4  24   41.47    5.22
   6   4  23   35.63    4.34
   6   4  22   10.93    4.17
   6   4  21   25.13    5.62
   6   4  20   76.08    7.96
   6   4  19  136.13   20.68
   6   4  18   82.98    8.37
   6   4  17  113.55    9.14
   6   4  16   31.68    5.15
   6   4  15   35.69    5.35
   6   4  14  111.71    8.46
   6   4  13  127.37   10.13
   6   4  12   68.03   10.78
   6   4  11  107.52    9.20
   6   4  10   82.01    8.38
   6   4   9   -0.94    7.49
   6   4   8   39.07    5.63
   6   4   7   30.32    5.86
   6   4   6  148.72   15.61
   6   4   5   60.12    8.83
   6   4   4   23.41    5.24
   6   4   3    5.07    5.62
   6   4   2    3.27    4.79
   6   4   1   35.95    6.35
   6   4   0   83.06    8.82
   6   4  -1   28.87    6.08
   6   4  -2    2.86    5.77
   6   4  -3    4.88    4.58
   6   4  -4   33.01    6.00
   6   4  -5   77.81    8.15
   6   4  -6  139.47   10.73
   6   4  -7   44.22   14.17
   6   4  -8   40.00    4.96
   6   4  -9    6.17    2.50
   6   4 -10   86.50    5.88
   6   4 -11  116.06   10.27
   6   4 -12   63.03    6.47
   6   4 -13  117.28    7.31
   6   4 -14  126.11    9.43
   6   4 -15   43.49    6.58
   6   4 -16   36.50    4.81
   6   4 -17  125.73    9.77
   6   4 -18   82.41    6.87
   6   4 -19  122.83   15.07
   6   4 -20   64.47    6.41
   6   4 -21   21.40    4.57
   6   4 -22    9.83    6.47
   6   4 -23   25.32    4.51
   6   4 -24   42.66    6.14
   6   4 -25   32.46    5.26
   6   4 -26   11.33    4.01
   6   4 -27    9.10    5.26
   6   4 -28   43.17    6.15
   6   4 -29   30.62    7.02
   6   4 -30    7.80    4.63
   6   4 -31   25.30    7.54
   6   4 -32    2.53    9.55
   6   4 -33  106.02   21.77
   6   4 -34   39.90   12.78
   6   4 -36   75.28   20.98
   6   4 -37   25.53   13.44
   7   4  36   31.51    8.38
   7   4  35   24.85    8.11
   7   4  34  134.29   11.38
   7   4  33   26.93    7.80
   7   4  32   11.75    6.62
   7   4  31   68.90    8.59
   7   4  30  113.96   10.11
   7   4  29   13.01    4.68
   7   4  28   21.16    5.27
   7   4  27    9.67    3.70
   7   4  26   14.99    4.41
   7   4  25   22.90    4.59
   7   4  24   88.94    6.97
   7   4  23   13.83    4.88
   7   4  22   15.05    3.61
   7   4  21    7.96    3.30
   7   4  20  140.61   10.43
   7   4  19   55.23    5.14
   7   4  18   62.58    7.94
   7   4  17   92.55    8.39
   7   4  16   29.46    5.12
   7   4  15   65.67    6.88
   7   4  14  111.46    9.69
   7   4  13   68.26    7.82
   7   4  12   74.81   17.59
   7   4  11    8.93    4.55
   7   4  10   60.68    7.35
   7   4   9  120.70   10.45
   7   4   8  179.50   13.12
   7   4   7  136.69   11.94
   7   4   6   79.11   10.54
   7   4   5   65.36    7.53
   7   4   4   21.80    4.84
   7   4   3   20.99    6.63
   7   4   2   57.44    7.79
   7   4   1   16.01    5.02
   7   4   0  170.03   14.71
   7   4  -1   20.64    5.27
   7   4  -2   44.42   12.73
   7   4  -3   18.00    6.41
   7   4  -4   19.02    3.84
   7   4  -5   51.63    9.34
   7   4  -6   82.89    6.97
   7   4  -7  122.68   11.53
   7   4  -8  145.01    8.11
   7   4  -9  114.67   13.44
   7   4 -10   65.84   11.46
   7   4 -11   10.61    3.19
   7   4 -12   75.54    5.99
   7   4 -13   68.41   10.59
   7   4 -14   95.86    7.97
   7   4 -15   56.64    5.41
   7   4 -16   26.41    5.22
   7   4 -17   87.05    7.32
   7   4 -18   58.92    5.99
   7   4 -19   59.29    6.84
   7   4 -20  144.70    9.02
   7   4 -21    6.95    3.45
   7   4 -22   14.53    4.19
   7   4 -23    6.75    4.35
   7   4 -24   70.10    8.43
   7   4 -25   27.20    6.12
   7   4 -26   15.39    5.15
   7   4 -27    4.61    3.70
   7   4 -28   21.24    5.17
   7   4 -29   13.78    4.68
   7   4 -30  119.55   17.00
   7   4 -31   51.53   11.70
   7   4 -32   18.09   19.46
   7   4 -33   54.44   16.58
   7   4 -34  119.37   15.83
   7   4 -35   26.15   10.27
   7   4 -36   19.23   10.18
   8   4  36   24.27    6.78
   8   4  35   20.52    4.93
   8   4  34    9.78    4.34
   8   4  33   33.68    6.65
   8   4  32   14.41    7.76
   8   4  31   11.56    4.26
   8   4  30  147.54   13.06
   8   4  29   56.99    7.01
   8   4  28   10.78    3.96
   8   4  27   11.96    4.17
   8   4  26   13.05    4.10
   8   4  25    4.58    4.48
   8   4  24   12.42    3.70
   8   4  23   10.75    3.71
   8   4  22   58.18    5.63
   8   4  21    9.06    3.51
   8   4  20   42.84    5.71
   8   4  19    7.07    3.84
   8   4  18  338.84   12.80
   8   4  17   14.98    3.24
   8   4  16    3.60    2.96
   8   4  15   10.04    3.17
   8   4  14   52.66    6.36
   8   4  13   10.67    3.17
   8   4  12   71.79   11.34
   8   4  11   31.05    3.80
   8   4  10  108.03    7.71
   8   4   9   -2.09    6.49
   8   4   8   60.86    7.36
   8   4   7  240.20   15.04
   8   4   6  109.23    8.47
   8   4   5    5.27    3.16
   8   4   4   14.74    4.37
   8   4   3   82.41    6.48
   8   4   2   74.84    6.20
   8   4   1   66.54   13.76
   8   4   0   -3.97    5.53
   8   4  -1   39.25    9.72
   8   4  -2   86.32   13.86
   8   4  -3   88.68   13.84
   8   4  -4   20.95    6.00
   8   4  -5    0.04    3.64
   8   4  -6  107.82    8.40
   8   4  -7  241.28   11.26
   8   4  -8   62.11    5.14
   8   4  -9    3.03    2.66
   8   4 -10  125.53    8.86
   8   4 -11   22.10    5.30
   8   4 -12   75.53    6.96
   8   4 -13    7.33    3.62
   8   4 -14   60.16    5.71
   8   4 -15   12.31    3.16
   8   4 -16    4.11    3.51
   8   4 -17    2.48    3.70
   8   4 -18  345.15   14.32
   8   4 -19    0.40    3.23
   8   4 -20   48.47    5.79
   8   4 -21    5.01    4.12
   8   4 -22   47.97    7.30
   8   4 -23   13.22    4.14
   8   4 -24    1.44    3.51
   8   4 -25    7.46    4.38
   8   4 -26   16.90   16.58
   8   4 -27   16.24    8.41
   8   4 -28    9.58    4.92
   8   4 -29   61.08   11.14
   8   4 -30  143.02   16.78
   8   4 -31   13.59    7.78
   8   4 -32   -0.03   10.28
   8   4 -33   49.37   11.85
   8   4 -34   15.79    9.36
   8   4 -35   27.98   10.21
   8   4 -36   31.78    9.96
   9   4  35   54.60    7.59
   9   4  34   45.59    9.15
   9   4  33   75.49    8.01
   9   4  32   39.06    5.70
   9   4  31  105.89    8.38
   9   4  30   12.55    5.79
   9   4  29  140.60   13.80
   9   4  28   21.88    4.46
   9   4  27   14.00    3.97
   9   4  26   11.35    3.92
   9   4  25   19.66    4.04
   9   4  24    9.93    3.60
   9   4  23   17.43    4.25
   9   4  22   68.54    6.14
   9   4  21  113.17    8.82
   9   4  20   41.69    5.71
   9   4  19  270.93   11.33
   9   4  18   66.55    6.36
   9   4  17  150.94   11.64
   9   4  16   50.97    5.73
   9   4  15    4.47    3.13
   9   4  14   57.35    5.56
   9   4  13   52.06    5.33
   9   4  12   32.26    5.07
   9   4  11   11.49    3.89
   9   4  10    6.89    3.27
   9   4   9   30.46    5.60
   9   4   8    2.09    2.74
   9   4   7  112.18    7.39
   9   4   6   18.89    3.78
   9   4   5   30.02    4.20
   9   4   4   27.81    4.11
   9   4   3   35.81    5.85
   9   4   2   62.14    6.68
   9   4   1   10.54    4.96
   9   4   0   28.69    6.82
   9   4  -1   11.71    5.95
   9   4  -2   54.40    5.86
   9   4  -3   36.78    6.36
   9   4  -4   24.62    4.52
   9   4  -5   35.92    4.19
   9   4  -6   17.76    3.53
   9   4  -7  111.86    6.95
   9   4  -8    5.55    3.11
   9   4  -9   33.36    4.54
   9   4 -10    5.58    4.84
   9   4 -11    9.06    3.67
   9   4 -12   34.68    5.74
   9   4 -13   55.91    6.73
   9   4 -14   68.58    5.68
   9   4 -15    5.67    3.61
   9   4 -16   58.62    5.99
   9   4 -17  136.37    9.84
   9   4 -18   78.33    7.25
   9   4 -19  268.98   24.87
   9   4 -20   40.05    5.30
   9   4 -21  100.29    8.34
   9   4 -22   63.59    6.82
   9   4 -23   28.58    5.08
   9   4 -24    6.76    4.68
   9   4 -25   25.24    5.58
   9   4 -26    8.49    7.17
   9   4 -27    5.62    6.08
   9   4 -28   27.22    7.76
   9   4 -29   92.53   13.78
   9   4 -30    1.31    9.06
   9   4 -31   86.41   40.45
   9   4 -32   67.98   12.62
   9   4 -33   77.25   26.98
   9   4 -34   34.36   14.19
   9   4 -35   61.11   12.64
  10   4  34   25.98    5.75
  10   4  33    2.27    4.63
  10   4  32  109.20    9.88
  10   4  31   32.58    5.57
  10   4  30  107.80    9.68
  10   4  29   44.27    5.71
  10   4  28   23.90    4.71
  10   4  27   41.96    6.71
  10   4  26   47.17    6.87
  10   4  25   57.07    6.17
  10   4  24    0.96    3.28
  10   4  23   58.17    8.05
  10   4  22   66.94    8.49
  10   4  21   84.54    7.56
  10   4  20   18.50    4.67
  10   4  19  132.59    9.37
  10   4  18  124.15    8.69
  10   4  17   21.28    4.55
  10   4  16    9.74    4.59
  10   4  15   24.21    5.30
  10   4  14   41.71    6.88
  10   4  13   47.58    6.22
  10   4  12    5.34    3.24
  10   4  11   45.84    5.88
  10   4  10   13.84    4.07
  10   4   9   42.40    6.28
  10   4   8   32.53    6.12
  10   4   7   31.86    5.21
  10   4   6   13.22    5.07
  10   4   5    7.14    4.54
  10   4   4   12.72    3.90
  10   4   3   28.02    7.70
  10   4   2   26.74    4.67
  10   4   1   10.58    6.81
  10   4   0   88.44    8.04
  10   4  -1   12.76    3.59
  10   4  -2   28.68    6.22
  10   4  -3   25.95    7.80
  10   4  -4   23.37    4.91
  10   4  -5   12.32    4.44
  10   4  -6   18.15    3.99
  10   4  -7   29.70    4.14
  10   4  -8   24.08    3.68
  10   4  -9   50.12    7.43
  10   4 -10   23.92    4.27
  10   4 -11   46.79    5.70
  10   4 -12    2.10    3.85
  10   4 -13   48.98    5.19
  10   4 -14   44.62    5.71
  10   4 -15   27.15    4.18
  10   4 -16   14.56    5.80
  10   4 -17   31.22    6.85
  10   4 -18  107.87   14.53
  10   4 -19  126.83    8.84
  10   4 -20   11.65    4.00
  10   4 -21   76.96    7.43
  10   4 -22   64.04    6.86
  10   4 -23   45.13    7.85
  10   4 -24    2.03    4.88
  10   4 -25   61.19   12.79
  10   4 -26   46.94    9.45
  10   4 -27   47.55    9.85
  10   4 -28   20.83   15.54
  10   4 -29   25.83   11.30
  10   4 -30  118.19   16.02
  10   4 -31   19.90   19.54
  10   4 -32  105.29   15.09
  10   4 -33    2.64    7.36
  10   4 -34    8.16    8.82
  11   4  34   77.33    9.30
  11   4  33   19.14    5.66
  11   4  32   19.29    6.45
  11   4  31   98.39   11.26
  11   4  30   14.54    4.56
  11   4  29   27.32    4.69
  11   4  28   15.63    4.28
  11   4  27  266.07   13.05
  11   4  26   34.87    5.15
  11   4  25   33.38    4.57
  11   4  24   13.72    4.69
  11   4  23  109.92   10.11
  11   4  22    9.19    3.96
  11   4  21  108.40    8.79
  11   4  20    7.07    4.21
  11   4  19  101.27    9.44
  11   4  18   25.04    4.58
  11   4  17   59.14    6.17
  11   4  16   34.30    5.16
  11   4  15    8.47    4.59
  11   4  14  103.01    9.41
  11   4  13   39.88    5.62
  11   4  12  140.48    9.92
  11   4  11    9.73    4.10
  11   4  10   31.91    6.48
  11   4   9  140.26   24.50
  11   4   8    2.95    6.22
  11   4   7    7.26    4.87
  11   4   6  173.23   11.30
  11   4   5   38.97    6.03
  11   4   4   45.16    6.12
  11   4   3   35.94    6.28
  11   4   2    9.10    7.09
  11   4   1   12.43    4.90
  11   4   0  197.40   12.10
  11   4  -1   17.17    4.24
  11   4  -2    9.91    4.16
  11   4  -3   30.54    4.37
  11   4  -4   55.55    5.16
  11   4  -5   33.08    4.15
  11   4  -6  172.15    8.86
  11   4  -7    2.85    2.94
  11   4  -8    9.00    3.46
  11   4  -9  137.69    8.65
  11   4 -10   42.82    5.28
  11   4 -11   21.27    4.46
  11   4 -12  144.20    9.44
  11   4 -13   42.90    7.53
  11   4 -14   98.90    7.72
  11   4 -15    9.10    4.34
  11   4 -16   41.77    5.35
  11   4 -17   65.79    9.37
  11   4 -18   26.95    6.22
  11   4 -19   95.26    8.03
  11   4 -20    6.41    6.08
  11   4 -21  116.74   11.59
  11   4 -22    9.46    8.37
  11   4 -23  122.99   11.93
  11   4 -24   11.00    6.70
  11   4 -25   25.94    8.22
  11   4 -26   54.63   11.02
  11   4 -27  263.00   20.49
  11   4 -28   17.03   10.08
  11   4 -29   17.63   12.40
  11   4 -30    2.54   11.05
  11   4 -31   87.38   13.86
  11   4 -32   31.46    9.28
  11   4 -34   69.06   30.36
  12   4  33   26.17    5.77
  12   4  32   17.56    5.04
  12   4  31   41.71    6.50
  12   4  30   95.53    8.48
  12   4  29    7.27    4.11
  12   4  28   76.16    9.42
  12   4  27   75.35    8.56
  12   4  26   23.32    6.39
  12   4  25   22.29    5.15
  12   4  24   21.09    4.57
  12   4  23   82.26   11.67
  12   4  22   39.40    5.09
  12   4  21   49.42    5.97
  12   4  20   29.70    6.31
  12   4  19   91.74   10.99
  12   4  18   39.57    7.66
  12   4  17    8.48    5.22
  12   4  16   53.59    7.14
  12   4  15   20.51    6.04
  12   4  14   22.42    5.47
  12   4  13    5.96    6.86
  12   4  12   15.12    5.74
  12   4  11  129.84   17.00
  12   4  10   50.15    9.85
  12   4   9   99.37   13.89
  12   4   8    7.91    4.59
  12   4   7   11.21    4.27
  12   4   6   78.57    8.17
  12   4   5    6.91    4.15
  12   4   4   24.13    6.23
  12   4   3   14.96    5.39
  12   4   2    3.24    4.35
  12   4   1  155.35   10.38
  12   4   0   16.59    3.78
  12   4  -1  158.67   10.71
  12   4  -2    7.31    3.45
  12   4  -3   21.87    4.26
  12   4  -4   30.89    7.12
  12   4  -5   10.59    3.65
  12   4  -6   87.14    7.98
  12   4  -7   11.01    3.13
  12   4  -8    4.86    2.93
  12   4  -9   85.19    7.46
  12   4 -10   54.14    5.10
  12   4 -11  131.74   12.61
  12   4 -12   21.90    4.05
  12   4 -13   10.98    3.10
  12   4 -14   15.62    3.54
  12   4 -15   23.64    4.16
  12   4 -16   52.06    7.67
  12   4 -17   17.73    6.45
  12   4 -18   37.66    7.31
  12   4 -19   94.78   10.55
  12   4 -20    2.09    5.79
  12   4 -21   27.44   13.93
  12   4 -22   49.60   10.07
  12   4 -23   75.24   11.57
  12   4 -24   29.49   14.86
  12   4 -25   23.68   11.87
  12   4 -26   42.24   11.97
  12   4 -27   82.69   12.96
  12   4 -28   65.69   27.56
  12   4 -29    6.68    7.45
  12   4 -30  101.17   15.66
  12   4 -31   54.67   12.31
  12   4 -32   -5.66   11.57
  12   4 -33    3.55   11.27
  13   4  32    1.23   10.59
  13   4  31   51.06   13.72
  13   4  30   63.56    7.53
  13   4  29   38.98    9.06
  13   4  28   29.04    6.64
  13   4  27  148.34   11.21
  13   4  26   52.07    9.17
  13   4  25   19.30    5.57
  13   4  24   14.57    5.58
  13   4  23    9.91    4.46
  13   4  22   39.77    5.60
  13   4  21   37.67    8.05
  13   4  20   42.79    6.31
  13   4  19   34.50    4.80
  13   4  18   32.78    5.13
  13   4  17   27.65    5.17
  13   4  16   46.66   11.18
  13   4  15   37.49    7.11
  13   4  14   70.92   11.12
  13   4  13   23.09    7.37
  13   4  12   79.10    9.67
  13   4  11   64.38    8.25
  13   4  10   16.88    8.78
  13   4   9   99.45   11.37
  13   4   8   49.27    9.91
  13   4   7   43.59    6.12
  13   4   6    0.63    4.31
  13   4   5   65.95    7.96
  13   4   4   77.12    8.28
  13   4   3   12.86    6.15
  13   4   2   63.82    7.48
  13   4   1   25.18    5.58
  13   4   0   66.72    6.17
  13   4  -1   21.93    4.14
  13   4  -2   76.71    6.38
  13   4  -3   13.29    3.47
  13   4  -4   68.70    8.10
  13   4  -5   73.22    8.01
  13   4  -6    5.99    3.03
  13   4  -7   51.17    5.54
  13   4  -8   51.20    9.14
  13   4  -9   82.47   14.70
  13   4 -10   16.62    4.40
  13   4 -11   66.84    7.18
  13   4 -12   81.57    7.83
  13   4 -13   20.99    7.83
  13   4 -14   94.19   13.91
  13   4 -15   47.85    6.69
  13   4 -16   55.17    7.35
  13   4 -17   29.32    8.45
  13   4 -18   27.53    6.66
  13   4 -19   28.70   11.88
  13   4 -20   31.56   11.66
  13   4 -21   38.55    8.80
  13   4 -22   24.57   31.97
  13   4 -23   11.86    6.90
  13   4 -24   20.84   10.40
  13   4 -25   -0.72    9.86
  13   4 -26   34.53   12.05
  13   4 -27  171.34   20.60
  13   4 -28   29.15    9.57
  13   4 -29   12.66    9.48
  13   4 -30   74.84   19.01
  13   4 -31   69.42   17.69
  13   4 -32   15.67    9.73
  14   4  30    5.31    6.02
  14   4  29   56.58   10.29
  14   4  28   83.56   15.21
  14   4  27   34.66    7.47
  14   4  26   27.58    6.34
  14   4  25    8.29    4.92
  14   4  24   26.55    6.82
  14   4  23   36.57    5.87
  14   4  22   23.46    5.27
  14   4  21   61.62    8.31
  14   4  20   48.90    7.40
  14   4  19   17.09    4.47
  14   4  18   48.11    6.58
  14   4  17   27.06    7.91
  14   4  16   64.73    6.80
  14   4  15   76.24    7.95
  14   4  14    3.09    3.49
  14   4  13    2.76    5.92
  14   4  12   23.63    6.17
  14   4  11   17.42    5.21
  14   4  10    8.53    4.35
  14   4   9   88.99    8.12
  14   4   8   50.74    7.35
  14   4   7  173.36   12.19
  14   4   6   89.30   10.39
  14   4   5   65.59    9.06
  14   4   4   24.79    6.13
  14   4   3   43.62    9.13
  14   4   2   30.65    4.97
  14   4   1   45.12    5.81
  14   4   0  154.24    9.53
  14   4  -1   52.83    5.85
  14   4  -2   29.63    4.61
  14   4  -3   42.27    6.45
  14   4  -4   25.83    6.66
  14   4  -5   62.20    7.24
  14   4  -6   86.66    8.21
  14   4  -7  160.52   14.64
  14   4  -8   51.69    8.87
  14   4  -9   94.06    8.71
  14   4 -10    5.23    3.98
  14   4 -11   12.56    4.21
  14   4 -12   26.00    5.63
  14   4 -13    8.67    5.41
  14   4 -14    3.68    4.22
  14   4 -15   70.54   11.99
  14   4 -16   60.30    9.70
  14   4 -17   28.25    7.22
  14   4 -18   44.78   10.75
  14   4 -19   12.65    7.19
  14   4 -20   42.33   12.35
  14   4 -21   67.88   11.74
  14   4 -22    9.14    9.64
  14   4 -23   35.67   10.30
  14   4 -24   24.89    8.61
  14   4 -25    9.50    8.07
  14   4 -26   14.19    9.13
  14   4 -27   33.64   16.35
  14   4 -28   49.20   35.82
  14   4 -29   47.70   11.77
  14   4 -30    7.03    9.50
  15   4  29   20.93    6.62
  15   4  28   10.03   10.25
  15   4  27   53.40    8.12
  15   4  26   37.63    9.02
  15   4  25   73.23    8.71
  15   4  24   45.23    7.58
  15   4  23    9.91    7.99
  15   4  22   13.28    6.60
  15   4  21   12.17    6.64
  15   4  20   18.40    6.01
  15   4  19   49.34    7.11
  15   4  18   41.28    8.93
  15   4  17   12.48    5.55
  15   4  16   39.45    6.50
  15   4  15   66.14    6.96
  15   4  14    4.48    3.63
  15   4  13   16.32    5.02
  15   4  12   21.15    5.55
  15   4  11   20.54    5.64
  15   4  10   15.08    4.92
  15   4   9   35.64   10.47
  15   4   8   82.29   10.10
  15   4   7   39.05    5.16
  15   4   6   39.85    5.02
  15   4   5  186.24   10.11
  15   4   4   42.40    5.26
  15   4   3   45.02    4.85
  15   4   2  280.78   12.15
  15   4   1   73.99    5.79
  15   4   0   14.76    4.04
  15   4  -1   74.26    5.86
  15   4  -2  276.09   10.81
  15   4  -3   53.97    6.94
  15   4  -4   63.79    7.63
  15   4  -5  190.14   12.35
  15   4  -6   37.07    5.98
  15   4  -7   39.27    8.46
  15   4  -8   88.81    8.57
  15   4  -9   19.43    6.59
  15   4 -10    7.18    4.55
  15   4 -11   22.40    6.66
  15   4 -12   26.17    8.69
  15   4 -13   27.25    7.07
  15   4 -14    5.89    8.22
  15   4 -15   71.15   10.15
  15   4 -16   47.87    7.35
  15   4 -17    7.61    6.61
  15   4 -18   57.41   13.74
  15   4 -19   36.11   11.71
  15   4 -20   18.57   10.27
  15   4 -21   -1.30   10.23
  15   4 -22   16.45   10.96
  15   4 -23    6.15   10.76
  15   4 -24   55.90   11.31
  15   4 -25  110.06   24.72
  15   4 -26   38.88   10.60
  15   4 -27   53.70   13.88
  15   4 -28   -0.70   11.12
  15   4 -29   22.31   14.06
  16   4  27    6.95    8.91
  16   4  26   57.12    8.10
  16   4  25    6.32    5.73
  16   4  24   11.28    7.27
  16   4  23   56.39    7.90
  16   4  22   28.87    6.79
  16   4  21   46.38    9.45
  16   4  20   11.61    5.03
  16   4  19    5.71    6.69
  16   4  18   49.42    8.25
  16   4  17    5.92    4.44
  16   4  16   23.21    5.80
  16   4  15   44.97    6.83
  16   4  14   23.60    5.66
  16   4  13   20.23    5.32
  16   4  12   48.73    9.08
  16   4  11   44.21    6.60
  16   4  10   32.80    7.59
  16   4   9   14.47    4.97
  16   4   8   26.82    4.52
  16   4   7   22.45    4.49
  16   4   6  100.32    7.30
  16   4   5   54.79    6.27
  16   4   4  102.23    7.83
  16   4   3    6.54    4.13
  16   4   2   22.08    3.96
  16   4   1  104.44    8.27
  16   4   0  186.78   10.07
  16   4  -1  107.76   11.58
  16   4  -2   24.46    6.47
  16   4  -3    5.26    4.73
  16   4  -4  136.90   12.57
  16   4  -5   55.14    9.55
  16   4  -6   98.15    9.30
  16   4  -7   23.28    5.75
  16   4  -8   21.03    5.40
  16   4  -9   11.24    4.85
  16   4 -10   40.80    6.82
  16   4 -11   42.94    7.04
  16   4 -12   44.44    7.34
  16   4 -13   21.81   11.41
  16   4 -14   26.17   10.07
  16   4 -15   37.76    8.90
  16   4 -16   20.83   10.04
  16   4 -17   18.75    8.19
  16   4 -18   56.73   10.99
  16   4 -19    8.66   18.85
  16   4 -20   16.49   22.16
  16   4 -21   28.33    8.90
  16   4 -22   12.72    8.85
  16   4 -23   57.65   18.49
  16   4 -24   36.65   18.45
  16   4 -25   16.63    9.31
  16   4 -26   70.64   13.54
  16   4 -27   18.57   14.57
  17   4  26    9.22    5.90
  17   4  25    7.92    9.99
  17   4  24   34.19   12.75
  17   4  23   30.67    6.64
  17   4  22   32.41    7.51
  17   4  21    9.90    8.12
  17   4  20   20.87    7.84
  17   4  19    6.23    4.69
  17   4  18    1.70    7.18
  17   4  17   21.84    5.96
  17   4  16   43.37    8.19
  17   4  15   14.22    6.42
  17   4  14    1.37    6.95
  17   4  13   35.98   12.83
  17   4  12    7.02    6.73
  17   4  11    2.56    5.39
  17   4  10   58.12    6.46
  17   4   9   79.53    7.77
  17   4   8   15.91    3.93
  17   4   7   14.40    4.36
  17   4   6  155.59    9.06
  17   4   5   88.91    6.78
  17   4   4   36.53    6.04
  17   4   3  131.58    8.33
  17   4   2   64.03    5.69
  17   4   1  207.44   15.14
  17   4   0   22.66    9.79
  17   4  -1  204.10   20.07
  17   4  -2   68.56    8.76
  17   4  -3  149.43   17.92
  17   4  -4   32.69    6.60
  17   4  -5   77.65    9.09
  17   4  -6  173.20   13.27
  17   4  -7   13.65    5.01
  17   4  -8    6.03    4.81
  17   4  -9   57.69    9.06
  17   4 -10   54.36    8.45
  17   4 -11    9.86   12.66
  17   4 -12    5.00    5.65
  17   4 -13   47.76    9.49
  17   4 -14    3.74    7.98
  17   4 -15   20.02    7.82
  17   4 -16   44.18    9.57
  17   4 -17   26.41   10.37
  17   4 -18    4.54    8.28
  17   4 -19    8.72   12.57
  17   4 -20   15.43    8.36
  17   4 -21   16.11    8.54
  17   4 -22   48.80   16.54
  17   4 -23   13.57   20.74
  17   4 -24   42.57   11.50
  17   4 -25   31.29   11.02
  17   4 -26    5.73    9.26
  18   4  24   41.62    7.32
  18   4  23   44.88   11.18
  18   4  22   18.24    5.88
  18   4  21   24.45    9.12
  18   4  20   27.22   11.30
  18   4  19    6.86    8.85
  18   4  18   12.50    7.73
  18   4  17    7.35    6.75
  18   4  16    0.34    4.70
  18   4  15   13.32    8.61
  18   4  14   15.67    6.49
  18   4  13   31.76    9.13
  18   4  12   54.67    7.53
  18   4  11   66.87    7.95
  18   4  10   30.96    6.12
  18   4   9   14.61    4.57
  18   4   8    8.00    5.62
  18   4   7   34.24    5.55
  18   4   6  173.14   14.98
  18   4   5   21.93    5.19
  18   4   4   72.01    6.34
  18   4   3   59.61    5.75
  18   4   2  115.16   17.13
  18   4   1  184.37   20.74
  18   4   0   79.06   10.52
  18   4  -1  186.69   14.64
  18   4  -2  144.81   13.31
  18   4  -3   69.14    9.27
  18   4  -4   87.80   10.65
  18   4  -5   27.20    6.77
  18   4  -6  153.98   14.02
  18   4  -7   35.30   12.27
  18   4  -8   20.59    6.95
  18   4  -9   10.32    7.30
  18   4 -10   31.71   23.47
  18   4 -11   75.19   11.45
  18   4 -12   38.43   11.63
  18   4 -13   11.49    8.60
  18   4 -14   11.84   19.72
  18   4 -15   44.69   44.43
  18   4 -16    7.15    6.97
  18   4 -17    3.75    6.87
  18   4 -18    5.95   11.18
  18   4 -19   22.33   10.04
  18   4 -20    5.11   15.61
  18   4 -21    7.63    9.80
  18   4 -22   17.16   24.69
  18   4 -23   50.29   11.97
  18   4 -24   16.83   15.02
  19   4  22    0.67   13.82
  19   4  21   16.60    5.46
  19   4  20   -6.59   18.34
  19   4  19   20.80    6.73
  19   4  18   18.56    5.45
  19   4  17    8.43    5.27
  19   4  16   32.84    6.90
  19   4  15   20.75    8.73
  19   4  14   10.88    4.80
  19   4  13   16.76    6.04
  19   4  12   22.28    5.57
  19   4  11   19.31    4.97
  19   4  10  146.72   11.65
  19   4   9    3.02    3.47
  19   4   8   22.92    8.08
  19   4   7   82.59    7.89
  19   4   6   75.13    7.60
  19   4   5    8.22    6.82
  19   4   4   71.35   14.34
  19   4   3   69.45   14.60
  19   4   2  116.73   18.06
  19   4   1   63.85   16.34
  19   4   0   89.63   19.21
  19   4  -1   61.29   10.68
  19   4  -2  129.05   14.68
  19   4  -3   67.08   18.88
  19   4  -4   97.52   13.04
  19   4  -5    4.91    5.98
  19   4  -6   60.05   10.94
  19   4  -7  118.99   20.06
  19   4  -8   41.67   27.43
  19   4  -9    0.60    5.58
  19   4 -10  139.08   16.79
  19   4 -11   11.87    7.75
  19   4 -12   14.13   10.62
  19   4 -13   11.45    7.57
  19   4 -14   12.44    8.07
  19   4 -15   10.71   22.09
  19   4 -16   46.90   14.80
  19   4 -17    3.53   12.35
  19   4 -18    8.41   10.76
  19   4 -19   24.68   14.48
  19   4 -20    9.38    8.57
  19   4 -21   15.20    8.88
  19   4 -22    3.87    8.97
  20   4  19   10.10    6.11
  20   4  18   31.60    8.00
  20   4  17   22.22    9.27
  20   4  16    0.20    5.64
  20   4  15   26.50    6.32
  20   4  14   11.78    7.59
  20   4  13   17.88    8.44
  20   4  12   10.13    7.52
  20   4  11   16.12    7.59
  20   4  10   36.96   20.59
  20   4   9   -2.81   10.05
  20   4   8   -1.03   12.55
  20   4   7   86.60    7.71
  20   4   6   70.80    7.05
  20   4   5   49.28    9.30
  20   4   4   23.33    6.80
  20   4   3   75.84   11.90
  20   4   2   64.94   20.88
  20   4   1   50.90    9.43
  20   4   0    6.13    6.04
  20   4  -1   66.62   16.95
  20   4  -2   52.20   10.42
  20   4  -3   55.65   10.74
  20   4  -4   18.23    7.62
  20   4  -5   43.10    9.59
  20   4  -6   50.19   17.61
  20   4  -7   84.32   15.09
  20   4  -8   15.49    7.53
  20   4  -9    1.61    6.77
  20   4 -10   17.30    8.01
  20   4 -11    9.34    8.08
  20   4 -12    9.18    9.87
  20   4 -13   18.91    8.75
  20   4 -14   11.40   18.66
  20   4 -15   16.84    9.52
  20   4 -16    0.61   12.31
  20   4 -17   52.18   20.94
  20   4 -18   50.63   11.81
  20   4 -19    8.04   21.20
  21   4  15   14.29    5.76
  21   4  14   17.10   10.20
  21   4  13   27.17   11.08
  21   4  12   49.95   11.75
  21   4  11   13.47    6.98
  21   4  10    5.09    5.15
  21   4   9   27.95    7.00
  21   4   8   16.41    6.36
  21   4   7   55.16    6.72
  21   4   6  152.29   36.09
  21   4   5   49.58   13.47
  21   4   4   18.01   16.07
  21   4   3   29.16   18.87
  21   4   2   39.57   11.49
  21   4   1   21.61    8.40
  21   4   0    0.55    9.13
  21   4  -1   33.40    9.24
  21   4  -2   16.65    8.59
  21   4  -3   26.45    9.47
  21   4  -4    7.21   11.07
  21   4  -5   33.54   12.74
  21   4  -6  186.88   26.06
  21   4  -7   47.54   10.51
  21   4  -8   16.37   10.86
  21   4  -9   36.30    9.74
  21   4 -10   15.12   12.52
  21   4 -11    9.40   12.37
  21   4 -12   28.72   12.86
  21   4 -13   40.07   10.83
  21   4 -14   -7.59    9.90
  21   4 -15   17.06    8.88
  21   4 -16  -12.46   15.91
  22   4  11   47.53    9.41
  22   4  10    6.92    9.13
  22   4   9   21.62    4.95
  22   4   8   18.78    8.70
  22   4   7   18.31   11.15
  22   4   6   57.25   11.07
  22   4   5   22.65    7.86
  22   4   4   -3.48   29.00
  22   4   3   27.43    9.64
  22   4   2   33.91   10.21
  22   4   1   51.81   11.48
  22   4   0   75.89   13.06
  22   4  -1   52.00   23.52
  22   4  -2   14.08   10.27
  22   4  -3   15.09   31.45
  22   4  -4    5.67   22.45
  22   4  -5   42.34   23.04
  22   4  -6   45.45   11.02
  22   4  -7   12.40   15.01
  22   4  -8   24.51   16.20
  22   4  -9   14.71   25.10
  22   4 -10   29.11   10.02
  22   4 -11   70.10   18.28
  23   4   3   11.82   12.19
  23   4   2   21.09   13.13
  23   4   1   48.57   40.43
  23   4   0   16.30    8.70
  23   4  -1   62.12   13.08
  23   4  -2   10.19   13.90
  23   4  -3   11.18   12.70
   0   5  31    4.69   14.18
   0   5  30   41.91   19.09
   0   5  29   -4.47   19.15
   0   5  28   45.31   40.55
   0   5  27    4.28   14.55
   0   5  26    2.07   22.46
   0   5  25    6.49    7.87
   0   5  24    9.98    7.54
   0   5  23   12.19    7.17
   0   5  22   52.28   11.79
   0   5  21   -2.44    9.44
   0   5  20   42.66    8.28
   0   5  19    6.86    5.69
   0   5  18   46.69   40.37
   0   5  17    1.58    5.34
   0   5  16    8.20    6.32
   0   5  15   -3.61    9.09
   0   5  14   28.58    8.79
   0   5  13  -11.08    8.00
   0   5  12   11.68    5.28
   0   5  11    7.87    5.53
   0   5  10   49.83   10.44
   0   5   9   -2.70   16.98
   0   5   8   83.60   12.81
   0   5   7    7.32   10.34
   0   5   6 1819.51   72.24
   0   5   5   29.32   41.00
   0   5   4  113.44   12.87
   0   5   3   -4.17    6.73
   0   5   2  189.30   16.58
   0   5   1    0.81    4.71
   0   5   0  121.86   12.84
   0   5  -1   -1.82    8.06
   0   5  -2  199.33   15.72
   0   5  -3    0.62    4.53
   0   5  -4  127.44   12.54
   0   5  -5    4.22    9.35
   0   5  -6 1848.78  192.67
   0   5  -7   16.16   14.61
   0   5  -8   83.77   24.69
   0   5  -9    1.83    4.55
   0   5 -10   49.22   12.02
   0   5 -11    9.03    4.69
   0   5 -12   15.19    9.00
   0   5 -13    6.08    8.59
   0   5 -14   31.33   12.36
   0   5 -15   -0.56    7.89
   0   5 -16   10.80    9.35
   0   5 -17    8.00    8.80
   0   5 -18   39.91   14.12
   0   5 -19   18.40   10.53
   0   5 -20   27.74   10.77
   0   5 -21   14.47   10.31
   0   5 -22   80.10   16.68
   0   5 -23   -8.28    8.16
   0   5 -25    6.05    7.92
   0   5 -26   -0.59    9.35
   0   5 -27    1.30    8.68
   0   5 -28   40.19   15.27
   0   5 -29    2.82    9.98
   0   5 -30   42.37   13.72
   1   5  31   47.37   12.42
   1   5  30   23.20   11.01
   1   5  29   38.70   13.69
   1   5  28   12.92    6.25
   1   5  27   11.49    5.87
   1   5  26    9.73    8.64
   1   5  25   40.28    7.55
   1   5  24   16.20    9.96
   1   5  23   11.07    5.35
   1   5  22   35.05    7.29
   1   5  21   26.33    7.02
   1   5  20   10.96    4.71
   1   5  19   37.06    6.03
   1   5  18   55.30    6.92
   1   5  17    1.88    4.98
   1   5  16   11.89    4.45
   1   5  15    1.58    5.28
   1   5  14   21.20    5.61
   1   5  13   27.91    5.54
   1   5  12   11.36    4.92
   1   5  11   95.66   19.42
   1   5  10   29.76   12.02
   1   5   9   24.86    4.89
   1   5   8    4.96    3.90
   1   5   7   44.52   11.83
   1   5   6  546.11   25.51
   1   5   5  311.66   14.98
   1   5   4  152.40   13.94
   1   5   3   40.77    7.69
   1   5   2  174.21   11.29
   1   5   1   20.20    4.76
   1   5   0  125.24   17.45
   1   5  -1   26.02    5.63
   1   5  -2  165.40   12.95
   1   5  -3   35.12    8.71
   1   5  -4  169.69   17.49
   1   5  -5  323.82   14.18
   1   5  -6  574.19   21.08
   1   5  -7   54.03    9.53
   1   5  -8    8.47    4.09
   1   5  -9   20.84    4.09
   1   5 -10   32.99    5.38
   1   5 -11   90.95    7.85
   1   5 -12   24.81    7.71
   1   5 -13   25.14   10.08
   1   5 -14   19.08    7.78
   1   5 -15    5.33    7.45
   1   5 -16   11.36    6.62
   1   5 -17    6.54   18.82
   1   5 -18   56.91   10.35
   1   5 -19   33.12    8.61
   1   5 -20    9.23    6.70
   1   5 -21   24.70    7.59
   1   5 -22   15.03    9.45
   1   5 -23    9.78   19.59
   1   5 -24   14.34   13.11
   1   5 -25   58.69   11.08
   1   5 -26   10.02   14.16
   1   5 -27    9.81   15.39
   1   5 -28    5.53   11.03
   1   5 -29   40.55    9.14
   1   5 -30    1.58    9.78
   1   5 -31   10.02   11.85
   2   5  31   35.71   11.59
   2   5  30   46.12   11.40
   2   5  29   -0.24   11.81
   2   5  28    2.66    5.79
   2   5  27   22.43    9.73
   2   5  26    1.92    5.51
   2   5  25   -2.96   19.07
   2   5  24   18.83    7.12
   2   5  23   19.22    7.59
   2   5  22   29.32   11.94
   2   5  21   18.07    5.49
   2   5  20   37.73    6.26
   2   5  19   98.99   15.17
   2   5  18   97.77    8.81
   2   5  17    6.41    3.40
   2   5  16    1.43    3.60
   2   5  15    8.24    5.50
   2   5  14   22.34    5.43
   2   5  13   72.22    7.82
   2   5  12   -2.23    6.49
   2   5  11  153.97   12.07
   2   5  10    8.89    5.47
   2   5   9   66.14    7.72
   2   5   8   88.95   25.72
   2   5   7   24.40    5.07
   2   5   6   51.06   10.50
   2   5   5  163.31   14.41
   2   5   4   62.98    7.23
   2   5   3  160.28   10.92
   2   5   2   58.36    6.66
   2   5   1   49.71    6.41
   2   5   0   54.73    9.13
   2   5  -1   39.58   12.52
   2   5  -2   75.48    7.17
   2   5  -3  168.17   12.50
   2   5  -4   58.83    6.40
   2   5  -5  182.10   11.45
   2   5  -6   41.20    5.61
   2   5  -7   23.29    6.20
   2   5  -8   88.16   11.95
   2   5  -9   79.76    7.08
   2   5 -10    5.33    3.58
   2   5 -11  156.28   16.76
   2   5 -12   -0.54    7.65
   2   5 -13   78.58   17.27
   2   5 -14   21.57   16.32
   2   5 -15   10.99    6.06
   2   5 -16    8.82   11.89
   2   5 -17    2.79    7.90
   2   5 -18  110.68   13.79
   2   5 -19   97.55   13.39
   2   5 -20   50.82   12.65
   2   5 -21   30.93    8.10
   2   5 -22   23.11    6.72
   2   5 -23   27.42    8.05
   2   5 -24   24.21   10.31
   2   5 -25    6.21    6.33
   2   5 -26   14.77    7.10
   2   5 -27    1.99    9.94
   2   5 -28   10.23    7.05
   2   5 -29   -3.06    8.68
   2   5 -30   36.41   12.34
   2   5 -31   24.31   11.07
   3   5  31   55.28   22.84
   3   5  30  100.91   22.19
   3   5  29   29.05   11.55
   3   5  28   26.16    9.32
   3   5  27   22.80    7.22
   3   5  26   12.16    7.39
   3   5  25    8.06    7.47
   3   5  24   52.09   19.19
   3   5  23   17.38    6.54
   3   5  22   21.71    6.26
   3   5  21   16.89    6.28
   3   5  20   43.49    7.44
   3   5  19   28.52    5.94
   3   5  18   16.87    4.76
   3   5  17   23.68    4.95
   3   5  16   22.83    5.18
   3   5  15   36.04    7.80
   3   5  14    9.64    5.71
   3   5  13   31.32    9.86
   3   5  12   40.79    6.04
   3   5  11   40.09    8.73
   3   5  10   14.36    4.48
   3   5   9  144.55   21.60
   3   5   8   75.89    8.68
   3   5   7  104.27   10.23
   3   5   6   36.19    5.86
   3   5   5  146.97   10.65
   3   5   4  282.15   15.88
   3   5   3   25.38    6.69
   3   5   2    8.15    5.16
   3   5   1  128.99    9.62
   3   5   0    1.82    3.17
   3   5  -1  128.45   22.47
   3   5  -2    5.29    4.18
   3   5  -3   14.91    3.94
   3   5  -4  306.97   20.45
   3   5  -5  144.57    9.41
   3   5  -6   39.17    5.71
   3   5  -7  104.38   10.44
   3   5  -8   72.21    7.01
   3   5  -9  193.17   18.21
   3   5 -10   17.05    4.30
   3   5 -11   30.27    5.96
   3   5 -12   36.80   13.97
   3   5 -13   42.46    7.38
   3   5 -14    9.98    5.99
   3   5 -15   28.89   16.86
   3   5 -16   23.44    7.75
   3   5 -17   18.51    7.31
   3   5 -18   35.79   11.24
   3   5 -19   22.77   18.42
   3   5 -20   51.65   15.66
   3   5 -21    6.11   16.36
   3   5 -22   25.84    7.27
   3   5 -23   20.11   15.20
   3   5 -24   52.23   10.46
   3   5 -25    0.83   10.63
   3   5 -26   12.66   18.18
   3   5 -27   30.38   10.43
   3   5 -28   24.54   11.09
   3   5 -29    3.02    8.14
   3   5 -30   54.89   14.55
   3   5 -31   24.67   10.18
   4   5  31   25.01   22.30
   4   5  30   36.86    9.72
   4   5  29   44.98   10.36
   4   5  28   28.54   10.01
   4   5  27   17.45    6.59
   4   5  26   42.06   11.63
   4   5  25   75.39    9.79
   4   5  24    5.30    9.75
   4   5  23   40.69    9.66
   4   5  22   23.50    6.36
   4   5  21    3.52    7.18
   4   5  20   -0.73    8.58
   4   5  19   11.52    5.62
   4   5  18    2.46    3.63
   4   5  17    6.97    4.59
   4   5  16   47.10    6.96
   4   5  15   23.87    6.04
   4   5  14  115.16   10.05
   4   5  13   41.54    6.06
   4   5  12   36.30    8.06
   4   5  11    0.50    3.67
   4   5  10   45.19    6.89
   4   5   9   25.06    5.22
   4   5   8   13.98    6.52
   4   5   7  110.30   13.07
   4   5   6   27.92    5.63
   4   5   5   59.73    7.75
   4   5   4    7.24    5.12
   4   5   3   13.25    4.73
   4   5   2   65.88    9.95
   4   5   1  135.27   10.09
   4   5   0  208.65   13.76
   4   5  -1  147.23   10.91
   4   5  -2   76.19    7.18
   4   5  -3   17.55    8.87
   4   5  -4   13.51    5.79
   4   5  -5   68.20    9.26
   4   5  -6   19.61    4.22
   4   5  -7  100.63    8.22
   4   5  -8   16.60    4.26
   4   5  -9   27.65    9.09
   4   5 -10   44.25    7.16
   4   5 -11   -0.74   15.86
   4   5 -12   33.29   13.28
   4   5 -13   38.39   10.61
   4   5 -14  127.04   11.62
   4   5 -15   23.30   11.37
   4   5 -16   66.41   22.58
   4   5 -17   29.24   13.22
   4   5 -18   11.26    7.59
   4   5 -19   10.93    6.37
   4   5 -20    7.95    5.69
   4   5 -21   12.14    6.78
   4   5 -22   45.21    8.87
   4   5 -23   25.54   20.16
   4   5 -24   11.35    9.58
   4   5 -25   72.45   14.80
   4   5 -26   42.91   11.48
   4   5 -27   10.74    7.27
   4   5 -28   19.05    9.37
   4   5 -29   50.13   12.19
   4   5 -31   -5.16    7.68
   5   5  30   74.89   12.15
   5   5  29    8.64   15.21
   5   5  28   78.32   15.87
   5   5  27   -0.57   19.17
   5   5  26    5.16    6.80
   5   5  25    9.59    5.93
   5   5  24    8.38    5.41
   5   5  23   37.22    6.92
   5   5  22   20.12    7.38
   5   5  21   40.33    7.93
   5   5  20    7.81    4.32
   5   5  19    9.60    5.09
   5   5  18   27.31    7.17
   5   5  17   13.13    5.14
   5   5  16   13.40    5.18
   5   5  15    6.38    4.30
   5   5  14   15.77    6.45
   5   5  13   17.01    6.57
   5   5  12   20.60    5.07
   5   5  11   17.81    4.75
   5   5  10    2.27    4.31
   5   5   9  107.04    9.15
   5   5   8   -0.47   10.90
   5   5   7   25.68    5.66
   5   5   6  117.86   10.10
   5   5   5  217.78   13.29
   5   5   4    9.20    5.47
   5   5   3   58.73   12.62
   5   5   2   40.04    7.53
   5   5   1   18.90    5.36
   5   5   0   82.30    9.43
   5   5  -1    9.18    3.64
   5   5  -2   35.51    5.18
   5   5  -3   48.70    7.78
   5   5  -4   -0.16    9.59
   5   5  -5  210.41   19.34
   5   5  -6  144.06   15.62
   5   5  -7   30.64    6.79
   5   5  -8    4.97    4.06
   5   5  -9   98.41   14.58
   5   5 -10    3.55    3.94
   5   5 -11   18.58    4.87
   5   5 -12   15.65    7.16
   5   5 -13   19.52    6.03
   5   5 -14   13.40    7.91
   5   5 -15   -0.35    8.24
   5   5 -16   13.08    4.41
   5   5 -17   20.00    9.84
   5   5 -18   34.76    7.00
   5   5 -19    4.12    4.05
   5   5 -20   16.23   13.02
   5   5 -21   41.00    7.55
   5   5 -22   35.69   11.50
   5   5 -23   43.64   10.62
   5   5 -24    1.36    5.36
   5   5 -25   20.69    6.89
   5   5 -26   12.47    6.68
   5   5 -27    6.71    6.65
   5   5 -28   90.53   12.09
   5   5 -29   -5.35    9.04
   5   5 -30   92.64   16.57
   6   5  30   10.83    9.45
   6   5  29   11.33    8.85
   6   5  28   10.83    9.38
   6   5  27   45.90   10.26
   6   5  26   20.03    9.36
   6   5  25   20.26   10.04
   6   5  24   39.19    7.89
   6   5  23   57.54    8.79
   6   5  22   -0.08   10.39
   6   5  21    5.37    5.73
   6   5  20   22.68    6.14
   6   5  19   45.94    8.79
   6   5  18   37.41    7.69
   6   5  17   13.52    6.77
   6   5  16   47.57    8.70
   6   5  15    4.62    4.35
   6   5  14   21.23    7.95
   6   5  13    2.61    4.40
   6   5  12   49.55    6.69
   6   5  11   49.76    7.93
   6   5  10    4.46    7.85
   6   5   9   35.27    5.64
   6   5   8   31.11    5.57
   6   5   7   26.98    5.59
   6   5   6   17.01    5.19
   6   5   5   39.06    7.00
   6   5   4   40.17    5.89
   6   5   3   41.53    7.13
   6   5   2   17.14    5.09
   6   5   1    1.52    4.57
   6   5   0   51.81    6.15
   6   5  -1    6.17    5.11
   6   5  -2   19.63    8.53
   6   5  -3   30.89    6.81
   6   5  -4   34.04   10.45
   6   5  -5   33.26    8.70
   6   5  -6   19.18    7.55
   6   5  -7   22.85    7.66
   6   5  -8   34.79    5.07
   6   5  -9   39.18    5.23
   6   5 -10    1.02    3.32
   6   5 -11   67.20    9.59
   6   5 -12   57.13    6.34
   6   5 -13    9.10    3.85
   6   5 -14   21.60    6.71
   6   5 -15   11.55    6.40
   6   5 -16   52.72    9.92
   6   5 -17    9.15    7.46
   6   5 -18   24.84    6.06
   6   5 -19   38.32   11.77
   6   5 -20   27.51    5.96
   6   5 -21   10.27    5.62
   6   5 -22   16.83    5.57
   6   5 -23   83.93   19.00
   6   5 -24   42.39   10.52
   6   5 -25    2.96    5.90
   6   5 -26   29.90   14.26
   6   5 -27   42.31   21.36
   6   5 -28    9.64   14.60
   6   5 -29   38.83   11.55
   6   5 -30   18.64   13.93
   7   5  29   35.14   20.47
   7   5  28   22.74   16.16
   7   5  27   60.06   19.75
   7   5  26   43.89   10.10
   7   5  25   23.70    8.71
   7   5  24   65.26   13.69
   7   5  23   40.06    8.62
   7   5  22    5.86    5.21
   7   5  21    5.53    5.95
   7   5  20    7.77   11.31
   7   5  19    8.52    9.90
   7   5  18    1.02    5.41
   7   5  17   18.29    6.49
   7   5  16   17.63    5.38
   7   5  15    2.74    6.07
   7   5  14   27.17    6.54
   7   5  13   81.61    9.14
   7   5  12   70.25    8.15
   7   5  11  167.74   12.34
   7   5  10   44.88    6.26
   7   5   9   19.06    6.88
   7   5   8   13.92    4.36
   7   5   7   37.28    6.17
   7   5   6   38.90    9.98
   7   5   5   11.40    4.28
   7   5   4    7.52    4.52
   7   5   3  136.52   11.94
   7   5   2   -0.57    6.79
   7   5   1   10.29   10.05
   7   5   0   17.62    6.39
   7   5  -1   11.79    5.95
   7   5  -2    2.56    6.12
   7   5  -3  142.85   13.86
   7   5  -4   18.00    5.23
   7   5  -5    3.85    4.37
   7   5  -6   36.34    8.96
   7   5  -7   27.44    6.84
   7   5  -8    5.87    4.78
   7   5  -9   18.97    4.24
   7   5 -10   45.96    6.75
   7   5 -11  149.33   10.13
   7   5 -12   58.50    6.70
   7   5 -13   96.43    8.58
   7   5 -14   28.57    5.31
   7   5 -15    6.51    3.40
   7   5 -16   28.98    5.66
   7   5 -17   26.24    7.29
   7   5 -18   11.96    5.06
   7   5 -19    6.33    9.65
   7   5 -20   12.37    5.01
   7   5 -21    8.10    6.11
   7   5 -22    5.29    8.41
   7   5 -23   41.42    7.57
   7   5 -24   45.56    8.21
   7   5 -25   32.40   17.22
   7   5 -26   51.16   12.03
   7   5 -27   65.63   32.97
   7   5 -28   20.14   12.36
   7   5 -29   19.57   17.59
   8   5  28   16.26    9.95
   8   5  27   92.05   12.76
   8   5  26   16.46    8.98
   8   5  25    7.00    9.07
   8   5  24   30.57   10.10
   8   5  23   29.38   22.33
   8   5  22   15.56   13.41
   8   5  21   36.09   13.79
   8   5  20   45.57    8.75
   8   5  19   36.29    8.95
   8   5  18  126.75   16.26
   8   5  17   -2.04   10.90
   8   5  16   15.39   11.09
   8   5  15    5.22    5.39
   8   5  14   21.43   11.82
   8   5  13   24.96    7.74
   8   5  12   73.39    8.59
   8   5  11  113.35   11.86
   8   5  10    1.46    4.08
   8   5   9   43.10    6.39
   8   5   8   19.68    4.78
   8   5   7   39.25    6.64
   8   5   6   18.69    5.89
   8   5   5   14.61    5.60
   8   5   4   17.66    4.82
   8   5   3   28.29    5.95
   8   5   2   44.65    7.56
   8   5   1   20.99    8.90
   8   5   0    8.30    6.79
   8   5  -1   11.70    5.18
   8   5  -2   49.01   11.51
   8   5  -3   27.51    6.42
   8   5  -4   34.15   11.18
   8   5  -5   21.58    8.88
   8   5  -6   19.54    8.30
   8   5  -7   22.04   10.30
   8   5  -8   26.74    8.33
   8   5  -9   52.76    9.80
   8   5 -10    7.91    4.34
   8   5 -11  104.70    9.69
   8   5 -12   75.02    8.40
   8   5 -13   40.60    6.64
   8   5 -14   17.62    5.03
   8   5 -15    8.19    5.25
   8   5 -16   18.19    5.19
   8   5 -17    6.39    8.15
   8   5 -18   90.63   10.19
   8   5 -19   40.83    6.92
   8   5 -20   32.95    6.67
   8   5 -21   36.27    6.83
   8   5 -22   21.42   14.22
   8   5 -23   17.91    8.70
   8   5 -24   23.02   13.89
   8   5 -25    1.20    6.81
   8   5 -26    4.04    9.65
   8   5 -27   95.55   13.92
   8   5 -28   18.13    7.49
   9   5  28   30.10   15.66
   9   5  27    8.68   14.54
   9   5  26    9.14   11.15
   9   5  25   25.56   30.21
   9   5  24    9.70    8.67
   9   5  23   27.37   11.88
   9   5  22    5.61    6.94
   9   5  21    4.27    6.71
   9   5  20   16.23    6.88
   9   5  19    7.16    7.08
   9   5  18   31.14    9.62
   9   5  17   15.84    7.32
   9   5  16   15.05   22.13
   9   5  15   31.38    8.41
   9   5  14   56.30    8.34
   9   5  13   20.93   12.26
   9   5  12   34.26    7.36
   9   5  11  133.74   11.03
   9   5  10   12.26    4.83
   9   5   9  101.74   11.42
   9   5   8    9.68    4.52
   9   5   7   46.53    9.61
   9   5   6    9.39    4.20
   9   5   5   24.01   10.58
   9   5   4   10.69    7.96
   9   5   3   14.09    5.49
   9   5   2   27.78    7.13
   9   5   1   34.41    7.10
   9   5   0   43.36   16.04
   9   5  -1   15.18    6.06
   9   5  -2   15.33    8.70
   9   5  -3   11.98    5.29
   9   5  -4    2.72    9.08
   9   5  -5   17.25    5.12
   9   5  -6   12.24    5.30
   9   5  -7   44.81    7.54
   9   5  -8   10.50    4.75
   9   5  -9  100.71   12.23
   9   5 -10   16.61    6.79
   9   5 -11  126.88   10.83
   9   5 -12   29.86    5.26
   9   5 -13   17.56    8.20
   9   5 -14   57.96    6.69
   9   5 -15   27.27    6.42
   9   5 -16    5.89    3.64
   9   5 -17   15.26    5.78
   9   5 -18   31.07    7.93
   9   5 -19   15.11   11.42
   9   5 -20   11.70    6.84
   9   5 -21    7.80    5.70
   9   5 -22   -3.55    8.09
   9   5 -23   11.08   19.59
   9   5 -24   13.63    5.79
   9   5 -25   31.79    7.00
   9   5 -26    2.27   10.15
   9   5 -27   -0.04   11.98
   9   5 -28   22.31   18.45
  10   5  27   27.65   14.56
  10   5  26   30.25   14.32
  10   5  25   36.38   26.33
  10   5  24    1.13   11.48
  10   5  23   21.23   10.20
  10   5  22   15.37    9.29
  10   5  21   12.32   25.44
  10   5  20    2.58    5.89
  10   5  19   12.72   12.93
  10   5  18    8.69    9.90
  10   5  17   13.36   11.34
  10   5  16  106.47   15.69
  10   5  15    0.11    5.51
  10   5  14   26.99    9.60
  10   5  13   31.01    6.41
  10   5  12  113.88   16.04
  10   5  11   33.04    6.39
  10   5  10    2.74    4.33
  10   5   9   40.58    6.86
  10   5   8   47.60    6.87
  10   5   7   18.28    6.97
  10   5   6   26.29    7.76
  10   5   5   11.31    6.05
  10   5   4    7.60    5.53
  10   5   3    8.97    5.58
  10   5   2   10.51    5.89
  10   5   1   10.06    5.90
  10   5   0   61.63    9.27
  10   5  -1   19.09   14.53
  10   5  -2   16.76    5.79
  10   5  -3    7.86    5.26
  10   5  -4   17.62    6.44
  10   5  -5   13.19    8.91
  10   5  -6   32.17    6.92
  10   5  -7   25.35    4.84
  10   5  -8   48.53    8.40
  10   5  -9   30.91    5.21
  10   5 -10    4.16    3.92
  10   5 -11   31.99    4.69
  10   5 -12   93.38    6.93
  10   5 -13   26.04    4.02
  10   5 -14   12.90    4.73
  10   5 -15    7.63    3.75
  10   5 -16  103.25    7.60
  10   5 -17    5.59    9.71
  10   5 -18   16.36    7.77
  10   5 -19    7.51    4.94
  10   5 -20   20.72    4.63
  10   5 -21    5.08    5.75
  10   5 -22    7.45    4.84
  10   5 -23   24.76    6.14
  10   5 -24   -2.80    7.42
  10   5 -25   19.22    7.78
  10   5 -26   17.78    6.15
  10   5 -27   33.76   13.13
  11   5  25   68.79   18.20
  11   5  24   25.94   13.09
  11   5  23   24.76   20.83
  11   5  22    9.24   22.27
  11   5  21    3.13    6.29
  11   5  20   24.42    9.62
  11   5  19   21.95   20.12
  11   5  18    3.87    8.73
  11   5  17   74.59   11.70
  11   5  16    5.42    7.22
  11   5  15   36.59    7.27
  11   5  14   13.73    7.10
  11   5  13   17.51    9.05
  11   5  12    6.38    5.80
  11   5  11   35.90    7.72
  11   5  10    9.26    5.64
  11   5   9   30.46    9.83
  11   5   8   16.57    7.96
  11   5   7   21.47   11.32
  11   5   6    0.07   11.03
  11   5   5   -0.92    9.62
  11   5   4   29.95    7.63
  11   5   3   44.36    8.58
  11   5   2   44.77    9.08
  11   5   1   17.81   17.63
  11   5   0  159.80   14.56
  11   5  -1    4.57    5.42
  11   5  -2   46.23    6.14
  11   5  -3   48.25    6.72
  11   5  -4   41.11    6.48
  11   5  -5   11.38    5.57
  11   5  -6    4.89    4.86
  11   5  -7   26.98    8.35
  11   5  -8   25.56    3.73
  11   5  -9   29.89    4.11
  11   5 -10    5.49    3.07
  11   5 -11   54.30    6.29
  11   5 -12    9.13    3.51
  11   5 -13   20.26    3.86
  11   5 -14   16.28    4.70
  11   5 -15   35.01   11.07
  11   5 -16    6.03    3.81
  11   5 -17   68.10    6.73
  11   5 -18    6.40    5.07
  11   5 -19   16.52    4.20
  11   5 -20   23.67    7.80
  11   5 -21    3.50    3.80
  11   5 -22    0.47    5.09
  11   5 -23   38.81    8.78
  11   5 -24   30.62    8.87
  11   5 -25   56.87   10.73
  12   5  24   36.56   17.74
  12   5  23   86.14   16.24
  12   5  22   10.86   12.61
  12   5  21   24.82   11.31
  12   5  20   18.15    9.02
  12   5  19   -3.08   11.31
  12   5  18    1.77    9.99
  12   5  17   26.69   23.72
  12   5  16   51.06   10.57
  12   5  15  103.32   16.79
  12   5  14   30.94    9.28
  12   5  13   12.02    8.40
  12   5  12   38.71   13.32
  12   5  11   34.46    7.67
  12   5  10   65.16   10.78
  12   5   9   15.37    9.78
  12   5   8    8.43   10.21
  12   5   7   36.44   11.05
  12   5   6    9.92   11.17
  12   5   5   17.97    6.97
  12   5   4   33.59    8.09
  12   5   3   23.00    9.06
  12   5   2   11.76    8.26
  12   5   1   37.39   20.10
  12   5   0    5.12    2.93
  12   5  -1   36.93    3.69
  12   5  -2   13.80    3.39
  12   5  -3   20.29    5.28
  12   5  -4   38.39    4.80
  12   5  -5   22.05    4.21
  12   5  -6   13.41    3.58
  12   5  -7   27.15    4.15
  12   5  -8    9.52    3.34
  12   5  -9    9.21    5.20
  12   5 -10   55.41    8.85
  12   5 -11   27.57    7.04
  12   5 -12   49.32    6.80
  12   5 -13   13.80    4.23
  12   5 -14   23.36    4.22
  12   5 -15  105.10    7.99
  12   5 -16   45.29    5.72
  12   5 -17    7.94    5.62
  12   5 -18    0.32    3.90
  12   5 -19   13.31    5.08
  12   5 -20   10.90    4.37
  12   5 -21   33.63    8.45
  12   5 -22   21.34   19.15
  12   5 -23   95.70   19.02
  12   5 -24   16.07   12.80
  13   5  23   53.26    6.81
  13   5  22   16.20    4.56
  13   5  21   58.38    7.72
  13   5  20   55.02   17.99
  13   5  19   13.64    7.29
  13   5  18   21.08    5.38
  13   5  17   34.79    6.55
  13   5  16    3.80    3.93
  13   5  15    9.75    4.06
  13   5  14   36.43   12.34
  13   5  13   14.43    4.25
  13   5  12   35.04    5.45
  13   5  11   19.22    4.82
  13   5  10   17.99    6.82
  13   5   9   42.72    6.04
  13   5   8   14.44    4.12
  13   5   7   29.08    5.48
  13   5   6   25.96    6.77
  13   5   5   25.73    7.05
  13   5   4   45.26    8.72
  13   5   3    7.63    3.20
  13   5   2   87.11    9.26
  13   5   1   22.82    4.90
  13   5   0   10.14    5.26
  13   5  -1   19.96    4.11
  13   5  -2   91.97    8.08
  13   5  -3    5.06    3.16
  13   5  -4   51.21    5.66
  13   5  -5   31.34    6.35
  13   5  -6   17.14    4.01
  13   5  -7   25.54    6.47
  13   5  -8   27.25    4.34
  13   5  -9   35.65    4.88
  13   5 -10   14.93    4.72
  13   5 -11   24.18    4.54
  13   5 -12   32.10    5.82
  13   5 -13   20.16    6.01
  13   5 -14   30.13    5.47
  13   5 -15    7.15    3.88
  13   5 -16   -3.16    7.23
  13   5 -17   41.84   21.05
  13   5 -18   28.54   13.87
  13   5 -19   -1.07    7.87
  13   5 -20   41.14   10.01
  13   5 -21   55.68   10.00
  13   5 -22   13.15    7.62
  13   5 -23   48.83   10.44
  14   5  21    1.23   10.34
  14   5  20   24.39    6.16
  14   5  19   41.48    6.55
  14   5  18   69.59    7.41
  14   5  17    8.13    3.80
  14   5  16   18.16    9.51
  14   5  15   17.86    5.53
  14   5  14   10.04    4.15
  14   5  13   -1.28   14.65
  14   5  12   16.20    7.43
  14   5  11   10.85    5.08
  14   5  10    5.81    4.14
  14   5   9   26.58    5.66
  14   5   8   20.78    5.21
  14   5   7   20.37    4.84
  14   5   6   19.93    4.92
  14   5   5   29.26    6.71
  14   5   4   75.44   12.18
  14   5   3   -2.89   10.49
  14   5   2   27.32    5.83
  14   5   1   13.13    8.46
  14   5   0   54.04    8.08
  14   5  -1   15.57    4.41
  14   5  -2   21.36    7.18
  14   5  -3    2.51    4.56
  14   5  -4   57.88    7.82
  14   5  -5   21.31   12.12
  14   5  -6   16.56    8.55
  14   5  -7    5.90    3.75
  14   5  -8   13.39    4.18
  14   5  -9   38.59    5.63
  14   5 -10   18.76    6.74
  14   5 -11    4.16    4.43
  14   5 -12   33.78   10.08
  14   5 -13    8.64    8.88
  14   5 -14   12.39    5.35
  14   5 -15   33.00    7.55
  14   5 -16    6.90    5.66
  14   5 -17    4.21   23.35
  14   5 -18   65.27   10.24
  14   5 -19   28.61    8.69
  14   5 -20   26.39    8.77
  14   5 -21   18.66    7.82
  15   5  19    4.06    4.33
  15   5  18   23.35    6.88
  15   5  17   -1.63   12.21
  15   5  16   14.54    8.58
  15   5  15    3.85    3.91
  15   5  14   17.09    8.35
  15   5  13   20.53    5.60
  15   5  12    2.11    4.78
  15   5  11   32.14    5.36
  15   5  10    6.89    4.10
  15   5   9  101.54   16.93
  15   5   8   61.82    8.08
  15   5   7   27.61    7.46
  15   5   6   -0.99    7.71
  15   5   5   13.77    4.26
  15   5   4    5.74    4.51
  15   5   3   48.74    7.01
  15   5   2   15.09    4.38
  15   5   1  210.71   18.13
  15   5   0   31.18    5.65
  15   5  -1  217.18   11.82
  15   5  -2   10.96    6.63
  15   5  -3   54.92   14.84
  15   5  -4   13.59    6.53
  15   5  -5   19.83    5.78
  15   5  -6    9.15    5.72
  15   5  -7   33.22    6.16
  15   5  -8   53.76    8.02
  15   5  -9  110.40   14.77
  15   5 -10    9.88    5.54
  15   5 -11   23.40   10.90
  15   5 -12   11.37    7.49
  15   5 -13   37.69   10.04
  15   5 -14    4.41    5.60
  15   5 -15   -2.18   14.85
  15   5 -16   12.62    7.36
  15   5 -17   13.36    6.91
  15   5 -18   38.12   13.05
  15   5 -19    4.21    9.07
  16   5  17   23.10    6.81
  16   5  16   15.09    8.16
  16   5  15    6.43    6.71
  16   5  14   15.11    5.66
  16   5  13   17.38    5.71
  16   5  12   16.47    6.25
  16   5  11   30.42   10.51
  16   5  10   18.18    5.08
  16   5   9   21.68    5.18
  16   5   8   28.36    4.88
  16   5   7   10.00    4.94
  16   5   6   35.75    5.93
  16   5   5   23.84    8.30
  16   5   4   25.87    4.21
  16   5   3   13.47    3.50
  16   5   2   37.51    4.79
  16   5   1   60.21    5.88
  16   5   0    5.72    3.91
  16   5  -1   56.15    5.13
  16   5  -2   45.47    4.58
  16   5  -3   11.18    6.91
  16   5  -4   24.18    8.42
  16   5  -5   30.32   11.10
  16   5  -6   41.51    7.74
  16   5  -7    8.14    6.46
  16   5  -8   32.21    7.30
  16   5  -9   26.40    6.92
  16   5 -10   10.24    6.22
  16   5 -11   41.68   10.80
  16   5 -12   14.73    6.54
  16   5 -13   28.16   12.31
  16   5 -14   18.06    7.21
  16   5 -15    8.98    7.43
  16   5 -16    2.99    6.75
  16   5 -17   13.12   19.89
  17   5  14    8.40    7.77
  17   5  13   40.73    6.62
  17   5  12    6.39    4.16
  17   5  11   19.86    4.37
  17   5  10   19.64    4.44
  17   5   9   33.65    4.93
  17   5   8   21.70    5.08
  17   5   7   92.73   10.90
  17   5   6   52.18    5.79
  17   5   5    4.35    4.70
  17   5   4    5.13    6.92
  17   5   3   62.31   13.01
  17   5   2   26.56    4.27
  17   5   1   68.86    5.83
  17   5   0   14.96    6.19
  17   5  -1   56.60   20.81
  17   5  -2   29.52   13.34
  17   5  -3   59.13   14.66
  17   5  -4   21.69   29.51
  17   5  -5   14.38   14.48
  17   5  -6   51.15    8.81
  17   5  -7   82.17   11.18
  17   5  -8   21.87    6.97
  17   5  -9   31.75    8.20
  17   5 -10   31.41    8.55
  17   5 -11   22.82    7.14
  17   5 -12    1.58    7.39
  17   5 -13   40.34    9.47
  17   5 -14   21.53    8.19
  18   5   9   61.89   11.68
  18   5   8    4.92    4.17
  18   5   7   23.84    4.89
  18   5   6   22.97    4.66
  18   5   5   71.45   12.23
  18   5   4    9.15    4.11
  18   5   3   32.16    4.65
  18   5   2    3.82    8.95
  18   5   1    0.67    8.09
  18   5   0   94.01   12.23
  18   5  -1    5.86    6.30
  18   5  -2    4.09   15.21
  18   5  -3    9.37   11.38
  18   5  -4    0.02    6.12
  18   5  -5   68.04   10.54
  18   5  -6   15.41    6.77
  18   5  -7   29.59    9.26
  18   5  -8   14.02    8.06
  18   5  -9   60.16   10.80
   0   6  20    7.87    9.58
   0   6  19    0.73    9.99
   0   6  18    6.86   11.52
   0   6  17    2.57    9.68
   0   6  16   22.19   11.42
   0   6  15    9.83    9.36
   0   6  14    0.52    8.13
   0   6  13  -13.25    5.82
   0   6  12   16.40    9.70
   0   6  11    7.86    6.50
   0   6  10  100.09   15.02
   0   6   9    1.67    6.77
   0   6   8   68.08   15.09
   0   6   7   -0.66   10.93
   0   6   6   64.42   35.87
   0   6   5   -1.90    4.99
   0   6   4   62.26   25.46
   0   6   3   -2.53   11.23
   0   6   2   70.98   11.07
   0   6   1    4.91    5.83
   0   6   0   12.75   13.76
   0   6  -1   17.53   14.82
   0   6  -2   70.84   11.20
   0   6  -3   -5.74   20.80
   0   6  -4   69.00   22.28
   0   6  -5   13.44   15.66
   0   6  -6   28.35    8.86
   0   6  -7   -1.59    8.68
   0   6  -8  117.97   21.66
   0   6  -9   11.42   12.61
   0   6 -10  102.09   12.97
   0   6 -11    0.37    5.97
   0   6 -12   24.83   13.81
   0   6 -13   24.16   14.24
   0   6 -14   49.54   16.35
   0   6 -15   17.18   12.09
   0   6 -16   -8.98   10.78
   0   6 -17   -2.58   10.56
   0   6 -18   14.00   14.75
   1   6  20    1.16   22.83
   1   6  19    6.24    9.58
   1   6  18    0.35    7.17
   1   6  17    6.70    9.60
   1   6  16   41.69    8.95
   1   6  15   38.66    9.65
   1   6  14   22.29   21.68
   1   6  13   19.45    6.55
   1   6  12   11.25    5.93
   1   6  11   -1.93    7.02
   1   6  10    4.89    5.90
   1   6   9   42.19   11.45
   1   6   8   -0.89    9.52
   1   6   7   85.85   18.69
   1   6   6   50.60    8.43
   1   6   5   63.36   11.37
   1   6   4  143.22   20.87
   1   6   3   78.78    8.82
   1   6   2  177.74   19.85
   1   6   1   77.28   13.06
   1   6   0   19.10    5.58
   1   6  -1   95.44   10.86
   1   6  -2  147.65   15.01
   1   6  -3   58.41    7.61
   1   6  -4  168.26   15.68
   1   6  -5   69.90    7.96
   1   6  -6   76.78   13.19
   1   6  -7  100.54   11.94
   1   6  -8    4.80    4.68
   1   6  -9   33.29    9.80
   1   6 -10    5.58    5.52
   1   6 -11    4.06    5.85
   1   6 -12   -2.48    9.48
   1   6 -13   27.33    9.71
   1   6 -14   15.38    8.33
   1   6 -15   31.94   18.55
   1   6 -16   41.65   15.13
   1   6 -17   11.68   11.65
   1   6 -18   20.84   12.83
   1   6 -19   16.67   13.68
   1   6 -20    2.25   10.47
   2   6  20   10.22    7.68
   2   6  19   13.37    8.05
   2   6  18   23.82    7.33
   2   6  17   22.23    8.63
   2   6  16   40.87    9.33
   2   6  15   16.94   19.07
   2   6  14   38.08   11.09
   2   6  13    8.84   11.51
   2   6  12   14.54   10.89
   2   6  11   24.02   11.62
   2   6  10   36.93   13.21
   2   6   9   26.69    8.56
   2   6   8   12.58    5.95
   2   6   7   30.60    7.19
   2   6   6   46.62    7.95
   2   6   5   40.51    7.02
   2   6   4   13.47    5.38
   2   6   3  287.05   17.12
   2   6   2  284.84   26.76
   2   6   1   85.14   14.45
   2   6   0  358.18   18.00
   2   6  -1   70.70   10.09
   2   6  -2  295.67   17.38
   2   6  -3  254.59   26.46
   2   6  -4    1.41    5.56
   2   6  -5   54.81   15.95
   2   6  -6   47.35    7.00
   2   6  -7   28.06   10.34
   2   6  -8    8.27    6.48
   2   6  -9   18.54    8.79
   2   6 -10   32.05    6.36
   2   6 -11   31.04   22.56
   2   6 -12   24.35    8.35
   2   6 -13   24.90   12.08
   2   6 -14   27.00   12.48
   2   6 -15    9.49   13.37
   2   6 -16   74.64   17.71
   2   6 -17   20.86   11.35
   2   6 -18   29.67   10.95
   2   6 -19   -2.14   10.08
   3   6  19    9.28    6.89
   3   6  18   -2.67   23.40
   3   6  17    5.58   10.91
   3   6  16   50.61   20.64
   3   6  15   28.44    7.56
   3   6  14   42.91    9.75
   3   6  13   20.27    7.51
   3   6  12   17.52    6.94
   3   6  11  -10.10   10.38
   3   6  10   35.65   14.28
   3   6   9    1.92    4.91
   3   6   8   34.10    8.52
   3   6   7   28.66    7.13
   3   6   6   16.91    6.32
   3   6   5  130.47   11.94
   3   6   4   95.44   10.93
   3   6   3   71.41   10.69
   3   6   2  115.70   19.09
   3   6   1   50.51    7.44
   3   6   0   32.97   11.53
   3   6  -1   49.23    8.35
   3   6  -2  118.48   16.17
   3   6  -3   68.35    8.20
   3   6  -4   93.30   11.88
   3   6  -5  125.98   12.28
   3   6  -6    9.65    5.59
   3   6  -7   28.53    6.29
   3   6  -8   31.80    6.36
   3   6  -9   -1.96    7.87
   3   6 -10   42.99    9.83
   3   6 -11    9.04   12.32
   3   6 -12   -2.73    6.24
   3   6 -13   14.51    8.94
   3   6 -14   36.03   16.45
   3   6 -15   30.88   12.90
   3   6 -16   43.06   13.98
   3   6 -17   22.03   11.03
   3   6 -18   16.93    9.82
   3   6 -19    1.61    9.00
   4   6  19   16.87    8.21
   4   6  18    8.81    7.03
   4   6  17    8.68    8.55
   4   6  16   -0.99   20.63
   4   6  15    1.69   11.11
   4   6  14    0.76    6.25
   4   6  13   14.15    7.55
   4   6  12    6.53    6.89
   4   6  11    7.87    6.88
   4   6  10   -9.72    8.42
   4   6   9   30.72    7.23
   4   6   8   11.55    5.32
   4   6   7   12.25    5.29
   4   6   6   16.71    9.18
   4   6   5   90.40   16.27
   4   6   4   52.99    7.79
   4   6   3   85.20    9.97
   4   6   2  125.93   13.08
   4   6   1   11.73    9.48
   4   6   0    7.66    5.52
   4   6  -1   18.89    6.63
   4   6  -2  136.91   15.13
   4   6  -3   70.20    8.21
   4   6  -4   50.11   11.01
   4   6  -5  105.86    9.63
   4   6  -6   20.13    5.21
   4   6  -7    3.89    4.54
   4   6  -8   24.26   11.83
   4   6  -9   34.83   13.32
   4   6 -10   -2.11   10.12
   4   6 -11    7.55    7.90
   4   6 -12    7.18    9.92
   4   6 -13   22.05   22.79
   4   6 -14   -6.74    8.82
   4   6 -15    2.35   10.55
   4   6 -16   23.70   14.62
   4   6 -18   -2.66    9.69
   4   6 -19   30.85   12.83
   5   6  18   15.06    7.66
   5   6  17   17.60   12.30
   5   6  16   28.56   10.38
   5   6  15    9.65    7.17
   5   6  14   17.04    7.48
   5   6  13    5.89    7.24
   5   6  12   26.06    9.13
   5   6  11    9.39    5.61
   5   6  10    9.84    9.29
   5   6   9    9.52    5.55
   5   6   8    0.96    5.01
   5   6   7   27.20   27.87
   5   6   6    5.72    5.20
   5   6   5   45.28    7.39
   5   6   4   21.87    6.63
   5   6   3  116.54   11.34
   5   6   2   74.32    9.12
   5   6   1    5.92   11.25
   5   6   0    5.39    6.45
   5   6  -1    9.04    5.23
   5   6  -2   68.16   10.98
   5   6  -3  117.93   29.28
   5   6  -4   49.53   11.81
   5   6  -5   52.02    6.78
   5   6  -6   24.15    6.18
   5   6  -7    6.85    5.67
   5   6  -8   -6.63    8.17
   5   6  -9    5.76    6.85
   5   6 -10    3.11    5.73
   5   6 -11   22.73   13.78
   5   6 -12   50.75   34.49
   5   6 -13    6.81    5.98
   5   6 -14   10.41   13.88
   5   6 -15   17.35   10.64
   5   6 -16   67.22   14.43
   5   6 -17   14.78    9.71
   5   6 -18   20.46    8.92
   6   6  17   23.69   10.65
   6   6  16   10.04    7.07
   6   6  15   32.88    8.35
   6   6  14    2.38    7.37
   6   6  13   14.13    6.30
   6   6  12    9.45   14.20
   6   6  11   15.54    6.38
   6   6  10   22.02   13.93
   6   6   9    5.25    5.54
   6   6   8   12.02    6.21
   6   6   7    9.16    5.67
   6   6   6   19.31    6.50
   6   6   5   19.36    7.07
   6   6   4   12.58    5.66
   6   6   3   -0.76   10.88
   6   6   2   30.94    6.33
   6   6   1   83.94    9.00
   6   6   0   38.81    8.05
   6   6  -1   74.45    8.33
   6   6  -2   28.68    5.76
   6   6  -3    0.95    4.28
   6   6  -4   26.16   14.89
   6   6  -5   18.99   14.06
   6   6  -6   18.84    7.38
   6   6  -7    4.04    5.61
   6   6  -8   12.11    6.57
   6   6  -9    5.85    8.78
   6   6 -10   35.05    8.81
   6   6 -11   18.05    7.68
   6   6 -12    5.45    6.27
   6   6 -13    7.39    6.80
   6   6 -14    7.79    6.66
   6   6 -15   44.61   14.08
   6   6 -16   12.15    8.66
   6   6 -17   23.62   10.24
   7   6  16   20.11    9.07
   7   6  15   24.03    8.64
   7   6  14   14.55   13.67
   7   6  13    0.99    9.97
   7   6  12   -2.95    9.81
   7   6  11   22.04    6.98
   7   6  10   28.05   10.85
   7   6   9   13.01    6.37
   7   6   8   18.98    7.87
   7   6   7   14.42    5.85
   7   6   6    5.58    7.45
   7   6   5   50.30   15.25
   7   6   4   29.45    6.63
   7   6   3   17.75    5.45
   7   6   2   31.80    6.52
   7   6   1   11.44    6.61
   7   6   0    7.15    5.07
   7   6  -1    8.67    4.61
   7   6  -2   29.22   13.41
   7   6  -3    9.55   12.94
   7   6  -4   20.40    8.04
   7   6  -5   46.13   16.56
   7   6  -6    8.28    7.26
   7   6  -7   -3.43    8.43
   7   6  -8   11.95    6.84
   7   6  -9   19.57   18.99
   7   6 -10   32.48    8.25
   7   6 -11   14.59    7.41
   7   6 -12    6.21   11.51
   7   6 -13   12.26    6.40
   7   6 -14    9.01    6.75
   7   6 -15   42.51   12.80
   7   6 -16   42.32   12.98
   8   6  15   18.65    9.73
   8   6  14    9.71   12.01
   8   6  13   21.34    7.66
   8   6  12   -0.72    8.97
   8   6  11   35.55   10.49
   8   6  10   -7.73   14.99
   8   6   9   17.55    8.31
   8   6   8   19.14    6.24
   8   6   7    5.71    5.19
   8   6   6   36.85    7.56
   8   6   5   30.76    6.31
   8   6   4   39.33   10.60
   8   6   3   18.39    7.42
   8   6   2   23.93    6.40
   8   6   1   -4.90   10.66
   8   6   0    5.19    7.66
   8   6  -1   11.12    6.59
   8   6  -2   13.55   10.63
   8   6  -3   18.98   13.52
   8   6  -4    9.18   10.15
   8   6  -5   25.42   13.93
   8   6  -6   31.28    9.13
   8   6  -7   23.04   28.30
   8   6  -8   34.77   19.43
   8   6  -9   39.90    8.64
   8   6 -10    3.53    5.60
   8   6 -11   36.41   10.48
   8   6 -12   -0.18   17.15
   8   6 -13   22.73   10.08
   8   6 -14   14.45    8.22
   8   6 -15   32.79    9.74
   9   6  13   15.07    6.78
   9   6  12   32.04   13.87
   9   6  11   18.63    9.90
   9   6  10    0.58   12.93
   9   6   9   30.46    7.56
   9   6   8    4.37    5.68
   9   6   7    8.62    5.88
   9   6   6   15.61    9.66
   9   6   5   10.11    7.13
   9   6   4    4.99    5.68
   9   6   3   24.52    6.73
   9   6   2   12.79    7.65
   9   6   1   26.13    7.58
   9   6   0    8.42    6.31
   9   6  -1   28.32    8.23
   9   6  -2   15.97    9.17
   9   6  -3   27.36   11.73
   9   6  -4   10.31   14.39
   9   6  -5   18.38   11.72
   9   6  -6   11.85   16.50
   9   6  -7   10.02    6.80
   9   6  -8   15.72    6.37
   9   6  -9   44.40   10.12
   9   6 -10   14.07    8.38
   9   6 -11   21.78    9.95
   9   6 -12   10.87    7.78
   9   6 -13   22.24   16.58
  10   6  11   25.20   15.47
  10   6  10   -1.69   10.28
  10   6   9   -2.67    9.22
  10   6   8   13.37    6.02
  10   6   7   26.56    6.38
  10   6   6   36.34    9.94
  10   6   5    2.19   10.01
  10   6   4    6.24    5.17
  10   6   3   48.96    8.78
  10   6   2   84.75    9.63
  10   6   1   22.38    6.03
  10   6   0    1.37    7.25
  10   6  -1   10.78    8.26
  10   6  -2   81.45   14.79
  10   6  -3   44.75   15.10
  10   6  -4   -0.52   14.45
  10   6  -5    1.18   16.05
  10   6  -6   33.21    8.86
  10   6  -7    5.28   12.96
  10   6  -8   14.37    8.88
  10   6  -9    9.94   10.24
  10   6 -10    0.49    6.66
  10   6 -11   13.14    5.04
  11   6   8  -11.86    5.96
  11   6   7   35.01   11.10
  11   6   6   13.93    6.21
  11   6   5   28.29    7.11
  11   6   4    9.76    7.17
  11   6   3   28.66    6.52
  11   6   2   29.10   11.26
  11   6   1    7.11    7.68
  11   6   0   28.62    8.16
  11   6  -1   -3.90   10.59
  11   6  -2   25.57    8.83
  11   6  -3   38.70   11.94
  11   6  -4    7.63    7.72
  11   6  -5   14.18   15.38
  11   6  -6   -0.68    9.59
  11   6  -7   36.13   17.72
  11   6  -8   27.46   14.02
  12   6   2    9.90    5.51
  12   6   1   33.77    7.04
   0   0   0    0.00    0.00
_computing_structure_solution     'SHELXT 2018/2 (Sheldrick, 2018)'
;
_shelx_hkl_checksum     60115

# END of CIF
