# Supplementary material for: Excited-State Intramolecular Proton Transfer in 2-(2′-Hydroxyphenyl)pyrimidines: Synthesis, Optical Properties, and Theoretical Studies
Source: ACS Appl Mater Interfaces. 2022 May 17;14(21):24964–79. doi: 10.1021/acsami.2c05439 (PMC9164210; doi:10.1021/acsami.2c05439)
Supplement: Supplementary file 2 — am2c05439_si_002.zip [file am2c05439_si_002.zip › Compound CCDC 2113242.cif]

#\#CIF_1.1

#  CIF produced by WinGX routine CIF_UPDATE
#  Created on 2021-07-20 at 10:27:50
#  Using CIFtbx version 3.0.4  1 Sep 2006

#  Dictionary name : cif_core.dic
#  Dictionary vers : 2.4.5
#  Request file    : c:\wingx\files\archive.reqdat
#  CIF files read  : shelx project

#------------------ SECTION 1. GLOBAL INFORMATION ---------------------------#

data_global

#------------------ AUDIT DETAILS -------------------------------------------#

_audit_creation_date            2021-07-20
_audit_creation_method          'WinGX routine CIF_UPDATE'
_audit_conform_dict_name        cif_core.dic
_audit_conform_dict_version     2.4.3
_audit_conform_dict_location    ftp://ftp.iucr.org/pub/cif_core.dic
_audit_update_record            ?

#------------------ AUTHOR DETAILS -------------------------------------------#

# Name and address of author for correspondence

_publ_contact_author_name       'Nuria Ill�n Cabeza, Nuria'
_publ_contact_author_address
;

;
_publ_contact_author_email       'University of Ja�n, Ja�n 23071, Spain'
_publ_contact_author_fax         ' '
_publ_contact_author_phone       ' '


# Insert blank lines between references

_publ_section_references
;
Blessing, R. H. (1995) Acta Cryst., A51, 33-38.

Blessing, R. H. (1987) Cryst. Rev. 1, 3-58.

Blessing, R. H. (1989) J. Appl. Cryst. 22, 396-397.

Bruker (2012) APEX2 (Version 2012.10-0), SAINT (version 8.27B), SADABS
(version 2012/1), BrukerAXS Inc, Madison, Wisconsin, USA.

ABSCOR: Higashi, T. (1995). ABSCOR. Rigaku Corporation, Tokyo, Japan.

CAD-4 Software: Enraf-Nonius (1989). CAD-4 Software (or CAD-4 EXPRESS).
Enraf-Nonius, Delft, The Netherlands.

Cambridge Structural Database: Allen, F. R. (2002). Acta Cryst. B58, 380-388.

CAMERON: Watkin, D. J., Prout, C. K. & Pearce, L. J. (1996). CAMERON.
Chemical Crystallography Laboratory, Oxford, England.

CrysAlis CCD, CrysAlis RED and associated programs: Oxford Diffraction (2006).
Program name(s). Oxford Diffraction Ltd, Abingdon, England.

CRYSTALS: Betteridge, P. W., Carruthers, J. R., Cooper, R. I., Prout, K. &
Watkin, D. J. (2003). J. Appl. Cryst. 36, 1487.

COLLECT: Nonius (1998). COLLECT. Nonius BV, Delft, The Netherlands.

DENZO/SCALEPACK:  Otwinowski, Z. & Minor, W. (1997). Methods in Enzymology,
Vol. 276, Macromolecular Crystallography, Part A, edited by C. W. Carter Jr
& R. M. Sweet, pp. 307-326. New York: Academic Press.

DIAMOND: Brandenburg, K.(2006). DIAMOND. Crystal Impact GbR, Bonn, Germany.

DIF4 and REDU4: Stoe & Cie (1991). Program name(s). Stoe & Cie, Darmstadt,
Germany.

DIFABS: Walker, N. &  Stuart, D. (1983). Acta Cryst., A39, 158 - 166.

DIRAX: Duisenberg, A. J. M. (1992). J. Appl. Cryst. 25, 92-96.

DIRDIF-2008: Beurskens, P.T., Beurskens, G., de Gelder, R., Garci\'ia-Granda,
S., Gould, R.O. & Smits, J.M.M. (2008) The DIRDIF-2008 program
system, Crystallography Laboratory, Radboud University  Nijmegen,
The Netherlands.

EDMA: Palatinus, L., Prathapa, S. J. & van Smaalen, S. (2012) J. Appl. Cryst.
45, 575-580.

enCIFer: Allen, F. H., Johnson, O., Shields, G. P., Smith, B. R. & Towler,
M. (2004). J. Appl. Cryst. 37, 335-338.

EVALCCD: Duisenberg, A. J. M., Kroon-Batenburg, L. M. J. & Schreurs,
A. M. M. (2003). J. Appl. Cryst. 36, 220-229.

JANA2000: Petricek, V. & Dusek, M. (2000). JANA2000. Institute of Physics,
Czech Academy of Sciences, Prague, Czech Republic.

MERCURY: Macrae, C. F., Bruno, I. J., Chisholm, J. A., Edgington,
P. R., McCabe, P., Pidcock, E., Rodriguez-Monge, L., Taylor, R.,
van de Streek, J. & Wood, P. A. (2008). J. Appl. Cryst. 41, 466-470.

MOGUL: Bruno, I. J., Cole, J. C., Kessler, M., Luo, J., Motherwell,
W. D. S., Purkis, L. H., Smith, B. R., Taylor, R., Cooper, R. I., Harris,
S. E. & Orpen, A. G. (2004). J. Chem. Inf. Comput. Sci. 44, 2133-2144.

ORTEPII: Johnson, C. K. (1976). ORTEPII. Report ORNL-5138. Oak Ridge
National Laboratory, Tennessee, USA.

ORTEPIII:  Burnett, M. N. & Johnson, C. K. (1996). ORTEPIII.
Report ORNL-6895. Oak Ridge National Laboratory, Tennessee, USA.

ORTEP-3: Farrugia, L. J. (2012). J. Appl. Cryst. 45, 849-854.

PARST: Nardelli, M. (1995). J. Appl. Cryst. 28, 659.

PLATON: Spek, A. L. (2009). Acta. Cryst. D65, 148-155.

PROCESS: Rigaku (1996). PROCESS. Rigaku Corporation, Tokyo, Japan.

PROCESS-AUTO: Rigaku (1998). PROCESS-AUTO. Rigaku Corporation, Tokyo, Japan.

PublCIF: Westrip, S. P. (2010). J. Appl. Cryst. 43, 920-925.

SCHAKAL: Keller, E. (1999) University of Freiburg, Germany.

SHELX: Sheldrick, G. M. (2015). Acta Cryst. C71, 3-8.

SHELXD: Schneider, T. R. & Sheldrick, G. M. (2002) Acta Cryst. D58, 1772-1779.

SHELXT: Sheldrick, G. M. (2015). Acta Cryst. A71, 3-8.

SIR92: Altomare, A., Cascarano, G., Giacovazzo, C., Guagliardi, A., Burla,
M. C., Polidori, G. & Camalli, M. (1994). J. Appl. Cryst. 27, 435.

SIR97: Altomare, A., Burla, M. C., Camalli, M., Cascarano, G. L.,
Giacovazzo, C., Guagliardi, A., Moliterni, A. G. G., Polidori, G. &
Spagna, R. (1999). J. Appl. Cryst. 32, 115-119.

SIR2002: Burla, M. C., Camalli, M., Carrozzini, B., Cascarano, G. L.,
Giacovazzo, C., Polidori, G. & Spagna, R. (2003). J. Appl. Cryst. 36, 1103.

SIR2004: Burla, M. C., Caliandro, R., Camalli, M., Carrozzini, B.,
Cascarano, G. L., De Caro, L., Giacovazzo, C., Polidori, G. & Spagna, R.
(2005). J. Appl. Cryst. 38, 381-388.

SIR2008 & IL MILIONE: Burla, M. C., Caliandro, R., Camalli, M., Carrozzini, B.,
Cascarano, G. L., De Caro, L., Giacovazzo, C., Polidori, G., Siliqi, D.,
& Spagna, R. (2007). J. Appl. Cryst. 40, 609-613.

SIR2011: Burla, M. C., Caliandro, R., Camalli, M., Carrozzini, B.,
Cascarano, G. L., Giacovazzo, C., Mallamo, M., Mazzone, A., Polidori, G.
& Spagna, R. (2012). J. Appl. Cryst. 45, 357-361.

SUPERFLIP: Palatinus, L. & Chapuis, G. (2007) J. Appl. Cryst. 40, 786-790.

TEXSAN: Molecular Structure Corporation & Rigaku (2000). TEXSAN. MSC,
The Woodlands, Texas, USA, and Rigaku Corporation, Tokyo, Japan.

WinGX: Farrugia, L. J. (2012). J. Appl. Cryst. 45, 849-854.

X-AREA, X-RED, X-RED32, X-SHAPE:  Stoe & Cie (2002). Program name(s).
Stoe & Cie GmbH, Darmstadt, Germany.

XCAD4: Harms, K. & Wocadlo, S. (1995). XCAD4. University of Marburg, Germany.

XSCANS: Siemens (1994). XSCANS. Siemens Analytical X-ray Instruments Inc.,
Madison, Wisconsin, USA.

;

#------------------  SECTION 2. COMPOUND(S) DETAILS -------------------------#

data_shelx

_audit_creation_date                    2021-07-20T10:27:50-00:00
_audit_creation_method                  'WinGX routine CIF_UPDATE'
_audit_conform_dict_name                cif_core.dic
_audit_conform_dict_version             2.4.5
_audit_conform_dict_location            ftp://ftp.iucr.org/pub/cif_core.dic
_publ_requested_category                FO

#----------------------------------------------------------------------------#
#                   CHEMICAL INFORMATION                                     #
#----------------------------------------------------------------------------#

_chemical_formula_moiety                'C29 H26 N2 O3'
_chemical_formula_sum                   'C29 H26 N2 O3'
_chemical_formula_weight                450.52

#----------------------------------------------------------------------------#
#                   UNIT CELL INFORMATION                                    #
#----------------------------------------------------------------------------#

_symmetry_cell_setting                  monoclinic
_symmetry_space_group_name_H-M          'P 21/c'
_symmetry_space_group_name_Hall         '-P 2ybc'
_symmetry_Int_Tables_number             14
loop_
    _symmetry_equiv_pos_as_xyz
'x, y, z'
'-x, y+1/2, -z+1/2'
'-x, -y, -z'
'x, -y-1/2, z-1/2'

_cell_length_a                          15.9175(5)
_cell_length_b                          13.8809(5)
_cell_length_c                          10.5944(4)
_cell_angle_alpha                       90
_cell_angle_beta                        98.9930(10)
_cell_angle_gamma                       90
_cell_volume                            2312.05(14)
_cell_formula_units_Z                   4
_cell_measurement_temperature           100(2)
_cell_measurement_reflns_used           9365
_cell_measurement_theta_min             2.59
_cell_measurement_theta_max             27.06
_cell_measurement_wavelength            0.71073

#----------------------------------------------------------------------------#
#                   CRYSTAL INFORMATION                                      #
#----------------------------------------------------------------------------#

_exptl_crystal_description              block
_exptl_crystal_colour                   yellow
_exptl_crystal_size_max                 0.2
_exptl_crystal_size_mid                 0.15
_exptl_crystal_size_min                 0.06
_exptl_crystal_density_diffrn           1.294
_exptl_crystal_density_method           'not measured'
_exptl_crystal_F_000                    952

#----------------------------------------------------------------------------#
#                   ABSORPTION CORRECTION                                    #
#----------------------------------------------------------------------------#

_exptl_absorpt_coefficient_mu           0.084
_exptl_absorpt_correction_type          multi-scan
_exptl_absorpt_process_details
;
        SADABS-2016/2 - Bruker AXS area detector scaling and absorption correcti
;
_exptl_absorpt_correction_T_min         0.699
_exptl_absorpt_correction_T_max         0.746
_shelx_estimated_absorpt_T_min          0.983
_shelx_estimated_absorpt_T_max          0.995

#----------------------------------------------------------------------------#
#                   DATA COLLECTION                                          #
#----------------------------------------------------------------------------#

_diffrn_source                          'sealed x-ray tube'
_diffrn_ambient_temperature             100(2)
_diffrn_radiation_wavelength            0.71073
_diffrn_radiation_type                  MoK\a
_diffrn_radiation_monochromator         graphite
_diffrn_radiation_probe                 x-ray
_diffrn_detector                        'APEX-II CCD'
_diffrn_orient_matrix_ub_11             0.017438
_diffrn_orient_matrix_ub_12             -0.068895
_diffrn_orient_matrix_ub_13             -0.012534
_diffrn_orient_matrix_ub_21             0.088558
_diffrn_orient_matrix_ub_22             0.006459
_diffrn_orient_matrix_ub_23             0.032144
_diffrn_orient_matrix_ub_31             -0.0314
_diffrn_orient_matrix_ub_32             -0.020045
_diffrn_orient_matrix_ub_33             0.053436
_diffrn_measurement_device              '\k-geometry diffractometer'
_diffrn_measurement_device_type         'Bruker APEX-II'
_diffrn_measurement_method              '\f or \w oscillation scans'
_diffrn_standards_number                0
_diffrn_standards_interval_time         .
_diffrn_standards_interval_count        .
_diffrn_standards_decay_%               ?
_diffrn_reflns_av_R_equivalents         0.0381
_diffrn_reflns_av_unetI/netI            0.0383
_diffrn_reflns_number                   18962
_diffrn_reflns_limit_h_min              -20
_diffrn_reflns_limit_h_max              20
_diffrn_reflns_limit_k_min              -17
_diffrn_reflns_limit_k_max              17
_diffrn_reflns_limit_l_min              -13
_diffrn_reflns_limit_l_max              13
_diffrn_reflns_theta_min                1.957
_diffrn_reflns_theta_max                27.124
_diffrn_reflns_theta_full               25.242
_diffrn_measured_fraction_theta_full
                                        1
_diffrn_measured_fraction_theta_max
                                        1
_diffrn_reflns_Laue_measured_fraction_full
                                        1
_diffrn_reflns_Laue_measured_fraction_max
                                        1
_diffrn_reflns_point_group_measured_fraction_full
                                        1
_diffrn_reflns_point_group_measured_fraction_max
                                        1
_reflns_Friedel_coverage                0
_reflns_number_total                    5113
_reflns_number_gt                       4027
_reflns_threshold_expression            'I > 2\s(I)'
_diffrn_reflns_reduction_process
;
        Scaled and merged with Sortav
        R.H. Blessing, (1987) Cryst. Rev. 1, 3-58
        R.H. Blessing, (1989) J. Appl. Cryst. 22, 396-397
;

#----------------------------------------------------------------------------#
#                   COMPUTER PROGRAMS USED                                   #
#----------------------------------------------------------------------------#

_computing_data_collection              'Bruker APEX2 software'
_computing_cell_refinement              'SAINT V8.40A integration software'
_computing_data_reduction               'SORTAV (Blessing, 1995)'
_computing_structure_solution           'SHELXT-2018/2 (Sheldrick, 2015)'
_computing_structure_refinement         'SHELXL-2018/3 (Sheldrick, 2018)'
_computing_molecular_graphics           'ORTEP-3 for Windows (Farrugia, 2012)'
_computing_publication_material
                                   'WinGX publication routines (Farrugia, 2012)'

#----------------------------------------------------------------------------#
#                   STRUCTURE SOLUTION                                       #
#----------------------------------------------------------------------------#

_atom_sites_solution_primary            dual
_atom_sites_solution_secondary          dual
_atom_sites_solution_hydrogens          difmap

#----------------------------------------------------------------------------#
#                   REFINEMENT INFORMATION                                   #
#----------------------------------------------------------------------------#

_shelx_SHELXL_version_number            2018/3
_refine_ls_structure_factor_coef        Fsqd
_refine_ls_matrix_type                  full
_refine_ls_weighting_scheme             calc
_refine_ls_weighting_details
              'w=1/[\s^2^(Fo^2^)+(0.0513P)^2^+0.3935P] where P=(Fo^2^+2Fc^2^)/3'
_refine_ls_hydrogen_treatment           refall
_refine_ls_extinction_method            none
_refine_ls_number_reflns                5113
_refine_ls_number_parameters            411
_refine_ls_number_restraints            0
_refine_ls_number_constraints           0
_refine_ls_R_factor_all                 0.0539
_refine_ls_R_factor_gt                  0.0391
_refine_ls_wR_factor_ref                0.1032
_refine_ls_wR_factor_gt                 0.0968
_refine_ls_goodness_of_fit_ref          1.037
_refine_ls_restrained_S_all             1.037
_refine_ls_shift/su_max                 0
_refine_ls_shift/su_mean                0
_refine_diff_density_max                0.25
_refine_diff_density_min                -0.236
_refine_diff_density_rms                0.042

#----------------------------------------------------------------------------#
#                   CONSTRAINTS AND RESTRAINTS                               #
#----------------------------------------------------------------------------#


#----------------------------------------------------------------------------#
#                   ATOMIC TYPES, COORDINATES AND THERMAL PARAMETERS         #
#----------------------------------------------------------------------------#

loop_
    _atom_type_symbol
    _atom_type_description
    _atom_type_scat_dispersion_real
    _atom_type_scat_dispersion_imag
    _atom_type_scat_source
C C 0.0033 0.0016 'International Tables Vol C Tables 4.2.6.8 and 6.1.1.4'
H H 0 0 'International Tables Vol C Tables 4.2.6.8 and 6.1.1.4'
N N 0.0061 0.0033 'International Tables Vol C Tables 4.2.6.8 and 6.1.1.4'
O O 0.0106 0.006 'International Tables Vol C Tables 4.2.6.8 and 6.1.1.4'

loop_
    _atom_site_label
    _atom_site_type_symbol
    _atom_site_fract_x
    _atom_site_fract_y
    _atom_site_fract_z
    _atom_site_U_iso_or_equiv
    _atom_site_adp_type
    _atom_site_occupancy
    _atom_site_site_symmetry_order
    _atom_site_calc_flag
    _atom_site_refinement_flags_posn
    _atom_site_refinement_flags_adp
    _atom_site_refinement_flags_occupancy
    _atom_site_disorder_assembly
    _atom_site_disorder_group
O4A O -0.04901(6) 0.36096(7) 1.07213(9) 0.0205(2) Uani 1 1 d . . . . .
O4C O 0.31009(6) 0.52278(7) 0.04748(9) 0.0252(2) Uani 1 1 d . . . . .
O4B O 0.96743(6) 0.10377(7) 0.98356(9) 0.0247(2) Uani 1 1 d . . . . .
N1 N 0.48359(6) 0.33421(7) 0.57362(10) 0.0160(2) Uani 1 1 d . . . . .
N3 N 0.34271(7) 0.36628(8) 0.61607(10) 0.0166(2) Uani 1 1 d . . . . .
C1A C 0.14942(8) 0.35281(9) 0.85728(12) 0.0159(3) Uani 1 1 d . . . . .
C4 C 0.36479(8) 0.33004(9) 0.73535(11) 0.0153(3) Uani 1 1 d . . . . .
C2 C 0.40368(8) 0.36839(9) 0.54258(12) 0.0154(3) Uani 1 1 d . . . . .
C6 C 0.50523(8) 0.29890(9) 0.69289(12) 0.0150(3) Uani 1 1 d . . . . .
C1C C 0.38093(8) 0.41128(9) 0.41335(12) 0.0155(3) Uani 1 1 d . . . . .
C61 C 0.59294(8) 0.26430(9) 0.72457(12) 0.0173(3) Uani 1 1 d . . . . .
C5 C 0.44666(8) 0.29752(9) 0.77864(12) 0.0164(3) Uani 1 1 d . . . . .
C1B C 0.71608(8) 0.19029(9) 0.86636(12) 0.0160(3) Uani 1 1 d . . . . .
C6A C 0.15961(8) 0.32265(9) 0.98559(12) 0.0168(3) Uani 1 1 d . . . . .
C3A C 0.00080(8) 0.38822(9) 0.86862(12) 0.0174(3) Uani 1 1 d . . . . .
C2A C 0.06886(8) 0.38423(9) 0.80083(12) 0.0177(3) Uani 1 1 d . . . . .
C5A C 0.09242(8) 0.32594(9) 1.05388(12) 0.0172(3) Uani 1 1 d . . . . .
C42 C 0.21856(8) 0.35384(9) 0.78104(12) 0.0169(3) Uani 1 1 d . . . . .
C41 C 0.29921(8) 0.32648(9) 0.81863(12) 0.0173(3) Uani 1 1 d . . . . .
C4A C 0.01255(8) 0.35952(9) 0.99618(12) 0.0163(3) Uani 1 1 d . . . . .
C62 C 0.62730(8) 0.22149(9) 0.83349(12) 0.0163(3) Uani 1 1 d . . . . .
C2C C 0.44383(8) 0.43933(9) 0.34302(12) 0.0176(3) Uani 1 1 d . . . . .
C3C C 0.42313(8) 0.47689(9) 0.22025(13) 0.0185(3) Uani 1 1 d . . . . .
C4B C 0.88622(8) 0.13327(9) 0.93946(13) 0.0189(3) Uani 1 1 d . . . . .
C5B C 0.86212(8) 0.18213(9) 0.82488(12) 0.0184(3) Uani 1 1 d . . . . .
C4C C 0.33807(8) 0.48726(9) 0.16703(12) 0.0189(3) Uani 1 1 d . . . . .
C2B C 0.74183(8) 0.13940(10) 0.98002(13) 0.0197(3) Uani 1 1 d . . . . .
C6C C 0.29568(8) 0.42308(9) 0.35874(13) 0.0189(3) Uani 1 1 d . . . . .
C6B C 0.77829(8) 0.21027(10) 0.78992(13) 0.0189(3) Uani 1 1 d . . . . .
C41A C -0.12944(8) 0.40268(10) 1.01908(14) 0.0200(3) Uani 1 1 d . . . . .
C41B C 1.02820(9) 0.11074(11) 0.89796(14) 0.0219(3) Uani 1 1 d . . . . .
C3B C 0.82558(9) 0.11210(10) 1.01697(13) 0.0219(3) Uani 1 1 d . . . . .
C5C C 0.27463(9) 0.46067(10) 0.23761(13) 0.0215(3) Uani 1 1 d . . . . .
C41C C 0.37244(10) 0.54688(12) -0.03051(14) 0.0264(3) Uani 1 1 d . . . . .
H2C H 0.5008(10) 0.4337(10) 0.3785(14) 0.018(4) Uiso 1 1 d . . . . .
H2B H 0.7008(10) 0.1231(11) 1.0363(14) 0.020(4) Uiso 1 1 d . . . . .
H62 H 0.5927(9) 0.2098(10) 0.9011(14) 0.019(4) Uiso 1 1 d . . . . .
H41 H 0.3178(9) 0.3014(11) 0.9069(15) 0.021(4) Uiso 1 1 d . . . . .
H6A H 0.2150(10) 0.2994(11) 1.0293(14) 0.019(4) Uiso 1 1 d . . . . .
H5 H 0.4634(9) 0.2735(10) 0.8640(14) 0.018(4) Uiso 1 1 d . . . . .
H3A H -0.0536(10) 0.4103(11) 0.8268(15) 0.027(4) Uiso 1 1 d . . . . .
H5A H 0.0992(9) 0.3047(11) 1.1412(15) 0.025(4) Uiso 1 1 d . . . . .
H42A H -0.1226(10) 0.4684(12) 0.9919(15) 0.026(4) Uiso 1 1 d . . . . .
H3C H 0.4691(9) 0.4972(11) 0.1745(14) 0.021(4) Uiso 1 1 d . . . . .
H41A H -0.1579(10) 0.3643(11) 0.9500(15) 0.022(4) Uiso 1 1 d . . . . .
H2A H 0.0621(10) 0.4041(11) 0.7132(16) 0.026(4) Uiso 1 1 d . . . . .
H42 H 0.2041(10) 0.3782(11) 0.6947(15) 0.023(4) Uiso 1 1 d . . . . .
H43A H -0.1634(10) 0.4052(11) 1.0900(16) 0.029(4) Uiso 1 1 d . . . . .
H6C H 0.2511(10) 0.4022(11) 0.4067(15) 0.024(4) Uiso 1 1 d . . . . .
H6B H 0.7634(10) 0.2453(11) 0.7084(15) 0.027(4) Uiso 1 1 d . . . . .
H61 H 0.6264(10) 0.2755(11) 0.6587(15) 0.027(4) Uiso 1 1 d . . . . .
H5B H 0.9044(10) 0.1950(11) 0.7696(15) 0.026(4) Uiso 1 1 d . . . . .
H41B H 1.0383(10) 0.1779(12) 0.8774(15) 0.028(4) Uiso 1 1 d . . . . .
H43B H 1.0815(11) 0.0846(12) 0.9438(16) 0.030(4) Uiso 1 1 d . . . . .
H42B H 1.0099(10) 0.0723(11) 0.8192(15) 0.025(4) Uiso 1 1 d . . . . .
H43C H 0.4101(10) 0.5991(12) 0.0073(16) 0.029(4) Uiso 1 1 d . . . . .
H3B H 0.8429(10) 0.0791(12) 1.0977(17) 0.035(5) Uiso 1 1 d . . . . .
H5C H 0.2153(11) 0.4685(12) 0.1998(16) 0.033(4) Uiso 1 1 d . . . . .
H41C H 0.3388(11) 0.5679(12) -0.1103(17) 0.033(4) Uiso 1 1 d . . . . .
H42C H 0.4076(10) 0.4887(12) -0.0439(15) 0.026(4) Uiso 1 1 d . . . . .

loop_
    _atom_site_aniso_label
    _atom_site_aniso_U_11
    _atom_site_aniso_U_22
    _atom_site_aniso_U_33
    _atom_site_aniso_U_23
    _atom_site_aniso_U_13
    _atom_site_aniso_U_12
O4A 0.0141(5) 0.0281(5) 0.0208(5) 0.0054(4) 0.0072(4) 0.0049(4)
O4C 0.0220(5) 0.0366(6) 0.0169(5) 0.0078(4) 0.0025(4) 0.0020(4)
O4B 0.0156(5) 0.0349(6) 0.0236(5) 0.0050(4) 0.0030(4) 0.0077(4)
N1 0.0142(5) 0.0182(5) 0.0157(5) 0.0003(4) 0.0027(4) 0.0009(4)
N3 0.0153(5) 0.0182(5) 0.0165(5) -0.0002(4) 0.0032(4) 0.0015(4)
C1A 0.0148(6) 0.0168(6) 0.0166(6) -0.0022(5) 0.0036(5) 0.0000(5)
C4 0.0161(6) 0.0150(6) 0.0153(6) -0.0014(5) 0.0036(5) -0.0011(5)
C2 0.0148(6) 0.0148(6) 0.0164(6) -0.0014(5) 0.0021(5) -0.0007(5)
C6 0.0150(6) 0.0145(6) 0.0153(6) -0.0014(5) 0.0023(5) -0.0014(5)
C1C 0.0164(6) 0.0152(6) 0.0150(6) -0.0013(5) 0.0029(5) 0.0015(5)
C61 0.0145(6) 0.0214(6) 0.0169(6) 0.0004(5) 0.0056(5) 0.0007(5)
C5 0.0162(6) 0.0178(6) 0.0151(6) 0.0004(5) 0.0023(5) -0.0003(5)
C1B 0.0156(6) 0.0167(6) 0.0157(6) -0.0021(5) 0.0021(5) -0.0001(5)
C6A 0.0136(6) 0.0183(6) 0.0179(6) 0.0008(5) 0.0006(5) 0.0018(5)
C3A 0.0122(6) 0.0194(6) 0.0198(6) -0.0007(5) 0.0004(5) 0.0028(5)
C2A 0.0178(6) 0.0207(6) 0.0143(6) 0.0003(5) 0.0012(5) 0.0007(5)
C5A 0.0181(6) 0.0190(6) 0.0146(6) 0.0019(5) 0.0028(5) 0.0015(5)
C42 0.0170(6) 0.0184(6) 0.0156(6) -0.0005(5) 0.0040(5) 0.0004(5)
C41 0.0176(6) 0.0186(6) 0.0166(6) 0.0005(5) 0.0049(5) 0.0002(5)
C4A 0.0147(6) 0.0162(6) 0.0191(6) -0.0009(5) 0.0059(5) -0.0001(5)
C62 0.0148(6) 0.0175(6) 0.0174(6) -0.0018(5) 0.0049(5) -0.0014(5)
C2C 0.0147(6) 0.0187(6) 0.0191(6) -0.0002(5) 0.0013(5) 0.0010(5)
C3C 0.0193(6) 0.0189(6) 0.0184(6) 0.0012(5) 0.0061(5) -0.0006(5)
C4B 0.0148(6) 0.0212(6) 0.0201(6) -0.0028(5) 0.0011(5) 0.0025(5)
C5B 0.0157(6) 0.0223(6) 0.0178(6) -0.0013(5) 0.0047(5) -0.0015(5)
C4C 0.0222(7) 0.0192(6) 0.0148(6) 0.0019(5) 0.0010(5) 0.0018(5)
C2B 0.0190(7) 0.0229(6) 0.0186(6) 0.0011(5) 0.0071(5) 0.0023(5)
C6C 0.0154(6) 0.0225(7) 0.0194(6) -0.0005(5) 0.0043(5) 0.0013(5)
C6B 0.0176(6) 0.0219(6) 0.0167(6) 0.0024(5) 0.0014(5) 0.0008(5)
C41A 0.0139(6) 0.0243(7) 0.0222(7) 0.0008(6) 0.0036(5) 0.0039(5)
C41B 0.0156(7) 0.0240(7) 0.0265(7) -0.0011(6) 0.0044(6) 0.0022(5)
C3B 0.0231(7) 0.0260(7) 0.0164(6) 0.0047(5) 0.0030(5) 0.0064(6)
C5C 0.0161(6) 0.0282(7) 0.0194(7) 0.0001(5) 0.0006(5) 0.0010(5)
C41C 0.0279(8) 0.0316(8) 0.0200(7) 0.0061(6) 0.0047(6) -0.0032(6)


#----------------------------------------------------------------------------#
#                   MOLECULAR GEOMETRY                                       #
#----------------------------------------------------------------------------#

_geom_special_details
;
 All esds (except the esd in the dihedral angle between two l.s. planes)
 are estimated using the full covariance matrix.  The cell esds are taken
 into account individually in the estimation of esds in distances, angles
 and torsion angles; correlations between esds in cell parameters are only
 used when they are defined by crystal symmetry.  An approximate (isotropic)
 treatment of cell esds is used for estimating esds involving l.s. planes.
;
loop_
    _geom_bond_atom_site_label_1
    _geom_bond_atom_site_label_2
    _geom_bond_distance
    _geom_bond_site_symmetry_2
    _geom_bond_publ_flag
O4A C4A 1.3619(15) . ?
O4A C41A 1.4370(15) . ?
O4C C4C 1.3673(15) . ?
O4C C41C 1.4270(17) . ?
O4B C4B 1.3668(15) . ?
O4B C41B 1.4289(16) . ?
N1 C6 1.3489(16) . ?
N1 C2 1.3492(16) . ?
N3 C2 1.3361(16) . ?
N3 C4 1.3545(16) . ?
C1A C2A 1.3973(17) . ?
C1A C6A 1.4073(17) . ?
C1A C42 1.4635(17) . ?
C4 C5 1.3878(18) . ?
C4 C41 1.4691(17) . ?
C2 C1C 1.4850(17) . ?
C6 C5 1.3998(17) . ?
C6 C61 1.4648(17) . ?
C1C C2C 1.3937(18) . ?
C1C C6C 1.3990(18) . ?
C61 C62 1.3367(18) . ?
C61 H61 0.955(16) . ?
C5 H5 0.962(15) . ?
C1B C2B 1.4010(18) . ?
C1B C6B 1.4014(17) . ?
C1B C62 1.4668(17) . ?
C6A C5A 1.3825(18) . ?
C6A H6A 0.984(15) . ?
C3A C2A 1.3913(18) . ?
C3A C4A 1.3932(18) . ?
C3A H3A 0.959(16) . ?
C2A H2A 0.959(16) . ?
C5A C4A 1.4015(18) . ?
C5A H5A 0.961(16) . ?
C42 C41 1.3383(18) . ?
C42 H42 0.969(16) . ?
C41 H41 0.998(15) . ?
C62 H62 0.983(15) . ?
C2C C3C 1.3922(18) . ?
C2C H2C 0.930(15) . ?
C3C C4C 1.3904(18) . ?
C3C H3C 0.979(15) . ?
C4B C5B 1.3911(18) . ?
C4B C3B 1.3929(18) . ?
C5B C6B 1.3841(18) . ?
C5B H5B 0.976(16) . ?
C4C C5C 1.3968(19) . ?
C2B C3B 1.3823(19) . ?
C2B H2B 0.977(15) . ?
C6C C5C 1.3774(19) . ?
C6C H6C 0.979(16) . ?
C6B H6B 0.987(16) . ?
C41A H42A 0.968(17) . ?
C41A H41A 0.960(16) . ?
C41A H43A 0.993(16) . ?
C41B H41B 0.976(17) . ?
C41B H43B 0.979(17) . ?
C41B H42B 0.995(16) . ?
C3B H3B 0.972(17) . ?
C5C H5C 0.973(17) . ?
C41C H43C 0.985(17) . ?
C41C H41C 0.972(17) . ?
C41C H42C 1.006(16) . ?

loop_
    _geom_angle_atom_site_label_1
    _geom_angle_atom_site_label_2
    _geom_angle_atom_site_label_3
    _geom_angle
    _geom_angle_site_symmetry_1
    _geom_angle_site_symmetry_3
    _geom_angle_publ_flag
C4A O4A C41A 117.01(10) . . ?
C4C O4C C41C 117.75(11) . . ?
C4B O4B C41B 117.43(10) . . ?
C6 N1 C2 116.69(11) . . ?
C2 N3 C4 116.46(11) . . ?
C2A C1A C6A 117.76(11) . . ?
C2A C1A C42 118.67(11) . . ?
C6A C1A C42 123.57(11) . . ?
N3 C4 C5 121.50(11) . . ?
N3 C4 C41 117.89(11) . . ?
C5 C4 C41 120.61(11) . . ?
N3 C2 N1 126.39(11) . . ?
N3 C2 C1C 116.83(11) . . ?
N1 C2 C1C 116.77(11) . . ?
N1 C6 C5 120.96(11) . . ?
N1 C6 C61 115.37(11) . . ?
C5 C6 C61 123.66(11) . . ?
C2C C1C C6C 118.53(12) . . ?
C2C C1C C2 120.86(11) . . ?
C6C C1C C2 120.60(11) . . ?
C62 C61 C6 126.18(12) . . ?
C62 C61 H61 120.2(10) . . ?
C6 C61 H61 113.6(10) . . ?
C4 C5 C6 117.86(11) . . ?
C4 C5 H5 122.1(8) . . ?
C6 C5 H5 120.0(8) . . ?
C2B C1B C6B 117.27(12) . . ?
C2B C1B C62 119.63(11) . . ?
C6B C1B C62 123.09(11) . . ?
C5A C6A C1A 120.92(12) . . ?
C5A C6A H6A 118.3(8) . . ?
C1A C6A H6A 120.8(8) . . ?
C2A C3A C4A 119.48(12) . . ?
C2A C3A H3A 119.6(9) . . ?
C4A C3A H3A 120.9(9) . . ?
C3A C2A C1A 121.87(12) . . ?
C3A C2A H2A 120.7(9) . . ?
C1A C2A H2A 117.5(9) . . ?
C6A C5A C4A 120.39(12) . . ?
C6A C5A H5A 121.0(9) . . ?
C4A C5A H5A 118.6(9) . . ?
C41 C42 C1A 127.03(12) . . ?
C41 C42 H42 117.1(9) . . ?
C1A C42 H42 115.9(9) . . ?
C42 C41 C4 123.39(12) . . ?
C42 C41 H41 120.5(9) . . ?
C4 C41 H41 116.1(8) . . ?
O4A C4A C3A 124.68(11) . . ?
O4A C4A C5A 115.76(11) . . ?
C3A C4A C5A 119.56(11) . . ?
C61 C62 C1B 125.82(12) . . ?
C61 C62 H62 120.1(8) . . ?
C1B C62 H62 114.0(8) . . ?
C3C C2C C1C 121.28(12) . . ?
C3C C2C H2C 118.9(9) . . ?
C1C C2C H2C 119.8(9) . . ?
C4C C3C C2C 119.40(12) . . ?
C4C C3C H3C 121.6(9) . . ?
C2C C3C H3C 118.9(9) . . ?
O4B C4B C5B 124.16(12) . . ?
O4B C4B C3B 116.15(12) . . ?
C5B C4B C3B 119.69(12) . . ?
C6B C5B C4B 119.60(12) . . ?
C6B C5B H5B 121.0(9) . . ?
C4B C5B H5B 119.4(9) . . ?
O4C C4C C3C 124.65(12) . . ?
O4C C4C C5C 115.67(11) . . ?
C3C C4C C5C 119.68(12) . . ?
C3B C2B C1B 121.42(12) . . ?
C3B C2B H2B 118.0(9) . . ?
C1B C2B H2B 120.5(9) . . ?
C5C C6C C1C 120.57(12) . . ?
C5C C6C H6C 120.3(9) . . ?
C1C C6C H6C 119.1(9) . . ?
C5B C6B C1B 121.89(12) . . ?
C5B C6B H6B 117.6(9) . . ?
C1B C6B H6B 120.5(9) . . ?
O4A C41A H42A 111.2(9) . . ?
O4A C41A H41A 111.1(9) . . ?
H42A C41A H41A 110.9(13) . . ?
O4A C41A H43A 106.0(9) . . ?
H42A C41A H43A 107.0(13) . . ?
H41A C41A H43A 110.4(13) . . ?
O4B C41B H41B 110.9(9) . . ?
O4B C41B H43B 106.3(9) . . ?
H41B C41B H43B 107.8(13) . . ?
O4B C41B H42B 111.0(9) . . ?
H41B C41B H42B 111.2(13) . . ?
H43B C41B H42B 109.5(13) . . ?
C2B C3B C4B 120.11(12) . . ?
C2B C3B H3B 120.5(10) . . ?
C4B C3B H3B 119.4(10) . . ?
C6C C5C C4C 120.53(12) . . ?
C6C C5C H5C 120.3(10) . . ?
C4C C5C H5C 119.2(10) . . ?
O4C C41C H43C 111.8(9) . . ?
O4C C41C H41C 103.6(10) . . ?
H43C C41C H41C 110.5(14) . . ?
O4C C41C H42C 110.3(9) . . ?
H43C C41C H42C 109.4(13) . . ?
H41C C41C H42C 111.2(13) . . ?

loop_
    _geom_torsion_atom_site_label_1
    _geom_torsion_atom_site_label_2
    _geom_torsion_atom_site_label_3
    _geom_torsion_atom_site_label_4
    _geom_torsion
    _geom_torsion_site_symmetry_1
    _geom_torsion_site_symmetry_2
    _geom_torsion_site_symmetry_3
    _geom_torsion_site_symmetry_4
    _geom_torsion_publ_flag
C2 N3 C4 C5 0.40(17) . . . . ?
C2 N3 C4 C41 -179.88(11) . . . . ?
C4 N3 C2 N1 3.11(18) . . . . ?
C4 N3 C2 C1C -177.83(11) . . . . ?
C6 N1 C2 N3 -3.59(18) . . . . ?
C6 N1 C2 C1C 177.35(11) . . . . ?
C2 N1 C6 C5 0.56(17) . . . . ?
C2 N1 C6 C61 -178.71(11) . . . . ?
N3 C2 C1C C2C 163.40(11) . . . . ?
N1 C2 C1C C2C -17.45(17) . . . . ?
N3 C2 C1C C6C -17.56(17) . . . . ?
N1 C2 C1C C6C 161.59(11) . . . . ?
N1 C6 C61 C62 -175.91(12) . . . . ?
C5 C6 C61 C62 4.8(2) . . . . ?
N3 C4 C5 C6 -3.03(18) . . . . ?
C41 C4 C5 C6 177.26(11) . . . . ?
N1 C6 C5 C4 2.52(18) . . . . ?
C61 C6 C5 C4 -178.27(12) . . . . ?
C2A C1A C6A C5A -1.26(19) . . . . ?
C42 C1A C6A C5A 178.10(12) . . . . ?
C4A C3A C2A C1A -0.51(19) . . . . ?
C6A C1A C2A C3A 1.52(19) . . . . ?
C42 C1A C2A C3A -177.87(12) . . . . ?
C1A C6A C5A C4A 0.01(19) . . . . ?
C2A C1A C42 C41 -179.89(13) . . . . ?
C6A C1A C42 C41 0.8(2) . . . . ?
C1A C42 C41 C4 -179.94(12) . . . . ?
N3 C4 C41 C42 2.50(19) . . . . ?
C5 C4 C41 C42 -177.77(12) . . . . ?
C41A O4A C4A C3A -5.45(18) . . . . ?
C41A O4A C4A C5A 174.83(11) . . . . ?
C2A C3A C4A O4A 179.49(11) . . . . ?
C2A C3A C4A C5A -0.79(19) . . . . ?
C6A C5A C4A O4A -179.22(11) . . . . ?
C6A C5A C4A C3A 1.04(19) . . . . ?
C6 C61 C62 C1B -177.58(12) . . . . ?
C2B C1B C62 C61 -174.98(13) . . . . ?
C6B C1B C62 C61 6.1(2) . . . . ?
C6C C1C C2C C3C -1.04(19) . . . . ?
C2 C1C C2C C3C 178.02(12) . . . . ?
C1C C2C C3C C4C 0.45(19) . . . . ?
C41B O4B C4B C5B -9.80(19) . . . . ?
C41B O4B C4B C3B 170.45(12) . . . . ?
O4B C4B C5B C6B -178.93(12) . . . . ?
C3B C4B C5B C6B 0.8(2) . . . . ?
C41C O4C C4C C3C 3.0(2) . . . . ?
C41C O4C C4C C5C -177.24(12) . . . . ?
C2C C3C C4C O4C -179.70(12) . . . . ?
C2C C3C C4C C5C 0.5(2) . . . . ?
C6B C1B C2B C3B 1.60(19) . . . . ?
C62 C1B C2B C3B -177.37(12) . . . . ?
C2C C1C C6C C5C 0.66(19) . . . . ?
C2 C1C C6C C5C -178.40(12) . . . . ?
C4B C5B C6B C1B -0.5(2) . . . . ?
C2B C1B C6B C5B -0.66(19) . . . . ?
C62 C1B C6B C5B 178.28(12) . . . . ?
C1B C2B C3B C4B -1.4(2) . . . . ?
O4B C4B C3B C2B 179.88(12) . . . . ?
C5B C4B C3B C2B 0.1(2) . . . . ?
C1C C6C C5C C4C 0.3(2) . . . . ?
O4C C4C C5C C6C 179.32(12) . . . . ?
C3C C4C C5C C6C -0.9(2) . . . . ?

_shelx_res_file
;
TITL shelxt_a.res in P2(1)/c
    shelx.res
    created by SHELXL-2018/3 at 10:27:31 on 20-Jul-2021
CELL  0.71073  15.9175  13.8809  10.5944   90.000   98.993   90.000
ZERR     4.00   0.0005   0.0005   0.0004    0.000    0.001    0.000
LATT   1
SYMM  - X, 1/2 + Y, 1/2 - Z
SFAC  C    H    N    O
UNIT  116 104 8 12
MERG   2
FMAP   2
PLAN    5
SIZE     0.060   0.150   0.200
ACTA
BOND
BOND   $H
CONF
LIST   4
L.S.  10
TEMP  -173.00
WGHT    0.051300    0.393500
FVAR       0.36195
O4A   4   -0.049014    0.360961    1.072133    11.00000    0.01405    0.02805 =
         0.02085    0.00543    0.00717    0.00485
O4C   4    0.310085    0.522780    0.047476    11.00000    0.02202    0.03657 =
         0.01690    0.00781    0.00248    0.00203
O4B   4    0.967427    0.103771    0.983560    11.00000    0.01555    0.03485 =
         0.02357    0.00498    0.00304    0.00773
N1    3    0.483591    0.334209    0.573622    11.00000    0.01418    0.01817 =
         0.01572    0.00030    0.00265    0.00089
N3    3    0.342706    0.366283    0.616071    11.00000    0.01532    0.01825 =
         0.01653   -0.00021    0.00318    0.00154
C1A   1    0.149417    0.352810    0.857281    11.00000    0.01480    0.01676 =
         0.01657   -0.00223    0.00364   -0.00001
C4    1    0.364787    0.330044    0.735349    11.00000    0.01611    0.01504 =
         0.01526   -0.00140    0.00360   -0.00114
C2    1    0.403679    0.368388    0.542581    11.00000    0.01482    0.01480 =
         0.01636   -0.00137    0.00210   -0.00072
C6    1    0.505232    0.298896    0.692889    11.00000    0.01503    0.01450 =
         0.01534   -0.00143    0.00225   -0.00136
C1C   1    0.380931    0.411280    0.413348    11.00000    0.01640    0.01520 =
         0.01495   -0.00131    0.00288    0.00155
C61   1    0.592936    0.264302    0.724575    11.00000    0.01450    0.02138 =
         0.01692    0.00036    0.00556    0.00069
C5    1    0.446664    0.297517    0.778640    11.00000    0.01623    0.01779 =
         0.01512    0.00038    0.00228   -0.00028
C1B   1    0.716077    0.190293    0.866356    11.00000    0.01558    0.01673 =
         0.01568   -0.00210    0.00211   -0.00012
C6A   1    0.159610    0.322654    0.985587    11.00000    0.01359    0.01831 =
         0.01790    0.00079    0.00062    0.00180
C3A   1    0.000800    0.388222    0.868620    11.00000    0.01219    0.01941 =
         0.01984   -0.00065    0.00042    0.00280
C2A   1    0.068855    0.384225    0.800826    11.00000    0.01778    0.02074 =
         0.01425    0.00033    0.00118    0.00072
C5A   1    0.092419    0.325936    1.053877    11.00000    0.01808    0.01905 =
         0.01461    0.00194    0.00281    0.00148
C42   1    0.218559    0.353842    0.781041    11.00000    0.01703    0.01844 =
         0.01564   -0.00054    0.00398    0.00036
C41   1    0.299213    0.326483    0.818629    11.00000    0.01761    0.01856 =
         0.01657    0.00046    0.00487    0.00017
C4A   1    0.012551    0.359524    0.996179    11.00000    0.01474    0.01616 =
         0.01913   -0.00086    0.00585   -0.00011
C62   1    0.627304    0.221489    0.833493    11.00000    0.01481    0.01745 =
         0.01743   -0.00181    0.00491   -0.00144
C2C   1    0.443832    0.439331    0.343018    11.00000    0.01465    0.01871 =
         0.01912   -0.00016    0.00134    0.00104
C3C   1    0.423130    0.476889    0.220246    11.00000    0.01930    0.01894 =
         0.01837    0.00117    0.00607   -0.00059
C4B   1    0.886220    0.133269    0.939455    11.00000    0.01481    0.02117 =
         0.02014   -0.00278    0.00111    0.00253
C5B   1    0.862121    0.182134    0.824882    11.00000    0.01570    0.02229 =
         0.01782   -0.00129    0.00470   -0.00154
C4C   1    0.338068    0.487265    0.167035    11.00000    0.02217    0.01919 =
         0.01481    0.00188    0.00101    0.00181
C2B   1    0.741828    0.139398    0.980016    11.00000    0.01899    0.02286 =
         0.01859    0.00114    0.00709    0.00226
C6C   1    0.295685    0.423075    0.358745    11.00000    0.01540    0.02250 =
         0.01936   -0.00045    0.00435    0.00128
C6B   1    0.778292    0.210265    0.789923    11.00000    0.01763    0.02190 =
         0.01673    0.00238    0.00139    0.00080
C41A  1   -0.129436    0.402683    1.019084    11.00000    0.01386    0.02426 =
         0.02221    0.00077    0.00362    0.00391
C41B  1    1.028201    0.110740    0.897965    11.00000    0.01556    0.02401 =
         0.02653   -0.00110    0.00438    0.00218
C3B   1    0.825577    0.112100    1.016966    11.00000    0.02312    0.02604 =
         0.01637    0.00473    0.00297    0.00641
C5C   1    0.274632    0.460673    0.237614    11.00000    0.01610    0.02817 =
         0.01945    0.00014    0.00057    0.00098
C41C  1    0.372442    0.546884   -0.030514    11.00000    0.02788    0.03155 =
         0.01999    0.00613    0.00469   -0.00324
H2C   2    0.500830    0.433685    0.378547    11.00000    0.01800
H2B   2    0.700848    0.123053    1.036281    11.00000    0.02038
H62   2    0.592670    0.209842    0.901124    11.00000    0.01871
H41   2    0.317780    0.301384    0.906866    11.00000    0.02104
H6A   2    0.214997    0.299431    1.029272    11.00000    0.01947
H5    2    0.463433    0.273492    0.864047    11.00000    0.01799
H3A   2   -0.053622    0.410286    0.826817    11.00000    0.02709
H5A   2    0.099158    0.304692    1.141191    11.00000    0.02481
H42A  2   -0.122648    0.468423    0.991918    11.00000    0.02642
H3C   2    0.469056    0.497158    0.174513    11.00000    0.02052
H41A  2   -0.157933    0.364347    0.949977    11.00000    0.02181
H2A   2    0.062081    0.404123    0.713180    11.00000    0.02633
H42   2    0.204108    0.378196    0.694663    11.00000    0.02324
H43A  2   -0.163437    0.405164    1.089969    11.00000    0.02888
H6C   2    0.251086    0.402204    0.406717    11.00000    0.02412
H6B   2    0.763381    0.245279    0.708400    11.00000    0.02725
H61   2    0.626413    0.275491    0.658674    11.00000    0.02747
H5B   2    0.904448    0.194991    0.769583    11.00000    0.02586
H41B  2    1.038264    0.177881    0.877380    11.00000    0.02764
H43B  2    1.081479    0.084601    0.943829    11.00000    0.03009
H42B  2    1.009926    0.072300    0.819231    11.00000    0.02476
H43C  2    0.410099    0.599106    0.007341    11.00000    0.02898
H3B   2    0.842895    0.079079    1.097730    11.00000    0.03493
H5C   2    0.215276    0.468451    0.199834    11.00000    0.03298
H41C  2    0.338809    0.567904   -0.110299    11.00000    0.03268
H42C  2    0.407612    0.488659   -0.043946    11.00000    0.02559
HKLF    4


REM  shelxt_a.res in P2(1)/c
REM wR2 = 0.1032, GooF = S = 1.037, Restrained GooF = 1.037 for all data
REM R1 = 0.0391 for 4027 Fo > 4sig(Fo) and 0.0539 for all 5113 data
REM 411 parameters refined using 0 restraints

END

WGHT      0.0513      0.3936

REM Highest difference peak  0.250,  deepest hole -0.236,  1-sigma level  0.042
Q1    1   0.1824  0.3536  0.8210  11.00000  0.05    0.25
Q2    1   0.1038  0.3487  0.8184  11.00000  0.05    0.22
Q3    1   0.1584  0.3436  0.9221  11.00000  0.05    0.22
Q4    1   0.3344  0.3344  0.7796  11.00000  0.05    0.22
Q5    1   0.5532  0.2849  0.7256  11.00000  0.05    0.21
;
_shelx_res_checksum     37529

_shelx_hkl_file
;
   2   5 -13   -0.68    1.50
   3   5 -13   87.22    6.28
   4   5 -13   16.09    2.63
   0   4 -13   28.13    5.52
   1   4 -13    7.20    2.18
   2   4 -13    0.90    2.28
   3   4 -13   43.80    3.92
   4   4 -13   16.04    3.15
   5   4 -13    1.41    3.09
   6   4 -13    0.08    2.77
  -1   3 -13    1.25    1.97
   0   3 -13   12.06    2.69
   1   3 -13    3.20    1.85
   2   3 -13    2.30    2.76
   3   3 -13    1.61    1.38
   4   3 -13    6.98    2.42
   5   3 -13   58.20    6.29
   6   3 -13   25.22    4.88
   7   3 -13   10.51    3.78
  -2   2 -13    8.79    2.58
  -1   2 -13    7.98    4.63
   0   2 -13   18.68    2.83
   1   2 -13    2.32    1.74
   2   2 -13   20.34    4.69
   3   2 -13    5.85    1.79
   4   2 -13   24.93    4.92
   5   2 -13   73.23    7.60
   6   2 -13    5.84    3.14
   7   2 -13    1.76    2.11
   8   2 -13   13.61    5.81
  -2   1 -13    5.71    2.21
  -1   1 -13    2.00    2.34
   0   1 -13   -0.21    2.19
   1   1 -13    5.62    4.68
   2   1 -13   -0.73    2.87
   3   1 -13    0.53    0.84
   4   1 -13    1.86    2.24
   5   1 -13    7.17    3.20
   6   1 -13   16.36    4.28
   7   1 -13   15.85    3.95
   8   1 -13    9.05    3.11
  -1   0 -13    0.88    2.80
   0   0 -13   -0.26    2.10
   1   0 -13   -0.85    1.41
   2   0 -13   -1.32    2.59
   3   0 -13   -2.70    2.26
   4   0 -13   -1.75    2.19
   5   0 -13   -0.05    2.66
   6   0 -13   -2.26    2.03
   7   0 -13    5.55    5.34
  -2  -1 -13    1.57    2.13
  -1  -1 -13    7.78    3.07
   0  -1 -13    0.32    1.03
   1  -1 -13    3.68    1.31
   2  -1 -13   -0.94    2.42
   3  -1 -13   -1.34    2.66
   4  -1 -13    0.73    2.88
   5  -1 -13    2.89    3.64
   6  -1 -13   15.25    6.63
   7  -1 -13    6.91    2.84
   8  -1 -13    9.62    3.42
  -2  -2 -13   10.38    2.93
  -1  -2 -13    4.32    1.35
   0  -2 -13   17.96    3.03
   1  -2 -13    1.37    1.27
   2  -2 -13   19.31    2.31
   3  -2 -13    7.82    3.10
   4  -2 -13   25.38    4.76
   5  -2 -13   68.57    9.93
   6  -2 -13   -2.50    2.54
   7  -2 -13    1.72    2.35
   8  -2 -13   15.53    3.90
  -1  -3 -13    0.29    3.65
   0  -3 -13    8.55    1.60
   1  -3 -13    3.77    1.23
   2  -3 -13    2.65    2.97
   3  -3 -13    2.53    3.08
   4  -3 -13    7.33    3.48
   6  -3 -13   25.25    7.02
   7  -3 -13   12.89    3.87
   0  -4 -13   26.95    3.22
   1  -4 -13    4.41    1.51
   2  -4 -13    1.36    2.79
   3  -4 -13   53.79    7.24
   4  -4 -13   27.18    5.12
   5  -4 -13    3.97    3.58
   6  -4 -13   -2.06    2.75
   2  -5 -13    0.58    3.11
   3  -5 -13   84.30    8.81
   4  -5 -13   13.18    3.97
   1   8 -12   33.51    4.84
   2   8 -12   13.06    3.31
   3   8 -12    0.49    1.98
   4   8 -12   49.03    5.07
   5   8 -12    9.66    4.15
  -2   7 -12    3.43    2.20
  -1   7 -12   13.95    4.99
   0   7 -12   10.07    2.29
   1   7 -12   35.45    5.83
   2   7 -12   55.11    4.13
   3   7 -12   34.51    8.86
   4   7 -12    0.33    3.12
   5   7 -12   16.03    2.43
   6   7 -12   12.37    2.58
   7   7 -12   54.09    8.79
  -3   6 -12    6.00    1.57
  -2   6 -12   16.33    2.09
  -1   6 -12   14.39    2.68
   0   6 -12    0.72    3.32
   1   6 -12    2.45    4.45
   2   6 -12   43.60    3.98
   3   6 -12    3.02    4.06
   4   6 -12    0.52    1.33
   5   6 -12   17.08    4.15
   6   6 -12   66.89    4.85
   7   6 -12    1.17    1.48
   8   6 -12   -2.14    2.49
   9   6 -12   26.38    4.69
  -4   5 -12    8.09    2.19
  -3   5 -12   23.70    3.44
  -2   5 -12    3.16    1.62
  -1   5 -12   16.62    8.76
   0   5 -12   10.78    3.90
   1   5 -12   29.25    5.72
   2   5 -12   12.96    2.89
   3   5 -12    4.66    1.62
   4   5 -12    1.90    2.45
   5   5 -12   20.55    4.16
   6   5 -12    1.68    1.14
   7   5 -12    1.39    1.99
   8   5 -12   -0.56    2.42
   9   5 -12    1.34    2.85
  10   5 -12   19.04    5.46
  -5   4 -12    4.66    6.15
  -4   4 -12    3.87    1.99
  -3   4 -12   12.56    1.88
  -2   4 -12   16.09    3.15
  -1   4 -12    0.51    2.09
   0   4 -12   -0.80    2.09
   1   4 -12    4.21    1.91
   2   4 -12    1.65    1.54
   3   4 -12   53.79    3.98
   4   4 -12   34.67    4.33
   5   4 -12   10.03    2.70
   6   4 -12    3.48    1.72
   7   4 -12   17.07    3.89
   8   4 -12    0.29    1.56
   9   4 -12   -1.42    2.51
  11   4 -12   39.40    6.94
  -6   3 -12    0.67    2.21
  -5   3 -12    9.07    1.81
  -4   3 -12   51.58    5.21
  -3   3 -12    1.59    1.45
  -2   3 -12   64.04    6.97
  -1   3 -12    0.47    1.67
   0   3 -12    6.69    1.96
   1   3 -12   -0.25    1.70
   2   3 -12   -0.04    3.12
   3   3 -12   24.88    2.66
   4   3 -12   64.64    6.97
   5   3 -12   12.09    2.13
   6   3 -12   13.18    3.30
   7   3 -12   17.43    3.94
   8   3 -12    7.04    2.82
   9   3 -12    0.56    1.60
  10   3 -12   35.88    5.26
  11   3 -12    5.83    2.89
  -6   2 -12    4.10    2.10
  -5   2 -12    0.94    1.61
  -4   2 -12    0.91    1.19
  -3   2 -12    2.51    1.42
  -2   2 -12    8.62    2.01
  -1   2 -12    0.30    1.71
   0   2 -12   -0.78    2.40
   1   2 -12    4.00    1.46
   2   2 -12    0.03    1.00
   3   2 -12   23.00    2.48
   4   2 -12   41.14    5.69
   5   2 -12   -1.77    1.78
   6   2 -12   14.58    3.80
   7   2 -12    2.35    2.44
   8   2 -12   10.29    3.20
   9   2 -12   16.29    3.82
  10   2 -12   21.35    4.09
  11   2 -12   12.66    3.22
  -6   1 -12   -1.72    2.11
  -5   1 -12    3.23    3.09
  -4   1 -12    1.65    1.37
  -3   1 -12   87.38    4.54
  -2   1 -12   18.94    2.42
  -1   1 -12    9.27    2.32
   0   1 -12    5.46    1.71
   1   1 -12    9.48    1.97
   2   1 -12    0.62    1.31
   3   1 -12   -0.38    2.85
   4   1 -12    2.01    2.60
   5   1 -12    7.82    3.19
   6   1 -12   37.24    5.14
   7   1 -12    0.03    2.21
   8   1 -12    0.49    2.23
   9   1 -12   32.33    5.03
  10   1 -12    6.12    2.48
  11   1 -12   20.17    3.74
  12   1 -12    3.02    2.32
  -6   0 -12   15.65    4.04
  -5   0 -12   15.50    4.08
  -4   0 -12    0.57    4.07
  -3   0 -12    8.06    3.56
  -2   0 -12   19.15    3.92
  -1   0 -12   24.04    3.30
   0   0 -12    4.51    1.49
   1   0 -12    7.27    1.67
   2   0 -12    3.05    2.57
   3   0 -12    2.47    0.74
   4   0 -12   26.85    4.38
   5   0 -12   36.99    5.15
   6   0 -12   86.19    7.58
   7   0 -12    4.43    2.61
   8   0 -12   44.75    5.69
   9   0 -12    8.47    3.07
  10   0 -12   -1.58    1.91
  11   0 -12   12.77    3.10
  12   0 -12   42.78    5.14
  -6  -1 -12    2.21    2.82
  -5  -1 -12    0.19    1.82
  -4  -1 -12    0.96    1.87
  -3  -1 -12   86.60    5.78
  -2  -1 -12   20.52    4.96
  -1  -1 -12    7.52    1.59
   0  -1 -12    3.50    1.33
   1  -1 -12    4.87    1.15
   2  -1 -12    0.14    0.90
   3  -1 -12    2.31    2.64
   4  -1 -12    3.41    2.89
   5  -1 -12    5.88    2.98
   6  -1 -12   30.90    4.77
   7  -1 -12    0.71    2.14
   8  -1 -12    1.10    2.11
   9  -1 -12   26.06    4.38
  10  -1 -12    3.57    2.81
  11  -1 -12   13.02    3.27
  12  -1 -12    6.03    2.42
  -6  -2 -12    6.13    5.24
  -5  -2 -12   -0.52    2.59
  -4  -2 -12    1.35    1.35
  -3  -2 -12   -1.59    3.57
  -2  -2 -12    7.71    1.93
  -1  -2 -12   -0.77    3.78
   0  -2 -12    0.71    1.04
   1  -2 -12    3.24    1.11
   2  -2 -12    1.67    1.75
   3  -2 -12   20.62    4.08
   4  -2 -12   32.42    5.01
   5  -2 -12   -3.22    1.97
   6  -2 -12   18.17    4.16
   7  -2 -12   -1.88    1.61
   8  -2 -12   15.42    3.63
   9  -2 -12   10.86    3.18
  10  -2 -12   24.85    4.12
  11  -2 -12   11.94    3.16
  -6  -3 -12   -0.02    2.67
  -5  -3 -12   12.11    2.41
  -4  -3 -12   58.02    4.10
  -3  -3 -12    3.27    1.68
  -2  -3 -12   68.74    4.79
  -1  -3 -12    1.46    1.76
   0  -3 -12    3.87    2.98
   1  -3 -12   -0.09    1.62
   2  -3 -12    0.41    0.91
   3  -3 -12   19.26    4.52
   4  -3 -12   58.08    6.43
   5  -3 -12   11.30    3.34
   6  -3 -12   13.00    3.44
   7  -3 -12   34.67    5.09
   8  -3 -12    0.21    2.07
   9  -3 -12   -2.15    1.81
  10  -3 -12   37.94    5.11
  11  -3 -12    4.58    2.16
  -5  -4 -12    0.95    2.43
  -4  -4 -12   -0.33    2.44
  -3  -4 -12   11.56    2.92
  -2  -4 -12   24.73    6.27
  -1  -4 -12   -1.14    1.69
   0  -4 -12   -0.38    3.47
   1  -4 -12    3.23    2.67
   2  -4 -12    1.34    2.15
   3  -4 -12   52.82    5.76
   4  -4 -12   39.59    5.52
   5  -4 -12    7.31    2.90
   6  -4 -12    7.18    3.12
   7  -4 -12   21.79    4.06
   8  -4 -12   -2.06    2.09
   9  -4 -12   -2.28    1.61
  10  -4 -12    8.43    2.64
  11  -4 -12   39.92    5.08
  -4  -5 -12    7.26    2.71
  -3  -5 -12   27.72    3.56
  -2  -5 -12    1.03    1.53
  -1  -5 -12   16.02    4.26
   0  -5 -12   14.53    3.89
   1  -5 -12   33.00    4.09
   2  -5 -12   11.42    1.96
   3  -5 -12    3.53    3.34
   4  -5 -12    2.18    1.98
   5  -5 -12   18.38    3.71
   6  -5 -12    3.48    2.19
   7  -5 -12    6.76    5.29
   8  -5 -12    1.39    1.71
   9  -5 -12    3.72    1.65
  10  -5 -12   22.38    4.01
  -3  -6 -12    3.75    2.76
  -2  -6 -12   13.58    2.46
  -1  -6 -12   17.61    2.50
   0  -6 -12   -1.41    2.16
   1  -6 -12   -3.86    5.69
   2  -6 -12   49.68    5.98
   3  -6 -12    0.63    5.20
   4  -6 -12   -0.52    3.00
   5  -6 -12   21.50    5.70
   6  -6 -12   71.87    6.03
   7  -6 -12    4.10    2.91
   8  -6 -12   -0.84    2.75
   9  -6 -12   18.26    3.84
  -2  -7 -12   -0.32    2.36
  -1  -7 -12   13.45    3.59
   0  -7 -12   12.85    3.20
   1  -7 -12   41.36    3.64
   2  -7 -12   44.38    5.64
   3  -7 -12   37.04    3.27
   4  -7 -12   -4.00    4.12
   5  -7 -12   14.72    4.21
   6  -7 -12   11.19    3.84
   7  -7 -12   54.48    6.20
   1  -8 -12   32.02    3.35
   2  -8 -12   12.73    2.42
   3  -8 -12    0.93    1.98
   4  -8 -12   51.20    5.56
   5  -8 -12    0.88    2.70
   0  10 -11   16.73    3.98
   1  10 -11    9.07    3.04
   2  10 -11    1.59    2.33
   3  10 -11   12.37    3.55
   4  10 -11    2.09    2.15
   5  10 -11    3.05    2.48
   6  10 -11   40.19    5.60
  -3   9 -11   25.39    3.73
  -2   9 -11    0.60    1.41
  -1   9 -11    1.73    3.97
   0   9 -11    6.62    1.89
   1   9 -11    2.91    1.80
   2   9 -11    5.67    3.15
   3   9 -11   21.75    3.06
   4   9 -11   44.28    7.52
   5   9 -11   10.44    2.97
   6   9 -11   31.70    3.50
   7   9 -11   18.18    6.75
  -5   8 -11    5.51    4.15
  -4   8 -11    2.32    1.64
  -3   8 -11    2.90    1.59
  -2   8 -11   18.72    6.02
  -1   8 -11   33.14    4.79
   0   8 -11    3.68    2.01
   1   8 -11   93.94    5.60
   2   8 -11   62.32    5.01
   3   8 -11   10.81    2.18
   4   8 -11    7.80    2.58
   5   8 -11   10.82    4.34
   6   8 -11    3.75    1.57
   7   8 -11    2.70    1.64
   8   8 -11    0.14    1.19
   9   8 -11   41.70    5.21
  -6   7 -11   13.51    4.27
  -5   7 -11    1.39    2.35
  -4   7 -11    3.11    2.00
  -3   7 -11    3.10    1.31
  -2   7 -11    7.15    1.59
  -1   7 -11    4.51    2.59
   0   7 -11    0.44    1.96
   1   7 -11    1.03    1.73
   2   7 -11  103.15    7.04
   3   7 -11   43.11    9.34
   4   7 -11   36.36    3.63
   5   7 -11   40.55    6.20
   6   7 -11    3.78    3.33
   7   7 -11    0.77    1.52
   8   7 -11   43.71    5.72
   9   7 -11    1.57    2.84
  -7   6 -11    8.50    2.75
  -6   6 -11   -0.42    4.90
  -5   6 -11   22.99    2.47
  -4   6 -11    2.07    1.97
  -3   6 -11    1.28    1.10
  -2   6 -11    1.20    1.61
  -1   6 -11   14.02    2.33
   0   6 -11    2.35    1.37
   1   6 -11    8.59    2.07
   2   6 -11   20.52    2.81
   3   6 -11   10.26    4.15
   4   6 -11   33.62    3.94
   5   6 -11  112.95    5.83
   6   6 -11    3.86    3.30
   7   6 -11   74.14    5.80
   8   6 -11    0.63    1.27
   9   6 -11    8.94    3.20
  10   6 -11    4.55    2.39
  -7   5 -11    0.85    1.41
  -6   5 -11    8.23    2.55
  -5   5 -11   24.00    2.71
  -4   5 -11    0.08    2.31
  -3   5 -11   -0.75    1.90
  -2   5 -11    0.80    1.92
  -1   5 -11   11.82    3.01
   0   5 -11    2.74    1.45
   1   5 -11   11.00    1.98
   2   5 -11   45.24    3.64
   3   5 -11  102.66   11.92
   4   5 -11   20.25    2.47
   5   5 -11   52.38    3.79
   6   5 -11   18.15    2.82
   7   5 -11    9.39    1.81
   8   5 -11    4.31    2.77
   9   5 -11    3.28    2.42
  10   5 -11    0.81    2.19
  11   5 -11   28.93    4.78
  -8   4 -11    0.37    2.06
  -7   4 -11    5.68    1.81
  -6   4 -11    2.78    1.50
  -5   4 -11   21.58    3.93
  -4   4 -11   13.32    2.45
  -3   4 -11    1.46    1.64
  -2   4 -11   14.54    1.83
  -1   4 -11   22.36    3.35
   0   4 -11    5.16    3.32
   1   4 -11    4.95    1.48
   2   4 -11    4.13    3.46
   3   4 -11    3.36    1.32
   4   4 -11   40.51    3.12
   5   4 -11   20.07    2.28
   6   4 -11   25.13    2.49
   7   4 -11    6.71    2.74
   8   4 -11   40.94    5.22
   9   4 -11   26.71    4.43
  10   4 -11    1.53    2.19
  11   4 -11    9.45    2.81
  12   4 -11    0.35    2.18
  -8   3 -11   16.10    2.43
  -7   3 -11    6.43    2.10
  -6   3 -11    0.26    2.94
  -5   3 -11   10.66    2.09
  -4   3 -11    5.13    1.42
  -3   3 -11   32.19    2.77
  -2   3 -11    6.39    2.20
  -1   3 -11   11.48    1.65
   0   3 -11   11.80    4.28
   1   3 -11   10.59    3.99
   2   3 -11   43.15    3.27
   3   3 -11  199.80    8.26
   4   3 -11    0.33    1.18
   5   3 -11    9.01    3.01
   6   3 -11   17.42    3.59
   7   3 -11   57.38    5.90
   8   3 -11   10.52    3.04
   9   3 -11    1.35    2.21
  10   3 -11    0.38    1.42
  11   3 -11   28.16    4.45
  12   3 -11   11.71    3.05
  -9   2 -11    6.07    2.44
  -8   2 -11   87.39    6.08
  -7   2 -11   30.91    3.90
  -6   2 -11   -1.25    3.16
  -5   2 -11    7.13    1.66
  -4   2 -11   48.70    4.37
  -3   2 -11   -0.54    3.30
  -2   2 -11   19.84    2.13
  -1   2 -11    3.12    1.16
   0   2 -11   34.38    5.74
   1   2 -11    9.36    1.90
   2   2 -11   10.05    4.71
   3   2 -11    1.48    1.31
   4   2 -11    1.79    3.21
   5   2 -11   24.11    4.15
   6   2 -11    1.69    1.99
   7   2 -11    1.71    2.26
   8   2 -11    6.11    2.58
   9   2 -11    0.28    1.57
  10   2 -11    2.10    2.05
  11   2 -11    9.95    2.78
  12   2 -11    2.37    2.36
  13   2 -11   11.66    2.97
  -9   1 -11    2.04    2.44
  -8   1 -11   13.50    3.03
  -7   1 -11   -1.10    2.39
  -6   1 -11    0.17    2.59
  -5   1 -11    2.03    4.58
  -4   1 -11    4.45    3.81
  -3   1 -11    1.18    1.14
  -2   1 -11   27.35    2.45
  -1   1 -11   43.91    6.01
   0   1 -11   23.77    2.54
   1   1 -11   36.73    7.31
   2   1 -11   13.24    1.87
   3   1 -11    4.97    2.57
   4   1 -11   24.60    2.89
   5   1 -11   11.11    3.05
   6   1 -11   -1.12    1.83
   7   1 -11   -0.04    1.43
   8   1 -11    0.88    1.96
   9   1 -11    2.28    2.28
  10   1 -11    0.49    1.59
  11   1 -11    8.87    2.83
  12   1 -11    6.91    2.38
  13   1 -11    1.58    1.72
  -9   0 -11   -1.39    2.63
  -8   0 -11   -1.81    1.98
  -7   0 -11   -1.69    2.54
  -6   0 -11   -0.03    2.98
  -5   0 -11   -1.62    4.20
  -4   0 -11   -0.63    2.33
  -3   0 -11   -1.02    2.14
  -2   0 -11    1.24    2.91
  -1   0 -11   -0.13    3.03
   0   0 -11   -1.11    1.34
   1   0 -11   -0.34    2.36
   2   0 -11   -1.36    3.17
   3   0 -11    0.23    0.63
   4   0 -11   -1.44    1.93
   5   0 -11    3.04    2.35
   6   0 -11    0.30    1.53
   7   0 -11    2.60    2.22
   8   0 -11    1.90    2.08
   9   0 -11    1.19    1.82
  10   0 -11   -0.78    1.51
  11   0 -11    1.24    1.72
  12   0 -11    0.16    1.64
  13   0 -11   -1.75    1.33
  -9  -1 -11    1.64    5.11
  -8  -1 -11   13.55    3.14
  -7  -1 -11   -0.36    4.47
  -6  -1 -11   -0.33    2.53
  -5  -1 -11    0.81    1.52
  -4  -1 -11    6.02    1.94
  -3  -1 -11    0.26    1.56
  -2  -1 -11   30.81    4.75
  -1  -1 -11   36.54   10.09
   0  -1 -11   27.49    2.79
   1  -1 -11   36.40    2.32
   2  -1 -11    9.74    1.26
   3  -1 -11    1.65    0.81
   4  -1 -11   27.58    4.38
   5  -1 -11   14.01    3.27
   6  -1 -11    0.64    2.11
   7  -1 -11   -0.17    1.63
   8  -1 -11    1.66    2.04
   9  -1 -11    2.23    2.09
  10  -1 -11    0.84    1.82
  11  -1 -11    8.12    2.39
  12  -1 -11    8.25    2.39
  13  -1 -11   -0.96    1.52
  14  -1 -11    3.86    1.92
  -9  -2 -11    5.67    2.99
  -8  -2 -11   82.67    7.38
  -7  -2 -11   21.27    6.41
  -6  -2 -11   -0.91    2.15
  -5  -2 -11    7.35    3.16
  -4  -2 -11   44.08    6.44
  -3  -2 -11    0.48    1.11
  -2  -2 -11   24.82    2.48
  -1  -2 -11    0.90    1.21
   0  -2 -11   34.42    3.18
   1  -2 -11    9.34    1.37
   2  -2 -11    9.34    1.68
   3  -2 -11    0.73    2.31
   4  -2 -11    3.65    2.08
   5  -2 -11   22.08    3.85
   6  -2 -11   -1.88    1.65
   7  -2 -11   -1.21    1.84
   8  -2 -11   11.26    2.81
   9  -2 -11   -0.64    1.67
  10  -2 -11   -0.51    1.77
  11  -2 -11   10.32    2.55
  12  -2 -11    8.38    2.43
  13  -2 -11   10.95    2.55
  14  -2 -11    8.66    2.39
  -8  -3 -11   13.27    8.93
  -7  -3 -11    4.76    3.60
  -6  -3 -11    5.24    2.26
  -5  -3 -11    7.70    2.77
  -4  -3 -11    5.67    1.71
  -3  -3 -11   31.91    3.13
  -2  -3 -11    4.18    2.33
  -1  -3 -11    9.86    2.03
   0  -3 -11   10.40    1.93
   1  -3 -11   12.04    1.83
   2  -3 -11   44.41    3.23
   3  -3 -11  202.05   11.71
   4  -3 -11    0.98    2.24
   5  -3 -11    9.51    2.99
   6  -3 -11   12.92    2.46
   7  -3 -11   72.75    6.83
   8  -3 -11   13.45    3.04
   9  -3 -11   -1.18    1.67
  10  -3 -11   -1.52    1.61
  11  -3 -11   26.39    3.84
  12  -3 -11   10.06    2.50
  13  -3 -11    4.55    2.98
  -8  -4 -11    2.80    2.66
  -7  -4 -11    5.93    3.05
  -6  -4 -11    3.90    1.83
  -5  -4 -11   27.81    3.08
  -4  -4 -11   19.17    2.43
  -3  -4 -11    3.21    1.31
  -2  -4 -11   14.02    4.14
  -1  -4 -11   19.99    2.59
   0  -4 -11    3.30    1.38
   1  -4 -11    3.94    2.16
   2  -4 -11    3.31    1.41
   3  -4 -11    3.62    1.78
   4  -4 -11   43.59    4.22
   5  -4 -11   14.10    4.65
   6  -4 -11   30.16    3.74
   7  -4 -11    8.27    2.41
   8  -4 -11   36.10    4.15
   9  -4 -11   15.71    3.24
  10  -4 -11   -1.60    1.89
  11  -4 -11    9.04    2.66
  12  -4 -11    3.86    2.23
  13  -4 -11    0.92    1.65
  -7  -5 -11    4.16    2.36
  -6  -5 -11    5.03    2.46
  -5  -5 -11   19.87    2.75
  -4  -5 -11    2.31    2.17
  -3  -5 -11    0.62    1.80
  -2  -5 -11   -1.06    2.19
  -1  -5 -11   13.14    1.93
   0  -5 -11    2.15    1.44
   1  -5 -11    8.64    1.66
   2  -5 -11   42.44    4.41
   3  -5 -11   99.89    4.72
   4  -5 -11   19.60    3.11
   5  -5 -11   55.22    4.78
   6  -5 -11   10.94    3.21
   7  -5 -11    8.77    2.25
   8  -5 -11   11.21    2.91
   9  -5 -11   -2.96    2.32
  10  -5 -11   -0.53    6.97
  11  -5 -11   26.53    3.45
  12  -5 -11   11.19    2.86
  -7  -6 -11   11.56    5.80
  -6  -6 -11    1.74    1.94
  -5  -6 -11   22.04    2.80
  -4  -6 -11   -0.47    2.21
  -3  -6 -11    0.16    1.52
  -2  -6 -11   -1.33    2.07
  -1  -6 -11   12.66    2.07
   0  -6 -11    2.37    1.26
   1  -6 -11    6.01    1.62
   2  -6 -11   22.96    2.51
   3  -6 -11   12.07    1.80
   4  -6 -11   27.38    3.65
   5  -6 -11  110.52   10.19
   6  -6 -11    5.18    7.01
   7  -6 -11   74.73    6.49
   8  -6 -11    0.76    2.61
   9  -6 -11    3.51    3.38
  10  -6 -11    7.43    2.70
  11  -6 -11   21.17    4.84
  12  -6 -11   27.37    3.87
  -6  -7 -11   18.45    3.18
  -5  -7 -11    5.06    1.74
  -4  -7 -11    0.94    2.55
  -3  -7 -11    2.96    3.25
  -2  -7 -11    7.40    1.84
  -1  -7 -11    7.86    3.16
   0  -7 -11    0.09    1.40
   1  -7 -11    3.35    1.81
   2  -7 -11  113.42   10.36
   3  -7 -11   41.42    3.37
   4  -7 -11   39.26    6.78
   5  -7 -11   38.03    7.80
   6  -7 -11    9.60    5.01
   7  -7 -11    1.54    4.09
   8  -7 -11   50.28    4.80
   9  -7 -11    4.09    2.16
  10  -7 -11    2.91    7.93
  11  -7 -11   49.38    5.72
  -5  -8 -11    1.53    1.62
  -4  -8 -11   -1.53    3.81
  -3  -8 -11   -3.14    2.48
  -2  -8 -11   18.32    2.54
  -1  -8 -11   40.88    3.52
   0  -8 -11    1.53    2.66
   1  -8 -11   98.70    5.09
   2  -8 -11   60.13    4.13
   3  -8 -11   10.19    1.90
   4  -8 -11    6.05    3.02
   5  -8 -11    7.58    2.82
   6  -8 -11   -0.12    2.83
   7  -8 -11   -0.26    4.11
   8  -8 -11    1.56    2.36
   9  -8 -11   44.85   12.97
  10  -8 -11    1.48    2.05
  -3  -9 -11   22.10    5.24
  -2  -9 -11   -0.12    2.22
  -1  -9 -11   -0.42    2.68
   0  -9 -11    2.06    1.91
   1  -9 -11    0.62    2.36
   2  -9 -11    4.38    1.94
   3  -9 -11   21.02    2.49
   4  -9 -11   37.31    4.64
   5  -9 -11   14.31    6.65
   6  -9 -11   33.56    4.31
   7  -9 -11   17.25    3.71
   8  -9 -11   14.66    3.42
   0 -10 -11   12.69    2.28
   1 -10 -11   14.01    2.29
   2 -10 -11   -2.04   11.17
   3 -10 -11   17.41    2.58
   4 -10 -11    0.57    1.35
   5 -10 -11    0.17    2.37
   2  12 -10   18.72    4.21
   3  12 -10    5.35    2.65
  -3  11 -10    2.81    1.38
  -2  11 -10   11.09    2.50
  -1  11 -10   11.01    2.59
   0  11 -10    1.48    2.39
   1  11 -10    1.59    3.30
   2  11 -10   -0.97    2.84
   3  11 -10   85.80    5.57
   4  11 -10   26.49    5.80
   5  11 -10    0.09    2.32
   6  11 -10    3.73    2.75
   7  11 -10   -0.64    2.15
  -5  10 -10    5.10    1.51
  -4  10 -10    4.17    1.54
  -3  10 -10   13.37    1.88
  -2  10 -10   16.96    2.79
  -1  10 -10    0.04    1.59
   0  10 -10   45.70    4.31
   1  10 -10    1.31    1.45
   2  10 -10    5.27    3.79
   3  10 -10   40.69    7.11
   4  10 -10   11.12    2.33
   5  10 -10    1.12    1.45
   6  10 -10   10.33    2.17
   7  10 -10   14.58    3.45
   8  10 -10   -1.44    2.08
   9  10 -10   35.70    5.06
  -6   9 -10    5.19    2.49
  -5   9 -10    4.03    2.19
  -4   9 -10   13.60    1.94
  -3   9 -10    0.98    1.25
  -2   9 -10    7.82    2.64
  -1   9 -10   24.85    3.43
   0   9 -10    2.89    1.86
   1   9 -10   53.76    4.13
   2   9 -10    1.22    1.22
   3   9 -10    0.55    2.73
   4   9 -10   17.33    3.50
   5   9 -10    4.44    2.08
   6   9 -10    6.18    2.54
   7   9 -10    0.86    2.53
  -7   8 -10    7.25    2.48
  -6   8 -10    7.62    1.74
  -5   8 -10    3.50    1.45
  -4   8 -10    6.80    1.45
  -3   8 -10   -1.60    1.89
  -2   8 -10    0.58    1.65
  -1   8 -10   18.47    2.70
   0   8 -10    8.88    2.16
   1   8 -10    7.12    4.44
   2   8 -10    7.69    1.74
   3   8 -10   73.07    6.77
   4   8 -10   14.70    2.73
   5   8 -10    1.84    1.34
   6   8 -10    5.82    1.63
   7   8 -10    1.11    1.41
   8   8 -10    4.09    2.25
   9   8 -10   24.40    3.82
  10   8 -10    1.23    1.78
  -8   7 -10   41.18    4.08
  -7   7 -10   39.74    3.47
  -6   7 -10   16.80    2.28
  -5   7 -10   -0.35    2.44
  -4   7 -10    1.86    1.37
  -3   7 -10   11.57    1.74
  -2   7 -10    1.07    1.07
  -1   7 -10   16.16    1.81
   0   7 -10    5.33    1.67
   1   7 -10   10.62    2.08
   2   7 -10    7.47    1.95
   3   7 -10  163.27    9.67
   4   7 -10   35.24    3.30
   5   7 -10   25.15    2.76
   6   7 -10    6.71    4.79
   7   7 -10   -1.86    1.60
   8   7 -10   23.48    2.62
   9   7 -10   30.85    3.12
  -9   6 -10   41.67    4.60
  -8   6 -10   31.64    3.38
  -7   6 -10   40.95    5.51
  -6   6 -10    7.86    1.63
  -5   6 -10    0.13    1.16
  -4   6 -10    2.75    1.22
  -3   6 -10   -0.37    1.71
  -2   6 -10   27.78    2.60
  -1   6 -10   28.28    2.79
   0   6 -10   21.21    2.56
   1   6 -10    0.99    1.65
   2   6 -10   41.58    3.38
   3   6 -10   11.15    2.60
   4   6 -10  114.83    7.91
   5   6 -10    5.90    3.22
   6   6 -10    0.55    1.08
   7   6 -10   -0.31    1.58
   8   6 -10   17.03    2.27
   9   6 -10    9.40    2.90
  10   6 -10    0.70    2.09
 -10   5 -10   11.20    3.27
  -9   5 -10   23.78    5.92
  -8   5 -10   14.56    3.96
  -7   5 -10   13.47    2.11
  -6   5 -10    4.74    1.57
  -5   5 -10   -0.30    1.95
  -4   5 -10    9.35    1.57
  -3   5 -10    0.17    1.03
  -2   5 -10    1.22    1.73
  -1   5 -10    2.46    1.05
   0   5 -10   76.10    7.12
   1   5 -10   -1.22    1.67
   2   5 -10   43.99    3.38
   3   5 -10   16.60    2.20
   4   5 -10   52.88    3.29
   5   5 -10  122.51    5.49
   6   5 -10   54.78    3.44
   7   5 -10   20.49    2.31
   8   5 -10    6.14    3.53
   9   5 -10   26.43    4.19
  10   5 -10    3.03    2.38
  11   5 -10   -0.71    1.28
 -10   4 -10    4.69    5.58
  -9   4 -10   17.81    4.49
  -8   4 -10    8.29    1.89
  -7   4 -10    4.10    1.65
  -6   4 -10   17.75    2.38
  -5   4 -10   -1.21    2.61
  -4   4 -10   15.18    1.89
  -3   4 -10   11.97    2.69
  -2   4 -10   78.53    5.04
  -1   4 -10    0.84    0.94
   0   4 -10   35.28    2.90
   1   4 -10   15.40    2.15
   2   4 -10  131.92   11.47
   3   4 -10  206.38    8.25
   4   4 -10  119.94    5.40
   5   4 -10    4.57    2.80
   6   4 -10  177.78    7.31
   7   4 -10    4.11    2.55
   8   4 -10    2.93    2.07
   9   4 -10   10.57    2.87
  10   4 -10   25.83    3.82
  11   4 -10    0.56    2.02
 -10   3 -10    2.77    1.84
  -9   3 -10    0.46    2.06
  -8   3 -10   21.35    4.21
  -7   3 -10    3.61    1.82
  -6   3 -10   21.67    2.43
  -5   3 -10    2.28    1.67
  -4   3 -10    4.51    1.41
  -3   3 -10   17.31    1.98
  -2   3 -10    1.16    1.11
  -1   3 -10   34.75    3.84
   0   3 -10    2.00    0.97
   1   3 -10   20.40    2.27
   2   3 -10   25.86    2.43
   3   3 -10   61.44   11.42
   4   3 -10   87.60    6.33
   5   3 -10   12.21    3.91
   6   3 -10   44.72    2.79
   7   3 -10    1.59    2.00
   8   3 -10   26.19    3.77
   9   3 -10   -0.32    1.64
  10   3 -10   13.33    3.04
  11   3 -10    6.78    2.41
  12   3 -10    1.42    2.19
 -11   2 -10   16.74    3.29
 -10   2 -10    5.67    3.11
  -9   2 -10    4.07    2.85
  -8   2 -10    2.95    6.64
  -7   2 -10    1.98    3.29
  -6   2 -10    2.07    5.52
  -5   2 -10    1.99    1.83
  -4   2 -10    4.40    1.68
  -3   2 -10   55.19    3.08
  -2   2 -10   16.32    1.81
  -1   2 -10   11.29    1.96
   0   2 -10   27.34    2.12
   1   2 -10   19.31    2.07
   2   2 -10   11.47    1.67
   3   2 -10   49.89    5.00
   4   2 -10  228.66   12.10
   5   2 -10   53.96    3.07
   6   2 -10   44.10    4.84
   7   2 -10   16.74    3.22
   8   2 -10   63.07    5.43
   9   2 -10    6.87    2.28
  10   2 -10   -1.16    1.66
  11   2 -10    2.53    1.92
  12   2 -10    0.00    1.82
 -11   1 -10    0.95    2.05
 -10   1 -10   -1.47    2.67
  -9   1 -10   -1.26    3.70
  -8   1 -10   13.71    2.79
  -7   1 -10    9.89    2.46
  -6   1 -10    1.25    1.66
  -5   1 -10    1.46    1.59
  -4   1 -10  120.57    6.30
  -3   1 -10   18.51    2.54
  -2   1 -10   25.09    2.22
  -1   1 -10   26.05    2.13
   0   1 -10    6.08    1.21
   1   1 -10   15.59    1.88
   2   1 -10   12.22    1.63
   3   1 -10   14.53    3.04
   4   1 -10  493.29   17.35
   5   1 -10   10.23    2.77
   6   1 -10    6.51    2.53
   7   1 -10    3.41    1.71
   8   1 -10    3.17    2.05
   9   1 -10    0.60    1.85
  10   1 -10    3.32    1.98
  11   1 -10   -0.18    1.71
  12   1 -10   19.18    3.12
  13   1 -10    4.06    2.05
 -11   0 -10    8.73    2.80
 -10   0 -10    1.37    2.22
  -9   0 -10    8.06    3.29
  -8   0 -10   12.23    2.78
  -7   0 -10   26.40    4.95
  -6   0 -10   -2.12    1.74
  -5   0 -10    8.21    1.96
  -4   0 -10    8.97    2.20
  -3   0 -10    2.38    1.40
  -2   0 -10  115.39    6.02
  -1   0 -10   48.71    3.73
   0   0 -10    0.19    0.90
   1   0 -10   26.22    2.35
   2   0 -10    2.54    1.15
   3   0 -10   89.42    3.40
   4   0 -10  444.89   20.51
   5   0 -10  434.35   19.62
   6   0 -10   93.50    6.53
   7   0 -10   40.66    4.68
   8   0 -10   51.39    4.72
   9   0 -10   14.57    2.91
  10   0 -10   15.99    2.75
  11   0 -10   50.77    4.64
  12   0 -10   64.36    5.43
  13   0 -10   18.96    3.15
 -11  -1 -10   -0.08    2.30
 -10  -1 -10    0.70    2.42
  -9  -1 -10    4.58    2.68
  -8  -1 -10   16.92    4.37
  -7  -1 -10    8.27    3.72
  -6  -1 -10    1.62    1.44
  -5  -1 -10    0.79    1.65
  -4  -1 -10  123.87   14.05
  -3  -1 -10   19.04    4.13
  -2  -1 -10   19.83    2.68
  -1  -1 -10   30.15    3.04
   0  -1 -10    4.66    2.49
   1  -1 -10   15.54    1.85
   2  -1 -10   10.25    1.20
   3  -1 -10   14.56    1.31
   4  -1 -10  536.38   23.61
   5  -1 -10    7.50    2.59
   6  -1 -10   15.61    2.96
   7  -1 -10    1.59    2.03
   8  -1 -10    0.14    1.84
   9  -1 -10   -0.19    1.74
  11  -1 -10    0.98    1.67
  12  -1 -10   17.20    2.99
  13  -1 -10    2.55    1.58
 -11  -2 -10   19.15    3.62
 -10  -2 -10    4.29    2.56
  -9  -2 -10    3.27    2.14
  -8  -2 -10    0.95    7.31
  -7  -2 -10    0.57    1.63
  -6  -2 -10    4.17    2.32
  -5  -2 -10   -1.38    6.00
  -4  -2 -10    4.47    1.72
  -3  -2 -10   50.26    4.13
  -2  -2 -10   14.69    2.36
  -1  -2 -10   14.48    1.78
   0  -2 -10   25.11    2.57
   1  -2 -10   16.59    5.40
   2  -2 -10   13.62    1.83
   3  -2 -10   45.47    2.21
   4  -2 -10  209.88   11.56
   5  -2 -10   60.75    5.31
   6  -2 -10   39.36    3.97
   7  -2 -10   12.90    2.87
   8  -2 -10   53.11    8.17
   9  -2 -10    5.88    2.65
  10  -2 -10    0.39    1.44
  11  -2 -10   -0.68    1.58
  12  -2 -10    1.84    1.50
  13  -2 -10   -1.39    1.30
 -10  -3 -10    0.22    2.08
  -9  -3 -10   -0.36    2.81
  -8  -3 -10   28.97    5.52
  -7  -3 -10    2.00    1.91
  -6  -3 -10   21.63    3.12
  -5  -3 -10    2.80    1.67
  -4  -3 -10    4.81    1.58
  -3  -3 -10   20.47    2.16
  -2  -3 -10   -0.75    1.91
  -1  -3 -10   33.94    2.98
   0  -3 -10    2.02    1.36
   1  -3 -10   18.63    3.00
   2  -3 -10   23.54    3.12
   3  -3 -10   62.49    2.59
   4  -3 -10   74.80    4.79
   5  -3 -10   13.20    2.87
   6  -3 -10   53.65    4.22
   7  -3 -10   -1.19    2.18
   8  -3 -10   24.29    7.85
   9  -3 -10    0.45    1.21
  10  -3 -10   14.00    2.58
  11  -3 -10    3.66    7.30
  12  -3 -10    1.29    2.13
  13  -3 -10   10.16    2.28
 -10  -4 -10    2.15    3.59
  -9  -4 -10   16.90    3.67
  -8  -4 -10    9.42    2.17
  -7  -4 -10    1.30    2.25
  -6  -4 -10   13.98    2.24
  -5  -4 -10    1.75    1.47
  -4  -4 -10   14.85    2.45
  -3  -4 -10   14.35    2.08
  -2  -4 -10   82.71    5.46
  -1  -4 -10   -0.21    3.06
   0  -4 -10   33.70    2.68
   1  -4 -10   16.38    1.77
   2  -4 -10  133.21    5.41
   3  -4 -10  201.79    7.35
   4  -4 -10  129.30   11.81
   5  -4 -10    3.67    1.62
   6  -4 -10  190.99   11.51
   7  -4 -10    6.10    2.03
   8  -4 -10    1.76    4.18
   9  -4 -10   13.42    2.45
  10  -4 -10   23.71    3.17
  11  -4 -10   -1.42    3.42
  12  -4 -10    0.14    2.05
  13  -4 -10    2.74    2.76
  14  -4 -10   18.53    2.92
 -10  -5 -10    8.46    2.77
  -9  -5 -10   24.73    5.67
  -8  -5 -10   12.69    2.39
  -7  -5 -10    7.23    2.44
  -6  -5 -10    7.42    1.82
  -5  -5 -10   -0.24    2.99
  -4  -5 -10    9.88    1.93
  -3  -5 -10    1.49    1.07
  -2  -5 -10    2.64    2.10
  -1  -5 -10    2.88    1.21
   0  -5 -10   81.93    4.59
   1  -5 -10    1.58    1.20
   2  -5 -10   47.35    6.17
   3  -5 -10   15.11    1.95
   4  -5 -10   51.07   13.62
   5  -5 -10  112.60    6.21
   6  -5 -10   54.52    4.35
   7  -5 -10   24.65    3.13
   8  -5 -10    5.35    2.99
   9  -5 -10   36.66    3.72
  10  -5 -10    5.07    2.61
  11  -5 -10   -2.63    5.13
  12  -5 -10   20.49    2.89
  13  -5 -10    3.13    1.83
  14  -5 -10    1.29    3.27
  -9  -6 -10   43.61    5.17
  -8  -6 -10   32.50    3.58
  -7  -6 -10   43.74    5.66
  -6  -6 -10    3.14    2.74
  -5  -6 -10    1.03    1.64
  -4  -6 -10    3.71    1.38
  -3  -6 -10    0.99    1.28
  -2  -6 -10   32.66    2.74
  -1  -6 -10   26.80    4.71
   0  -6 -10   20.75    2.27
   1  -6 -10    2.82    1.25
   2  -6 -10   41.08    2.81
   3  -6 -10   11.37    1.60
   4  -6 -10  109.99    4.85
   5  -6 -10    4.25    1.99
   6  -6 -10   -1.79    1.64
   7  -6 -10    1.99    1.53
   8  -6 -10   18.92    4.31
   9  -6 -10   14.95    2.70
  10  -6 -10    1.22    1.70
  11  -6 -10    5.08    3.51
  12  -6 -10   13.55    4.35
  13  -6 -10    7.80    1.88
  14  -6 -10   -1.36    4.67
  -8  -7 -10   47.00    4.49
  -7  -7 -10   36.85    3.77
  -6  -7 -10   14.66    4.08
  -5  -7 -10    2.47    1.43
  -4  -7 -10    2.00    1.40
  -3  -7 -10    7.60    1.54
  -2  -7 -10   -0.91    2.04
  -1  -7 -10   17.67    3.47
   0  -7 -10    2.28    1.29
   1  -7 -10    9.71    1.66
   2  -7 -10    6.79    1.65
   3  -7 -10  165.59    8.87
   4  -7 -10   42.12    7.84
   5  -7 -10   18.45    3.00
   6  -7 -10    2.86    2.07
   7  -7 -10    0.18    1.79
   8  -7 -10   28.71    3.75
   9  -7 -10   28.44    7.07
  10  -7 -10   21.29    8.25
  11  -7 -10    0.17    1.75
  12  -7 -10    2.68    4.99
  13  -7 -10    4.85    6.69
  -7  -8 -10    6.46    1.98
  -6  -8 -10    6.77    1.63
  -5  -8 -10    1.35    1.23
  -4  -8 -10    8.83    1.72
  -3  -8 -10   -1.47    2.88
  -2  -8 -10    0.02    1.44
  -1  -8 -10   11.69    2.02
   0  -8 -10    9.59    4.74
   1  -8 -10    7.20    2.48
   2  -8 -10    7.07    1.71
   3  -8 -10   72.71    3.97
   4  -8 -10   14.39    1.93
   5  -8 -10   -0.80    2.08
   6  -8 -10    4.28    1.91
   7  -8 -10    6.92    7.97
   8  -8 -10    3.15    2.04
   9  -8 -10   34.28    3.82
  10  -8 -10    4.06    1.75
  11  -8 -10    5.33    3.80
  12  -8 -10    8.90    2.16
  -6  -9 -10    5.89    1.53
  -5  -9 -10    3.49    3.49
  -4  -9 -10    8.94    2.04
  -3  -9 -10    1.67    1.74
  -2  -9 -10    9.17    1.91
  -1  -9 -10   17.45    3.26
   0  -9 -10    3.54    3.28
   1  -9 -10   52.90    4.24
   2  -9 -10    0.31    1.12
   3  -9 -10   -0.13    3.49
   4  -9 -10   15.32    2.18
   5  -9 -10    4.21    1.63
   6  -9 -10    2.85    4.93
   7  -9 -10    1.08    3.83
   8  -9 -10    3.89    3.06
   9  -9 -10    4.61    3.24
  10  -9 -10    1.23    2.65
  11  -9 -10    0.25    1.70
  -5 -10 -10    2.59    5.08
  -4 -10 -10    0.75    1.61
  -3 -10 -10    9.54    3.33
  -2 -10 -10   18.17    2.49
  -1 -10 -10    0.57    2.54
   0 -10 -10   50.90    3.76
   1 -10 -10    2.03    1.49
   2 -10 -10    5.12    1.56
   3 -10 -10   33.53    6.74
   4 -10 -10   11.07    1.88
   5 -10 -10    1.15    1.40
   6 -10 -10   11.10    2.50
   7 -10 -10   13.09    2.85
   8 -10 -10    3.37    2.06
   9 -10 -10   37.84   12.42
  -3 -11 -10    5.60    2.77
  -2 -11 -10   10.67    4.60
  -1 -11 -10   10.19    3.95
   0 -11 -10    0.64    2.48
   1 -11 -10   -0.38    2.14
   2 -11 -10   -1.03    3.88
   3 -11 -10   87.04    9.36
   4 -11 -10   24.54    2.85
   5 -11 -10    2.03    1.41
   6 -11 -10    7.21    2.52
   7 -11 -10   -0.24    2.56
   1 -12 -10   13.52    4.80
   2 -12 -10   21.56    3.37
   3 -12 -10    5.29    2.10
  -1  13  -9    7.90    3.91
   0  13  -9   -0.20    2.58
   1  13  -9    4.34    5.95
   2  13  -9   20.26    4.85
   3  13  -9    3.62    2.55
   4  13  -9   27.29    5.07
   5  13  -9   16.10    4.13
  -4  12  -9   -0.53    2.01
  -3  12  -9    1.67    1.85
  -2  12  -9   -2.25    1.74
  -1  12  -9    2.42    2.24
   0  12  -9    1.32    3.06
   1  12  -9   11.07    5.05
   2  12  -9   10.38    3.14
   3  12  -9    0.73    2.15
   4  12  -9   -0.90    2.09
   5  12  -9   -0.28    1.98
   6  12  -9    0.35    2.37
   7  12  -9    4.03    2.57
   8  12  -9   -2.42    2.22
  -6  11  -9   26.53    2.90
  -5  11  -9    2.89    1.41
  -4  11  -9    0.11    1.28
  -3  11  -9    6.06    2.26
  -2  11  -9    2.75    1.17
  -1  11  -9    2.36    2.09
   0  11  -9   11.81    3.58
   1  11  -9    1.85    1.85
   2  11  -9    9.89    2.85
   3  11  -9   49.81    5.39
   4  11  -9    5.76    2.61
   5  11  -9    6.34    2.72
   6  11  -9    1.02    2.43
   7  11  -9   -0.07    2.07
   8  11  -9    0.51    2.43
   9  11  -9   18.36    3.99
  10  11  -9   29.20    5.20
  -7  10  -9   46.18    3.92
  -6  10  -9    9.10    2.36
  -5  10  -9   41.08    3.13
  -4  10  -9   21.54    2.30
  -3  10  -9    0.32    1.25
  -2  10  -9    1.41    1.35
  -1  10  -9   21.06    5.86
   0  10  -9   31.00    9.49
   1  10  -9    9.78    2.14
   2  10  -9   -0.90    2.15
   3  10  -9    8.11    3.08
   4  10  -9   17.11    2.52
   5  10  -9   10.14    5.71
   6  10  -9    9.07    2.77
   7  10  -9    0.46    2.09
   8  10  -9    2.27    2.41
   9  10  -9   18.80    3.83
  10  10  -9   71.83    6.67
  11  10  -9    0.54    2.20
  -9   9  -9    4.69    1.92
  -8   9  -9   13.86    2.32
  -7   9  -9   -0.31    2.01
  -6   9  -9   73.22    4.09
  -5   9  -9    2.13    1.50
  -4   9  -9   12.14    1.87
  -3   9  -9   12.50    1.80
  -2   9  -9    4.45    3.01
  -1   9  -9    5.19    1.20
   0   9  -9    9.75    3.23
   1   9  -9    1.33    1.48
   2   9  -9    4.93    1.67
   3   9  -9    7.86    1.84
   4   9  -9   42.04    3.70
   5   9  -9   55.18    6.00
   6   9  -9   -0.72    2.24
   7   9  -9   16.49    3.34
   8   9  -9    1.68    2.16
  10   9  -9    1.50    2.42
  -9   8  -9    5.96    1.64
  -8   8  -9   47.58   11.96
  -7   8  -9    4.98    1.52
  -6   8  -9    2.38    1.35
  -5   8  -9   37.92    4.93
  -4   8  -9   15.44    1.91
  -3   8  -9    0.92    0.92
  -2   8  -9   17.89    1.95
  -1   8  -9   12.91    1.56
   0   8  -9    1.83    1.29
   1   8  -9   37.40    6.22
   2   8  -9   -0.57    1.85
   3   8  -9    6.31    1.80
   4   8  -9   21.64    4.32
   5   8  -9    2.04    1.42
   6   8  -9   14.66    3.35
   7   8  -9    6.49    1.60
   8   8  -9    5.09    2.00
   9   8  -9    0.85    1.73
  10   8  -9   14.28    3.04
 -10   7  -9  157.60    8.01
  -9   7  -9   -0.56    2.38
  -8   7  -9   23.10    2.60
  -7   7  -9   -0.25    1.83
  -6   7  -9   48.68    3.34
  -5   7  -9   30.14    2.65
  -4   7  -9    0.75    0.98
  -3   7  -9   73.84    3.60
  -2   7  -9    0.84    1.17
  -1   7  -9   38.33    3.56
   0   7  -9    8.90    1.75
   1   7  -9    3.57    2.59
   2   7  -9    7.21    1.70
   3   7  -9    1.77    1.34
   4   7  -9   62.75    9.33
   5   7  -9   52.66    3.35
   6   7  -9    4.26    1.53
   7   7  -9   16.17    3.03
   8   7  -9    6.06    1.55
   9   7  -9    2.28    1.82
 -11   6  -9    2.64    3.13
 -10   6  -9   54.65    4.07
  -9   6  -9   49.57    3.89
  -8   6  -9    1.72    1.51
  -7   6  -9   17.72    2.18
  -6   6  -9   13.30    1.91
  -5   6  -9    4.44    1.34
  -4   6  -9    3.44    1.14
  -3   6  -9    8.21    1.54
  -2   6  -9   -0.14    1.58
  -1   6  -9    0.14    0.79
   0   6  -9   64.62    3.00
   1   6  -9   42.53    9.65
   2   6  -9   57.45    3.62
   3   6  -9    4.56    2.36
   4   6  -9    9.97    2.07
   5   6  -9    1.91    1.26
   6   6  -9  209.80    8.48
   7   6  -9    5.15    1.50
   8   6  -9   17.42    2.20
   9   6  -9    6.30    1.45
 -11   5  -9   10.15    2.18
 -10   5  -9  204.62   11.21
  -9   5  -9   87.54    4.85
  -8   5  -9    0.36    1.20
  -7   5  -9   25.55    2.58
  -6   5  -9    1.47    1.19
  -5   5  -9   19.63    2.89
  -4   5  -9    2.15    1.11
  -3   5  -9   27.86    2.43
  -2   5  -9   30.78    3.35
  -1   5  -9    2.83    1.24
   0   5  -9   -1.44    2.17
   1   5  -9   -0.28    3.75
   2   5  -9   17.96    2.44
   3   5  -9    6.83    1.43
   4   5  -9    1.06    1.32
   5   5  -9   25.48    2.42
   6   5  -9   20.93    2.09
   7   5  -9   -1.56    1.51
   8   5  -9    0.13    1.12
   9   5  -9    1.26    1.77
  10   5  -9    1.69    1.73
 -12   4  -9    1.91    2.16
 -11   4  -9    0.74    2.90
 -10   4  -9   96.67    6.07
  -9   4  -9   -1.44    1.96
  -8   4  -9   -0.53    1.86
  -7   4  -9    1.01    1.27
  -6   4  -9   24.52    2.38
  -5   4  -9    2.47    1.70
  -4   4  -9    1.84    1.84
  -3   4  -9    8.97    1.44
  -2   4  -9   16.92    1.74
  -1   4  -9   64.82    5.74
   0   4  -9    9.93    1.33
   1   4  -9    4.03    1.42
   2   4  -9   -0.45    1.94
   3   4  -9    7.51    1.36
   4   4  -9  208.56    8.02
   5   4  -9   79.31    3.88
   6   4  -9    5.38    1.24
   7   4  -9   21.29    2.32
   8   4  -9    2.57    2.18
   9   4  -9   11.97    2.78
  10   4  -9   43.63    4.14
  11   4  -9    0.64    1.58
 -12   3  -9   13.26    3.23
 -11   3  -9   21.82    4.77
 -10   3  -9    3.65    1.81
  -9   3  -9   41.02    4.15
  -8   3  -9  101.70    5.80
  -7   3  -9   -1.73    2.04
  -6   3  -9    9.28    2.00
  -5   3  -9    5.92    1.44
  -4   3  -9    1.93    1.21
  -3   3  -9   48.71    3.59
  -2   3  -9    7.51    1.48
  -1   3  -9    6.88    1.89
   0   3  -9    2.52    1.00
   1   3  -9   31.17    7.31
   2   3  -9   22.43    2.18
   3   3  -9    0.48    0.83
   4   3  -9    0.36    3.07
   5   3  -9   13.17    2.37
   6   3  -9  160.37    6.32
   7   3  -9   14.86    2.74
   8   3  -9    4.77    1.99
   9   3  -9   -0.28    1.65
  10   3  -9   11.10    2.62
  11   3  -9    3.00    1.89
 -12   2  -9   44.05    5.25
 -11   2  -9    4.53    9.67
 -10   2  -9    4.63    3.16
  -9   2  -9   16.61    3.69
  -8   2  -9   19.94    7.77
  -7   2  -9   16.99    2.60
  -6   2  -9    4.58    1.82
  -5   2  -9    0.08    2.36
  -4   2  -9    3.01    1.59
  -3   2  -9    8.26    1.70
  -2   2  -9    2.48    1.11
  -1   2  -9   12.61    3.22
   0   2  -9    1.05    0.89
   1   2  -9   42.77    2.91
   2   2  -9   -0.54    1.61
   3   2  -9    7.86    1.46
   4   2  -9  328.99   12.13
   5   2  -9  848.69   26.97
   6   2  -9  100.32    9.81
  11   2  -9    4.41    2.30
  12   2  -9   -1.28    1.33
 -12   1  -9   -0.93    3.74
 -11   1  -9    7.37    7.80
 -10   1  -9   13.53    3.49
  -9   1  -9  115.40    6.84
  -8   1  -9   36.82    3.82
  -7   1  -9    4.58    2.77
  -6   1  -9   -0.89    3.13
  -5   1  -9    1.09    1.52
  -4   1  -9    2.98    3.41
  -3   1  -9   27.29    2.72
  -2   1  -9    4.97    1.57
  -1   1  -9    2.26    0.99
   0   1  -9    1.35    0.87
   1   1  -9    3.37    1.65
   2   1  -9   70.86    8.52
   3   1  -9  243.11   11.05
   4   1  -9   27.01    2.92
   5   1  -9  106.23    7.12
   6   1  -9  217.82   11.35
   7   1  -9  226.81   11.70
   8   1  -9    0.31    1.53
   9   1  -9   48.92    4.32
  10   1  -9    3.15    1.82
  11   1  -9   -0.44    1.45
  12   1  -9    4.49    1.94
 -12   0  -9   -3.39    6.10
 -11   0  -9   -2.19    2.09
 -10   0  -9   -1.48    2.16
  -9   0  -9    2.98    2.00
  -8   0  -9    0.85    1.55
  -7   0  -9    1.34    2.16
  -6   0  -9   -0.37    2.34
  -5   0  -9   -0.33    4.96
  -4   0  -9    1.31    1.25
  -3   0  -9   -0.26    5.15
  -2   0  -9   -1.22    2.07
  -1   0  -9    0.53    1.15
   0   0  -9   -2.20    1.27
   1   0  -9   -0.94    1.01
   2   0  -9    0.47    0.79
   3   0  -9    0.04    0.95
   4   0  -9    0.60    1.46
   5   0  -9    1.62    1.98
   6   0  -9   -1.02    1.76
   7   0  -9    0.92    1.63
   8   0  -9    0.71    1.59
   9   0  -9    1.96    1.55
  10   0  -9    0.90    1.47
  11   0  -9    0.46    1.52
  12   0  -9    1.66    1.49
 -12  -1  -9    4.80    3.45
 -11  -1  -9    6.08    4.13
 -10  -1  -9   18.63    3.13
  -9  -1  -9  105.28    6.36
  -8  -1  -9   44.05    4.56
  -7  -1  -9    4.39    2.57
  -6  -1  -9   -0.01    2.19
  -5  -1  -9    3.38    4.06
  -4  -1  -9    5.68    1.79
  -3  -1  -9   28.10    4.45
  -2  -1  -9    6.03    1.71
  -1  -1  -9    3.60    2.15
   0  -1  -9    3.84    1.29
   1  -1  -9   -0.30    1.38
   2  -1  -9   71.65    5.06
   3  -1  -9  248.46    7.78
   4  -1  -9   28.11    3.50
   5  -1  -9  117.62    7.26
   6  -1  -9  202.65   11.03
   7  -1  -9  221.10   11.45
   8  -1  -9    1.06    1.50
   9  -1  -9   44.36    4.14
  10  -1  -9    0.47    1.27
  11  -1  -9    2.63    1.37
  12  -1  -9    2.49    1.65
  13  -1  -9    2.13    1.31
 -12  -2  -9   39.86    4.79
 -11  -2  -9    7.63    3.35
 -10  -2  -9    0.86    2.04
  -9  -2  -9   17.95    3.24
  -8  -2  -9   15.54    2.77
  -7  -2  -9    9.84    2.34
  -6  -2  -9    5.30    3.78
  -5  -2  -9    0.15    3.85
  -4  -2  -9    1.62    1.62
  -3  -2  -9    9.65    4.67
  -2  -2  -9    5.78    4.47
  -1  -2  -9   11.93    3.89
   0  -2  -9   -0.02    1.79
   1  -2  -9   39.42    4.43
   2  -2  -9    1.36    1.19
   3  -2  -9    9.21    1.30
   4  -2  -9  347.63   13.11
   5  -2  -9  838.42   49.50
   6  -2  -9   97.18    5.17
   7  -2  -9   64.82    4.08
   8  -2  -9   65.17    4.08
   9  -2  -9    4.15    3.24
  10  -2  -9   11.82    3.77
  11  -2  -9    2.21    1.33
  12  -2  -9   -0.72    1.13
  13  -2  -9   28.97    3.17
 -12  -3  -9    9.52    3.41
 -11  -3  -9   23.72    5.34
 -10  -3  -9    3.65    2.45
  -9  -3  -9   45.14    4.74
  -8  -3  -9   96.00    5.92
  -7  -3  -9   -1.18    1.81
  -6  -3  -9   11.57    2.32
  -5  -3  -9    6.29    2.14
  -4  -3  -9    1.17    1.18
  -3  -3  -9   48.99    2.93
  -2  -3  -9    7.22    1.46
  -1  -3  -9    3.19    1.84
   0  -3  -9    2.18    1.22
   1  -3  -9   25.23    2.96
   2  -3  -9   20.83    2.24
   3  -3  -9    0.67    1.28
   4  -3  -9    2.32    1.32
   5  -3  -9   10.50    2.96
   6  -3  -9  157.95    7.19
   7  -3  -9   17.18    2.38
   8  -3  -9    8.95    4.99
   9  -3  -9    0.04    1.42
  10  -3  -9    7.58    3.66
  11  -3  -9    1.00    1.55
  12  -3  -9   25.15    2.97
  13  -3  -9   18.11    2.69
  14  -3  -9    1.04    2.17
 -12  -4  -9    0.67    2.81
 -11  -4  -9    1.75    1.69
 -10  -4  -9   97.13    6.81
  -9  -4  -9   -0.65    2.58
  -8  -4  -9   -1.21    2.40
  -7  -4  -9    1.12    2.02
  -6  -4  -9   24.06    4.61
  -5  -4  -9    0.21    1.19
  -4  -4  -9    3.28    1.48
  -3  -4  -9    9.77    1.47
  -2  -4  -9   18.04    1.78
  -1  -4  -9   66.64    3.75
   0  -4  -9    9.84    2.10
   1  -4  -9    5.43    1.49
   2  -4  -9   -0.12    1.77
   3  -4  -9    7.59    1.26
   4  -4  -9  208.16   10.58
   5  -4  -9   71.97    6.27
   6  -4  -9    6.74    2.56
   7  -4  -9   19.76    8.16
   8  -4  -9    1.82    1.73
   9  -4  -9   11.18    4.59
  10  -4  -9   39.61    6.28
  11  -4  -9    0.94    1.65
  12  -4  -9   61.91    4.14
  13  -4  -9   24.19    2.88
  14  -4  -9    0.84    3.03
  15  -4  -9    1.10    2.43
 -11  -5  -9    9.81    4.64
 -10  -5  -9  210.90    9.60
  -9  -5  -9   95.40    7.99
  -8  -5  -9    5.39    8.29
  -7  -5  -9   22.59    2.54
  -6  -5  -9    0.01    1.17
  -5  -5  -9   20.80    2.23
  -4  -5  -9    0.22    1.08
  -3  -5  -9   28.64    2.48
  -2  -5  -9   35.01    2.52
  -1  -5  -9    1.29    0.98
   0  -5  -9    0.94    1.73
   1  -5  -9   -0.29    1.72
   2  -5  -9   19.70    3.49
   3  -5  -9    8.75    1.88
   4  -5  -9    0.86    1.90
   5  -5  -9   24.80    2.82
   6  -5  -9   21.45    3.50
   7  -5  -9    1.34    2.76
   8  -5  -9    0.72    1.59
   9  -5  -9    0.46    1.24
  10  -5  -9    2.46    2.52
  11  -5  -9   39.36    6.68
  12  -5  -9    8.69    5.02
  13  -5  -9    3.67    1.48
  14  -5  -9   11.21    4.17
  16  -5  -9   24.68    5.90
 -11  -6  -9    3.77    2.58
 -10  -6  -9   53.45    4.49
  -9  -6  -9   47.75    4.07
  -8  -6  -9   -0.43    2.09
  -7  -6  -9   15.84    2.29
  -6  -6  -9   14.22    2.12
  -5  -6  -9    3.52    1.21
  -4  -6  -9    2.48    1.65
  -3  -6  -9   10.43    1.53
  -2  -6  -9    2.19    1.17
  -1  -6  -9    0.43    1.07
   0  -6  -9   65.91    3.49
   1  -6  -9   40.46    2.79
   2  -6  -9   52.41    5.57
   3  -6  -9    4.11    1.27
   4  -6  -9    7.43    1.88
   5  -6  -9    0.95    1.67
   6  -6  -9  210.98   14.49
   7  -6  -9    6.80    3.00
   8  -6  -9   13.32    2.24
   9  -6  -9    4.72    1.84
  10  -6  -9    1.55    1.65
  11  -6  -9   26.00    3.11
  12  -6  -9   15.16    2.32
  13  -6  -9    0.87    2.36
  14  -6  -9    5.22    4.20
  15  -6  -9   -1.69    2.27
 -10  -7  -9  154.98    7.62
  -9  -7  -9   -0.10    2.53
  -8  -7  -9   22.37    3.83
  -7  -7  -9    1.91    1.55
  -6  -7  -9   45.81    3.28
  -5  -7  -9   28.86    2.49
  -4  -7  -9   -1.02    1.99
  -3  -7  -9   71.34    3.54
  -2  -7  -9    0.45    1.21
  -1  -7  -9   40.86    3.84
   0  -7  -9    8.93    2.66
   1  -7  -9    5.33    1.93
   2  -7  -9    5.59    1.42
   3  -7  -9    3.24    1.38
   4  -7  -9   70.91    8.16
   5  -7  -9   48.53    3.19
   6  -7  -9    4.78    1.73
   7  -7  -9   15.93    2.65
   8  -7  -9    7.55    2.19
   9  -7  -9    1.60    2.22
  10  -7  -9   69.64   10.80
  11  -7  -9    0.17    1.29
  12  -7  -9   -0.44    2.49
  13  -7  -9   -0.46    3.49
  14  -7  -9   -1.46    2.59
  -9  -8  -9    4.74    2.20
  -8  -8  -9   43.66    4.78
  -7  -8  -9    7.99    1.69
  -6  -8  -9    2.74    1.85
  -5  -8  -9   41.94    4.59
  -4  -8  -9   12.22    1.79
  -3  -8  -9   -0.98    2.72
  -2  -8  -9   18.77    2.83
  -1  -8  -9   10.70    1.78
   0  -8  -9    1.76    1.26
   1  -8  -9   33.38    2.67
   2  -8  -9    0.09    0.97
   3  -8  -9    9.62    1.61
   4  -8  -9   23.49    3.55
   5  -8  -9    3.22    1.56
   6  -8  -9   14.47    2.39
   7  -8  -9    6.22    4.13
   8  -8  -9    1.07    1.83
   9  -8  -9    3.10    1.69
  10  -8  -9   21.47    6.31
  11  -8  -9   12.94    4.46
  12  -8  -9   11.71    2.29
  13  -8  -9   10.90    6.92
  14  -8  -9   10.74    3.88
  -9  -9  -9    7.15    1.81
  -8  -9  -9   10.36    1.79
  -7  -9  -9    1.81    1.15
  -6  -9  -9   67.01    3.77
  -5  -9  -9    4.84    1.42
  -4  -9  -9   11.48    1.83
  -3  -9  -9    7.06    2.26
  -2  -9  -9    1.44    1.28
  -1  -9  -9    4.67    1.81
   0  -9  -9   11.03    1.77
   1  -9  -9   -0.10    2.18
   2  -9  -9    6.42    1.73
   3  -9  -9    8.03    1.65
   4  -9  -9   42.73    3.09
   5  -9  -9   64.59    8.10
   6  -9  -9    1.28    1.69
   7  -9  -9    6.38    5.59
   8  -9  -9    0.04    1.60
   9  -9  -9    9.38    4.84
  10  -9  -9   -0.01    2.32
  11  -9  -9    0.76    1.76
  12  -9  -9    8.27    5.44
  13  -9  -9    1.70    1.48
  -7 -10  -9   51.45    3.83
  -6 -10  -9    6.94    1.57
  -5 -10  -9   39.14    3.83
  -4 -10  -9   17.06    2.80
  -3 -10  -9   -1.43    2.93
  -2 -10  -9    1.14    1.41
  -1 -10  -9   25.77    2.66
   0 -10  -9   26.34    2.62
   1 -10  -9    6.86    2.82
   2 -10  -9    1.35    1.33
   3 -10  -9    9.61    1.76
   4 -10  -9   15.88    2.18
   5 -10  -9    6.29    1.86
   6 -10  -9    5.91    1.50
   7 -10  -9    2.54    2.29
   8 -10  -9    2.40    3.99
   9 -10  -9   22.79    3.55
  10 -10  -9   77.82    5.40
  11 -10  -9    5.87    3.69
  12 -10  -9   21.06    2.42
  -6 -11  -9   26.28    3.67
  -5 -11  -9    0.91    1.65
  -4 -11  -9    0.67    1.41
  -3 -11  -9    6.56    1.80
  -2 -11  -9    1.26    1.60
  -1 -11  -9   -0.42    2.69
   0 -11  -9   17.31    2.23
   1 -11  -9    0.36    1.52
   2 -11  -9    9.76    3.21
   3 -11  -9   40.69    3.38
   4 -11  -9    2.71    1.67
   5 -11  -9    8.79    2.10
   6 -11  -9    1.21    1.33
   7 -11  -9    1.72    2.84
   8 -11  -9   14.16    4.59
   9 -11  -9   20.80    3.12
  10 -11  -9   29.94    5.56
  -4 -12  -9    1.54    1.43
  -3 -12  -9   -0.48    2.70
  -2 -12  -9    0.78    1.46
  -1 -12  -9    0.04    1.91
   0 -12  -9    2.78    3.38
   1 -12  -9    6.84    1.85
   2 -12  -9    8.42    1.95
   3 -12  -9   -2.22    2.11
   4 -12  -9   -0.91    3.43
   5 -12  -9   -1.39    3.11
   6 -12  -9   -0.38    3.13
   7 -12  -9    3.68    2.37
   8 -12  -9    0.48    2.40
  -1 -13  -9    4.82    2.26
   0 -13  -9    3.14    3.44
   1 -13  -9    2.19    2.05
   2 -13  -9   16.86    2.64
   3 -13  -9   -1.39    2.39
   4 -13  -9   19.57    3.94
   5 -13  -9   11.71    2.39
  -1  14  -8   17.95    4.48
   0  14  -8    2.40    2.20
   1  14  -8    6.07    3.04
   2  14  -8   13.11    3.37
   3  14  -8    7.81    3.19
   4  14  -8   11.02    3.48
   5  14  -8   39.87    6.34
  -5  13  -8   25.71    2.81
  -4  13  -8   31.57    2.88
  -3  13  -8    4.15    1.91
  -2  13  -8    0.86    1.49
  -1  13  -8    2.86    2.94
   0  13  -8    6.25    3.00
   1  13  -8   32.63    5.33
   2  13  -8    7.68    2.75
   3  13  -8   22.64    4.54
   4  13  -8    8.48    3.39
   5  13  -8    4.70    2.81
   6  13  -8    0.27    2.52
   7  13  -8   -0.14    2.52
   8  13  -8    0.55    2.52
  -7  12  -8    0.58    1.74
  -6  12  -8   32.17    5.41
  -5  12  -8   17.53    2.26
  -4  12  -8    5.05    1.57
  -3  12  -8    0.14    1.08
  -2  12  -8    0.62    1.01
  -1  12  -8    0.21    1.58
   0  12  -8   -0.72    2.05
   1  12  -8   -0.25    1.67
   2  12  -8    0.78    1.65
   3  12  -8   24.78    4.31
   4  12  -8   20.94    4.13
   5  12  -8    6.15    2.66
   6  12  -8    7.33    2.77
   7  12  -8   31.40    5.14
   8  12  -8    8.55    3.47
   9  12  -8   18.64    4.36
  10  12  -8   -1.28    2.19
  -8  11  -8   37.92    3.38
  -7  11  -8   -0.04    2.59
  -6  11  -8    2.88    1.58
  -5  11  -8    4.00    2.05
  -4  11  -8    2.31    1.41
  -3  11  -8   18.00    2.07
  -2  11  -8    1.39    0.89
  -1  11  -8    4.34    2.25
   0  11  -8   40.46    5.11
   1  11  -8   -1.75    1.46
   2  11  -8   18.04    2.59
   3  11  -8    6.96    2.51
   4  11  -8   -1.26    1.70
   5  11  -8    1.21    2.02
   6  11  -8   16.99    3.62
   7  11  -8    1.75    2.32
   8  11  -8    4.62    2.51
   9  11  -8    0.95    2.38
  10  11  -8   35.81    5.52
  11  11  -8    7.86    3.35
  -9  10  -8   26.51    5.13
  -8  10  -8   20.20    4.05
  -7  10  -8    4.24    2.28
  -6  10  -8    3.11    1.38
  -5  10  -8    1.90    1.25
  -4  10  -8    5.94    1.43
  -3  10  -8   35.29    4.41
  -2  10  -8   64.41    3.79
  -1  10  -8    5.98    1.31
   0  10  -8    0.42    1.65
   1  10  -8   33.81    3.19
   2  10  -8   14.09    3.57
   3  10  -8   46.18    4.33
   4  10  -8   26.69    2.94
   5  10  -8   -1.57    1.49
   6  10  -8   11.86    3.05
   7  10  -8   87.81    6.82
   8  10  -8    7.36    2.82
   9  10  -8   41.06    5.20
  10  10  -8    4.43    2.54
  11  10  -8    2.42    2.22
 -10   9  -8   13.19    2.26
  -9   9  -8    3.28    1.48
  -8   9  -8    0.15    1.22
  -7   9  -8   -0.08    3.02
  -6   9  -8   10.16    2.17
  -5   9  -8    1.20    1.15
  -4   9  -8   72.48    3.62
  -3   9  -8    2.73    1.22
  -2   9  -8   -1.18    1.41
  -1   9  -8   31.47    2.24
   0   9  -8   27.99    2.92
   1   9  -8    8.18    1.88
   2   9  -8    5.76    1.71
   3   9  -8   -0.14    1.76
   4   9  -8   54.70    5.48
   5   9  -8    1.74    1.68
   6   9  -8   24.49    3.63
   7   9  -8   40.63    4.76
   8   9  -8    0.71    1.91
   9   9  -8    4.04    2.36
  10   9  -8    1.18    2.64
 -11   8  -8    4.49    2.37
 -10   8  -8   -0.30    2.97
  -9   8  -8   14.22    2.22
  -8   8  -8    8.58    2.82
  -7   8  -8    1.27    2.08
  -6   8  -8    4.13    1.39
  -5   8  -8    7.85    1.42
  -4   8  -8    3.61    1.75
  -3   8  -8    9.47    1.50
  -2   8  -8   77.59    3.51
  -1   8  -8   23.37    4.49
   0   8  -8    3.97    1.02
   1   8  -8   61.18    4.68
   2   8  -8   -0.39    1.59
   3   8  -8   -0.64    3.04
   4   8  -8   62.24    3.81
   5   8  -8   58.40    7.95
   6   8  -8  163.79    7.14
   7   8  -8    2.47    1.78
   8   8  -8   59.32    5.10
   9   8  -8   26.74    3.69
  10   8  -8    8.90    2.66
 -12   7  -8    3.81    3.88
 -11   7  -8    8.76    2.08
 -10   7  -8    3.63    2.51
  -9   7  -8   60.63    3.85
  -8   7  -8   39.47    3.18
  -7   7  -8   20.88    2.21
  -6   7  -8    2.43    1.61
  -5   7  -8   -0.40    1.78
  -4   7  -8    5.34    1.31
  -3   7  -8   40.47    3.24
  -2   7  -8   26.17    2.12
  -1   7  -8   20.58    1.80
   0   7  -8   46.99    3.22
   1   7  -8    7.22    1.73
   2   7  -8    1.89    1.22
   3   7  -8    4.52    1.48
   4   7  -8   32.10    4.65
   5   7  -8   43.94    4.00
   6   7  -8   42.93    5.78
   7   7  -8   44.73    3.25
   8   7  -8   32.31    3.76
   9   7  -8    5.43    1.97
 -12   6  -8   -1.12    2.46
 -11   6  -8   40.27    6.43
 -10   6  -8   94.88    6.97
  -9   6  -8    6.37    1.75
  -8   6  -8   60.93    3.59
  -7   6  -8    4.21    2.69
  -6   6  -8   26.62    2.99
  -5   6  -8   33.56    3.78
  -4   6  -8   29.57    3.44
  -3   6  -8   42.83    2.60
  -2   6  -8   43.98    2.81
  -1   6  -8    9.08    2.23
   0   6  -8   66.59    3.88
   1   6  -8    5.40    1.33
   2   6  -8   -0.47    1.52
   3   6  -8   31.39    3.21
   4   6  -8    0.03    0.95
   5   6  -8   99.54    5.24
   6   6  -8  103.49    4.83
   7   6  -8   -1.08    3.07
   8   6  -8   12.25    2.69
   9   6  -8   32.25    3.34
 -13   5  -8    0.89    1.70
 -12   5  -8    8.23    2.27
 -11   5  -8   30.12    3.02
 -10   5  -8  164.24    6.99
  -9   5  -8   93.86    4.76
  -8   5  -8   61.19    3.56
  -7   5  -8   30.14    3.50
  -6   5  -8    4.43    2.12
  -5   5  -8   22.55    2.05
  -4   5  -8    1.39    1.38
  -3   5  -8   45.71    2.61
  -2   5  -8   38.83    2.32
  -1   5  -8   27.93    2.36
   0   5  -8    1.48    0.97
   1   5  -8    3.97    3.02
   2   5  -8   17.93    2.13
   3   5  -8   78.22    4.14
   4   5  -8   15.83    1.80
   5   5  -8  123.30   13.06
   6   5  -8  289.25   10.48
   7   5  -8    5.96    1.38
   8   5  -8   84.93    5.46
   9   5  -8   31.76    3.80
 -13   4  -8    7.14    3.06
 -12   4  -8   10.14    2.52
 -11   4  -8    1.73    1.78
 -10   4  -8   23.35    4.73
  -9   4  -8   24.02    3.13
  -8   4  -8    2.66    1.59
  -7   4  -8   79.54    8.90
  -6   4  -8   29.42    2.43
  -5   4  -8   60.95    3.21
  -4   4  -8   10.27    1.49
  -3   4  -8   35.39    2.29
  -2   4  -8   51.72    2.65
  -1   4  -8    1.76    0.98
   0   4  -8   44.78    2.99
   1   4  -8   -0.79    1.27
   2   4  -8    0.54    0.94
   3   4  -8   76.95    3.74
   4   4  -8   15.08    1.75
   5   4  -8  519.62   26.56
   6   4  -8  674.24   22.02
   7   4  -8    0.82    1.13
   8   4  -8   79.37    5.73
  10   4  -8    2.72    1.81
 -14   3  -8    6.21    2.22
 -13   3  -8    2.90    3.58
 -12   3  -8    6.81    2.33
 -11   3  -8    1.27    1.67
 -10   3  -8   34.49    3.73
  -9   3  -8  104.02    5.81
  -8   3  -8   72.14    5.10
  -7   3  -8   16.76    2.54
  -6   3  -8   21.76    3.60
  -5   3  -8   42.39    3.24
  -4   3  -8   25.61    2.53
  -3   3  -8   20.06    1.81
  -2   3  -8   15.25    3.28
  -1   3  -8    6.47    1.08
   0   3  -8    0.31    0.69
   1   3  -8   11.78    1.63
   2   3  -8   10.62    4.69
   3   3  -8   20.54    2.17
   4   3  -8  386.14   13.30
   5   3  -8   29.83    2.68
   6   3  -8   45.81    3.88
   7   3  -8   65.17    3.18
   8   3  -8   52.83    4.40
   9   3  -8   27.87    3.39
  10   3  -8    7.30    1.98
 -14   2  -8    2.93    2.07
 -13   2  -8   38.67    4.50
 -12   2  -8    9.10    2.41
 -11   2  -8    3.73    1.94
 -10   2  -8    1.94    1.82
  -9   2  -8   17.81    2.63
  -8   2  -8   74.99    6.09
  -7   2  -8   54.25    4.62
  -6   2  -8   24.41    2.78
  -5   2  -8    8.25    1.64
  -4   2  -8   11.72    2.19
  -3   2  -8    4.13    1.47
  -2   2  -8    1.50    1.07
  -1   2  -8   19.85    2.62
   0   2  -8    9.18    1.27
   1   2  -8    1.93    0.70
   2   2  -8   83.11    3.81
   3   2  -8  195.42   10.02
   4   2  -8  161.12    6.11
   5   2  -8  104.44    4.27
   6   2  -8    6.35    1.72
   7   2  -8   25.83    3.14
   8   2  -8    2.02    1.34
   9   2  -8   -0.98    1.29
  10   2  -8   26.12    3.21
  11   2  -8    1.19    1.50
 -14   1  -8   -1.44    2.33
 -13   1  -8    4.07    2.10
 -12   1  -8    2.24    1.81
 -11   1  -8    7.20    2.64
 -10   1  -8   61.47    6.13
  -9   1  -8  238.92   10.52
  -8   1  -8   23.24    2.89
  -7   1  -8    7.71    2.05
  -6   1  -8    6.57    1.68
  -5   1  -8    9.42    2.02
  -4   1  -8   -0.81    3.90
  -3   1  -8    0.43    1.59
  -2   1  -8    0.68    1.15
  -1   1  -8   23.15    8.71
   0   1  -8   41.70    2.24
   1   1  -8    0.23    0.93
   2   1  -8   13.21    1.47
   3   1  -8   64.80    3.07
   4   1  -8    2.33    0.84
   5   1  -8  163.14    8.40
   6   1  -8  133.81    7.36
   7   1  -8  107.92    6.42
   8   1  -8    9.27    2.14
   9   1  -8    1.41    1.56
  10   1  -8    2.62    1.54
  11   1  -8    7.99    1.95
 -14   0  -8   32.76   14.74
 -13   0  -8   32.78    4.32
 -12   0  -8   26.46    3.63
 -11   0  -8   45.37    4.56
 -10   0  -8   94.70    5.78
  -9   0  -8   -1.40    4.95
  -8   0  -8    7.67    3.72
  -7   0  -8  243.17   12.51
  -6   0  -8    2.01    1.49
  -5   0  -8   18.57    2.53
  -4   0  -8   19.80    4.84
  -3   0  -8    5.46    2.19
  -2   0  -8    7.24    1.50
  -1   0  -8    2.06    1.14
   0   0  -8   -0.10    1.62
   1   0  -8   59.20    4.09
   2   0  -8   84.37    3.82
   3   0  -8  170.27    9.39
   4   0  -8  221.71   10.90
   5   0  -8  551.21   23.24
   6   0  -8  324.81   14.63
   7   0  -8  216.48   10.37
   8   0  -8   56.14    4.23
   9   0  -8    6.40    1.78
  10   0  -8    5.34    1.67
  11   0  -8  241.42   11.35
  12   0  -8    0.67    1.30
 -14  -1  -8    2.31    2.94
 -13  -1  -8    1.55    5.82
 -12  -1  -8    2.23    3.46
 -11  -1  -8    6.57    2.20
 -10  -1  -8   52.24    6.73
  -9  -1  -8  239.02   17.18
  -8  -1  -8   21.86    3.04
  -7  -1  -8   10.00    3.18
  -6  -1  -8    5.27    1.91
  -5  -1  -8    9.25    1.96
  -4  -1  -8    0.87    1.44
  -3  -1  -8    1.80    2.09
  -2  -1  -8   -0.37    1.42
  -1  -1  -8   24.06    2.37
   0  -1  -8   46.12    3.46
   1  -1  -8    0.80    1.36
   2  -1  -8   13.90    2.48
   3  -1  -8   59.97    2.27
   4  -1  -8    4.33    1.33
   5  -1  -8  146.54   20.03
   6  -1  -8  128.66    6.43
   7  -1  -8   99.38    6.16
   8  -1  -8   13.92    1.89
   9  -1  -8    0.21    1.29
  10  -1  -8    4.45    1.68
  11  -1  -8    7.72    1.82
 -14  -2  -8   -0.94    6.94
 -13  -2  -8   39.66    6.39
 -12  -2  -8    7.90    5.66
 -11  -2  -8    1.69    1.88
 -10  -2  -8    1.73    1.77
  -9  -2  -8   17.08    5.15
  -8  -2  -8   78.92    4.88
  -7  -2  -8   65.99    9.50
  -6  -2  -8   22.59    3.19
  -5  -2  -8    7.71    2.72
  -4  -2  -8    9.07    1.84
  -3  -2  -8    3.78    2.17
  -2  -2  -8   -1.45    1.54
  -1  -2  -8   14.74    1.69
   0  -2  -8    4.43    1.18
   1  -2  -8    3.13    1.11
   2  -2  -8   88.55    5.08
   3  -2  -8  191.82    5.88
   4  -2  -8  153.22    7.79
   5  -2  -8  104.41    5.23
   6  -2  -8    6.49    1.85
   7  -2  -8   25.92    4.64
   8  -2  -8    0.10    1.24
   9  -2  -8   -0.81    1.40
  10  -2  -8   17.63    3.08
  11  -2  -8    1.69    1.63
  12  -2  -8   57.07    4.52
 -14  -3  -8    1.57    8.43
 -13  -3  -8    1.36    2.46
 -12  -3  -8   10.25    4.01
 -11  -3  -8    1.85    4.86
 -10  -3  -8   34.80    3.92
  -9  -3  -8  103.04    9.94
  -8  -3  -8   80.00    5.83
  -7  -3  -8   16.91    2.67
  -6  -3  -8   23.67    2.90
  -5  -3  -8   36.58    3.38
  -4  -3  -8   24.40    2.78
  -3  -3  -8   16.61    1.56
  -2  -3  -8    9.74    1.41
  -1  -3  -8    2.90    0.98
   0  -3  -8    0.58    0.87
   1  -3  -8   11.42    1.35
   2  -3  -8    9.67    1.88
   3  -3  -8   19.27    1.67
   4  -3  -8  384.30   14.08
   5  -3  -8   20.83    7.80
   6  -3  -8   42.13    3.30
   7  -3  -8   66.08    5.74
   8  -3  -8   44.48    3.47
   9  -3  -8   22.89    3.69
  10  -3  -8    5.36    2.77
  11  -3  -8   11.08    1.87
  12  -3  -8    8.31    1.89
  13  -3  -8    5.89    2.68
  14  -3  -8    6.28    3.16
  15  -3  -8   -0.95    2.53
 -13  -4  -8    7.52    3.42
 -12  -4  -8   15.89    6.86
 -11  -4  -8    0.02    1.33
 -10  -4  -8   17.40    2.69
  -9  -4  -8   24.44    2.77
  -8  -4  -8    1.33    1.78
  -7  -4  -8   75.59    4.90
  -6  -4  -8   23.30    2.82
  -5  -4  -8   59.57    4.11
  -4  -4  -8    9.62    1.35
  -3  -4  -8   34.96    2.30
  -2  -4  -8   48.08    2.69
  -1  -4  -8    1.64    1.00
   0  -4  -8   47.34    2.59
   1  -4  -8    0.82    1.07
   2  -4  -8   -0.78    1.66
   3  -4  -8   79.41    4.29
   4  -4  -8   14.73    1.62
   5  -4  -8  516.25   18.07
   6  -4  -8  681.69   26.57
   7  -4  -8    1.79    1.36
   8  -4  -8   81.42    4.93
   9  -4  -8   62.82    4.51
  10  -4  -8    1.79    1.42
  11  -4  -8   28.05    2.72
  12  -4  -8   32.04    6.00
  13  -4  -8    1.21    2.51
  14  -4  -8    4.65    2.46
  15  -4  -8   -1.14    2.34
  16  -4  -8    1.38    2.73
  17  -4  -8   26.44    5.57
 -13  -5  -8    4.29    2.35
 -12  -5  -8    4.58    2.52
 -11  -5  -8   30.76    3.36
 -10  -5  -8  154.78    7.14
  -9  -5  -8   96.20    7.45
  -8  -5  -8   66.66    3.90
  -7  -5  -8   33.77    3.01
  -6  -5  -8    5.84    1.20
  -5  -5  -8   20.24    1.87
  -4  -5  -8    0.07    0.98
  -3  -5  -8   50.27    2.70
  -2  -5  -8   38.58    3.15
  -1  -5  -8   29.64    2.34
   0  -5  -8    0.53    0.95
   1  -5  -8    4.58    1.36
   2  -5  -8   21.16    5.70
   3  -5  -8   75.10    3.59
   4  -5  -8   12.74    1.50
   5  -5  -8  125.11    5.85
   6  -5  -8  292.26   11.33
   7  -5  -8    3.53    2.50
   8  -5  -8   90.52    4.96
   9  -5  -8   29.17    4.30
  10  -5  -8   -0.59    1.94
  11  -5  -8    4.02    1.50
  12  -5  -8    1.33    2.87
  13  -5  -8   -0.52    2.81
  14  -5  -8    4.31    3.31
  15  -5  -8   -1.22    2.64
  16  -5  -8   17.59    4.05
  17  -5  -8   20.81    5.41
 -12  -6  -8   -2.58    4.12
 -11  -6  -8   39.28    4.92
 -10  -6  -8  100.95    5.43
  -9  -6  -8    6.38    1.73
  -8  -6  -8   54.33    3.26
  -7  -6  -8    8.44    2.80
  -6  -6  -8   30.99    2.33
  -5  -6  -8   35.57    3.71
  -4  -6  -8   30.39    2.59
  -3  -6  -8   46.56    2.61
  -2  -6  -8   47.57    2.99
  -1  -6  -8    8.50    1.65
   0  -6  -8   72.47    3.53
   1  -6  -8    2.70    1.26
   2  -6  -8    1.10    1.04
   3  -6  -8   38.40    6.57
   4  -6  -8   -0.12    2.29
   5  -6  -8  107.08    4.29
   6  -6  -8  103.74    5.42
   7  -6  -8    0.68    1.79
   8  -6  -8   12.18    1.96
   9  -6  -8   25.29    7.94
  10  -6  -8    9.04    1.80
  11  -6  -8   31.58    3.57
  12  -6  -8   10.30    4.77
  13  -6  -8    6.78    2.93
  14  -6  -8    2.57    3.06
  15  -6  -8    4.60    3.29
  16  -6  -8    7.62    4.00
 -12  -7  -8   11.29    5.13
 -11  -7  -8    9.30    2.25
 -10  -7  -8   -0.41    3.29
  -9  -7  -8   67.24    4.91
  -8  -7  -8   38.26    3.29
  -7  -7  -8   22.61    2.18
  -6  -7  -8    0.05    0.98
  -5  -7  -8   -0.40    2.02
  -4  -7  -8    4.52    1.23
  -3  -7  -8   43.39    3.51
  -2  -7  -8   28.56    2.60
  -1  -7  -8   19.87    2.01
   0  -7  -8   48.59    2.91
   1  -7  -8    6.98    1.35
   2  -7  -8    1.32    1.12
   3  -7  -8    3.42    1.28
   4  -7  -8   32.57    2.39
   5  -7  -8   44.40    2.71
   6  -7  -8   33.74    3.73
   7  -7  -8   49.68    3.85
   8  -7  -8   34.09    5.77
   9  -7  -8    5.52    1.51
  10  -7  -8    0.55    1.57
  11  -7  -8   38.68    7.91
  12  -7  -8   10.91    2.20
  13  -7  -8    5.32    3.72
  14  -7  -8    6.87    4.05
  15  -7  -8    6.80    5.37
  16  -7  -8   32.12    6.29
 -11  -8  -8    3.75    2.60
 -10  -8  -8    1.65    1.54
  -9  -8  -8   12.26    2.01
  -8  -8  -8   11.15    1.80
  -7  -8  -8    3.30    1.34
  -6  -8  -8    3.80    1.92
  -5  -8  -8    5.89    1.46
  -4  -8  -8    2.54    1.07
  -3  -8  -8    9.07    1.45
  -2  -8  -8   84.06    4.08
  -1  -8  -8   23.37    2.20
   0  -8  -8    3.79    1.32
   1  -8  -8   56.67    5.31
   2  -8  -8    2.46    1.46
   3  -8  -8   -1.69    1.60
   4  -8  -8   61.96    3.28
   5  -8  -8   58.85    3.19
   6  -8  -8  164.12   13.27
   7  -8  -8    1.95    2.03
   8  -8  -8   60.44    4.46
   9  -8  -8   26.98    2.97
  10  -8  -8   11.66    3.50
  11  -8  -8    6.94    2.77
  12  -8  -8   18.02    2.53
  13  -8  -8    2.10    2.79
  14  -8  -8    2.44    3.42
  15  -8  -8   -2.24    2.64
 -10  -9  -8    9.45    1.96
  -9  -9  -8    2.12    1.55
  -8  -9  -8    0.77    1.16
  -7  -9  -8    0.95    1.39
  -6  -9  -8    8.34    1.59
  -5  -9  -8    0.33    1.09
  -4  -9  -8   74.03    3.74
  -3  -9  -8    1.65    1.20
  -2  -9  -8    1.62    1.73
  -1  -9  -8   28.76    3.06
   0  -9  -8   23.30    2.25
   1  -9  -8    8.33    2.34
   2  -9  -8    4.48    1.30
   3  -9  -8    1.36    1.59
   4  -9  -8   50.11    6.50
   5  -9  -8    0.63    1.25
   6  -9  -8   25.04    2.35
   7  -9  -8   39.51    6.67
   8  -9  -8    3.37    1.61
   9  -9  -8   14.15    4.07
  10  -9  -8    2.90    1.47
  11  -9  -8   13.48    4.31
  12  -9  -8   35.28   12.52
  13  -9  -8   18.27    4.90
  14  -9  -8    3.17    2.76
  -9 -10  -8   29.40    3.00
  -8 -10  -8   13.27    2.05
  -7 -10  -8    4.89    1.69
  -6 -10  -8   -0.30    4.00
  -5 -10  -8    3.81    1.60
  -4 -10  -8    4.72    2.32
  -3 -10  -8   31.96    2.86
  -2 -10  -8   63.93    3.75
  -1 -10  -8    5.07    3.61
   0 -10  -8    1.59    2.72
   1 -10  -8   35.58    2.80
   2 -10  -8   12.09    1.78
   3 -10  -8   52.82    3.34
   4 -10  -8   25.46    2.34
   5 -10  -8   -3.21    2.83
   6 -10  -8   13.33    2.09
   7 -10  -8   86.55    5.33
   8 -10  -8    5.29    2.08
   9 -10  -8   36.11    3.83
  10 -10  -8    0.67    2.18
  11 -10  -8    0.79    1.65
  12 -10  -8   -1.04    2.29
  13 -10  -8   20.83    5.21
  -8 -11  -8   32.15    5.75
  -7 -11  -8    1.16    1.87
  -6 -11  -8    2.58    2.17
  -5 -11  -8    6.30    1.94
  -4 -11  -8    3.03    1.64
  -3 -11  -8   21.40    3.44
  -2 -11  -8    3.12    2.02
  -1 -11  -8    3.02    1.95
   0 -11  -8   45.40    3.38
   1 -11  -8    0.19    1.65
   2 -11  -8   12.29    1.95
   3 -11  -8    5.21    1.80
   4 -11  -8    0.48    1.43
   5 -11  -8    4.14    1.52
   6 -11  -8   17.92    4.01
   7 -11  -8    4.55    1.88
   8 -11  -8    6.07    2.29
   9 -11  -8    0.49    1.60
  10 -11  -8   29.21    3.61
  11 -11  -8    5.29    1.84
  12 -11  -8    4.08    4.72
  -7 -12  -8    2.50    1.71
  -6 -12  -8   30.11    3.33
  -5 -12  -8   13.41    2.52
  -4 -12  -8    8.02    1.84
  -3 -12  -8   -0.42    4.14
  -2 -12  -8    1.23    1.89
  -1 -12  -8    0.84    1.33
   0 -12  -8   -1.06    3.27
   1 -12  -8    3.94    2.22
   2 -12  -8    0.11    1.30
   3 -12  -8   23.94    3.30
   4 -12  -8   22.16    2.47
   5 -12  -8    3.93    1.91
   6 -12  -8    1.36    2.06
   7 -12  -8   28.59    4.00
   8 -12  -8    5.16    2.27
   9 -12  -8   11.56    2.69
  10 -12  -8    0.70    1.81
  -5 -13  -8   25.40    3.70
  -4 -13  -8   32.39    4.29
  -3 -13  -8    7.14    3.15
  -2 -13  -8    1.72    2.09
  -1 -13  -8    2.76    1.66
   0 -13  -8    3.81    1.63
   1 -13  -8   34.95    4.43
   2 -13  -8    6.92    1.76
   3 -13  -8   22.19    4.11
   4 -13  -8   10.00    2.20
   5 -13  -8    7.61    2.27
   6 -13  -8    1.44    2.23
   7 -13  -8    0.88    1.69
   8 -13  -8   -3.21    3.08
  -1 -14  -8   16.93    2.66
   0 -14  -8    2.37    1.93
   1 -14  -8    2.65    2.03
   2 -14  -8   24.39    3.77
   3 -14  -8    1.00    1.68
   4 -14  -8   14.47    2.60
   5 -14  -8   43.36    3.90
  -1  15  -7    3.54    2.95
   0  15  -7   14.43    4.16
   1  15  -7   42.44    6.73
   2  15  -7    5.31    2.52
   3  15  -7    0.50    2.42
   4  15  -7    3.09    2.76
  -5  14  -7    2.89    2.40
  -4  14  -7    2.11    3.02
  -3  14  -7    1.44    2.59
  -2  14  -7    0.58    1.66
  -1  14  -7    5.07    1.93
   0  14  -7    4.25    4.58
   1  14  -7    2.39    3.14
   2  14  -7   14.91    4.06
   3  14  -7   19.58    4.22
   4  14  -7    4.12    2.89
   5  14  -7    2.90    3.07
   6  14  -7    5.04    3.00
   7  14  -7   29.15    6.34
  -7  13  -7    1.52    2.83
  -6  13  -7    1.04    3.45
  -5  13  -7    1.11    1.69
  -4  13  -7   22.76    5.80
  -3  13  -7    4.94    3.12
  -2  13  -7   -2.41    1.44
  -1  13  -7    5.07    1.96
   0  13  -7   24.17    4.50
   1  13  -7    3.03    2.55
   2  13  -7    9.77    2.92
   3  13  -7    0.97    1.98
   4  13  -7   -2.10    2.00
   5  13  -7    0.29    2.29
   6  13  -7    1.95    2.52
   7  13  -7   17.32    4.28
   8  13  -7    5.08    3.06
   9  13  -7    4.87    3.29
  10  13  -7   -0.65    2.41
  -9  12  -7   -0.23    4.62
  -8  12  -7    4.40    3.27
  -7  12  -7    9.16    1.84
  -6  12  -7    3.46    1.51
  -5  12  -7    0.91    2.62
  -4  12  -7    7.02    1.56
  -3  12  -7   37.04    5.26
  -2  12  -7    1.77    1.56
  -1  12  -7   63.44    3.17
   0  12  -7   46.36    5.63
   1  12  -7   -1.90    1.89
   2  12  -7   40.10    5.23
   3  12  -7    6.51    2.72
   4  12  -7    4.23    2.27
   5  12  -7    5.64    2.66
   6  12  -7    3.58    2.44
   7  12  -7    0.13    1.89
   8  12  -7   18.38    4.15
   9  12  -7   41.85    5.92
  10  12  -7    0.89    2.55
  11  12  -7   50.52    6.87
 -10  11  -7    1.13    2.99
  -9  11  -7    2.06    3.19
  -8  11  -7    5.69    2.20
  -7  11  -7   -1.00    1.75
  -6  11  -7    3.29    1.33
  -5  11  -7    1.99    1.31
  -4  11  -7    0.44    1.04
  -3  11  -7   -0.36    3.10
  -2  11  -7   18.24    2.72
  -1  11  -7   26.42    2.17
   0  11  -7    6.74    1.90
   1  11  -7    2.62    1.31
   2  11  -7   36.39    4.81
   3  11  -7   -0.83    1.81
   4  11  -7    0.00    1.87
   5  11  -7   23.20    3.87
   6  11  -7   26.20    4.22
   7  11  -7  214.43   12.49
   8  11  -7    1.21    2.23
   9  11  -7   17.23    3.66
  10  11  -7  174.05   11.81
  11  11  -7    3.91    2.46
 -11  10  -7   10.21    1.89
 -10  10  -7    2.44    2.12
  -9  10  -7   -1.04    3.48
  -8  10  -7   22.40    2.68
  -7  10  -7    3.46    1.44
  -6  10  -7    8.91    1.61
  -5  10  -7    0.84    1.18
  -4  10  -7   41.42    2.83
  -3  10  -7    1.89    1.04
  -2  10  -7   10.65    1.60
  -1  10  -7   18.93    2.66
   0  10  -7   -1.14    1.48
   1  10  -7    2.45    1.35
   2  10  -7   30.73    4.54
   3  10  -7   42.78    3.32
   4  10  -7   42.49    4.83
   5  10  -7    2.44    1.93
   6  10  -7   15.32    3.20
   7  10  -7   54.18    5.08
   8  10  -7   -1.26    1.95
   9  10  -7    3.18    2.15
  10  10  -7    4.93    2.50
  11  10  -7   -0.92    2.09
 -12   9  -7    4.98    1.88
 -11   9  -7    3.51    1.35
 -10   9  -7   61.05    4.18
  -9   9  -7   89.28    4.66
  -8   9  -7    0.92    1.21
  -7   9  -7    0.45    1.26
  -6   9  -7   -0.87    1.81
  -5   9  -7   24.75    3.81
  -4   9  -7    8.87    1.49
  -3   9  -7   99.95    4.28
  -2   9  -7    3.11    1.02
  -1   9  -7    2.27    1.37
   0   9  -7    0.11    0.91
   1   9  -7    6.25    1.67
   2   9  -7   14.81    2.04
   3   9  -7   34.64    4.17
   4   9  -7    9.95    3.05
   5   9  -7   38.00    4.28
   6   9  -7  151.37    9.02
   7   9  -7   68.19    5.56
   8   9  -7    1.48    1.92
   9   9  -7   41.66    4.87
  10   9  -7   19.40    4.43
  11   9  -7   27.72    4.24
 -13   8  -7    7.62    1.89
 -12   8  -7   20.06    2.86
 -11   8  -7    2.15    1.47
 -10   8  -7    3.15    1.74
  -9   8  -7    9.59    1.74
  -8   8  -7   13.64    1.97
  -7   8  -7   18.30    4.23
  -6   8  -7   18.12    2.00
  -5   8  -7    1.32    1.13
  -4   8  -7    5.77    1.27
  -3   8  -7    1.73    0.92
  -2   8  -7   12.71    4.71
  -1   8  -7    2.08    0.89
   0   8  -7   -0.19    1.34
   1   8  -7   15.54    2.31
   2   8  -7    0.31    1.21
   3   8  -7    2.78    1.42
   4   8  -7   10.08    2.65
   5   8  -7    0.21    2.08
   6   8  -7   51.21    4.27
   7   8  -7  252.47   12.20
   8   8  -7    8.41    2.39
   9   8  -7   12.39    2.70
  10   8  -7   15.65    3.16
 -13   7  -7   15.52    2.54
 -12   7  -7    2.78    2.38
 -11   7  -7   67.66    4.06
 -10   7  -7    0.08    1.35
  -9   7  -7    0.43    1.14
  -8   7  -7   28.65    3.02
  -7   7  -7   87.04    4.15
  -6   7  -7    2.98    1.60
  -5   7  -7   34.57    6.04
  -4   7  -7   40.96    4.32
  -3   7  -7    1.41    1.02
  -2   7  -7   67.61    3.05
  -1   7  -7   55.24    2.59
   0   7  -7    0.56    0.71
   1   7  -7    7.92    1.46
   2   7  -7    3.73    1.74
   3   7  -7    1.26    1.14
   4   7  -7   12.35    1.67
   5   7  -7  270.96   13.09
   6   7  -7  182.38    7.34
   7   7  -7  204.17   10.52
   8   7  -7   10.06    2.38
   9   7  -7   40.58    3.92
  10   7  -7    0.16    1.65
 -14   6  -7   23.03    4.05
 -13   6  -7    7.27    2.47
 -12   6  -7   26.84    3.23
 -11   6  -7    8.11    4.32
 -10   6  -7   20.37    3.34
  -9   6  -7   25.27    2.93
  -8   6  -7   84.27    6.95
  -7   6  -7   58.79    4.78
  -6   6  -7   41.26    2.64
  -5   6  -7    0.36    1.72
  -4   6  -7    1.80    1.23
  -3   6  -7   41.12    2.30
  -2   6  -7   36.18    3.10
  -1   6  -7   17.06    1.50
   0   6  -7    1.45    0.69
   1   6  -7    9.58    2.60
   2   6  -7   25.99    3.68
   3   6  -7   19.47    4.01
   4   6  -7  300.09   10.75
   5   6  -7  602.98   22.83
   6   6  -7    0.25    1.82
   7   6  -7    5.36    1.75
   8   6  -7   47.35    3.75
   9   6  -7   -0.33    1.49
 -14   5  -7   -0.22    2.88
 -13   5  -7   24.98    3.63
 -12   5  -7    3.14    1.99
 -11   5  -7  110.40    7.73
 -10   5  -7   51.44    4.08
  -9   5  -7   47.24    3.99
  -8   5  -7    8.23    1.62
  -7   5  -7  131.77    6.78
  -6   5  -7    8.86    1.58
  -5   5  -7   35.64    2.72
  -4   5  -7    3.39    1.16
  -3   5  -7  110.91    4.55
  -2   5  -7    1.50    1.04
  -1   5  -7    2.52    1.15
   0   5  -7    2.41    0.85
   1   5  -7   24.21    1.60
   2   5  -7   10.20    1.41
   3   5  -7    0.58    1.13
   4   5  -7  198.31    7.46
   5   5  -7   29.89    2.24
   6   5  -7   48.88    8.30
   7   5  -7  119.66    5.05
   8   5  -7   38.01    6.90
 -15   4  -7   35.82    4.59
 -14   4  -7    7.94    2.74
 -13   4  -7   14.16    3.64
 -12   4  -7    1.07    1.80
 -11   4  -7   -0.45    3.43
 -10   4  -7   62.90    4.93
  -9   4  -7   26.95    3.27
  -8   4  -7  110.91   10.51
  -7   4  -7   -0.22    1.89
  -6   4  -7  137.09    6.36
  -5   4  -7    3.91    1.64
  -4   4  -7   12.40    1.73
  -3   4  -7    8.87    1.92
  -2   4  -7   32.72    2.83
  -1   4  -7   28.67    3.10
   0   4  -7   16.81    1.32
   1   4  -7   16.01    1.24
   2   4  -7    4.85    1.85
   3   4  -7    1.05    0.80
   4   4  -7   33.12    2.30
   5   4  -7    4.84    1.10
   6   4  -7   19.55    1.93
   7   4  -7   26.07    5.27
   8   4  -7   52.24    4.11
   9   4  -7   12.44    2.49
 -15   3  -7   26.27    3.95
 -14   3  -7   16.94    3.32
 -13   3  -7   14.67    4.31
 -12   3  -7    3.04    5.39
 -11   3  -7    4.28    2.38
 -10   3  -7  185.03    8.39
  -9   3  -7   -2.78    1.89
  -8   3  -7  220.98    9.31
  -7   3  -7  140.40    8.19
  -6   3  -7   15.58    2.06
  -5   3  -7    3.13    2.17
  -4   3  -7    3.59    1.45
  -3   3  -7   68.60    3.52
  -2   3  -7   64.06    2.98
  -1   3  -7    0.19    1.20
   0   3  -7   34.95    3.66
   1   3  -7  160.72    5.35
   2   3  -7    5.55    2.34
   3   3  -7   66.24    3.22
   4   3  -7   19.41    4.62
   5   3  -7    5.19    1.18
   6   3  -7  200.97    9.60
   7   3  -7   26.72    3.25
   8   3  -7    2.27    1.60
   9   3  -7    1.69    1.63
  10   3  -7    0.08    1.20
 -15   2  -7    5.87    2.58
 -14   2  -7    1.80    2.22
 -13   2  -7    7.52    2.55
 -12   2  -7   17.49    6.02
 -11   2  -7   13.35    2.59
 -10   2  -7  192.73    8.64
  -9   2  -7  516.27   23.42
  -8   2  -7  509.83   22.36
  -7   2  -7   30.84    4.13
  -6   2  -7   87.55    4.62
  -5   2  -7    7.13    1.94
  -4   2  -7   11.46    2.24
  -3   2  -7    8.11    2.64
  -2   2  -7    7.44    1.41
  -1   2  -7   16.73    1.42
   0   2  -7   10.44    1.25
   1   2  -7    0.76    1.33
   2   2  -7    1.74    1.20
   3   2  -7    0.51    1.04
   4   2  -7   93.79    3.82
   5   2  -7    0.49    2.08
   6   2  -7  100.97    4.04
   7   2  -7  243.10   11.35
   8   2  -7   40.52    3.63
   9   2  -7   -1.82    1.12
  10   2  -7    3.37    1.50
 -15   1  -7   20.88    3.43
 -14   1  -7   -0.86    2.61
 -13   1  -7    0.92    1.74
 -12   1  -7    8.24    3.25
 -11   1  -7   38.28    7.68
 -10   1  -7    0.94    1.79
  -9   1  -7   77.82    4.69
  -8   1  -7  750.17   25.77
  -7   1  -7  127.68    7.27
  -6   1  -7  157.92    6.93
  -5   1  -7   89.16    4.59
  -4   1  -7   70.87    5.69
  -3   1  -7    0.05    2.18
  -2   1  -7  120.08    6.25
  -1   1  -7   16.63    1.79
   0   1  -7   57.15    4.06
   1   1  -7   -0.06    0.98
   2   1  -7    0.63    0.82
   3   1  -7  119.73    8.05
   4   1  -7   46.71    2.88
   5   1  -7    6.61    1.94
   6   1  -7   28.74    3.25
   7   1  -7   76.12    4.75
   8   1  -7   26.93    3.03
   9   1  -7   12.69    2.22
  10   1  -7   36.40    3.24
 -15   0  -7   -5.15    2.38
 -14   0  -7    2.12    1.78
 -13   0  -7    2.89    1.99
 -12   0  -7   -0.73    2.35
 -11   0  -7   -2.70    1.95
 -10   0  -7    1.07    2.34
  -9   0  -7    1.57    2.45
  -8   0  -7    3.58    1.43
  -7   0  -7   -1.10    1.97
  -6   0  -7    0.58    2.10
  -5   0  -7    2.12    3.83
  -4   0  -7    0.76    1.11
  -3   0  -7   -0.25    1.23
  -2   0  -7   -0.18    1.33
  -1   0  -7   -0.37    1.10
   0   0  -7    1.82    0.92
   1   0  -7    0.57    0.91
   2   0  -7    0.47    0.85
   3   0  -7    1.13    1.62
   4   0  -7    2.12    1.48
   5   0  -7    1.68    1.39
   6   0  -7    1.54    1.27
   7   0  -7   -1.36    1.14
   8   0  -7   -0.33    1.14
   9   0  -7   -2.00    1.02
  10   0  -7    1.38    1.20
  11   0  -7    1.82    1.18
 -15  -1  -7   19.70    3.47
 -14  -1  -7    0.58    1.98
 -13  -1  -7    4.34    6.36
 -12  -1  -7    8.37    3.23
 -11  -1  -7   31.41    4.03
 -10  -1  -7    3.79    3.49
  -9  -1  -7   78.60    5.14
  -8  -1  -7  739.50   24.89
  -7  -1  -7  125.85   10.28
  -6  -1  -7  171.51    7.24
  -5  -1  -7   95.58    4.74
  -4  -1  -7   73.58    5.44
  -3  -1  -7    0.12    2.94
  -2  -1  -7  116.49    5.15
  -1  -1  -7   14.13    1.82
   0  -1  -7   58.68    5.10
   1  -1  -7   -0.24    1.95
   2  -1  -7    0.66    0.88
   3  -1  -7  126.38    3.94
   4  -1  -7   50.00    3.14
   5  -1  -7    5.43    2.09
   6  -1  -7   31.37    7.35
   7  -1  -7   80.27    5.13
   8  -1  -7   23.44    2.22
   9  -1  -7   12.46    2.58
  10  -1  -7   37.59    4.08
  11  -1  -7   29.41    2.70
 -15  -2  -7    9.78   10.69
 -14  -2  -7    2.18    3.27
 -13  -2  -7   11.52    2.62
 -12  -2  -7   14.25    3.73
 -11  -2  -7   12.87    2.65
 -10  -2  -7  192.27   13.46
  -9  -2  -7  527.39   19.00
  -8  -2  -7  481.61   18.44
  -7  -2  -7   32.12    3.07
  -6  -2  -7   92.31    7.99
  -5  -2  -7    5.84    1.72
  -4  -2  -7   13.57    5.24
  -3  -2  -7    6.38    1.80
  -2  -2  -7    7.08    1.58
  -1  -2  -7   16.66    1.57
   0  -2  -7    7.76    1.26
   1  -2  -7    1.47    0.85
   2  -2  -7    0.79    0.71
   3  -2  -7    2.76    0.73
   4  -2  -7   95.28    4.62
   5  -2  -7    0.84    1.15
   6  -2  -7   98.84    4.77
   7  -2  -7  241.84   12.16
   8  -2  -7   46.14    3.11
   9  -2  -7    0.64    1.15
  10  -2  -7    4.08    1.24
  11  -2  -7   11.76    4.25
  12  -2  -7   -1.71    2.11
  13  -2  -7  103.56    8.21
  14  -2  -7    3.15    2.50
 -15  -3  -7   15.84    3.84
 -14  -3  -7   17.05    3.78
 -13  -3  -7   16.97    3.01
 -12  -3  -7    2.88    2.05
 -11  -3  -7    6.90    2.35
 -10  -3  -7  190.75   11.39
  -9  -3  -7    0.62    1.29
  -8  -3  -7  237.57   19.65
  -7  -3  -7  115.67    5.89
  -6  -3  -7   15.27    2.18
  -5  -3  -7    3.25    1.57
  -4  -3  -7    3.72    1.14
  -3  -3  -7   60.27    3.01
  -2  -3  -7   65.21    2.74
  -1  -3  -7    0.34    0.68
   0  -3  -7   32.95    3.31
   1  -3  -7  159.83    5.59
   2  -3  -7    9.47    1.14
   3  -3  -7   74.65    3.00
   4  -3  -7   25.72    2.30
   5  -3  -7    2.62    1.19
   6  -3  -7  192.37    7.66
   7  -3  -7   26.42    2.48
   8  -3  -7    1.52    1.10
   9  -3  -7    2.68    1.29
  10  -3  -7    0.62    1.13
  11  -3  -7   29.62    4.27
  12  -3  -7  170.94   10.65
  13  -3  -7    1.41    2.33
  14  -3  -7    9.41    3.20
  15  -3  -7    3.35    2.58
  16  -3  -7    2.07    2.62
 -15  -4  -7   31.05    3.60
 -14  -4  -7    9.62    2.87
 -13  -4  -7   17.28    2.77
 -12  -4  -7   -0.44    2.70
 -11  -4  -7    0.19    1.21
 -10  -4  -7   64.76    3.90
  -9  -4  -7   28.77    3.00
  -8  -4  -7  110.44    6.82
  -7  -4  -7    0.73    1.14
  -6  -4  -7  137.36    6.35
  -5  -4  -7    3.26    1.27
  -4  -4  -7   15.42    2.02
  -3  -4  -7    7.45    1.74
  -2  -4  -7   32.34    2.00
  -1  -4  -7   32.17    1.93
   0  -4  -7   17.56    2.12
   1  -4  -7   17.35    1.50
   2  -4  -7    4.83    2.42
   3  -4  -7    1.48    0.85
   4  -4  -7   35.15    2.05
   5  -4  -7    5.72    1.40
   6  -4  -7   18.97    2.07
   7  -4  -7   25.19    4.74
   8  -4  -7   56.88    4.06
   9  -4  -7   14.82    2.01
  10  -4  -7   21.82    2.30
  11  -4  -7   13.70    1.98
  12  -4  -7    1.66    1.59
  13  -4  -7   19.73    4.30
  14  -4  -7    4.82    2.96
  15  -4  -7    3.04    2.61
  16  -4  -7   14.70    3.68
  17  -4  -7   54.36    7.27
 -14  -5  -7   -0.06    5.20
 -13  -5  -7   25.41    4.01
 -12  -5  -7    5.69    1.93
 -11  -5  -7  116.62    5.87
 -10  -5  -7   48.50    7.12
  -9  -5  -7   46.12    4.19
  -8  -5  -7   12.06    1.92
  -7  -5  -7  124.28    4.70
  -6  -5  -7    8.22    1.34
  -5  -5  -7   31.96    3.05
  -4  -5  -7    7.96    1.20
  -3  -5  -7  111.63    4.60
  -2  -5  -7    0.29    1.26
  -1  -5  -7    0.48    0.85
   0  -5  -7    3.44    0.97
   1  -5  -7   29.10    3.31
   2  -5  -7    9.58    1.32
   3  -5  -7    0.74    0.93
   4  -5  -7  205.27    6.82
   5  -5  -7   24.04    3.50
   6  -5  -7   54.58    3.28
   7  -5  -7  115.82    6.29
   8  -5  -7   38.37    5.58
   9  -5  -7   15.52    2.67
  10  -5  -7    0.69    1.19
  11  -5  -7    0.33    2.34
  12  -5  -7   28.68    4.75
  13  -5  -7    0.91    2.08
  14  -5  -7    5.75    3.04
  15  -5  -7   13.28    3.93
  16  -5  -7   10.35    3.69
  17  -5  -7   11.10    4.11
 -14  -6  -7   22.21    3.27
 -13  -6  -7    7.81    2.64
 -12  -6  -7   23.24    3.10
 -11  -6  -7    9.69    2.14
 -10  -6  -7   25.67    3.21
  -9  -6  -7   22.54    2.12
  -8  -6  -7   75.63    3.88
  -7  -6  -7   61.49    3.20
  -6  -6  -7   45.65    2.68
  -5  -6  -7   -0.92    1.72
  -4  -6  -7    1.40    1.05
  -3  -6  -7   37.08    2.90
  -2  -6  -7   38.65    2.24
  -1  -6  -7   15.85    1.49
   0  -6  -7    1.12    1.12
   1  -6  -7    8.18    1.28
   2  -6  -7   21.05    1.78
   3  -6  -7   20.54    2.43
   4  -6  -7  293.57    9.57
   5  -6  -7  590.29   18.62
   6  -6  -7    0.55    1.10
   7  -6  -7    5.87    3.07
   8  -6  -7   52.50    4.10
   9  -6  -7    0.13    1.31
  10  -6  -7    1.69    1.10
  11  -6  -7    0.93    1.30
  12  -6  -7    0.94    1.34
  13  -6  -7   74.62    7.39
  14  -6  -7    0.50    2.55
  15  -6  -7    0.66    2.58
  16  -6  -7    0.99    2.59
  17  -6  -7   12.13    4.25
 -13  -7  -7   17.36    2.85
 -12  -7  -7   -0.28    3.92
 -11  -7  -7   64.55    5.21
 -10  -7  -7    0.60    1.22
  -9  -7  -7    1.31    1.12
  -8  -7  -7   28.70    2.53
  -7  -7  -7   79.71    4.68
  -6  -7  -7    3.24    1.08
  -5  -7  -7   28.20    2.17
  -4  -7  -7   39.72    2.62
  -3  -7  -7    1.55    1.34
  -2  -7  -7   65.99    3.16
  -1  -7  -7   57.61    2.97
   0  -7  -7    0.38    1.09
   1  -7  -7    5.61    1.21
   2  -7  -7   -0.08    1.53
   3  -7  -7    0.71    1.22
   4  -7  -7   10.36    1.37
   5  -7  -7  272.19   10.44
   6  -7  -7  179.88    7.75
   7  -7  -7  224.63   10.82
   8  -7  -7   10.77    2.51
   9  -7  -7   43.58    3.29
  10  -7  -7    2.86    1.43
  11  -7  -7   94.47    4.85
  12  -7  -7    4.15    1.32
  13  -7  -7    0.07    2.60
  14  -7  -7   15.76    4.09
  15  -7  -7    3.93    3.74
  16  -7  -7   -1.16    2.50
  17  -7  -7   -1.36    2.95
 -13  -8  -7    8.40    3.01
 -12  -8  -7   17.82    8.44
 -11  -8  -7    0.68    1.94
 -10  -8  -7    3.11    1.40
  -9  -8  -7    8.06    1.64
  -8  -8  -7   14.24    1.82
  -7  -8  -7   17.53    1.95
  -6  -8  -7   17.48    1.98
  -5  -8  -7   -0.47    2.32
  -4  -8  -7    6.51    1.32
  -3  -8  -7    1.73    0.89
  -2  -8  -7    8.97    1.58
  -1  -8  -7    1.17    1.25
   0  -8  -7   -0.95    1.24
   1  -8  -7   16.55    1.96
   2  -8  -7    1.92    1.07
   3  -8  -7    1.98    1.12
   4  -8  -7    8.61    1.57
   5  -8  -7    1.26    2.00
   6  -8  -7   47.63    6.93
   7  -8  -7  242.56    9.86
   8  -8  -7    5.39    2.73
   9  -8  -7   12.57    2.15
  10  -8  -7   13.70    2.11
  11  -8  -7   27.76    2.94
  12  -8  -7  132.67   10.25
  13  -8  -7    1.27    3.16
  14  -8  -7    7.92    3.47
  15  -8  -7    8.75    3.53
  16  -8  -7    3.45    5.48
 -12  -9  -7    3.35    1.90
 -11  -9  -7    4.20    1.61
 -10  -9  -7   52.99    3.59
  -9  -9  -7   91.39    4.45
  -8  -9  -7    0.68    1.23
  -7  -9  -7    1.59    1.06
  -6  -9  -7    0.46    1.00
  -5  -9  -7   24.46    2.21
  -4  -9  -7    7.64    1.69
  -3  -9  -7  103.41    4.43
  -2  -9  -7    3.56    1.26
  -1  -9  -7   -0.39    2.60
   0  -9  -7   -0.77    3.11
   1  -9  -7    8.40    1.56
   2  -9  -7   14.50    1.78
   3  -9  -7   41.81    2.70
   4  -9  -7    9.44    1.67
   5  -9  -7   37.97    3.53
   6  -9  -7  162.07    6.09
   7  -9  -7   71.75    7.26
   8  -9  -7    5.88    1.67
   9  -9  -7   38.78    5.13
  10  -9  -7   27.42    2.92
  11  -9  -7   20.51    3.90
  12  -9  -7    9.57    3.90
  13  -9  -7   -0.29    2.65
  14  -9  -7   -0.49    2.51
  15  -9  -7   15.72    4.77
 -11 -10  -7   10.98    2.20
 -10 -10  -7    1.67    1.27
  -9 -10  -7    1.85    1.30
  -8 -10  -7   18.62    2.74
  -7 -10  -7    6.56    2.81
  -6 -10  -7    7.20    1.67
  -5 -10  -7    1.12    1.13
  -4 -10  -7   43.07    3.26
  -3 -10  -7    0.72    2.45
  -2 -10  -7   11.73    3.76
  -1 -10  -7   20.91    2.17
   0 -10  -7    1.25    1.57
   1 -10  -7    0.22    1.11
   2 -10  -7   29.15    2.43
   3 -10  -7   40.15    3.33
   4 -10  -7   37.06    3.57
   5 -10  -7    0.33    1.51
   6 -10  -7   11.12    3.33
   7 -10  -7   44.96    3.92
   8 -10  -7    1.59    1.44
   9 -10  -7    2.70    3.32
  10 -10  -7    2.24    1.53
  11 -10  -7   -0.94    2.08
  12 -10  -7    5.63    3.63
  13 -10  -7   -2.29    3.44
  14 -10  -7   28.02    5.89
 -10 -11  -7    5.53    3.13
  -9 -11  -7    1.81    1.38
  -8 -11  -7    4.10    1.48
  -7 -11  -7   -0.23    2.22
  -6 -11  -7    4.71    1.52
  -5 -11  -7    5.88    2.35
  -4 -11  -7   -1.04    2.17
  -3 -11  -7    0.98    2.20
  -2 -11  -7   19.77    2.40
  -1 -11  -7   28.00    2.67
   0 -11  -7    8.08    1.66
   1 -11  -7    3.13    1.45
   2 -11  -7   40.40    2.96
   3 -11  -7   -1.39    4.53
   4 -11  -7    1.30    1.57
   5 -11  -7   17.90    2.02
   6 -11  -7   23.05    2.35
   7 -11  -7  229.87    9.97
   8 -11  -7    1.27    1.76
   9 -11  -7   16.30    2.69
  10 -11  -7  194.86    9.20
  11 -11  -7   -1.42    3.64
  12 -11  -7    7.50    4.11
  13 -11  -7   12.01    4.40
  -9 -12  -7    0.98    3.01
  -8 -12  -7    6.50    2.19
  -7 -12  -7    5.91    2.86
  -6 -12  -7    3.74    2.09
  -5 -12  -7   -0.02    2.35
  -4 -12  -7    3.97    1.52
  -3 -12  -7   35.38    3.22
  -2 -12  -7    0.60    1.42
  -1 -12  -7   69.45    4.64
   0 -12  -7   38.17    3.12
   1 -12  -7    0.40    1.67
   2 -12  -7   36.85    2.98
   3 -12  -7    5.65    1.64
   4 -12  -7    2.04    1.32
   5 -12  -7   10.69    1.92
   6 -12  -7   -2.48    1.84
   7 -12  -7    0.69    1.08
   8 -12  -7   19.89    3.28
   9 -12  -7   45.31    8.70
  10 -12  -7    0.28    1.74
  11 -12  -7   40.90    3.95
  12 -12  -7    1.11    2.83
  -7 -13  -7    3.64    3.22
  -6 -13  -7   -0.33    2.38
  -5 -13  -7    1.98    1.85
  -4 -13  -7   22.32    3.47
  -3 -13  -7    2.19    1.47
  -2 -13  -7    0.10    2.46
  -1 -13  -7    5.66    2.11
   0 -13  -7   21.72    2.69
   1 -13  -7    1.26    1.44
   2 -13  -7   11.81    2.27
   3 -13  -7    1.88    1.58
   4 -13  -7   -0.27    2.54
   5 -13  -7    1.30    1.59
   6 -13  -7   -1.91    3.45
   7 -13  -7   14.95    2.27
   8 -13  -7    0.68    1.52
   9 -13  -7   -1.54    4.55
  10 -13  -7   -1.24    2.67
  -5 -14  -7   -4.98    2.79
  -4 -14  -7   -2.75    5.01
  -3 -14  -7    5.92    3.82
  -2 -14  -7    1.16    2.57
  -1 -14  -7    1.29    2.08
   0 -14  -7    7.79    2.67
   1 -14  -7    0.16    2.15
   2 -14  -7   16.76    2.41
   3 -14  -7   17.75    2.44
   4 -14  -7   -0.06    2.56
   5 -14  -7    4.13    1.74
   6 -14  -7   -0.71    4.79
   7 -14  -7   22.87    3.93
   8 -14  -7   71.46    6.98
  -1 -15  -7    2.83    2.03
   0 -15  -7   13.44    2.48
   1 -15  -7   43.63    4.91
   2 -15  -7    3.20    2.99
   3 -15  -7    0.22    1.68
   4 -15  -7    0.86    2.22
  -4  15  -6   -1.83    2.44
  -3  15  -6   11.77    1.88
  -2  15  -6   32.45    4.13
  -1  15  -6    2.47    0.96
   0  15  -6   15.13    2.65
   1  15  -6   -2.33    1.46
   2  15  -6    3.78    2.57
   3  15  -6    4.79    2.48
   4  15  -6   53.49    7.15
   5  15  -6    6.64    3.65
   6  15  -6    3.10    2.29
   7  15  -6    4.80    3.51
  -6  14  -6    5.45    1.98
  -5  14  -6    7.11    1.92
  -4  14  -6   24.63    2.94
  -3  14  -6   37.53    5.26
  -2  14  -6    0.17    3.07
  -1  14  -6   71.70    9.93
   0  14  -6    0.40    1.21
   1  14  -6    1.87    2.41
   2  14  -6    5.90    2.92
   3  14  -6    9.04    3.25
   4  14  -6    2.32    2.08
   5  14  -6    5.19    2.94
   6  14  -6   18.01    4.56
   7  14  -6   12.20    3.89
   8  14  -6   82.29    9.19
   9  14  -6    4.92    3.90
  10  14  -6    2.62    3.03
  -9  13  -6   20.72    4.48
  -8  13  -6   -0.53    3.74
  -7  13  -6    8.48    2.04
  -6  13  -6   21.14    3.07
  -5  13  -6    3.15    2.23
  -4  13  -6    1.27    1.46
  -3  13  -6  101.11    5.38
  -2  13  -6   37.68    3.26
  -1  13  -6    0.70    1.43
   0  13  -6   19.02    1.69
   1  13  -6    2.02    2.39
   2  13  -6   21.35    4.30
   3  13  -6   51.74    6.30
   4  13  -6    4.19    2.38
   5  13  -6   24.00    4.37
   6  13  -6    3.04    2.33
   7  13  -6   11.79    3.26
   8  13  -6   25.62    4.69
   9  13  -6  178.03   12.06
  10  13  -6    4.62    2.67
  11  13  -6   65.42    7.46
 -10  12  -6    9.99    3.63
  -9  12  -6    1.35    1.21
  -8  12  -6    4.13    2.14
  -7  12  -6   10.14    1.71
  -6  12  -6   -1.22    3.53
  -5  12  -6    9.10    2.06
  -4  12  -6   10.31    1.95
  -3  12  -6    8.44    1.89
  -2  12  -6   11.75    2.02
  -1  12  -6   20.75    2.23
   0  12  -6    5.33    0.96
   1  12  -6   31.33    4.42
   2  12  -6   54.26    5.38
   3  12  -6   22.24    3.90
   4  12  -6   25.39    4.34
   5  12  -6   36.79    5.12
   6  12  -6   -0.24    2.06
   7  12  -6  163.52   10.39
   8  12  -6  150.51    9.94
   9  12  -6   42.00    5.72
  10  12  -6   95.30    8.24
  11  12  -6   44.50    6.35
 -11  11  -6   -0.80    1.90
 -10  11  -6    3.08    1.89
  -9  11  -6    3.42    1.81
  -8  11  -6   19.67    2.10
  -7  11  -6    2.97    1.16
  -6  11  -6   27.86    2.19
  -5  11  -6    2.92    1.28
  -4  11  -6   40.30    2.80
  -3  11  -6   10.01    1.55
  -2  11  -6    0.69    0.97
  -1  11  -6    5.96    1.82
   0  11  -6    9.96    1.43
   1  11  -6   19.46    3.57
   2  11  -6    8.12    2.59
   3  11  -6   -0.57    1.81
   4  11  -6    4.11    2.27
   5  11  -6   61.22    5.59
   6  11  -6    0.01    2.19
   7  11  -6   67.68    6.02
   8  11  -6  225.61   12.74
   9  11  -6    0.94    2.13
  10  11  -6   49.41    6.34
  11  11  -6    1.14    2.69
 -12  10  -6    1.05    1.29
 -11  10  -6   57.62    3.81
 -10  10  -6   23.53    2.48
  -9  10  -6    9.57    1.62
  -8  10  -6    6.02    1.72
  -7  10  -6   25.90    2.14
  -6  10  -6   77.10    5.97
  -5  10  -6   37.20    2.70
  -4  10  -6    7.49    1.35
  -3  10  -6    0.79    0.93
  -2  10  -6    1.11    1.03
  -1  10  -6    7.70    1.21
   0  10  -6   48.73    3.72
   1  10  -6    2.84    1.42
   2  10  -6    6.11    2.34
   4  10  -6    8.36    4.29
   6  10  -6  269.12   13.38
   7  10  -6   13.05    3.00
   8  10  -6   11.09    2.96
   9  10  -6   12.79    3.29
  10  10  -6   61.90    5.87
  11  10  -6    9.32    2.94
 -13   9  -6    5.31    1.96
 -12   9  -6    3.11    1.36
 -11   9  -6   -0.22    2.87
 -10   9  -6    2.32    1.66
  -9   9  -6    3.26    1.45
  -8   9  -6    2.94    1.73
  -7   9  -6   39.23    2.51
  -6   9  -6    3.43    1.24
  -5   9  -6   96.26    4.19
  -4   9  -6    3.20    1.40
  -3   9  -6   47.05    2.61
  -2   9  -6  109.92    4.29
  -1   9  -6    2.86    0.86
   0   9  -6    7.79    1.06
   1   9  -6   10.36    2.15
   2   9  -6   14.98    3.09
   3   9  -6  248.58   11.92
   4   9  -6   58.00    4.77
   5   9  -6  265.13   12.82
   6   9  -6   90.88    6.03
   7   9  -6   10.10    2.65
   8   9  -6   26.42    3.84
   9   9  -6   71.11    5.88
  10   9  -6   82.39    6.63
 -14   8  -6    7.15    1.99
 -13   8  -6    2.08    1.36
 -12   8  -6   13.39    1.97
 -11   8  -6    5.23    1.69
 -10   8  -6    1.92    1.79
  -9   8  -6   -0.43    1.99
  -8   8  -6   18.00    1.89
  -7   8  -6   14.50    1.66
  -6   8  -6   50.71    4.22
  -5   8  -6    3.62    1.22
  -4   8  -6   15.58    1.65
  -3   8  -6   11.99    1.84
  -2   8  -6   12.07    1.52
  -1   8  -6   -0.18    1.64
   0   8  -6    4.82    1.02
   1   8  -6   -1.34    1.67
   2   8  -6   10.05    2.08
   3   8  -6    7.82    1.59
   4   8  -6    1.20    1.67
   5   8  -6   14.32    2.56
   6   8  -6   12.55    2.54
   7   8  -6   40.71    4.07
   8   8  -6  178.88    9.55
   9   8  -6   10.66    2.82
  10   8  -6   -3.60    1.54
 -14   7  -6  103.02    5.01
 -13   7  -6   10.74    1.85
 -12   7  -6   -0.87    4.50
 -11   7  -6   21.96    3.29
 -10   7  -6    0.05    0.94
  -9   7  -6   11.90    2.16
  -8   7  -6   40.99    2.59
  -7   7  -6    6.53    1.20
  -6   7  -6    2.96    1.66
  -5   7  -6   85.03    4.22
  -4   7  -6    0.14    0.90
  -3   7  -6   -0.91    2.73
  -2   7  -6   29.21    2.50
  -1   7  -6    0.12    0.75
   0   7  -6    1.31    1.02
   1   7  -6   22.58    2.18
   2   7  -6    6.21    3.22
   3   7  -6    4.26    1.09
   4   7  -6    7.20    2.57
   5   7  -6    4.65    1.13
   6   7  -6  137.49    7.45
   7   7  -6  376.31   16.70
   8   7  -6   10.09    2.23
   9   7  -6   27.35    3.58
  10   7  -6   71.04    5.30
 -15   6  -6   20.95    2.96
 -14   6  -6    4.47    1.77
 -13   6  -6   -0.18    2.00
 -12   6  -6   44.80    4.30
 -11   6  -6   -0.69    2.16
 -10   6  -6   -0.85    2.01
  -9   6  -6   -0.99    2.01
  -8   6  -6   20.77    1.83
  -7   6  -6  184.42    7.29
  -6   6  -6   36.24    5.11
  -5   6  -6   45.13    2.55
  -4   6  -6    0.27    0.85
  -3   6  -6   46.05    2.35
  -2   6  -6   89.92    4.29
  -1   6  -6    0.39    0.95
   0   6  -6   12.20    1.09
   1   6  -6   15.81    1.19
   2   6  -6   49.22    3.92
   3   6  -6   98.19    5.75
   4   6  -6   56.35    3.17
   5   6  -6   10.77    1.45
   6   6  -6    0.23    0.99
   7   6  -6    2.48    1.45
   8   6  -6    0.03    1.35
   9   6  -6   12.71    2.40
 -15   5  -6    9.78    2.33
 -14   5  -6    0.56    2.28
 -13   5  -6    1.03    1.77
 -12   5  -6    0.14    1.71
 -11   5  -6   -0.44    2.37
 -10   5  -6    0.52    1.25
  -9   5  -6    5.16    1.47
  -8   5  -6   41.01    3.71
  -7   5  -6    2.95    1.18
  -6   5  -6   60.92    3.31
  -5   5  -6    5.54    1.62
  -4   5  -6   36.98    2.39
  -3   5  -6    5.19    0.97
  -2   5  -6  158.26    5.82
  -1   5  -6   30.45    2.21
   0   5  -6   38.27    1.84
   1   5  -6   39.16    1.85
   2   5  -6    0.70    0.74
   3   5  -6   12.67    2.96
   4   5  -6   29.81    4.50
   5   5  -6   -0.02    1.63
   6   5  -6    0.96    0.79
   7   5  -6    3.76    1.04
   8   5  -6  138.71    7.02
 -16   4  -6    2.44    1.43
 -15   4  -6   13.42    2.99
 -14   4  -6    5.68    1.71
 -13   4  -6   10.88    2.31
 -12   4  -6    4.74    2.26
 -11   4  -6   21.28    2.46
 -10   4  -6   12.64    2.76
  -9   4  -6   55.98    3.70
  -8   4  -6  124.01    5.75
  -7   4  -6  606.07   26.01
  -6   4  -6    1.17    1.24
  -5   4  -6    1.87    1.15
  -4   4  -6  141.98    5.55
  -3   4  -6  149.78    5.23
  -2   4  -6    9.31    1.75
  -1   4  -6  175.06    5.74
   0   4  -6   -0.37    1.06
   1   4  -6   12.87    1.04
   2   4  -6   19.95    1.98
   3   4  -6   18.24    2.81
   4   4  -6    0.23    0.67
   5   4  -6   35.51    2.07
   6   4  -6    3.53    0.89
   7   4  -6  104.60    4.33
   8   4  -6   48.60    3.94
 -16   3  -6    3.45    1.65
 -15   3  -6   11.18    2.97
 -14   3  -6   28.69    3.01
 -13   3  -6    2.04    1.32
 -12   3  -6   27.02    6.40
 -11   3  -6    1.21    1.13
 -10   3  -6    0.85    1.94
  -9   3  -6   -1.17    3.22
  -8   3  -6   22.28    2.60
  -7   3  -6  125.44    5.65
  -6   3  -6   26.14    8.03
  -5   3  -6   58.80    3.26
  -4   3  -6    2.92    2.40
  -3   3  -6    5.60    1.62
  -2   3  -6    2.48    1.15
  -1   3  -6   10.57    1.10
   0   3  -6   24.28    2.04
   1   3  -6   10.98    1.46
   2   3  -6    1.05    0.82
   3   3  -6   16.80    1.51
   4   3  -6    5.67    1.06
   5   3  -6   91.16    3.88
   6   3  -6   84.86    3.64
   7   3  -6   16.18    1.52
   8   3  -6   94.97    5.36
   9   3  -6   21.97    2.64
 -16   2  -6   -3.62    2.05
 -15   2  -6   -0.99    2.68
 -14   2  -6    7.75    2.39
 -13   2  -6    2.72    4.09
 -12   2  -6   -0.60    2.65
 -11   2  -6   -0.75    2.07
 -10   2  -6   27.14    4.44
  -9   2  -6  246.80    9.90
  -8   2  -6  192.41    8.01
  -7   2  -6  153.79   19.17
  -6   2  -6   75.40    4.03
  -5   2  -6   32.99    3.85
  -4   2  -6   10.37    2.92
  -3   2  -6    3.07    2.77
  -2   2  -6  412.21   14.11
  -1   2  -6  139.22    6.88
   0   2  -6    1.74    0.70
   1   2  -6   31.20    5.62
   2   2  -6   20.77    2.67
   3   2  -6   -0.80    0.92
   4   2  -6    6.97    0.98
   5   2  -6   79.03    3.79
   6   2  -6  163.16    5.93
   7   2  -6    8.75    1.63
   8   2  -6   21.53    2.59
   9   2  -6    2.59    1.33
 -16   1  -6    0.52    1.95
 -15   1  -6    1.40    2.16
 -14   1  -6    5.16    2.23
 -13   1  -6    1.13    4.33
 -12   1  -6    0.01    1.81
 -11   1  -6   12.22    2.42
 -10   1  -6  178.88    8.55
  -9   1  -6  477.26   17.16
  -8   1  -6  107.18    5.13
  -7   1  -6   86.11   11.12
  -6   1  -6    5.17    2.68
  -5   1  -6    3.97    1.63
  -4   1  -6   -0.01    1.35
  -3   1  -6    0.74    1.93
  -2   1  -6  362.23   12.64
  -1   1  -6  149.77    5.82
   0   1  -6   47.55    2.53
   1   1  -6    1.11    0.99
   2   1  -6    7.97    1.09
   3   1  -6   13.16    1.25
   4   1  -6   18.28    1.54
   5   1  -6   10.15    1.92
   6   1  -6   35.45    2.95
   7   1  -6    1.40    1.21
   8   1  -6    0.73    1.18
   9   1  -6    0.84    1.12
 -16   0  -6   22.26    4.55
 -15   0  -6    3.03    1.98
 -14   0  -6   -0.79    2.18
 -13   0  -6    2.01    1.76
 -12   0  -6    3.89    2.34
 -11   0  -6   21.88    2.94
 -10   0  -6  140.52    7.12
  -9   0  -6    3.84    1.57
  -8   0  -6    5.57    1.79
  -7   0  -6  251.05   11.01
  -6   0  -6  334.54   12.23
  -5   0  -6    9.90    1.70
  -4   0  -6   10.38    2.32
  -3   0  -6    9.06    2.24
  -2   0  -6   73.28    6.73
  -1   0  -6   15.87    1.70
   0   0  -6  132.24    9.42
   1   0  -6  303.72   10.77
   2   0  -6   25.28    1.77
   3   0  -6   18.10    2.30
   4   0  -6    2.11    1.25
   5   0  -6   32.49    2.61
   6   0  -6  119.27    5.05
   7   0  -6  145.09    7.21
   8   0  -6   60.52    3.73
   9   0  -6    2.04    1.15
  10   0  -6   25.38    2.37
 -16  -1  -6    4.59    5.37
 -15  -1  -6   -0.60    5.42
 -14  -1  -6   -0.52    2.93
 -13  -1  -6    1.42    1.79
 -12  -1  -6    2.97    4.91
 -11  -1  -6   10.38    2.40
 -10  -1  -6  198.29    8.42
  -9  -1  -6  487.51   17.47
  -8  -1  -6  101.39    5.19
  -7  -1  -6   95.36    4.73
  -6  -1  -6    3.58    1.32
  -5  -1  -6    5.68    1.48
  -4  -1  -6    0.38    0.96
  -3  -1  -6   -0.42    2.71
  -2  -1  -6  347.48   12.55
  -1  -1  -6  147.98    5.25
   0  -1  -6   48.54    2.63
   1  -1  -6    0.87    0.81
   2  -1  -6    8.68    1.75
   3  -1  -6   15.04    0.94
   4  -1  -6   18.29    1.82
   5  -1  -6    9.71    1.42
   6  -1  -6   32.80    2.43
   7  -1  -6    0.65    0.91
   8  -1  -6    2.30    2.35
   9  -1  -6    0.91    0.89
  10  -1  -6   11.48    3.71
  11  -1  -6   26.28    4.00
  12  -1  -6   52.21    5.10
 -16  -2  -6   -1.91    3.86
 -15  -2  -6    0.71    2.62
 -14  -2  -6    7.21    2.29
 -13  -2  -6    7.26    1.98
 -12  -2  -6   -1.01    2.00
 -11  -2  -6    0.20    1.63
 -10  -2  -6   26.20    2.92
  -9  -2  -6  247.57   10.74
  -8  -2  -6  193.76    8.20
  -7  -2  -6  155.65    6.77
  -6  -2  -6   73.23    4.04
  -5  -2  -6   32.68    2.77
  -4  -2  -6   11.95    3.02
  -3  -2  -6    3.52    1.60
  -2  -2  -6  402.92   24.55
  -1  -2  -6  140.17    8.04
   0  -2  -6    1.53    0.69
   1  -2  -6   28.57    4.81
   2  -2  -6   19.02    2.48
   3  -2  -6    0.40    0.55
   4  -2  -6    5.96    2.63
   5  -2  -6   76.31    3.72
   6  -2  -6  169.46    8.95
   7  -2  -6    8.91    1.47
   8  -2  -6   18.69    1.98
   9  -2  -6   -0.99    1.49
  10  -2  -6    3.95    1.46
  11  -2  -6   -1.06    2.15
  12  -2  -6    2.03    2.17
  13  -2  -6   10.29    2.77
 -16  -3  -6    2.73    2.58
 -15  -3  -6    7.57    2.51
 -14  -3  -6   20.36    3.14
 -13  -3  -6   -0.24    2.56
 -12  -3  -6   27.73    3.50
 -11  -3  -6    1.39    1.88
 -10  -3  -6    0.91    1.52
  -9  -3  -6    0.79    1.39
  -8  -3  -6   26.56    4.03
  -7  -3  -6  127.80    7.25
  -6  -3  -6   25.91    2.58
  -5  -3  -6   58.32    4.74
  -4  -3  -6    1.56    1.77
  -3  -3  -6    5.76    1.15
  -2  -3  -6    2.18    1.04
  -1  -3  -6    9.90    1.05
   0  -3  -6   23.89    1.46
   1  -3  -6   11.09    1.58
   2  -3  -6    1.55    0.75
   3  -3  -6   16.58    3.83
   4  -3  -6    5.63    1.37
   5  -3  -6   84.87    4.06
   6  -3  -6   84.92    6.79
   7  -3  -6   15.64    1.86
   8  -3  -6   85.14    4.01
   9  -3  -6   18.81    3.69
  10  -3  -6    0.47    1.03
  11  -3  -6   43.77    5.12
  12  -3  -6   18.69    3.50
  13  -3  -6  111.32   12.06
  14  -3  -6    0.20    2.29
  15  -3  -6   -1.01    2.07
  16  -3  -6   15.98    3.98
 -16  -4  -6    4.58    2.73
 -15  -4  -6   14.40    2.64
 -14  -4  -6    1.64    1.81
 -13  -4  -6   10.63    2.04
 -12  -4  -6    2.99    1.31
 -11  -4  -6   25.83    2.90
 -10  -4  -6   10.52    2.27
  -9  -4  -6   56.15    3.86
  -8  -4  -6  120.63    5.17
  -7  -4  -6  584.12   18.20
  -6  -4  -6    0.50    0.86
  -5  -4  -6    1.18    0.82
  -4  -4  -6  145.68    4.89
  -3  -4  -6  152.39    5.03
  -2  -4  -6    7.44    0.98
  -1  -4  -6  170.54    5.49
   0  -4  -6    1.50    0.72
   1  -4  -6   12.00    1.29
   2  -4  -6   18.56    1.41
   3  -4  -6   19.17    1.69
   4  -4  -6    0.92    0.60
   5  -4  -6   33.20    2.49
   6  -4  -6    2.69    1.20
   7  -4  -6  108.10    4.73
   8  -4  -6   50.45    4.16
   9  -4  -6   36.23    4.52
  10  -4  -6    4.35    1.57
  11  -4  -6   44.09    3.03
  12  -4  -6  109.73    9.00
  13  -4  -6  111.62    8.05
  14  -4  -6    3.37    2.70
  15  -4  -6    8.66    3.16
  16  -4  -6    6.10    3.03
  17  -4  -6   -0.80    2.31
  18  -4  -6   28.51    5.38
 -15  -5  -6    6.68    3.30
 -14  -5  -6    0.83    1.62
 -13  -5  -6   -0.22    3.02
 -12  -5  -6    0.35    2.21
 -11  -5  -6   -0.05    1.89
 -10  -5  -6   -0.52    1.78
  -9  -5  -6    7.27    1.80
  -8  -5  -6   44.74    3.16
  -7  -5  -6    0.90    1.00
  -6  -5  -6   67.50    7.18
  -5  -5  -6    6.07    1.79
  -4  -5  -6   37.13    2.11
  -3  -5  -6    4.14    1.66
  -2  -5  -6  153.97    6.10
  -1  -5  -6   33.74    1.87
   0  -5  -6   38.16    2.09
   1  -5  -6   46.64    3.93
   2  -5  -6   -0.11    1.34
   3  -5  -6   14.52    2.21
   4  -5  -6   29.60    1.82
   5  -5  -6    0.86    0.66
   6  -5  -6    0.37    1.13
   7  -5  -6    3.39    1.11
   8  -5  -6  135.53    6.18
   9  -5  -6   19.09    1.98
  10  -5  -6   16.14    3.99
  11  -5  -6   13.43    3.05
  12  -5  -6    2.11    2.31
  13  -5  -6   55.60    6.15
  14  -5  -6   25.98    4.44
  15  -5  -6    5.15    2.84
  16  -5  -6   -0.59    2.48
  17  -5  -6   -0.62    2.33
  18  -5  -6    2.43    2.53
 -15  -6  -6   22.02    3.65
 -14  -6  -6    3.88    2.81
 -13  -6  -6    0.55    1.85
 -12  -6  -6   52.12    4.12
 -11  -6  -6    0.71    1.46
 -10  -6  -6    0.12    1.36
  -9  -6  -6    1.37    1.00
  -8  -6  -6   18.88    4.15
  -7  -6  -6  192.27    6.47
  -6  -6  -6   37.07    2.35
  -5  -6  -6   48.03    2.78
  -4  -6  -6   -1.66    1.91
  -3  -6  -6   45.59    2.29
  -2  -6  -6   97.88    3.64
  -1  -6  -6    0.41    0.86
   0  -6  -6    8.38    1.22
   1  -6  -6   14.39    1.47
   2  -6  -6   52.61    2.61
   3  -6  -6  105.58    4.89
   4  -6  -6   54.98    2.53
   5  -6  -6   10.81    1.17
   6  -6  -6    0.76    1.25
   7  -6  -6    0.48    0.89
   8  -6  -6   -1.18    1.43
   9  -6  -6    8.71    3.62
  10  -6  -6    0.63    1.74
  11  -6  -6   31.26    2.56
  12  -6  -6   12.42    3.62
  13  -6  -6   91.11    7.64
  14  -6  -6    6.94    3.31
  15  -6  -6   18.34    4.62
  16  -6  -6    0.99    2.35
  17  -6  -6   21.18    4.60
  18  -6  -6    6.33    3.40
 -14  -7  -6  104.64    5.96
 -13  -7  -6   17.36    2.82
 -12  -7  -6    0.80    1.47
 -11  -7  -6   26.78    3.03
 -10  -7  -6   -0.15    2.27
  -9  -7  -6    9.57    3.42
  -8  -7  -6   44.78    2.70
  -7  -7  -6    7.15    1.29
  -6  -7  -6    4.55    1.54
  -5  -7  -6   84.20    5.04
  -4  -7  -6    1.20    0.90
  -3  -7  -6    0.59    0.84
  -2  -7  -6   36.45    2.37
  -1  -7  -6    1.07    0.91
   0  -7  -6    1.96    1.43
   1  -7  -6   21.50    2.77
   2  -7  -6    4.71    1.03
   3  -7  -6    4.11    0.99
   4  -7  -6    9.99    1.21
   5  -7  -6    5.81    1.14
   6  -7  -6  136.63    5.04
   7  -7  -6  376.36   14.48
   8  -7  -6    6.89    1.44
   9  -7  -6   22.82    5.46
  10  -7  -6   72.46    6.63
  11  -7  -6   31.28    3.99
  12  -7  -6    3.42    2.30
  13  -7  -6   92.70    7.54
  14  -7  -6   10.08    3.16
  15  -7  -6    4.42    2.77
  16  -7  -6   12.22    4.08
  17  -7  -6    2.33    2.81
 -14  -8  -6    8.83    4.14
 -13  -8  -6    2.04    1.94
 -12  -8  -6   10.52    2.53
 -11  -8  -6    4.12    1.67
 -10  -8  -6    1.09    1.21
  -9  -8  -6   -0.59    2.71
  -8  -8  -6   18.47    2.14
  -7  -8  -6   12.96    1.68
  -6  -8  -6   61.18    2.96
  -5  -8  -6    3.70    1.05
  -4  -8  -6   15.34    1.72
  -3  -8  -6   12.23    2.44
  -2  -8  -6   12.62    1.43
  -1  -8  -6    1.20    1.41
   0  -8  -6    4.92    1.27
   1  -8  -6    0.31    0.91
   2  -8  -6   12.41    1.50
   3  -8  -6    5.78    1.22
   4  -8  -6   -0.38    2.09
   5  -8  -6   15.56    2.20
   6  -8  -6   15.79    1.62
   7  -8  -6   36.61    2.95
   8  -8  -6  171.66    7.32
   9  -8  -6   13.24    2.08
  10  -8  -6    0.26    1.90
  11  -8  -6  143.56    6.33
  12  -8  -6   69.59    7.00
  13  -8  -6    5.18    3.28
  14  -8  -6    4.44    2.91
  15  -8  -6    9.62    3.51
  16  -8  -6    3.18    2.94
  17  -8  -6    1.80    2.47
 -13  -9  -6    6.83    2.00
 -12  -9  -6    3.74    2.16
 -11  -9  -6    3.05    1.60
 -10  -9  -6    2.50    2.13
  -9  -9  -6    4.73    1.38
  -8  -9  -6    3.17    1.17
  -7  -9  -6   38.92    6.25
  -6  -9  -6    4.06    1.42
  -5  -9  -6   97.78    4.46
  -4  -9  -6   -0.63    1.73
  -3  -9  -6   41.19    2.82
  -2  -9  -6  118.85    5.63
  -1  -9  -6    2.25    1.37
   0  -9  -6    8.38    1.56
   1  -9  -6    5.28    1.58
   2  -9  -6   20.51    1.91
   3  -9  -6  253.19   10.61
   4  -9  -6   65.54    7.92
   5  -9  -6  259.58    8.78
   6  -9  -6   88.62    3.93
   7  -9  -6   10.34    3.02
   8  -9  -6   18.25    2.37
   9  -9  -6   72.18    4.11
  10  -9  -6   76.33    4.25
  11  -9  -6   42.05    3.96
  12  -9  -6   18.77    4.50
  13  -9  -6   12.88    4.02
  14  -9  -6    1.05    2.74
  15  -9  -6   19.78    4.59
  16  -9  -6   25.44    5.64
 -12 -10  -6    2.12    1.30
 -11 -10  -6   66.04    6.17
 -10 -10  -6   23.41    2.47
  -9 -10  -6   10.26    1.87
  -8 -10  -6    4.85    1.56
  -7 -10  -6   29.92    2.97
  -6 -10  -6   78.17    4.76
  -5 -10  -6   36.18    3.19
  -4 -10  -6    6.99    3.14
  -3 -10  -6    0.40    1.13
  -2 -10  -6   -0.51    1.86
  -1 -10  -6    7.62    1.87
   0 -10  -6   36.73    5.30
   1 -10  -6    4.11    2.12
   2 -10  -6    8.41    1.51
   3 -10  -6    9.24    2.50
   4 -10  -6    8.36    1.37
   5 -10  -6   29.22    2.29
   6 -10  -6  238.39    8.50
   7 -10  -6   12.82    2.26
   8 -10  -6   10.35    3.22
   9 -10  -6   17.03    2.27
  10 -10  -6   65.15    4.63
  11 -10  -6    4.96    1.77
  12 -10  -6    7.26    3.66
  13 -10  -6   41.92    6.94
  14 -10  -6    8.24    4.25
  15 -10  -6    5.11    4.73
 -11 -11  -6    1.95    1.51
 -10 -11  -6    5.12    1.99
  -9 -11  -6    3.05    2.18
  -8 -11  -6   17.45    3.72
  -7 -11  -6    0.15    1.42
  -6 -11  -6   30.67    5.39
  -5 -11  -6    1.60    1.24
  -4 -11  -6   47.47    3.85
  -3 -11  -6   11.33    3.19
  -2 -11  -6    1.65    1.49
  -1 -11  -6    6.69    1.95
   0 -11  -6   13.57    3.01
   1 -11  -6   12.95    4.40
   2 -11  -6    5.66    1.80
   3 -11  -6    1.72    1.62
   4 -11  -6    1.65    1.78
   5 -11  -6   68.29    6.89
   6 -11  -6    2.10    1.09
   7 -11  -6   66.36    3.59
   8 -11  -6  229.80   16.52
   9 -11  -6    6.02    5.87
  10 -11  -6   45.41    3.75
  11 -11  -6    2.19    1.18
  12 -11  -6   67.89    8.56
  13 -11  -6   49.14    9.55
  14 -11  -6   42.91    7.30
 -10 -12  -6    9.82    2.20
  -9 -12  -6    3.64    1.74
  -8 -12  -6    5.21    1.58
  -7 -12  -6    9.90    1.95
  -6 -12  -6    3.51    1.42
  -5 -12  -6    4.92    1.91
  -4 -12  -6    9.05    2.15
  -3 -12  -6   10.39    4.03
  -2 -12  -6    9.39    2.19
  -1 -12  -6   20.99    2.78
   0 -12  -6    2.08    1.97
   1 -12  -6   26.96    6.82
   2 -12  -6   51.53    3.78
   3 -12  -6   28.89    3.25
   4 -12  -6   26.57    2.71
   5 -12  -6   42.25    2.99
   6 -12  -6    0.78    1.15
   7 -12  -6  147.71   10.00
   8 -12  -6  135.75    7.05
   9 -12  -6   35.06    7.71
  10 -12  -6   89.57    6.74
  11 -12  -6   35.56    1.94
  12 -12  -6    3.34    2.12
  13 -12  -6   32.14    6.30
  -9 -13  -6   18.48    4.28
  -8 -13  -6    4.47    3.06
  -7 -13  -6    7.32    2.47
  -6 -13  -6   23.42    7.33
  -5 -13  -6    2.86    1.75
  -4 -13  -6   -1.80    2.16
  -3 -13  -6   99.09    5.96
  -2 -13  -6   36.14    3.85
  -1 -13  -6    1.20    1.74
   0 -13  -6   24.84    3.29
   1 -13  -6    1.28    1.84
   2 -13  -6   16.22    6.07
   3 -13  -6   52.58    4.41
   4 -13  -6    1.19    1.25
   5 -13  -6   19.28    2.81
   6 -13  -6    8.81    3.22
   7 -13  -6    8.81    2.60
   8 -13  -6   24.85    3.29
   9 -13  -6  168.14    8.69
  10 -13  -6    2.46    1.32
  11 -13  -6   59.54    4.72
  -7 -14  -6    4.69    2.40
  -6 -14  -6    5.68    2.38
  -5 -14  -6   10.41    2.60
  -4 -14  -6   18.39    3.15
  -3 -14  -6   38.64    4.19
  -2 -14  -6   -0.84    8.87
  -1 -14  -6   67.79    5.13
   0 -14  -6   -1.71    2.18
   1 -14  -6    3.46    5.08
   2 -14  -6    2.11    2.03
   3 -14  -6    1.02    1.75
   4 -14  -6   -1.29    2.14
   5 -14  -6    2.51    1.45
   6 -14  -6   16.26    5.73
   7 -14  -6    8.18    3.40
   8 -14  -6   76.44    5.62
   9 -14  -6    1.77    1.29
  10 -14  -6    4.51    1.23
  -4 -15  -6    1.37    2.82
  -3 -15  -6    7.32    4.22
  -2 -15  -6   25.41    8.82
  -1 -15  -6   -1.73    2.67
   0 -15  -6   16.33    5.66
   1 -15  -6    0.13    2.26
   2 -15  -6   -2.71    3.34
   3 -15  -6    0.92    7.78
   4 -15  -6   55.81    6.04
   5 -15  -6    2.51    1.80
   6 -15  -6   -0.64    2.62
   7 -15  -6    3.40    1.77
  -3  16  -5   44.27    3.36
  -2  16  -5    6.52    1.96
  -1  16  -5    1.58    1.24
   0  16  -5    0.97    1.45
   1  16  -5    2.43    1.22
   2  16  -5   34.84    2.61
   3  16  -5   23.46    9.51
   4  16  -5    1.27    2.97
   5  16  -5   -0.43    2.57
  -6  15  -5    4.40    4.14
  -5  15  -5   68.98    4.49
  -4  15  -5   10.34    2.40
  -3  15  -5   63.64    3.57
  -2  15  -5    6.22    1.30
  -1  15  -5   37.15    2.64
   0  15  -5    2.72    3.55
   1  15  -5   12.00    1.63
   2  15  -5    3.95    1.60
   3  15  -5    3.35    0.62
   6  15  -5   13.86    4.47
   7  15  -5    5.00    3.43
   8  15  -5   11.91    3.80
   9  15  -5  117.18   10.68
  -8  14  -5    0.98    2.84
  -7  14  -5   11.39    2.04
  -6  14  -5   12.99    2.04
  -5  14  -5    3.20    1.29
  -4  14  -5    4.61    2.05
  -3  14  -5   14.32    4.91
  -2  14  -5   16.12    1.78
  -1  14  -5    6.79    1.35
   0  14  -5    5.32    1.57
   1  14  -5    3.46    3.07
   2  14  -5   60.38    3.62
   3  14  -5   31.90    3.87
   4  14  -5    5.28    3.10
   5  14  -5    7.99    3.45
   6  14  -5   32.35    5.27
   7  14  -5   97.83    8.37
   8  14  -5   50.76    7.05
   9  14  -5    6.00    4.14
  10  14  -5    0.68    2.92
  11  14  -5   12.11    4.35
 -10  13  -5   11.68    2.89
  -9  13  -5   -1.63    4.53
  -8  13  -5   10.74    3.85
  -7  13  -5    2.63    1.59
  -6  13  -5    5.90    1.58
  -5  13  -5   18.90    2.73
  -4  13  -5   59.66    3.36
  -3  13  -5   78.76    4.50
  -2  13  -5   -0.93    2.02
  -1  13  -5   17.48    1.66
   0  13  -5    0.83    1.57
   1  13  -5   11.97    1.81
   2  13  -5    0.08    0.63
   3  13  -5   12.75    2.08
   4  13  -5    5.77    2.77
   5  13  -5   11.00    3.29
   6  13  -5  131.93    9.60
   7  13  -5   29.01    5.01
   8  13  -5   11.13    3.62
   9  13  -5   22.52    4.96
  10  13  -5   42.80    6.27
  11  13  -5    6.28    3.42
 -11  12  -5    3.00    3.35
 -10  12  -5   28.56    4.61
  -9  12  -5    4.60    1.73
  -8  12  -5   23.26    4.03
  -7  12  -5   24.25    2.51
  -6  12  -5   42.41    4.09
  -5  12  -5   40.98    2.96
  -4  12  -5    0.78    1.09
  -3  12  -5   34.30    3.06
  -2  12  -5   88.98    4.60
  -1  12  -5   11.05    1.57
   0  12  -5    1.33    2.00
   1  12  -5   11.37    3.92
   2  12  -5   20.59    1.46
   3  12  -5   28.46    4.08
   4  12  -5   19.60    3.72
   5  12  -5   60.17    5.88
   6  12  -5   27.62    4.35
   7  12  -5   24.80    4.33
   8  12  -5    5.38    3.07
   9  12  -5    9.97    3.46
  10  12  -5   62.78    6.64
  11  12  -5   21.33    4.51
 -12  11  -5    4.46    1.91
 -11  11  -5   28.49    2.85
 -10  11  -5    0.42    1.27
  -9  11  -5    7.11    1.44
  -8  11  -5    1.56    1.07
  -7  11  -5   63.90    3.26
  -6  11  -5   13.14    1.54
  -5  11  -5   54.25    2.74
  -4  11  -5    4.55    1.05
  -3  11  -5   17.69    2.04
  -2  11  -5   40.25    5.68
  -1  11  -5   25.12    2.36
   0  11  -5   23.03    2.88
   1  11  -5   10.72    1.08
   2  11  -5    0.08    0.60
   3  11  -5    0.64    1.86
   4  11  -5    0.61    2.11
   5  11  -5   26.70    4.00
   6  11  -5   19.47    3.50
   7  11  -5    4.10    2.47
   8  11  -5    4.52    2.69
   9  11  -5  141.48    9.48
  10  11  -5    1.18    2.22
  11  11  -5   -1.10    1.64
 -13  10  -5   15.91    2.16
 -12  10  -5    8.00    3.12
 -11  10  -5    1.77    1.43
 -10  10  -5    5.28    1.96
  -9  10  -5    1.08    1.33
  -8  10  -5    8.19    1.66
  -7  10  -5   23.80    2.35
  -6  10  -5  109.72    5.76
  -5  10  -5   16.00    1.71
  -4  10  -5   69.60    3.10
  -3  10  -5   -0.67    1.86
  -2  10  -5   -0.87    1.20
  -1  10  -5   44.45    2.64
   0  10  -5   30.00    3.14
   1  10  -5    6.94    0.86
   2  10  -5   22.24    3.38
   3  10  -5   51.47    4.59
   4  10  -5    6.63    2.13
   5  10  -5   79.82    5.95
   7  10  -5    5.18    2.49
   8  10  -5   37.86    4.81
   9  10  -5    1.87    2.06
  10  10  -5   90.13    7.31
  11  10  -5   58.37    5.89
 -14   9  -5    9.66    2.52
 -13   9  -5   -2.36    2.19
 -12   9  -5   -1.35    3.80
 -11   9  -5   -0.27    2.06
 -10   9  -5   -0.96    2.43
  -9   9  -5    8.88    1.67
  -8   9  -5   -0.17    1.73
  -7   9  -5    3.12    1.17
  -6   9  -5  108.46    4.09
  -5   9  -5    6.37    1.75
  -4   9  -5    0.99    0.82
  -3   9  -5    0.80    1.05
  -2   9  -5  152.51    7.31
  -1   9  -5    1.93    1.68
   0   9  -5   46.13    3.61
   1   9  -5    7.58    1.40
   2   9  -5   59.84    4.62
   3   9  -5   23.64    3.30
   4   9  -5  197.93   10.20
   5   9  -5   37.42    4.13
   6   9  -5    0.60    1.64
   7   9  -5    1.81    1.95
   8   9  -5   17.20    3.12
   9   9  -5   57.71    5.24
  10   9  -5  200.57   11.37
 -15   8  -5    1.34    2.74
 -14   8  -5   38.58    3.07
 -13   8  -5    3.10    1.40
 -12   8  -5    3.59    1.09
 -11   8  -5    3.44    1.18
 -10   8  -5    1.09    0.91
  -9   8  -5   45.33    2.74
  -8   8  -5    6.35    1.57
  -7   8  -5   34.54    2.23
  -6   8  -5  304.10    9.32
  -5   8  -5   -0.05    1.54
  -4   8  -5    8.67    2.38
  -3   8  -5   33.76    2.49
  -2   8  -5   -0.82    2.99
  -1   8  -5    1.37    1.01
   0   8  -5    1.53    0.72
   1   8  -5    0.18    0.52
   2   8  -5   23.95    4.08
   3   8  -5   29.70    3.79
   4   8  -5   29.18    2.94
   5   8  -5    5.04    1.62
   6   8  -5   -1.19    1.11
   7   8  -5   13.22    2.60
   8   8  -5    4.00    2.08
   9   8  -5   35.76    4.27
  10   8  -5   56.05    5.04
 -15   7  -5    3.27    2.41
 -14   7  -5    8.03    2.70
 -13   7  -5    6.48    1.58
 -12   7  -5   16.57    3.34
 -11   7  -5    2.43    1.18
 -10   7  -5    4.99    1.38
  -9   7  -5  127.02    5.56
  -8   7  -5   -0.33    1.60
  -7   7  -5  227.61    7.30
  -6   7  -5  271.27    9.01
  -5   7  -5   10.41    1.21
  -4   7  -5   39.52    1.92
  -3   7  -5    9.03    1.19
  -2   7  -5    0.03    0.74
  -1   7  -5   -0.21    1.02
   0   7  -5   86.53    3.26
   1   7  -5   11.42    1.07
   2   7  -5   13.99    1.68
   3   7  -5    8.45    1.48
   4   7  -5    3.29    1.13
   5   7  -5    1.91    1.31
   6   7  -5   15.34    2.62
   7   7  -5    2.11    1.72
   8   7  -5    3.37    1.85
 -16   6  -5   34.37    3.73
 -15   6  -5    0.57    2.11
 -14   6  -5   -0.18    4.08
 -13   6  -5   18.13    2.04
 -12   6  -5    1.68    1.07
 -11   6  -5    0.95    1.21
 -10   6  -5   73.92    3.37
  -9   6  -5   97.48    4.09
  -8   6  -5    6.04    1.17
  -7   6  -5  202.74    7.03
  -6   6  -5  319.64    9.69
  -5   6  -5    3.66    0.83
  -4   6  -5  132.90    8.77
  -3   6  -5   53.31    2.52
  -2   6  -5   56.33    3.12
  -1   6  -5   51.39    2.23
   0   6  -5  306.99    9.36
   1   6  -5   11.65    0.98
   2   6  -5   -0.08    1.06
   3   6  -5   38.71    2.31
   4   6  -5  331.84   11.83
   5   6  -5  175.82    6.68
   6   6  -5   38.87    3.38
   7   6  -5    4.05    1.70
   8   6  -5   35.02    3.70
   9   6  -5    1.18    1.51
 -16   5  -5    6.57    1.82
 -15   5  -5    9.68    3.14
 -14   5  -5   21.35    2.57
 -13   5  -5    2.16    1.49
 -12   5  -5   14.40    2.07
 -11   5  -5    5.38    1.52
 -10   5  -5   43.00    2.79
  -9   5  -5   19.58    3.98
  -8   5  -5  491.15   18.56
  -7   5  -5  233.40    7.31
  -6   5  -5  117.24    4.07
  -5   5  -5   13.21    1.25
  -4   5  -5    4.65    1.01
  -3   5  -5   -0.82    2.36
  -2   5  -5   10.39    1.56
  -1   5  -5  102.73    3.69
   0   5  -5    1.30    0.65
   1   5  -5  115.96    3.90
   2   5  -5    0.56    1.38
   3   5  -5    6.58    1.48
   4   5  -5  376.49   13.03
   5   5  -5  105.65    4.33
   6   5  -5   45.30    2.51
   7   5  -5   86.89    5.10
   8   5  -5    1.04    1.29
 -17   4  -5    2.33    3.43
 -16   4  -5    2.21    3.77
 -15   4  -5    6.88    1.87
 -14   4  -5    9.54    1.80
 -13   4  -5   -1.24    3.07
 -12   4  -5    2.08    2.94
 -11   4  -5    9.83    1.66
 -10   4  -5   45.71    3.01
  -9   4  -5  131.86    5.21
  -8   4  -5  303.07    9.99
  -7   4  -5    8.78    2.27
  -6   4  -5   36.43    2.22
  -5   4  -5   93.15    4.93
  -4   4  -5   26.66    1.81
  -3   4  -5   -0.68    1.20
  -2   4  -5    5.51    1.34
  -1   4  -5  180.23    5.92
   0   4  -5   48.36    2.26
   1   4  -5    6.11    0.76
   2   4  -5   91.54    4.07
   3   4  -5    2.31    0.79
   4   4  -5  201.43   10.17
   5   4  -5  141.07    5.16
   6   4  -5   23.70    1.84
   7   4  -5    6.71    2.26
 -17   3  -5   14.25    2.87
 -16   3  -5   58.65    5.71
 -15   3  -5   13.65    2.15
 -14   3  -5   12.63    1.98
 -13   3  -5   47.24    3.73
 -12   3  -5   12.64    2.49
 -11   3  -5   63.02    3.77
 -10   3  -5   24.50    2.27
  -9   3  -5   26.14    4.22
  -8   3  -5    9.48    1.71
  -7   3  -5   13.54    2.11
  -6   3  -5   52.52    2.58
  -5   3  -5   75.19    8.11
  -4   3  -5    9.36    4.09
  -3   3  -5    1.78    0.99
  -2   3  -5    3.93    0.80
  -1   3  -5   19.94    1.37
   0   3  -5    9.01    1.14
   1   3  -5   -0.12    0.89
   2   3  -5   14.18    2.72
   3   3  -5    0.89    2.71
   4   3  -5   28.58    2.79
   5   3  -5  458.80   18.87
   6   3  -5    2.99    2.40
   7   3  -5    4.21    1.39
 -17   2  -5    8.78    2.03
 -16   2  -5    1.48    2.25
 -15   2  -5   35.02    3.22
 -14   2  -5   -0.50    2.15
 -13   2  -5   -1.80    2.48
 -12   2  -5   -1.17    3.14
 -11   2  -5   -0.65    1.85
 -10   2  -5    4.92    1.54
  -9   2  -5   90.60    3.99
  -8   2  -5  133.19    5.10
  -7   2  -5  181.50    6.36
  -6   2  -5   93.62   13.14
  -5   2  -5   85.88   17.81
  -4   2  -5   33.78    2.28
  -3   2  -5   87.83    4.32
  -2   2  -5   92.83   10.95
  -1   2  -5 2489.52   81.61
   0   2  -5   16.94    1.79
   1   2  -5    4.01    1.55
   2   2  -5   10.42    1.19
   3   2  -5    9.52    1.23
   4   2  -5  106.08    4.09
   5   2  -5  390.70   13.30
   6   2  -5  396.42   16.76
   7   2  -5  530.02   20.88
   8   2  -5    1.97    1.22
 -17   1  -5    1.38    1.61
 -16   1  -5    7.52    1.89
 -15   1  -5    1.53    2.18
 -14   1  -5    5.63    1.81
 -13   1  -5    0.32    2.77
 -12   1  -5    0.34    1.32
 -11   1  -5    5.98    1.49
 -10   1  -5   35.67    2.60
  -9   1  -5  137.84    8.96
  -8   1  -5    9.57    1.68
  -7   1  -5    2.92    4.27
  -6   1  -5   65.12    5.84
  -5   1  -5    6.98    1.86
  -4   1  -5  121.55    5.12
  -3   1  -5  341.84   12.03
  -2   1  -5   12.16    2.77
  -1   1  -5  110.17    4.52
   0   1  -5  363.64   12.83
   1   1  -5  102.37    5.20
   2   1  -5    1.17    0.65
   3   1  -5   66.41    2.77
   4   1  -5   25.48    1.61
   5   1  -5  171.15    7.81
   6   1  -5  135.06    6.49
   7   1  -5    0.34    1.03
   8   1  -5   51.04    3.26
 -17   0  -5   -1.27    2.82
 -16   0  -5    0.67    1.55
 -15   0  -5    1.17    2.78
 -14   0  -5    1.46    1.21
 -13   0  -5    0.85    1.58
 -12   0  -5   -0.61    1.72
 -11   0  -5   -0.76    2.91
 -10   0  -5    1.97    4.86
  -9   0  -5   -1.85    1.83
  -8   0  -5    0.58    1.14
  -7   0  -5    0.28    1.16
  -6   0  -5   -0.52    1.60
  -5   0  -5   -1.66    1.10
  -4   0  -5    0.32    0.87
  -3   0  -5   -0.69    1.21
  -2   0  -5    0.78    0.89
  -1   0  -5    0.87    0.98
   0   0  -5   -0.16    1.15
   1   0  -5   -0.73    1.45
   2   0  -5    0.19    0.57
   3   0  -5    0.40    0.71
   4   0  -5   -0.22    1.88
   5   0  -5   -0.34    1.45
   6   0  -5    0.14    0.76
   7   0  -5   -0.58    1.24
   8   0  -5   -0.64    1.16
   9   0  -5    0.61    0.88
 -17  -1  -5    1.79    2.58
 -16  -1  -5    4.98    2.68
 -15  -1  -5    2.71    4.34
 -14  -1  -5    5.05    2.33
 -13  -1  -5    0.14    1.60
 -12  -1  -5   -1.57    7.30
 -11  -1  -5    5.45    3.10
 -10  -1  -5   29.41    2.88
  -9  -1  -5  119.25    5.83
  -8  -1  -5    9.76    3.50
  -7  -1  -5   -0.34    2.19
  -6  -1  -5   62.05    5.00
  -5  -1  -5    9.83    2.36
  -4  -1  -5  119.65    5.06
  -3  -1  -5  346.32   13.96
  -2  -1  -5   14.05    1.40
  -1  -1  -5  112.08    4.12
   0  -1  -5  379.82   11.90
   1  -1  -5  102.29    5.04
   2  -1  -5   -0.04    2.34
   3  -1  -5   59.10    3.25
   4  -1  -5   29.39    2.17
   5  -1  -5  150.84    6.49
   6  -1  -5  133.12    5.38
   7  -1  -5    0.46    0.93
   8  -1  -5   48.27    2.73
   9  -1  -5   41.03    2.52
  10  -1  -5   -0.39    1.75
  11  -1  -5    8.96    2.52
  12  -1  -5   12.06    2.80
 -17  -2  -5    4.54    3.06
 -16  -2  -5    0.14    2.49
 -15  -2  -5   33.11   11.00
 -14  -2  -5    0.10    1.60
 -13  -2  -5    1.19    1.40
 -12  -2  -5    0.23    1.40
 -11  -2  -5    0.61    2.61
 -10  -2  -5    7.24    4.51
  -9  -2  -5  102.68    5.19
  -8  -2  -5  137.28    6.11
  -7  -2  -5  181.70    9.53
  -6  -2  -5   98.14    4.62
  -5  -2  -5   87.14    4.24
  -4  -2  -5   34.76    2.03
  -3  -2  -5   94.52    5.94
  -2  -2  -5   78.64    5.11
  -1  -2  -5 2413.85  122.91
   0  -2  -5   18.12    1.52
   1  -2  -5    4.56    0.85
   2  -2  -5    8.56    1.03
   3  -2  -5   10.27    1.58
   4  -2  -5  106.46    5.38
   5  -2  -5  402.66   15.09
   6  -2  -5  391.30   13.59
   7  -2  -5  505.80   24.16
   8  -2  -5    0.44    2.33
   9  -2  -5   41.65    3.08
  10  -2  -5   33.66    4.18
  11  -2  -5   -1.56    1.63
  12  -2  -5    3.69    2.19
  13  -2  -5  108.51    7.24
  14  -2  -5   33.53    4.41
  15  -2  -5    4.11    2.31
 -17  -3  -5   14.74    9.92
 -16  -3  -5   61.54    5.63
 -15  -3  -5   10.90    3.67
 -14  -3  -5    9.83    2.61
 -13  -3  -5   46.17    4.07
 -12  -3  -5   14.30    2.57
 -11  -3  -5   57.05    3.92
 -10  -3  -5   19.28    6.72
  -9  -3  -5   22.16    2.65
  -8  -3  -5    9.84    2.27
  -7  -3  -5   14.16    3.32
  -6  -3  -5   53.14    4.28
  -5  -3  -5   82.55    3.33
  -4  -3  -5    9.36    1.25
  -3  -3  -5    3.93    0.89
  -2  -3  -5    2.34    0.76
  -1  -3  -5   24.90    2.28
   0  -3  -5    8.42    1.18
   1  -3  -5    0.34    0.74
   2  -3  -5   15.06    1.21
   3  -3  -5   -0.35    0.99
   4  -3  -5   21.39    2.70
   5  -3  -5  439.92   15.13
   6  -3  -5    1.69    0.89
   7  -3  -5    6.17    1.20
   8  -3  -5   39.68    4.06
   9  -3  -5   23.52    1.98
  10  -3  -5    2.59    2.03
  11  -3  -5   -0.50    1.82
  12  -3  -5    1.09    2.02
  13  -3  -5   11.34    2.99
  14  -3  -5   36.73    4.71
  15  -3  -5   24.44    3.96
  16  -3  -5   13.73    3.83
  17  -3  -5   -0.89    1.95
 -17  -4  -5    3.44    2.66
 -16  -4  -5    3.05    1.65
 -15  -4  -5    8.19    2.08
 -14  -4  -5    7.92    1.81
 -13  -4  -5    0.22    1.50
 -12  -4  -5    2.76    1.67
 -11  -4  -5   11.51    2.80
 -10  -4  -5   31.68    3.37
  -9  -4  -5  132.78    7.01
  -8  -4  -5  300.72    9.20
  -7  -4  -5    7.36    1.03
  -6  -4  -5   31.80    1.97
  -5  -4  -5   99.10    5.74
  -4  -4  -5   27.90    2.94
  -3  -4  -5   -0.11    1.31
  -2  -4  -5    6.12    0.91
  -1  -4  -5  185.28    5.98
   0  -4  -5   48.55    2.22
   1  -4  -5    6.59    0.93
   2  -4  -5   90.46    4.21
   3  -4  -5    1.60    0.67
   4  -4  -5  196.07    6.37
   5  -4  -5  132.41    5.37
   6  -4  -5   25.26    2.94
   7  -4  -5    7.83    1.35
   8  -4  -5   93.73    6.38
   9  -4  -5    6.52    1.13
  10  -4  -5    1.32    0.80
  11  -4  -5   16.72    3.25
  12  -4  -5  127.44    8.54
  13  -4  -5   30.81    4.33
  14  -4  -5   32.88    4.51
  15  -4  -5   23.27    4.92
  16  -4  -5    0.77    1.98
  17  -4  -5   -0.42    2.21
  18  -4  -5    0.26    2.22
 -16  -5  -5    7.05    2.02
 -15  -5  -5   11.78    2.89
 -14  -5  -5   25.96    3.15
 -13  -5  -5    4.01    1.53
 -12  -5  -5   11.37    1.98
 -11  -5  -5    3.78    1.58
 -10  -5  -5   41.72    3.15
  -9  -5  -5   21.74    2.02
  -8  -5  -5  483.49   15.22
  -7  -5  -5  233.00    9.95
  -6  -5  -5  115.64    4.35
  -5  -5  -5   12.86    1.27
  -4  -5  -5    6.67    0.96
  -3  -5  -5    0.20    0.93
  -2  -5  -5    8.95    1.58
  -1  -5  -5  104.65    6.86
   0  -5  -5    0.92    0.74
   1  -5  -5  115.48    4.28
   2  -5  -5    1.01    0.78
   3  -5  -5    6.20    0.99
   4  -5  -5  381.68   11.75
   5  -5  -5  102.84    3.69
   6  -5  -5   39.44    2.99
   7  -5  -5   90.51    4.10
   8  -5  -5    0.80    1.52
   9  -5  -5   53.26    2.97
  10  -5  -5    5.25    1.27
  11  -5  -5  220.54   11.93
  12  -5  -5    1.22    2.32
  13  -5  -5   42.16    5.84
  14  -5  -5   24.74    4.12
  15  -5  -5   12.65    3.39
  16  -5  -5   29.42    4.81
  17  -5  -5   24.78    4.66
  18  -5  -5    8.80    3.19
  19  -5  -5    3.07    2.62
 -16  -6  -5   37.00    3.94
 -15  -6  -5   -1.26    2.34
 -14  -6  -5    1.60    2.25
 -13  -6  -5   20.60    3.56
 -12  -6  -5    0.34    1.25
 -11  -6  -5   -0.20    4.77
 -10  -6  -5   74.84    3.34
  -9  -6  -5   90.12    6.35
  -8  -6  -5    5.27    2.32
  -7  -6  -5  193.88    7.78
  -6  -6  -5  331.93   14.07
  -5  -6  -5    2.37    0.96
  -4  -6  -5  130.40    5.10
  -3  -6  -5   64.03    8.03
  -2  -6  -5   50.02    2.23
  -1  -6  -5   53.51    3.96
   0  -6  -5  292.49   15.42
   1  -6  -5   11.01    1.19
   2  -6  -5   -0.40    1.09
   3  -6  -5   42.62    2.76
   4  -6  -5  345.88   10.74
   5  -6  -5  171.75    5.78
   6  -6  -5   38.85    3.15
   7  -6  -5    4.20    2.23
   8  -6  -5   24.55    3.65
   9  -6  -5    0.20    0.79
  10  -6  -5   28.25    2.25
  11  -6  -5    0.47    2.25
  12  -6  -5  117.87    8.08
  13  -6  -5    9.80    3.12
  14  -6  -5    3.91    2.36
  15  -6  -5   -1.96    1.90
  16  -6  -5    4.75    2.89
  17  -6  -5    3.55    2.82
  18  -6  -5   -0.94    2.50
 -15  -7  -5    6.89    2.67
 -14  -7  -5    8.57    1.96
 -13  -7  -5   10.64    2.27
 -12  -7  -5   15.09    4.59
 -11  -7  -5    0.36    1.84
 -10  -7  -5    5.79    2.05
  -9  -7  -5  124.86    5.22
  -8  -7  -5   -0.39    2.85
  -7  -7  -5  233.96    8.13
  -6  -7  -5  279.96   12.45
  -5  -7  -5    7.83    2.60
  -4  -7  -5   34.50    3.54
  -3  -7  -5   10.76    1.58
  -2  -7  -5    1.19    0.98
  -1  -7  -5    0.90    1.03
   0  -7  -5   87.22    4.16
   1  -7  -5   10.96    3.41
   2  -7  -5   15.88    2.14
   3  -7  -5    8.83    1.67
   4  -7  -5    4.52    0.88
   5  -7  -5    3.78    1.03
   6  -7  -5   17.47    3.06
   7  -7  -5    4.20    1.92
   8  -7  -5    1.85    1.22
   9  -7  -5   19.33    2.19
  10  -7  -5   83.74    3.87
  11  -7  -5   87.52    6.84
  12  -7  -5   34.59    4.66
  13  -7  -5   41.31    5.38
  14  -7  -5  226.88   13.50
  15  -7  -5    1.14    2.44
  16  -7  -5   10.90    3.74
  17  -7  -5   13.85    4.10
  18  -7  -5   11.51    3.68
 -15  -8  -5    3.56    1.81
 -14  -8  -5   40.00    4.63
 -13  -8  -5    1.11    3.05
 -12  -8  -5    2.83    1.67
 -11  -8  -5    4.63    2.01
 -10  -8  -5    1.85    1.66
  -9  -8  -5   47.50    3.51
  -8  -8  -5    8.26    1.58
  -7  -8  -5   38.57    2.73
  -6  -8  -5  295.13   10.11
  -5  -8  -5    1.79    1.07
  -4  -8  -5    9.38    1.41
  -3  -8  -5   29.60    2.23
  -2  -8  -5   -0.49    1.39
  -1  -8  -5    0.15    0.94
   0  -8  -5    3.09    1.17
   1  -8  -5    1.16    2.36
   2  -8  -5   26.09    2.20
   3  -8  -5   33.99    2.13
   4  -8  -5   26.09    1.94
   5  -8  -5    7.99    1.16
   6  -8  -5   -0.47    2.57
   7  -8  -5   17.97    2.14
   8  -8  -5    7.62    2.85
   9  -8  -5   34.59    4.47
  10  -8  -5   48.76    3.46
  11  -8  -5  104.63    8.05
  12  -8  -5    0.34    2.24
  13  -8  -5    9.43    3.19
  14  -8  -5   58.17    6.57
  15  -8  -5   40.33    6.02
  16  -8  -5    0.56    2.77
  17  -8  -5    5.85    3.21
 -14  -9  -5    9.76    2.36
 -13  -9  -5    0.13    3.15
 -12  -9  -5    0.99    2.15
 -11  -9  -5    2.18    1.70
 -10  -9  -5    2.12    1.24
  -9  -9  -5    6.13    2.28
  -8  -9  -5   -0.61    3.09
  -7  -9  -5    5.66    1.55
  -6  -9  -5  106.10    4.84
  -5  -9  -5    5.40    2.88
  -4  -9  -5    2.12    1.10
  -3  -9  -5    0.47    1.90
  -2  -9  -5  156.81    6.60
  -1  -9  -5    3.01    1.23
   0  -9  -5   45.72    2.93
   1  -9  -5    8.76    1.52
   2  -9  -5   57.09    3.38
   3  -9  -5   26.63    2.65
   4  -9  -5  201.39    9.51
   5  -9  -5   35.86    2.25
   6  -9  -5    0.32    0.96
   7  -9  -5    5.91    1.58
   8  -9  -5   17.47    3.85
   9  -9  -5   56.15    3.50
  10  -9  -5  200.39    6.79
  11  -9  -5   -1.16    2.34
  12  -9  -5   -0.39    2.54
  13  -9  -5   23.02    4.80
  14  -9  -5   18.82    4.69
  15  -9  -5    4.46    3.12
  16  -9  -5    7.05    3.15
 -13 -10  -5   15.35    2.25
 -12 -10  -5    5.34    1.70
 -11 -10  -5    3.10    2.82
 -10 -10  -5    6.51    1.64
  -9 -10  -5    2.26    1.39
  -8 -10  -5   10.09    2.22
  -7 -10  -5   24.27    5.27
  -6 -10  -5  114.53    5.09
  -5 -10  -5   17.44    2.32
  -4 -10  -5   73.66    3.82
  -3 -10  -5   -1.39    2.34
  -2 -10  -5    0.37    1.26
  -1 -10  -5   43.60    3.67
   0 -10  -5   24.18    3.49
   1 -10  -5    5.54    3.10
   2 -10  -5   20.11    2.39
   3 -10  -5   43.06    4.85
   4 -10  -5    8.30    3.93
   5 -10  -5   77.16    3.60
   6 -10  -5   46.34    2.74
   7 -10  -5   12.23    1.55
   8 -10  -5   30.03    4.31
   9 -10  -5    2.49    1.21
  10 -10  -5   96.87    3.99
  11 -10  -5   55.93    6.88
  12 -10  -5   90.88    8.50
  13 -10  -5   28.36    5.49
  14 -10  -5   97.81    8.99
  15 -10  -5    4.28    3.21
  16 -10  -5   -3.68    2.19
 -12 -11  -5    4.46    1.79
 -11 -11  -5   34.61    3.31
 -10 -11  -5    2.18    2.27
  -9 -11  -5    6.54    1.63
  -8 -11  -5    0.22    1.57
  -7 -11  -5   63.13    3.76
  -6 -11  -5   12.14    2.82
  -5 -11  -5   54.55    3.85
  -4 -11  -5    6.47    1.68
  -3 -11  -5   16.72    3.16
  -2 -11  -5   44.63    3.65
  -1 -11  -5   22.96    2.67
   0 -11  -5   20.13    2.59
   1 -11  -5   11.46    2.07
   2 -11  -5   -0.13    3.03
   3 -11  -5    0.36    1.81
   4 -11  -5    0.50    3.32
   5 -11  -5   29.92    5.90
   6 -11  -5   19.88    2.05
   7 -11  -5    4.10    1.20
   8 -11  -5    4.09    3.70
   9 -11  -5  143.95   13.00
  10 -11  -5    1.94    0.93
  11 -11  -5   -0.59    2.47
  12 -11  -5   -0.37    2.81
  13 -11  -5    6.32    3.70
  14 -11  -5    8.90    3.68
  15 -11  -5   27.68    7.21
 -11 -12  -5    1.82    2.78
 -10 -12  -5   30.33    4.40
  -9 -12  -5    5.54    2.15
  -8 -12  -5   19.73    2.83
  -7 -12  -5   26.04    2.77
  -6 -12  -5   45.25    4.79
  -5 -12  -5   36.73    4.03
  -4 -12  -5   -1.45    1.96
  -3 -12  -5   31.18    3.65
  -2 -12  -5   92.03    5.06
  -1 -12  -5   11.04    2.71
   0 -12  -5   -2.13    1.48
   1 -12  -5    7.15    1.80
   2 -12  -5   19.64    3.69
   3 -12  -5   27.03    3.06
   4 -12  -5   23.46    2.70
   5 -12  -5   72.17    4.92
   6 -12  -5   23.29    5.33
   7 -12  -5   28.86    2.80
   8 -12  -5    4.76    1.57
   9 -12  -5   11.94    1.67
  10 -12  -5   59.71    4.41
  11 -12  -5    8.36    3.51
  12 -12  -5   -1.03    4.59
  13 -12  -5   -2.70    2.71
  14 -12  -5    9.75    3.84
 -10 -13  -5   11.86    3.23
  -9 -13  -5   -0.19    2.72
  -8 -13  -5    9.76    2.88
  -7 -13  -5    0.24    1.44
  -6 -13  -5    3.05    1.72
  -5 -13  -5   19.64    2.95
  -4 -13  -5   52.56    4.46
  -3 -13  -5   88.63   19.04
  -2 -13  -5    0.68    1.62
  -1 -13  -5   16.81    2.75
   0 -13  -5    0.29    1.45
   1 -13  -5   15.16    2.36
   2 -13  -5   -0.02    2.07
   3 -13  -5   11.63    2.47
   4 -13  -5    2.60    3.11
   5 -13  -5    9.68    2.22
   6 -13  -5  133.96    7.23
   7 -13  -5   25.42    4.66
   8 -13  -5   11.40    6.26
   9 -13  -5   25.92    2.37
  10 -13  -5   36.56    2.71
  11 -13  -5    5.08    0.94
  12 -13  -5    3.33    3.28
  -8 -14  -5    1.93    1.75
  -7 -14  -5    8.59    4.80
  -6 -14  -5   15.14    2.99
  -5 -14  -5   -0.65    2.61
  -4 -14  -5    2.98    2.65
  -3 -14  -5   17.73    2.92
  -2 -14  -5   15.46    2.68
  -1 -14  -5    7.04    4.27
   0 -14  -5    9.73    3.89
   1 -14  -5   -0.46    2.39
   2 -14  -5   58.07    4.71
   3 -14  -5   30.42    3.48
   4 -14  -5    1.69    3.42
   5 -14  -5    7.79    2.21
   6 -14  -5   46.34    5.90
   7 -14  -5   90.84    5.99
   8 -14  -5   39.56    3.09
   9 -14  -5    2.74    2.25
  10 -14  -5   -0.68    1.90
  11 -14  -5    6.98    1.73
  -6 -15  -5    3.14    1.99
  -5 -15  -5   90.16    8.79
  -4 -15  -5   10.45    5.68
  -3 -15  -5   74.52    5.38
  -2 -15  -5    1.86    2.12
  -1 -15  -5   36.44    4.23
   0 -15  -5    1.93    2.10
   1 -15  -5    8.59    3.09
   2 -15  -5    4.32    1.92
   3 -15  -5    7.52    4.20
   4 -15  -5    4.05    2.25
   5 -15  -5    2.02    1.94
   6 -15  -5   12.73    2.88
   7 -15  -5   12.27    2.15
   8 -15  -5   15.60    2.21
   9 -15  -5  129.74   10.27
  -3 -16  -5   41.43    4.82
  -2 -16  -5    2.22    2.13
  -1 -16  -5    1.37    2.18
   0 -16  -5    4.59    2.40
   1 -16  -5    2.51    2.20
   2 -16  -5   35.65    4.34
   3 -16  -5   21.61    3.58
   4 -16  -5    6.04    3.14
   5 -16  -5    2.15    2.92
  -5  16  -4    2.73    2.37
  -4  16  -4    7.49    1.68
  -3  16  -4   44.68    4.18
  -2  16  -4   22.79    6.67
  -1  16  -4    6.17    3.82
   0  16  -4   15.38    2.54
   1  16  -4    8.19    2.07
   2  16  -4    7.46    2.05
   3  16  -4    6.78    5.11
   4  16  -4   20.56    2.83
   5  16  -4   14.15    4.36
   6  16  -4    9.54    3.21
   7  16  -4   47.98    4.31
  -8  15  -4   -2.43    2.20
  -7  15  -4    1.05    1.70
  -6  15  -4   32.88    3.14
  -5  15  -4   45.66    4.26
  -4  15  -4    2.07    2.34
  -3  15  -4    4.93    1.90
  -2  15  -4    5.68    2.03
  -1  15  -4    4.75    2.84
   0  15  -4   14.04    6.98
   1  15  -4   39.19    3.41
   2  15  -4    1.86    3.75
   3  15  -4   38.11    3.34
   4  15  -4   47.42    3.88
   5  15  -4    0.15    3.27
   6  15  -4   26.98    2.76
   7  15  -4   11.94    2.00
   8  15  -4   10.34    3.77
   9  15  -4    2.66    5.77
  10  15  -4   27.11    5.69
 -10  14  -4   11.37    4.27
  -9  14  -4    6.54    2.87
  -8  14  -4   -0.92    2.38
  -7  14  -4    7.10    1.82
  -6  14  -4    2.31    1.68
  -5  14  -4   32.41    5.21
  -4  14  -4  299.71   12.36
  -3  14  -4    4.06    2.47
  -2  14  -4    4.55    1.70
  -1  14  -4    0.32    1.06
   0  14  -4   25.26    6.30
   1  14  -4   21.09    2.46
   2  14  -4   18.32    4.64
   3  14  -4    2.95    1.55
   4  14  -4    8.83    1.85
   5  14  -4   -0.76    1.51
   6  14  -4   49.72    5.40
   7  14  -4    5.80    5.70
   8  14  -4   45.81    3.83
   9  14  -4   97.75    9.16
  10  14  -4   61.65    7.01
  11  14  -4    4.15    3.04
 -11  13  -4   34.18    6.20
 -10  13  -4    4.32    2.58
  -9  13  -4   -1.37    2.38
  -8  13  -4    5.74    2.15
  -7  13  -4    0.35    1.99
  -6  13  -4    0.29    2.19
  -5  13  -4  259.35   10.82
  -4  13  -4    0.78    1.42
  -3  13  -4   95.71    7.90
  -2  13  -4    2.51    1.76
  -1  13  -4   61.33    3.78
   0  13  -4   56.02    6.47
   1  13  -4    9.19    2.18
   2  13  -4    2.77    1.16
   3  13  -4   40.08    3.16
   4  13  -4   24.88    2.54
   5  13  -4   89.85    7.58
   6  13  -4   19.27    2.35
   7  13  -4   14.14    4.18
   8  13  -4   84.59   11.23
   9  13  -4    4.68    3.39
  10  13  -4   98.86    8.49
  11  13  -4  102.22    8.88
 -12  12  -4    3.46    2.89
 -11  12  -4   20.91    3.33
 -10  12  -4   -0.33    2.63
  -9  12  -4   16.94    2.45
  -8  12  -4    2.57    2.21
  -7  12  -4   24.06    2.98
  -6  12  -4    6.14    1.52
  -5  12  -4    4.16    2.85
  -4  12  -4   52.88    4.07
  -3  12  -4   47.21    3.69
  -2  12  -4    4.21    1.38
  -1  12  -4    5.15    1.54
   0  12  -4   16.54    1.95
   1  12  -4   15.33    1.84
   2  12  -4   10.87    1.59
   3  12  -4    9.80    2.51
   4  12  -4    9.61    2.55
   5  12  -4   37.56    4.80
   6  12  -4   20.90    3.74
   7  12  -4   -0.85    1.57
   8  12  -4    2.66    1.42
   9  12  -4   -0.55    1.91
  10  12  -4   15.20    4.02
  11  12  -4   23.47    4.62
 -13  11  -4   -0.30    2.38
 -12  11  -4    6.66    3.83
 -11  11  -4    4.07    5.14
 -10  11  -4   56.79    3.59
  -9  11  -4   29.05    2.81
  -8  11  -4   15.21    2.55
  -7  11  -4   31.03    2.60
  -6  11  -4  228.62    8.21
  -5  11  -4  182.56   10.66
  -4  11  -4   71.04    6.18
  -3  11  -4    4.25    1.44
  -2  11  -4   79.68    4.33
  -1  11  -4   14.01    2.87
   0  11  -4   61.36    3.37
   1  11  -4   21.51    2.07
   2  11  -4   13.66    1.92
   3  11  -4    7.04    1.44
   4  11  -4    2.33    1.31
   5  11  -4   10.73    1.62
   6  11  -4    8.78    1.41
   7  11  -4    4.41    2.52
   8  11  -4    3.88    1.41
   9  11  -4   23.88    4.33
  10  11  -4   -0.55    2.52
  11  11  -4   58.88    6.49
 -14  10  -4    3.32    2.94
 -13  10  -4   -1.33    2.79
 -12  10  -4    6.57    1.73
 -11  10  -4   14.91    1.81
 -10  10  -4   10.32    1.51
  -9  10  -4   12.74    2.44
  -8  10  -4   88.84    3.71
  -7  10  -4   24.39    2.41
  -6  10  -4    1.48    1.02
  -5  10  -4   75.40    3.13
  -4  10  -4  123.89    4.43
  -3  10  -4  151.78    6.53
  -2  10  -4   16.75    2.73
  -1  10  -4   99.93    6.39
   0  10  -4    2.26    1.06
   1  10  -4   60.70    4.60
   2  10  -4   20.61    1.86
   3  10  -4  118.74    4.90
   4  10  -4    0.34    0.89
   5  10  -4   -0.60    1.93
   6  10  -4   31.88    3.82
   7  10  -4   15.81    4.29
   8  10  -4   48.51    5.02
   9  10  -4    1.58    2.13
  10  10  -4  179.35   10.50
 -15   9  -4    1.26    1.47
 -14   9  -4    1.04    1.19
 -13   9  -4    0.97    1.40
 -12   9  -4   -0.21    2.38
 -11   9  -4   29.07    3.86
 -10   9  -4    4.57    1.18
  -9   9  -4  194.10    9.03
  -8   9  -4   28.34    2.04
  -7   9  -4  185.63    6.68
  -6   9  -4   57.58    2.63
  -5   9  -4  259.02    8.03
  -4   9  -4    2.71    1.08
  -3   9  -4    2.74    0.95
  -2   9  -4  119.96    4.53
  -1   9  -4    8.80    1.16
   0   9  -4   20.88    3.08
   1   9  -4   23.71    2.73
   2   9  -4   44.35    4.17
   3   9  -4    2.01    0.75
   4   9  -4    4.47    1.00
   5   9  -4    0.53    0.83
   6   9  -4   11.81    2.40
   7   9  -4  127.24    7.55
   8   9  -4    2.55    1.65
   9   9  -4   60.11    5.57
  10   9  -4   57.13    5.26
 -16   8  -4    4.85    1.50
 -15   8  -4    0.73    1.92
 -14   8  -4    1.49    1.37
 -13   8  -4    0.03    1.18
 -12   8  -4    6.58    1.75
 -11   8  -4    9.14    2.14
 -10   8  -4   45.43    2.77
  -9   8  -4   35.06    2.42
  -8   8  -4   56.19    2.74
  -7   8  -4  390.12   11.63
  -6   8  -4  114.09    4.19
  -5   8  -4   39.17    1.94
  -4   8  -4   63.61    3.07
  -3   8  -4    1.96    0.74
  -2   8  -4   35.46    2.07
  -1   8  -4   51.38    2.37
   0   8  -4   20.47    1.91
   1   8  -4   18.16    1.71
   2   8  -4    1.52    0.96
   3   8  -4    3.40    0.85
   4   8  -4   20.92    2.88
   5   8  -4  101.07    6.13
   6   8  -4   41.18    3.83
   7   8  -4    8.98    2.18
   8   8  -4    4.37    1.97
   9   8  -4   16.58    3.08
  10   8  -4   92.81    6.69
 -16   7  -4   20.39    2.44
 -15   7  -4    1.46    1.18
 -14   7  -4    5.93    1.56
 -13   7  -4    0.63    1.51
 -12   7  -4   -0.30    1.94
 -11   7  -4    8.91    1.43
 -10   7  -4    5.65    1.24
  -9   7  -4   51.02    2.66
  -8   7  -4  317.38    9.78
  -7   7  -4   10.94    1.75
  -6   7  -4   12.16    1.20
  -5   7  -4    0.17    0.68
  -4   7  -4   -0.23    1.14
  -3   7  -4    1.46    0.82
  -2   7  -4   36.52    1.72
  -1   7  -4  287.69   15.89
   0   7  -4   22.38    1.45
   1   7  -4  202.69    9.03
   2   7  -4    9.20    0.93
   3   7  -4   51.80    3.85
   4   7  -4    7.12    1.65
   5   7  -4    2.80    1.64
   6   7  -4   15.84    2.57
   7   7  -4   -0.31    1.40
   8   7  -4   38.65    3.94
   9   7  -4   11.11    2.65
 -17   6  -4   17.04    2.59
 -16   6  -4   32.07    3.63
 -15   6  -4   22.26    2.53
 -14   6  -4    3.35    1.57
 -13   6  -4    7.88    1.80
 -12   6  -4   11.17    1.85
 -11   6  -4    2.14    1.85
 -10   6  -4   61.94    2.89
  -9   6  -4   15.90    1.53
  -8   6  -4   50.48    2.40
  -7   6  -4   20.38    1.62
  -6   6  -4    9.85    1.13
  -5   6  -4   57.21    3.34
  -4   6  -4    3.01    0.75
  -3   6  -4   73.65    3.97
  -2   6  -4    2.76    0.64
  -1   6  -4  135.05    6.78
   0   6  -4   53.16    2.22
   1   6  -4    3.08    0.68
   2   6  -4    0.34    0.73
   3   6  -4    3.69    0.98
   4   6  -4   33.41    2.81
   5   6  -4   20.29    2.56
   6   6  -4   29.06    3.17
   7   6  -4    7.93    1.89
   8   6  -4   20.17    2.73
   9   6  -4   -0.05    1.29
 -17   5  -4    5.48    2.39
 -16   5  -4   40.87    5.24
 -15   5  -4   12.05    1.99
 -14   5  -4   60.53    3.74
 -13   5  -4    4.47    1.53
 -12   5  -4   -0.81    1.87
 -11   5  -4   25.85    2.36
 -10   5  -4   53.71    2.88
  -9   5  -4  117.94    4.91
  -8   5  -4   91.70    6.97
  -7   5  -4   11.12    1.15
  -6   5  -4   23.36    2.53
  -5   5  -4   20.84    1.42
  -4   5  -4   -0.06    1.10
  -3   5  -4   99.00    3.69
  -2   5  -4    2.91    0.75
  -1   5  -4    4.84    0.74
   0   5  -4  501.41   15.10
   1   5  -4    8.81    0.90
   2   5  -4   59.91    2.93
   3   5  -4   32.35    6.54
   4   5  -4   34.77    4.45
   5   5  -4   70.76    4.20
   6   5  -4   63.59    4.14
   7   5  -4   -0.60    1.20
   8   5  -4   94.88    5.44
 -17   4  -4    2.41    1.72
 -16   4  -4    3.10    1.58
 -15   4  -4   49.70    3.47
 -14   4  -4    2.61    1.51
 -13   4  -4    3.37    1.74
 -12   4  -4    7.85    1.61
 -11   4  -4    6.12    1.52
 -10   4  -4    2.64    1.20
  -9   4  -4    3.15    1.47
  -8   4  -4  112.26    8.43
  -7   4  -4   26.03    1.85
  -6   4  -4    0.12    0.64
  -5   4  -4   10.03    1.17
  -4   4  -4   13.71    1.15
  -3   4  -4   75.91    2.82
  -2   4  -4    0.10    0.55
  -1   4  -4   -0.02    1.04
   0   4  -4    9.73    1.92
   1   4  -4  443.94   13.58
   2   4  -4   20.51    1.68
   3   4  -4   13.13    2.08
   4   4  -4    2.25    1.95
   5   4  -4    3.82    1.14
   6   4  -4    4.75    1.37
   7   4  -4  283.63   12.28
 -18   3  -4    3.76    2.76
 -17   3  -4    7.09    1.77
 -16   3  -4    1.35    1.60
 -15   3  -4   74.77    5.27
 -14   3  -4    5.20    1.45
 -13   3  -4    9.41    1.68
 -12   3  -4   -0.74    1.64
 -11   3  -4   40.41    2.75
 -10   3  -4   -0.68    1.58
  -9   3  -4  250.46    8.51
  -8   3  -4  104.27    4.05
  -7   3  -4   87.30    4.05
  -6   3  -4    3.38    1.94
  -5   3  -4   43.79    2.22
  -4   3  -4   36.28    1.93
  -3   3  -4  164.72    7.75
  -2   3  -4  145.32    4.85
  -1   3  -4  359.07   11.38
   0   3  -4   -0.55    0.94
   1   3  -4  292.52    8.99
   2   3  -4   35.83    2.79
   3   3  -4    0.34    0.78
   4   3  -4   41.82    3.26
   5   3  -4   85.75    9.00
   6   3  -4    2.17    0.84
 -18   2  -4    3.21    2.05
 -17   2  -4    2.40    2.24
 -16   2  -4    1.32    1.28
 -15   2  -4   17.78    2.89
 -14   2  -4   18.96    2.69
 -13   2  -4    2.82    2.12
 -12   2  -4    0.17    1.56
 -11   2  -4   -0.78    1.70
 -10   2  -4    0.78    0.93
  -9   2  -4   57.46    3.38
  -8   2  -4   -1.00    1.27
  -7   2  -4   -0.38    1.32
  -6   2  -4    0.96    0.84
  -5   2  -4   20.34    1.63
  -4   2  -4   68.49    5.93
  -3   2  -4  258.54   12.07
  -2   2  -4  183.09    6.72
  -1   2  -4   24.36    1.63
   0   2  -4   -1.08    0.97
   1   2  -4   -0.13    0.83
   2   2  -4   12.32    2.23
   3   2  -4   30.25    1.62
   4   2  -4   35.40    3.35
   5   2  -4  212.52   10.54
   6   2  -4   -0.18    1.04
   7   2  -4  116.05    5.64
 -18   1  -4    5.56    3.18
 -17   1  -4    2.49    1.73
 -16   1  -4    1.03    1.55
 -15   1  -4    5.53    1.67
 -14   1  -4  107.89    6.30
 -13   1  -4    0.78    1.32
 -12   1  -4   23.84    2.19
 -11   1  -4    2.27    1.29
 -10   1  -4   93.01    3.90
  -9   1  -4    3.66    1.09
  -8   1  -4   84.61    3.43
  -7   1  -4   40.46    4.93
  -6   1  -4   14.05    1.38
  -5   1  -4   11.44    3.19
  -4   1  -4    9.45    1.49
  -3   1  -4   16.64    1.75
  -2   1  -4    9.17    1.20
  -1   1  -4    0.06    1.01
   0   1  -4  807.20   27.41
   1   1  -4  109.80    3.74
   2   1  -4    2.67    0.60
   3   1  -4   11.84    1.40
   4   1  -4    1.79    0.67
   5   1  -4   18.42    2.05
   6   1  -4   14.88    1.87
   7   1  -4   -0.04    0.94
 -18   0  -4   23.41    2.86
 -17   0  -4    1.39    3.24
 -16   0  -4    3.91    1.60
 -15   0  -4   18.49    2.79
 -14   0  -4   24.63    2.41
 -13   0  -4  132.87    7.10
 -12   0  -4   37.04    3.34
 -11   0  -4   62.49    3.23
 -10   0  -4    2.43    1.80
  -9   0  -4  160.21    5.76
  -8   0  -4   58.17    4.63
  -7   0  -4    1.31    0.91
  -6   0  -4   91.72    4.16
  -5   0  -4    0.88    0.98
  -4   0  -4    9.89    1.96
  -3   0  -4  189.08    7.08
  -2   0  -4    0.99    0.91
  -1   0  -4   16.50    2.34
   0   0  -4  400.44   14.37
   1   0  -4   66.46    4.78
   2   0  -4   52.47    2.39
   3   0  -4  268.24    8.46
   4   0  -4    6.10    1.14
   5   0  -4 1529.64   57.59
   6   0  -4 2468.53  102.18
   7   0  -4   21.33    1.80
   8   0  -4   44.77    3.70
   9   0  -4  398.65   18.41
 -18  -1  -4    2.70    3.53
 -17  -1  -4    0.62    1.90
 -16  -1  -4    0.08    2.12
 -15  -1  -4    3.04    1.42
 -14  -1  -4  111.63    6.72
 -13  -1  -4    0.94    1.73
 -12  -1  -4   23.42    2.22
 -11  -1  -4    0.79    1.17
 -10  -1  -4   98.19    5.83
  -9  -1  -4    6.38    1.52
  -8  -1  -4   79.62    4.16
  -7  -1  -4   36.98    7.08
  -6  -1  -4   14.40    1.87
  -5  -1  -4    8.94    1.52
  -4  -1  -4    9.82    2.11
  -3  -1  -4   16.24    2.53
  -2  -1  -4    9.71    1.86
  -1  -1  -4    0.19    0.66
   0  -1  -4  783.57   24.57
   1  -1  -4  111.60    4.47
   2  -1  -4    3.00    0.72
   3  -1  -4   11.15    1.89
   4  -1  -4    3.93    1.56
   5  -1  -4   25.94    4.10
   6  -1  -4   17.79    2.74
   7  -1  -4   -1.08    3.30
   8  -1  -4   64.27    3.02
   9  -1  -4   19.69    2.86
  10  -1  -4   11.70    2.45
  11  -1  -4   -0.32    1.58
  12  -1  -4  109.81    6.74
  13  -1  -4  305.87   14.13
 -18  -2  -4    7.87    2.74
 -17  -2  -4    4.13    2.41
 -16  -2  -4    2.26    1.43
 -15  -2  -4   18.88    2.95
 -14  -2  -4   18.75    2.51
 -13  -2  -4    4.41    1.63
 -12  -2  -4    0.45    1.02
 -11  -2  -4   -0.19    2.06
 -10  -2  -4    2.65    1.83
  -9  -2  -4   55.34    3.38
  -8  -2  -4    3.22    1.21
  -7  -2  -4    0.59    1.83
  -6  -2  -4    0.66    0.97
  -5  -2  -4   17.73    1.99
  -4  -2  -4   73.86    3.00
  -3  -2  -4  271.14   11.76
  -2  -2  -4  170.95    5.88
  -1  -2  -4   26.47    1.64
   0  -2  -4    0.97    0.56
   1  -2  -4    0.72    0.62
   2  -2  -4   11.31    1.08
   3  -2  -4   25.28    1.58
   4  -2  -4   37.00    2.80
   5  -2  -4  216.41   11.82
   6  -2  -4    0.79    0.91
   7  -2  -4  109.93    4.44
   8  -2  -4   24.17    3.90
   9  -2  -4   51.23    4.45
  10  -2  -4   20.41    3.04
  11  -2  -4    0.19    1.42
  12  -2  -4   58.49    5.00
  13  -2  -4  151.16    8.50
  14  -2  -4   61.74    5.10
  15  -2  -4   16.30    3.11
 -18  -3  -4    5.78    2.28
 -17  -3  -4   12.97    8.28
 -16  -3  -4    0.47    1.62
 -15  -3  -4   71.85    5.26
 -14  -3  -4    6.40    2.24
 -13  -3  -4    7.22    1.91
 -12  -3  -4    0.17    1.72
 -11  -3  -4   41.55    4.62
 -10  -3  -4    1.28    1.38
  -9  -3  -4  261.44   10.98
  -8  -3  -4   98.89    4.74
  -7  -3  -4   83.03    4.07
  -6  -3  -4    3.36    0.95
  -5  -3  -4   45.56    3.16
  -4  -3  -4   32.67    1.84
  -3  -3  -4  162.21    5.74
  -2  -3  -4  133.24    4.47
  -1  -3  -4  355.01   10.56
   0  -3  -4   -0.32    1.67
   1  -3  -4  284.70   10.45
   2  -3  -4   35.62    1.79
   3  -3  -4    0.89    0.70
   4  -3  -4   43.52    3.93
   5  -3  -4   91.06   10.16
   6  -3  -4    2.84    0.83
   7  -3  -4  109.05    8.50
   8  -3  -4   -0.46    1.13
   9  -3  -4   24.18    3.31
  10  -3  -4    3.18    1.81
  11  -3  -4   -0.56    1.60
  12  -3  -4  171.95    9.30
  13  -3  -4   25.79    3.56
  14  -3  -4  131.52    8.13
  15  -3  -4    0.36    1.98
  16  -3  -4    4.18    1.92
  17  -3  -4   51.93    5.25
 -17  -4  -4   -0.35    2.96
 -16  -4  -4    2.51    1.69
 -15  -4  -4   50.53    4.03
 -14  -4  -4    6.95    1.87
 -13  -4  -4    4.49    2.22
 -12  -4  -4    8.92    1.60
 -11  -4  -4    7.51    1.82
 -10  -4  -4    1.62    1.20
  -9  -4  -4    2.80    1.22
  -8  -4  -4  116.49    4.09
  -7  -4  -4   24.09    2.52
  -6  -4  -4   -0.35    1.37
  -5  -4  -4    9.26    2.07
  -4  -4  -4   16.17    1.89
  -3  -4  -4   76.00    4.45
  -2  -4  -4   -1.55    1.19
  -1  -4  -4   -0.65    1.32
   0  -4  -4    9.57    0.97
   1  -4  -4  442.45   13.79
   2  -4  -4   22.83    1.45
   3  -4  -4    8.15    0.97
   4  -4  -4    2.50    1.05
   5  -4  -4    7.36    2.27
   6  -4  -4    7.08    1.87
   7  -4  -4  268.33   13.71
   8  -4  -4   46.40    3.16
   9  -4  -4    4.08    2.10
  10  -4  -4    6.24    2.24
  11  -4  -4    4.56    2.00
  12  -4  -4   -0.64    1.57
  13  -4  -4   -0.29    1.78
  14  -4  -4   47.88    4.93
  15  -4  -4   45.29    4.84
  16  -4  -4    8.69    2.78
  17  -4  -4    4.39    2.35
  18  -4  -4    1.48    1.72
 -17  -5  -4    4.17    2.10
 -16  -5  -4   45.06    5.07
 -15  -5  -4   16.86    2.37
 -14  -5  -4   60.79    4.02
 -13  -5  -4    4.66    1.70
 -12  -5  -4   -0.67    2.15
 -11  -5  -4   23.16    2.35
 -10  -5  -4   54.39    3.94
  -9  -5  -4  110.39    4.51
  -8  -5  -4   90.31    6.41
  -7  -5  -4    9.79    2.56
  -6  -5  -4   25.50    1.85
  -5  -5  -4   23.50    2.09
  -4  -5  -4   -0.40    1.19
  -3  -5  -4   99.74    7.61
  -2  -5  -4    2.25    0.91
  -1  -5  -4    5.67    1.60
   0  -5  -4  496.64   35.76
   1  -5  -4   10.02    1.09
   2  -5  -4   61.50    2.57
   3  -5  -4   36.87    1.81
   4  -5  -4   35.45    1.83
   5  -5  -4   68.55    2.68
   6  -5  -4   66.48    4.83
   7  -5  -4   -0.05    2.94
   8  -5  -4   90.09   10.94
   9  -5  -4    5.56    2.22
  10  -5  -4   11.66    2.74
  11  -5  -4  462.04   21.37
  12  -5  -4   64.79    5.60
  13  -5  -4   33.27    4.37
  14  -5  -4   23.41    3.90
  15  -5  -4   18.74    3.57
  16  -5  -4   18.43    4.28
  17  -5  -4    8.14    2.86
  18  -5  -4   31.23    4.88
  19  -5  -4    4.95    2.36
 -17  -6  -4   17.63    3.48
 -16  -6  -4   37.80    4.38
 -15  -6  -4   20.54    3.24
 -14  -6  -4    7.35    3.72
 -13  -6  -4    6.61    1.90
 -12  -6  -4   11.81    2.89
 -11  -6  -4    6.59    1.80
 -10  -6  -4   64.55    8.05
  -9  -6  -4   15.75    2.08
  -8  -6  -4   44.12    2.76
  -7  -6  -4   21.94    3.34
  -6  -6  -4    7.09    1.59
  -5  -6  -4   54.59    2.67
  -4  -6  -4    2.91    0.84
  -3  -6  -4   73.97    5.41
  -2  -6  -4    2.21    0.84
  -1  -6  -4  142.14    8.84
   0  -6  -4   48.54    5.64
   1  -6  -4    2.55    1.51
   2  -6  -4    0.95    0.92
   3  -6  -4    3.61    0.94
   4  -6  -4   36.47    1.97
   5  -6  -4   16.26    1.26
   6  -6  -4   29.10    2.65
   7  -6  -4    8.58    1.39
   8  -6  -4   18.43    3.34
   9  -6  -4    3.16    2.24
  10  -6  -4    9.65    2.80
  11  -6  -4  389.76   18.06
  12  -6  -4   11.45    3.07
  13  -6  -4  132.03    8.37
  14  -6  -4   72.76   10.44
  15  -6  -4   43.35    5.43
  16  -6  -4    9.58    2.98
  17  -6  -4    2.52    2.60
  18  -6  -4   13.94    3.44
 -16  -7  -4   17.37    3.62
 -15  -7  -4    5.42    2.68
 -14  -7  -4    5.90    2.47
 -13  -7  -4    0.91    1.79
 -12  -7  -4   -1.34    2.13
 -11  -7  -4    7.09    1.90
 -10  -7  -4    4.62    1.25
  -9  -7  -4   55.95    5.21
  -8  -7  -4  334.16   10.90
  -7  -7  -4   11.16    1.43
  -6  -7  -4   12.30    1.52
  -5  -7  -4   -0.44    1.39
  -4  -7  -4   -0.39    2.04
  -3  -7  -4    1.36    0.95
  -2  -7  -4   44.13    2.32
  -1  -7  -4  270.56   28.35
   0  -7  -4   20.80    5.27
   1  -7  -4  197.99    7.51
   2  -7  -4    8.78    3.56
   3  -7  -4   53.49    2.84
   4  -7  -4    4.33    2.00
   5  -7  -4    3.95    1.51
   6  -7  -4   15.27    1.62
   7  -7  -4    0.01    0.77
   8  -7  -4   44.57    2.85
   9  -7  -4   14.72    3.98
  10  -7  -4    1.33    2.18
  11  -7  -4    1.72    2.04
  12  -7  -4  244.31   17.16
  13  -7  -4   -0.97    1.81
  14  -7  -4    4.27    2.59
  15  -7  -4   58.15    6.07
  16  -7  -4    1.29    2.19
  17  -7  -4   -2.45    2.36
  18  -7  -4   11.12    3.42
 -16  -8  -4    4.52    3.16
 -15  -8  -4   -2.05    2.83
 -14  -8  -4    1.06    2.15
 -13  -8  -4   -0.16    3.17
 -12  -8  -4    8.31    2.55
 -11  -8  -4   10.93    1.80
 -10  -8  -4   40.09    2.91
  -9  -8  -4   32.82    2.53
  -8  -8  -4   53.61    4.29
  -7  -8  -4  377.36   15.71
  -6  -8  -4  112.52    4.88
  -5  -8  -4   35.02    2.29
  -4  -8  -4   64.16    3.55
  -3  -8  -4    3.37    1.68
  -2  -8  -4   40.21    4.59
  -1  -8  -4   51.95    6.59
   0  -8  -4   23.54    3.47
   1  -8  -4   19.24    1.96
   2  -8  -4    1.78    1.46
   3  -8  -4    1.58    1.09
   4  -8  -4   21.27    2.13
   5  -8  -4  102.00    4.62
   6  -8  -4   39.13    2.22
   7  -8  -4    8.22    2.74
   8  -8  -4    4.75    2.25
   9  -8  -4   14.59    1.30
  10  -8  -4  102.89    7.50
  11  -8  -4   16.01    3.69
  12  -8  -4   54.03    6.12
  13  -8  -4   -0.32    2.13
  14  -8  -4   13.37    3.57
  15  -8  -4    8.75    3.00
  16  -8  -4   22.36    4.51
  17  -8  -4   10.79    3.67
 -15  -9  -4    0.65    2.70
 -14  -9  -4    1.56    2.17
 -13  -9  -4    2.74    1.99
 -12  -9  -4   -0.31    2.23
 -11  -9  -4   35.26    2.80
 -10  -9  -4    5.08    1.52
  -9  -9  -4  201.93    7.52
  -8  -9  -4   28.79    2.66
  -7  -9  -4  189.06   25.74
  -6  -9  -4   57.45    5.36
  -5  -9  -4  272.29   10.50
  -4  -9  -4    0.09    1.29
  -3  -9  -4    2.40    1.37
  -2  -9  -4  124.07   15.53
  -1  -9  -4   10.33    3.48
   0  -9  -4   24.06    2.85
   1  -9  -4   25.20    2.69
   2  -9  -4   49.03    3.10
   3  -9  -4    2.39    1.09
   4  -9  -4    4.87    4.34
   5  -9  -4    1.09    1.08
   6  -9  -4   10.25    4.52
   7  -9  -4  121.33    5.84
   8  -9  -4    0.06    1.19
   9  -9  -4   76.51    3.09
  10  -9  -4   53.95    5.63
  11  -9  -4  142.29   10.12
  12  -9  -4   -0.30    2.41
  13  -9  -4    7.41    3.18
  14  -9  -4    4.29    2.82
  15  -9  -4   -2.58    2.07
  16  -9  -4    4.92    3.51
  17  -9  -4   27.08    5.44
 -14 -10  -4    6.32    2.33
 -13 -10  -4    2.77    1.96
 -12 -10  -4    7.61    1.90
 -11 -10  -4   13.38    1.97
 -10 -10  -4   10.92    1.94
  -9 -10  -4   15.12    2.55
  -8 -10  -4   87.14    4.23
  -7 -10  -4   25.41    3.49
  -6 -10  -4    1.05    1.09
  -5 -10  -4   78.55    3.76
  -4 -10  -4  133.22    5.33
  -3 -10  -4  155.15   17.29
  -2 -10  -4   18.29    2.26
  -1 -10  -4  102.53    4.95
   0 -10  -4    3.44    1.48
   1 -10  -4   55.49    4.17
   2 -10  -4   18.48    2.05
   3 -10  -4  115.71   13.06
   4 -10  -4    2.09    1.51
   5 -10  -4    1.54    1.32
   6 -10  -4   35.40    2.91
   7 -10  -4   13.39    3.10
   8 -10  -4   56.67    7.56
   9 -10  -4    2.32    0.96
  10 -10  -4  162.89    5.66
  11 -10  -4   60.48    6.34
  12 -10  -4   -1.97    2.39
  13 -10  -4    6.23    3.37
  14 -10  -4    3.30    3.08
  15 -10  -4   37.46    6.10
  16 -10  -4    4.20    3.57
 -13 -11  -4    2.42    1.58
 -12 -11  -4    5.03    1.92
 -11 -11  -4    7.13    1.73
 -10 -11  -4   63.84    8.32
  -9 -11  -4   37.05    3.06
  -8 -11  -4   14.73    2.02
  -7 -11  -4   29.87    2.62
  -6 -11  -4  229.80   11.04
  -5 -11  -4  183.39    7.26
  -4 -11  -4   75.40    6.09
  -3 -11  -4    1.72    1.93
  -2 -11  -4   82.84    4.79
  -1 -11  -4   15.54    2.03
   0 -11  -4   66.83    4.83
   1 -11  -4   23.04    2.58
   2 -11  -4   12.39    2.07
   3 -11  -4    6.99    1.85
   4 -11  -4    3.16    1.71
   5 -11  -4   11.36    2.84
   6 -11  -4   12.12    2.62
   7 -11  -4    8.39    3.47
   8 -11  -4    2.18    1.23
   9 -11  -4   20.97    1.89
  10 -11  -4   -0.07    2.04
  11 -11  -4   61.67    6.78
  12 -11  -4    0.13    2.81
  13 -11  -4   65.75    7.73
  14 -11  -4    0.71    2.78
  15 -11  -4   31.51    6.08
 -12 -12  -4    5.51    3.53
 -11 -12  -4   21.27    3.23
 -10 -12  -4    0.88    1.40
  -9 -12  -4   14.81    2.66
  -8 -12  -4    1.94    1.24
  -7 -12  -4   27.66    2.91
  -6 -12  -4    9.90    2.06
  -5 -12  -4    4.12    4.02
  -4 -12  -4   49.88    3.73
  -3 -12  -4   50.48    8.39
  -2 -12  -4    4.29    4.11
  -1 -12  -4    7.89    2.12
   0 -12  -4   15.61    2.21
   1 -12  -4   19.54    2.65
   2 -12  -4   11.98    2.20
   3 -12  -4   10.55    2.08
   4 -12  -4    4.29    1.61
   5 -12  -4   34.19    3.40
   6 -12  -4   22.12    2.84
   7 -12  -4    0.49    1.37
   8 -12  -4    2.93    1.52
   9 -12  -4    0.76    1.36
  10 -12  -4   17.44    1.74
  11 -12  -4   13.32    4.00
  12 -12  -4   -0.86    2.42
  13 -12  -4   -1.05    2.86
 -11 -13  -4   35.28   11.52
 -10 -13  -4    4.70    1.94
  -9 -13  -4    0.19    2.10
  -8 -13  -4    5.37    1.80
  -7 -13  -4    0.72    1.63
  -6 -13  -4   -2.75    2.20
  -5 -13  -4  256.08   17.41
  -4 -13  -4   -0.74    1.61
  -3 -13  -4   94.83    5.61
  -2 -13  -4   -1.62    2.58
  -1 -13  -4   61.93    5.87
   0 -13  -4   51.33    5.05
   1 -13  -4   11.86    2.19
   2 -13  -4    0.85    1.60
   3 -13  -4   35.30    3.36
   4 -13  -4   26.07    2.97
   5 -13  -4   93.33    5.50
   6 -13  -4   16.12    2.52
   7 -13  -4   14.80    2.36
   8 -13  -4   82.31    4.94
   9 -13  -4    1.68    0.99
  10 -13  -4   96.74    4.40
  11 -13  -4  100.49    5.09
  12 -13  -4    0.60    3.13
  13 -13  -4    1.59    3.20
 -10 -14  -4   10.75    2.47
  -9 -14  -4    6.42    2.10
  -8 -14  -4    1.33    2.66
  -7 -14  -4    8.97    2.45
  -6 -14  -4    1.46    1.84
  -5 -14  -4   34.85    3.97
  -4 -14  -4  303.05   27.86
  -3 -14  -4    0.20    3.56
  -2 -14  -4    3.51    5.31
  -1 -14  -4   -0.01    2.37
   0 -14  -4   21.88    2.92
   1 -14  -4   23.57    3.06
   2 -14  -4   14.68    2.78
   3 -14  -4    3.52    4.91
   4 -14  -4    8.06    2.14
   5 -14  -4    0.57    1.68
   6 -14  -4   51.96    4.48
   7 -14  -4    2.27    1.40
   8 -14  -4   49.87    4.12
   9 -14  -4   92.21   14.69
  10 -14  -4   67.02    3.88
  11 -14  -4   -0.24    5.28
  -8 -15  -4    3.88    2.13
  -7 -15  -4   -3.63    2.99
  -6 -15  -4   35.43    5.95
  -5 -15  -4   52.84    5.98
  -4 -15  -4    0.20    1.69
  -3 -15  -4    1.95    3.19
  -2 -15  -4    5.15    3.08
  -1 -15  -4    4.71    2.03
   0 -15  -4   16.91    3.66
   1 -15  -4   32.86    3.82
   2 -15  -4    2.11    1.99
   3 -15  -4   39.06    4.30
   4 -15  -4   48.22   11.88
   5 -15  -4    0.75    1.86
   6 -15  -4   31.48    2.98
   7 -15  -4   14.31    2.13
   8 -15  -4    8.27    4.64
   9 -15  -4    0.88    1.53
  10 -15  -4   19.88    2.64
  -5 -16  -4   -1.65    4.52
  -4 -16  -4    3.79    3.67
  -3 -16  -4   39.71    5.08
  -2 -16  -4   19.43    3.56
  -1 -16  -4    1.83    2.03
   0 -16  -4   12.46    5.85
   1 -16  -4    3.31    2.48
   2 -16  -4    1.30    4.11
   3 -16  -4    7.57    2.32
   4 -16  -4   13.98    3.46
   5 -16  -4   12.04    2.21
   6 -16  -4   10.94    2.05
   7 -16  -4   51.48    5.62
   0 -17  -4    9.71    5.27
   1 -17  -4   10.05    4.48
  -3  17  -3   59.85    5.86
  -2  17  -3   27.94    4.50
  -1  17  -3    4.12    2.51
   0  17  -3   -0.18    4.18
   1  17  -3    4.50    2.01
   2  17  -3    6.31    2.11
   3  17  -3    6.05    2.54
   4  17  -3    1.75    2.07
  -6  16  -3   -2.25    3.03
  -5  16  -3    8.19    2.31
  -4  16  -3  126.77    8.12
  -3  16  -3   43.38    5.26
  -2  16  -3    5.22    2.35
  -1  16  -3    0.45    2.49
   0  16  -3    0.56    1.35
   1  16  -3    0.18    1.38
   2  16  -3   11.60    2.34
   3  16  -3    9.21    2.75
   4  16  -3    4.09    2.51
   5  16  -3   16.39    2.65
   6  16  -3    9.90    2.51
   7  16  -3   29.13    3.51
   8  16  -3    1.19    1.88
  -9  15  -3   -2.83    2.37
  -8  15  -3   13.84    2.90
  -7  15  -3    1.81    1.95
  -6  15  -3   63.52    5.17
  -5  15  -3   37.02    5.19
  -4  15  -3  260.62   12.98
  -3  15  -3   32.28    2.74
  -2  15  -3   10.23    1.77
  -1  15  -3    7.21    1.46
   0  15  -3    5.18    1.81
   1  15  -3    9.32    3.96
   2  15  -3   12.40    2.22
   3  15  -3    0.50    1.10
   4  15  -3    2.99    1.52
   5  15  -3   13.95    5.14
   6  15  -3    0.75    1.44
   7  15  -3    3.78    2.00
   8  15  -3    6.10    5.90
   9  15  -3    0.19    2.15
  10  15  -3   10.18    2.62
 -10  14  -3    9.57    2.64
  -9  14  -3    2.28    1.62
  -8  14  -3   24.23    3.37
  -7  14  -3   15.39    2.92
  -6  14  -3    1.24    1.86
  -5  14  -3  100.53    5.82
  -4  14  -3   22.38    3.72
  -3  14  -3   14.81    3.93
  -2  14  -3    6.28    1.54
  -1  14  -3    5.78    2.91
   0  14  -3    3.15    1.59
   1  14  -3   11.62    1.90
   2  14  -3   32.94    3.15
   3  14  -3   36.21    4.75
   4  14  -3   51.28    3.55
   5  14  -3   12.39    2.11
   6  14  -3   10.79    2.08
   7  14  -3   -0.55    1.89
   8  14  -3    2.08    1.78
   9  14  -3   -0.97    1.65
  10  14  -3   38.10    8.43
  11  14  -3    0.97    2.21
  12  14  -3    1.18    1.86
 -12  13  -3    7.26    2.11
 -11  13  -3    5.77    2.17
 -10  13  -3   27.28    2.95
  -9  13  -3    0.78    1.73
  -8  13  -3   12.97    4.06
  -7  13  -3   36.44    5.47
  -6  13  -3    6.72    2.02
  -5  13  -3   54.96    3.79
  -4  13  -3    1.33    2.33
  -3  13  -3  121.93    6.04
  -2  13  -3   77.70    3.62
  -1  13  -3   -0.35    1.93
   0  13  -3    4.07    1.48
   1  13  -3   19.86    4.73
   2  13  -3    1.49    1.18
   3  13  -3   -0.90    6.05
   4  13  -3   10.02    1.89
   5  13  -3    9.81    2.48
   6  13  -3    7.08    1.75
   7  13  -3    6.28    1.80
   8  13  -3   22.23   10.96
   9  13  -3   -1.33    1.62
  10  13  -3    3.23    1.48
  11  13  -3   59.15    4.70
  12  13  -3    7.68    2.26
 -13  12  -3   14.50    2.63
 -12  12  -3    9.06    2.32
 -11  12  -3   17.31    4.77
 -10  12  -3   33.42    3.70
  -9  12  -3   -1.18    1.86
  -8  12  -3   35.89    5.05
  -7  12  -3    6.52    1.80
  -6  12  -3  241.13    9.91
  -5  12  -3   26.80    4.99
  -4  12  -3   49.93    8.54
  -3  12  -3   18.17    2.15
  -2  12  -3   48.58    4.24
  -1  12  -3   13.95    2.06
   0  12  -3    6.51    1.06
   1  12  -3   20.93    2.23
   2  12  -3   11.40    1.69
   3  12  -3    3.91    1.26
   4  12  -3   22.77    2.25
   5  12  -3    1.06    1.13
   6  12  -3   98.61    5.19
   7  12  -3    4.35    1.43
   8  12  -3    0.44    2.04
   9  12  -3   13.96    4.54
  10  12  -3    4.80    1.63
  11  12  -3    7.58    1.91
  12  12  -3    3.87    2.07
 -14  11  -3   11.62    2.60
 -13  11  -3   -0.12    2.93
 -12  11  -3    1.43    2.12
 -11  11  -3   17.71    3.11
 -10  11  -3    2.29    1.50
  -9  11  -3   35.87    3.87
  -8  11  -3    0.34    1.05
  -7  11  -3  178.76    7.84
  -6  11  -3   61.94    7.98
  -5  11  -3   26.41    7.83
  -4  11  -3   78.84    4.13
  -3  11  -3  525.63   18.34
  -2  11  -3    1.86    3.55
  -1  11  -3   14.62    1.86
   0  11  -3    3.60    1.79
   1  11  -3  227.39    8.33
   2  11  -3  181.01    7.05
   3  11  -3   12.60    6.46
   4  11  -3   11.83    4.07
   5  11  -3   89.92    6.28
   6  11  -3    0.68    0.95
   7  11  -3    6.22    1.54
   8  11  -3   51.07    4.96
   9  11  -3   14.44    2.09
  10  11  -3    7.61    1.83
  11  11  -3   14.71    2.62
 -15  10  -3    4.10    3.79
 -14  10  -3   56.29    8.22
 -13  10  -3    2.10    4.26
 -12  10  -3    5.93    2.47
 -11  10  -3    2.50    1.31
 -10  10  -3    1.17    1.14
  -9  10  -3    8.83    2.93
  -8  10  -3   12.37    1.72
  -7  10  -3    3.23    1.82
  -6  10  -3   16.78    2.14
  -5  10  -3   -0.13    3.22
  -4  10  -3   58.27    3.47
  -3  10  -3  306.48   11.19
  -2  10  -3  271.14   14.77
  -1  10  -3    4.69    1.23
   0  10  -3   71.25    2.94
   1  10  -3  172.06    9.60
   2  10  -3    3.20    1.16
   3  10  -3    2.36    0.96
   4  10  -3    5.87    1.30
   5  10  -3   -0.45    2.21
   6  10  -3   22.33    2.02
   7  10  -3   20.69    2.40
   8  10  -3    2.42    3.10
   9  10  -3   64.45    3.70
  10  10  -3   42.36    3.26
  11  10  -3   81.35    5.52
 -16   9  -3    0.95    2.38
 -15   9  -3    0.74    1.76
 -14   9  -3    0.65    2.17
 -13   9  -3    0.25    1.31
 -12   9  -3    3.44    2.09
 -11   9  -3   45.28    2.81
 -10   9  -3   85.73    3.79
  -9   9  -3   24.10    1.91
  -8   9  -3   16.14    1.72
  -7   9  -3   92.28    3.52
  -6   9  -3    4.05    1.22
  -5   9  -3   65.11    7.05
  -4   9  -3    4.32    1.34
  -3   9  -3   43.29    3.73
  -2   9  -3  127.25    6.86
  -1   9  -3   53.77    2.98
   0   9  -3  111.00   11.00
   1   9  -3   60.13    2.95
   2   9  -3   44.45    3.89
   3   9  -3   43.01    4.66
   4   9  -3    0.72    1.28
   5   9  -3    0.49    1.67
   6   9  -3   13.23    1.64
   7   9  -3    8.71    4.71
   8   9  -3   36.96    8.15
   9   9  -3   10.46    1.94
  10   9  -3   -1.25    3.83
 -16   8  -3   10.73    3.64
 -15   8  -3    8.06    3.23
 -14   8  -3    1.35    1.31
 -13   8  -3    2.38    1.48
 -12   8  -3    0.01    0.97
 -11   8  -3   -0.07    2.17
 -10   8  -3   26.14    2.17
  -9   8  -3  123.66    4.61
  -8   8  -3   31.36    2.01
  -7   8  -3  391.48   11.55
  -6   8  -3    3.99    0.87
  -5   8  -3   15.23    1.45
  -4   8  -3   24.00    2.89
  -3   8  -3   14.72    1.30
  -2   8  -3   20.60    2.78
  -1   8  -3   83.55    3.82
   0   8  -3  183.10    6.89
   1   8  -3  305.02   14.99
   2   8  -3   43.71    5.48
   3   8  -3   19.40    1.60
   4   8  -3   28.08    4.67
   5   8  -3   18.45    1.68
   6   8  -3   12.11    2.57
   7   8  -3   -0.29    1.23
   8   8  -3   84.35    5.15
   9   8  -3    5.88    2.04
 -17   7  -3    0.90    1.72
 -16   7  -3    1.55    3.78
 -15   7  -3    2.87    1.30
 -14   7  -3   52.76    2.98
 -13   7  -3    1.08    1.24
 -12   7  -3    1.74    1.02
 -11   7  -3    1.37    1.14
 -10   7  -3    1.10    1.06
  -9   7  -3   69.29    2.97
  -8   7  -3   33.81    2.13
  -7   7  -3    0.67    0.80
  -6   7  -3   16.94    1.90
  -5   7  -3   29.68    1.61
  -4   7  -3    4.11    0.85
  -3   7  -3  310.15   16.31
  -2   7  -3   59.84    5.98
  -1   7  -3  316.22   11.93
   0   7  -3  667.88   20.14
   1   7  -3   19.38    1.44
   2   7  -3   92.90    3.63
   3   7  -3   15.83    3.09
   4   7  -3   25.73    2.64
   5   7  -3    9.88    1.18
   6   7  -3   21.39    1.70
   7   7  -3    1.91    0.83
   8   7  -3   39.53    2.39
   9   7  -3   -1.36    1.66
 -17   6  -3    1.02    3.26
 -16   6  -3    3.72    1.59
 -15   6  -3    4.82    1.73
 -14   6  -3    0.16    0.96
 -13   6  -3   -0.59    3.06
 -12   6  -3   -0.15    2.46
 -11   6  -3    0.92    0.98
 -10   6  -3    0.65    0.88
  -9   6  -3   51.97    2.38
  -8   6  -3    6.50    0.96
  -7   6  -3    0.98    0.97
  -6   6  -3   25.55    2.39
  -5   6  -3   30.19    1.79
  -4   6  -3  254.39   10.61
  -3   6  -3    3.94    0.75
  -2   6  -3  308.26    9.68
  -1   6  -3 1442.56   68.43
   0   6  -3   63.75    3.02
   1   6  -3    0.62    1.85
   2   6  -3   43.28    2.06
   3   6  -3   34.23    1.72
   4   6  -3    2.24    0.63
   5   6  -3    8.42    1.09
   6   6  -3  187.99    6.70
   7   6  -3   33.29    3.59
   8   6  -3   32.42    3.55
 -18   5  -3    1.11    1.32
 -17   5  -3    3.01    1.39
 -16   5  -3   -0.04    3.33
 -15   5  -3    2.16    1.33
 -14   5  -3   -0.40    2.69
 -13   5  -3   33.44    2.58
 -12   5  -3    3.66    1.90
 -11   5  -3   -0.56    1.67
 -10   5  -3   21.72    3.27
  -9   5  -3  185.11    6.37
  -8   5  -3  239.66    7.94
  -7   5  -3   28.90    1.68
  -6   5  -3   19.75    2.20
  -5   5  -3  101.29    4.03
  -4   5  -3    5.01    1.14
  -3   5  -3   20.79    1.72
  -2   5  -3   14.45    1.04
  -1   5  -3  152.48    4.68
   0   5  -3  493.24   17.13
   1   5  -3  319.87   11.24
   2   5  -3   64.09    2.36
   3   5  -3    5.87    1.07
   4   5  -3   56.91    3.74
   5   5  -3    6.70    1.72
   6   5  -3    1.30    1.37
   7   5  -3   17.07    2.45
 -18   4  -3    2.07    1.60
 -17   4  -3    6.83    1.86
 -16   4  -3    2.91    1.80
 -15   4  -3    1.70    1.27
 -14   4  -3    1.73    1.59
 -13   4  -3   20.98    3.18
 -12   4  -3   10.85    2.12
 -11   4  -3    2.17    1.13
 -10   4  -3    1.65    1.18
  -9   4  -3    8.79    1.19
  -8   4  -3  159.31    5.53
  -7   4  -3    2.58    0.93
  -6   4  -3    5.09    0.97
  -5   4  -3  278.72    8.90
  -4   4  -3   31.27    1.56
  -3   4  -3   68.29    2.65
  -2   4  -3    2.46    0.63
  -1   4  -3  134.66    5.07
   0   4  -3   62.65    2.39
   1   4  -3  103.67    5.65
   2   4  -3   94.30    6.52
   3   4  -3   28.48    5.04
   4   4  -3    0.44    0.88
   5   4  -3   59.51    3.70
   6   4  -3  379.39   16.08
   7   4  -3  282.79   12.63
 -18   3  -3   12.82    2.18
 -17   3  -3    2.51    1.30
 -16   3  -3   70.59    5.24
 -15   3  -3    2.27    1.47
 -14   3  -3   14.54    1.82
 -13   3  -3    1.13    1.09
 -12   3  -3   18.38    2.19
 -11   3  -3    1.74    1.01
 -10   3  -3    9.41    1.36
  -9   3  -3   23.93    2.54
  -8   3  -3  208.94   10.43
  -7   3  -3   10.41    1.15
  -6   3  -3    1.05    0.66
  -5   3  -3   10.96    1.13
  -4   3  -3    9.96    1.08
  -3   3  -3    1.60    0.75
  -2   3  -3   10.97    0.88
  -1   3  -3    0.61    0.57
   0   3  -3   18.77    1.30
   1   3  -3   19.18    1.24
   2   3  -3   25.31    1.57
   3   3  -3    6.02    1.24
   4   3  -3  394.39   23.05
   5   3  -3   64.04    3.78
   6   3  -3  474.48   19.59
 -18   2  -3    2.48    1.37
 -17   2  -3   43.24    3.47
 -16   2  -3    3.75    1.48
 -15   2  -3  104.12    7.32
 -14   2  -3    6.38    1.50
 -13   2  -3   80.09    5.76
 -12   2  -3    3.02    1.08
 -11   2  -3    0.79    1.40
 -10   2  -3    7.41    1.17
  -9   2  -3    2.43    0.88
  -8   2  -3    3.22    1.73
  -7   2  -3    9.96    1.44
  -6   2  -3   71.10    2.90
  -5   2  -3   37.84    2.12
  -4   2  -3   11.80    1.20
  -3   2  -3   39.54    2.21
  -2   2  -3  174.53    6.40
  -1   2  -3  202.92    6.57
   0   2  -3  762.18   23.68
   1   2  -3  714.38   35.22
   2   2  -3   45.37    2.50
   3   2  -3  359.76   14.96
   4   2  -3  113.18    4.29
   5   2  -3  127.75    5.33
 -18   1  -3    1.98    1.35
 -17   1  -3   21.86    2.61
 -16   1  -3    4.22    1.84
 -15   1  -3   -0.26    2.18
 -14   1  -3   87.21    5.02
 -13   1  -3   38.85    4.50
 -12   1  -3   25.59    2.15
 -11   1  -3   10.86    1.47
 -10   1  -3    9.52    1.27
  -9   1  -3   95.71    3.75
  -8   1  -3  116.96    5.19
  -7   1  -3    3.43    1.35
  -6   1  -3   -0.03    1.43
  -5   1  -3   19.08    1.43
  -4   1  -3  164.73    5.58
  -3   1  -3   65.43    4.04
  -2   1  -3   14.69    1.29
  -1   1  -3   98.53    4.95
   0   1  -3    8.60    0.99
   1   1  -3  126.13    4.74
   2   1  -3    0.43    1.36
   3   1  -3   64.28    8.85
   5   1  -3  194.92    8.47
   6   1  -3  101.28    4.88
 -18   0  -3    2.80    1.64
 -17   0  -3    0.88    1.59
 -16   0  -3    1.11    1.34
 -15   0  -3   -0.30    3.26
 -14   0  -3    1.13    2.38
 -13   0  -3   -2.02    1.73
 -12   0  -3    0.08    1.01
 -11   0  -3   -0.77    1.69
 -10   0  -3   -1.07    1.29
  -9   0  -3    1.23    1.75
  -8   0  -3    0.34    0.78
  -7   0  -3   -0.66    1.43
  -6   0  -3   -0.99    1.42
  -5   0  -3    0.24    0.79
  -4   0  -3    0.04    0.70
  -3   0  -3   -0.06    0.96
  -2   0  -3    1.11    1.02
  -1   0  -3   -1.19    2.36
   0   0  -3   -0.37    1.44
   1   0  -3   -0.34    0.95
   2   0  -3    0.18    0.53
   3   0  -3    0.14    0.65
   4   0  -3   -0.39    0.99
   5   0  -3   -0.21    0.96
   6   0  -3   -0.18    2.18
   7   0  -3    0.31    1.40
   8   0  -3   -0.49    1.28
   9   0  -3   -0.84    1.01
 -18  -1  -3    6.03    1.77
 -17  -1  -3   19.26    3.37
 -16  -1  -3    6.80    1.93
 -15  -1  -3    2.79    1.38
 -14  -1  -3   87.12    5.56
 -13  -1  -3   40.69    2.74
 -12  -1  -3   23.30    2.05
 -11  -1  -3   11.20    1.47
 -10  -1  -3    9.72    2.92
  -9  -1  -3   94.05    4.21
  -8  -1  -3  112.43   12.91
  -7  -1  -3   -0.02    1.39
  -6  -1  -3    0.43    0.90
  -5  -1  -3   17.09    2.82
  -4  -1  -3  152.45   10.54
  -3  -1  -3   63.32    3.70
  -2  -1  -3   12.24    1.06
  -1  -1  -3   92.22    5.21
   0  -1  -3   10.33    1.89
   1  -1  -3  128.89    6.32
   2  -1  -3    0.60    0.54
   3  -1  -3   52.94    3.63
   4  -1  -3   19.92    1.54
   5  -1  -3  166.15    8.55
   6  -1  -3  103.07    9.23
   7  -1  -3   75.51    5.02
   8  -1  -3    9.72    2.17
   9  -1  -3   47.17    3.58
  10  -1  -3    2.96    1.58
  11  -1  -3   30.89    3.19
  12  -1  -3  167.65    8.96
  13  -1  -3    6.49    1.98
 -18  -2  -3    0.34    1.57
 -17  -2  -3   38.76    3.29
 -16  -2  -3   -1.26    5.20
 -15  -2  -3  104.14    5.92
 -14  -2  -3    7.22    2.34
 -13  -2  -3   81.56    5.29
 -12  -2  -3    2.27    1.06
 -11  -2  -3    1.15    1.07
 -10  -2  -3    5.88    1.24
  -9  -2  -3    1.83    0.87
  -8  -2  -3    5.71    1.17
  -7  -2  -3    8.91    1.57
  -6  -2  -3   68.02    4.32
  -5  -2  -3   36.23    1.83
  -4  -2  -3   10.80    1.07
  -3  -2  -3   39.82    1.97
  -2  -2  -3  168.05    5.71
  -1  -2  -3  203.40    6.28
   0  -2  -3  760.04   25.92
   1  -2  -3  708.85   22.27
   2  -2  -3   44.70    2.43
   3  -2  -3  374.10   11.53
   4  -2  -3  113.03    4.49
   5  -2  -3  138.56    9.30
   6  -2  -3  977.02   32.59
   7  -2  -3  784.27   25.99
   8  -2  -3   20.48    2.62
   9  -2  -3  130.68    6.98
  10  -2  -3   40.74    3.57
  11  -2  -3    4.23    1.84
  12  -2  -3 1333.18   51.08
  13  -2  -3  272.53   12.90
  14  -2  -3   96.80    6.21
  15  -2  -3   30.99    3.76
 -18  -3  -3   16.81    3.78
 -17  -3  -3    5.36    1.46
 -16  -3  -3   67.93    4.44
 -15  -3  -3    1.36    1.62
 -14  -3  -3   11.40    2.57
 -13  -3  -3   -0.05    2.36
 -12  -3  -3   21.49    2.25
 -11  -3  -3    2.40    1.19
 -10  -3  -3    8.04    1.57
  -9  -3  -3   25.36    3.77
  -8  -3  -3  223.12   11.04
  -7  -3  -3    9.73    1.27
  -6  -3  -3    1.14    0.95
  -5  -3  -3   10.85    1.30
  -4  -3  -3    8.94    1.79
  -3  -3  -3    2.17    0.75
  -2  -3  -3   12.83    1.61
  -1  -3  -3    0.89    0.62
   0  -3  -3   17.22    1.09
   1  -3  -3   20.17    1.21
   2  -3  -3   24.69    2.42
   3  -3  -3    7.81    1.28
   4  -3  -3  375.19   13.41
   5  -3  -3   62.38    2.82
   6  -3  -3  448.20   15.35
   7  -3  -3  421.25   14.19
   8  -3  -3    1.58    1.19
   9  -3  -3    5.02    1.87
  10  -3  -3   31.11    3.47
  11  -3  -3    3.53    1.69
  12  -3  -3  195.52   10.11
  13  -3  -3  213.97   10.89
  14  -3  -3  345.70   15.62
  15  -3  -3   22.91    3.43
  16  -3  -3    7.38    2.31
  17  -3  -3   -2.95    1.28
 -18  -4  -3    1.64    1.95
 -17  -4  -3    8.04    3.12
 -16  -4  -3    5.48    2.06
 -15  -4  -3    7.58    1.70
 -14  -4  -3    0.85    1.78
 -13  -4  -3   20.63    3.53
 -12  -4  -3    9.15    2.10
 -11  -4  -3    0.30    1.40
 -10  -4  -3    0.03    1.02
  -9  -4  -3    9.96    1.35
  -8  -4  -3  156.05    7.25
  -7  -4  -3    1.19    0.80
  -6  -4  -3    2.67    0.76
  -5  -4  -3  273.73   10.24
  -4  -4  -3   35.32    2.72
  -3  -4  -3   67.20    3.35
  -2  -4  -3    1.20    1.38
  -1  -4  -3  133.81    6.42
   0  -4  -3   65.11    4.34
   1  -4  -3   97.16    6.31
   2  -4  -3   90.85    3.82
   3  -4  -3   24.48    1.65
   4  -4  -3    0.42    0.84
   5  -4  -3   51.56    5.28
   6  -4  -3  360.07   14.45
   7  -4  -3  277.64    9.59
   8  -4  -3    3.09    1.72
   9  -4  -3    2.57    1.44
  10  -4  -3   17.57    2.90
  11  -4  -3  180.14    7.19
  12  -4  -3    4.11    1.29
  13  -4  -3  201.38   10.29
  14  -4  -3   39.52    4.10
  15  -4  -3   -0.57    1.71
  16  -4  -3    5.34    2.27
  17  -4  -3    0.92    1.92
  18  -4  -3   10.99    2.79
 -18  -5  -3   -0.45    4.43
 -17  -5  -3    0.98    2.55
 -16  -5  -3    0.70    2.03
 -15  -5  -3    0.22    1.33
 -14  -5  -3    0.27    1.88
 -13  -5  -3   37.10    3.86
 -12  -5  -3    1.35    3.94
 -11  -5  -3   -2.57    1.99
 -10  -5  -3   22.75    2.20
  -9  -5  -3  175.19    6.54
  -8  -5  -3  244.55    8.11
  -7  -5  -3   28.75    2.03
  -6  -5  -3   18.19    1.74
  -5  -5  -3   97.59    4.85
  -4  -5  -3    5.83    1.04
  -3  -5  -3   19.15    1.51
  -2  -5  -3   16.92    1.42
  -1  -5  -3  153.02    5.20
   0  -5  -3  507.08   17.59
   1  -5  -3  318.10   11.30
   2  -5  -3   66.62    4.09
   3  -5  -3    6.76    1.21
   4  -5  -3   57.24    4.90
   5  -5  -3    9.00    1.48
   6  -5  -3   -0.17    0.86
   7  -5  -3   11.44    1.21
   8  -5  -3   16.02    2.75
   9  -5  -3  149.52    8.33
  10  -5  -3  166.90    6.84
  11  -5  -3    8.68    1.56
  12  -5  -3   25.49    4.83
  13  -5  -3    2.18    1.26
  14  -5  -3    8.17    1.72
  15  -5  -3   64.49    5.48
  16  -5  -3    0.72    1.96
  17  -5  -3   24.68    3.95
  18  -5  -3    8.29    2.67
  19  -5  -3    3.92    1.93
 -17  -6  -3    3.37    3.41
 -16  -6  -3    5.71    1.89
 -15  -6  -3    2.39    2.49
 -14  -6  -3   -1.47    2.70
 -13  -6  -3   -0.60    1.83
 -12  -6  -3    0.60    2.97
 -11  -6  -3    0.02    1.17
 -10  -6  -3   -0.48    2.44
  -9  -6  -3   47.28    2.60
  -8  -6  -3    9.83    1.55
  -7  -6  -3    2.82    1.47
  -6  -6  -3   26.96    1.88
  -5  -6  -3   28.87    4.10
  -4  -6  -3  261.78   15.12
  -3  -6  -3    5.76    0.95
  -2  -6  -3  303.76   16.71
  -1  -6  -3 1459.25   47.14
   0  -6  -3   68.72    6.65
   1  -6  -3    0.96    0.97
   2  -6  -3   42.61    2.37
   3  -6  -3   33.48    5.33
   4  -6  -3    1.18    1.71
   5  -6  -3    9.86    1.27
   6  -6  -3  186.35    6.79
   7  -6  -3   36.24    2.05
   8  -6  -3   26.41    1.29
   9  -6  -3   95.93    4.47
  10  -6  -3   17.13    2.71
  11  -6  -3  260.83   18.56
  12  -6  -3  308.97   11.48
  13  -6  -3   50.38    6.14
  14  -6  -3   18.80    3.49
  15  -6  -3    4.62    2.01
  16  -6  -3    6.85    2.70
  18  -6  -3    1.79    2.50
  19  -6  -3    3.23    2.28
 -17  -7  -3    2.42    3.19
 -16  -7  -3    3.83    5.37
 -15  -7  -3    3.88    2.20
 -14  -7  -3   52.07   12.05
 -13  -7  -3    2.70    2.84
 -12  -7  -3    3.07    1.15
 -11  -7  -3    1.62    2.20
 -10  -7  -3   -0.64    1.46
  -9  -7  -3   69.11    5.22
  -8  -7  -3   33.15    2.26
  -7  -7  -3   -0.08    2.31
  -6  -7  -3   17.85    2.14
  -5  -7  -3   29.67    2.55
  -4  -7  -3    3.19    0.91
  -3  -7  -3  322.84   21.03
  -2  -7  -3   63.56    4.45
  -1  -7  -3  312.85   27.79
   0  -7  -3  681.14   54.93
   1  -7  -3   24.11    1.88
   2  -7  -3   90.76    4.06
   3  -7  -3   15.62    1.57
   4  -7  -3   25.47    3.52
   5  -7  -3   13.30    2.58
   6  -7  -3   21.34    3.13
   7  -7  -3    1.03    2.49
   8  -7  -3   43.66    2.40
   9  -7  -3   -0.16    2.05
  10  -7  -3   11.43    2.51
  11  -7  -3   32.09    3.10
  12  -7  -3    5.77    1.72
  13  -7  -3   -0.78    1.72
  14  -7  -3    4.92    1.88
  15  -7  -3   27.59    4.27
  16  -7  -3    2.54    2.05
  17  -7  -3   29.07    4.66
  18  -7  -3    3.25    2.50
 -16  -8  -3   14.06    4.37
 -15  -8  -3    6.86    2.53
 -14  -8  -3    0.81    1.94
 -13  -8  -3    0.09    1.00
 -12  -8  -3   -0.70    2.13
 -11  -8  -3    3.68    1.32
 -10  -8  -3   26.34    2.72
  -9  -8  -3  128.93    5.33
  -8  -8  -3   33.31    2.40
  -7  -8  -3  382.69   13.15
  -6  -8  -3    3.99    1.09
  -5  -8  -3   19.16    1.71
  -4  -8  -3   25.73    2.57
  -3  -8  -3   12.40    1.71
  -2  -8  -3   20.02    2.01
  -1  -8  -3   87.31   11.93
   0  -8  -3  175.86    6.92
   1  -8  -3  314.77   11.12
   2  -8  -3   47.01    3.16
   3  -8  -3   22.95    1.99
   4  -8  -3   28.23    2.20
   5  -8  -3   18.36    2.05
   6  -8  -3   13.98    1.80
   7  -8  -3    0.92    1.89
   8  -8  -3   78.57    4.42
   9  -8  -3    4.59    0.82
  10  -8  -3    3.23    1.44
  11  -8  -3   33.91    3.12
  12  -8  -3   37.28    3.57
  13  -8  -3    2.86    1.72
  14  -8  -3    2.72    1.58
  15  -8  -3   -0.16    2.04
  16  -8  -3   11.37    3.64
  17  -8  -3    8.21    2.90
  18  -8  -3   -1.25    1.85
 -16  -9  -3    2.26    3.02
 -15  -9  -3   -0.12    2.72
 -14  -9  -3   -0.83    3.42
 -13  -9  -3    0.23    1.00
 -12  -9  -3    5.19    1.53
 -11  -9  -3   50.91    3.22
 -10  -9  -3   89.02    4.12
  -9  -9  -3   25.63    2.71
  -8  -9  -3   14.37    1.85
  -7  -9  -3   93.66    5.31
  -6  -9  -3    4.19    1.53
  -5  -9  -3   67.05    4.56
  -4  -9  -3    3.81    1.06
  -3  -9  -3   45.23    6.47
  -2  -9  -3  131.16    8.67
  -1  -9  -3   47.84    2.85
   0  -9  -3  114.22    5.05
   1  -9  -3   63.48    5.65
   2  -9  -3   38.22    4.30
   3  -9  -3   47.32    3.87
   4  -9  -3    0.61    1.85
   5  -9  -3    3.30    2.29
   6  -9  -3   13.86    1.91
   7  -9  -3    8.23    2.62
   8  -9  -3   34.75    2.59
   9  -9  -3    9.17    1.31
  10  -9  -3    0.47    1.34
  11  -9  -3   44.28    3.63
  12  -9  -3   64.36    6.43
  13  -9  -3    2.17    1.65
  14  -9  -3    3.34    1.62
  15  -9  -3    2.38    2.56
  16  -9  -3    1.85    2.79
  17  -9  -3   -1.15    2.52
 -15 -10  -3    8.09    3.10
 -14 -10  -3   57.08    5.45
 -13 -10  -3    1.92    1.22
 -12 -10  -3   10.35    5.05
 -11 -10  -3    1.62    1.55
 -10 -10  -3    2.68    1.37
  -9 -10  -3    7.87    1.53
  -8 -10  -3   10.33    1.68
  -7 -10  -3    4.33    1.40
  -6 -10  -3   17.01    1.82
  -5 -10  -3   -0.20    3.32
  -4 -10  -3   49.47    2.87
  -3 -10  -3  305.50   11.36
  -2 -10  -3  280.16   12.87
  -1 -10  -3    2.67    1.38
   0 -10  -3   71.96    4.73
   1 -10  -3  178.43    7.17
   2 -10  -3    3.73    2.82
   3 -10  -3    3.39    2.18
   4 -10  -3   10.13    1.77
   5 -10  -3    0.46    5.13
   6 -10  -3   18.33    2.22
   7 -10  -3   18.42    1.95
   8 -10  -3    0.03    1.60
   9 -10  -3   68.69    3.59
  10 -10  -3   43.86    2.37
  11 -10  -3   88.44    6.93
  12 -10  -3   28.72    4.69
  13 -10  -3   27.43    4.89
  14 -10  -3   -0.76    2.52
  15 -10  -3    3.97    3.01
  16 -10  -3    2.93    3.24
 -14 -11  -3   17.93    2.89
 -13 -11  -3    1.00    1.39
 -12 -11  -3    4.35    1.60
 -11 -11  -3   19.56    2.46
 -10 -11  -3    4.38    2.42
  -9 -11  -3   31.98    3.63
  -8 -11  -3    0.51    1.19
  -7 -11  -3  185.46    7.10
  -6 -11  -3   59.78    4.29
  -5 -11  -3   27.56    2.36
  -4 -11  -3   69.75    4.18
  -3 -11  -3  540.88   18.71
  -2 -11  -3    3.02    1.38
  -1 -11  -3   16.92    4.08
   0 -11  -3    5.89    2.26
   1 -11  -3  216.40    8.70
   2 -11  -3  171.00    7.46
   3 -11  -3    8.63    1.71
   4 -11  -3   13.17    2.07
   5 -11  -3   89.93    8.23
   6 -11  -3    2.39    1.29
   7 -11  -3    4.80    1.38
   8 -11  -3   49.12    4.06
   9 -11  -3   12.91    3.51
  10 -11  -3   10.36    2.03
  11 -11  -3    9.29    3.56
  12 -11  -3   11.53    3.96
  13 -11  -3   -3.95    2.13
  14 -11  -3    0.58    2.35
  15 -11  -3   -3.76    2.31
 -13 -12  -3    9.75    2.19
 -12 -12  -3   11.21    2.79
 -11 -12  -3   19.74    3.94
 -10 -12  -3   38.56    3.25
  -9 -12  -3    0.55    1.29
  -8 -12  -3   32.13   10.74
  -7 -12  -3    8.19    2.88
  -6 -12  -3  242.22    8.89
  -5 -12  -3   28.81    2.95
  -4 -12  -3   50.13    3.92
  -3 -12  -3   20.70    2.40
  -2 -12  -3   49.46    5.50
  -1 -12  -3   10.71    2.08
   0 -12  -3    3.55    1.60
   1 -12  -3   16.29    2.52
   2 -12  -3   12.20    2.79
   3 -12  -3    1.43    1.28
   4 -12  -3   21.19    5.69
   5 -12  -3    1.32    1.33
   6 -12  -3  105.07    4.52
   7 -12  -3    3.39    1.22
   8 -12  -3    0.92    1.20
   9 -12  -3   15.12    2.09
  10 -12  -3    4.76    1.07
  11 -12  -3    4.27    2.65
  12 -12  -3    2.64    2.68
  13 -12  -3    6.33    3.59
  14 -12  -3   17.97    4.68
 -12 -13  -3    9.62    2.03
 -11 -13  -3    1.03    1.51
 -10 -13  -3   27.14    2.90
  -9 -13  -3    0.48    1.40
  -8 -13  -3   14.96    2.15
  -7 -13  -3   33.69    3.58
  -6 -13  -3    4.24    1.94
  -5 -13  -3   51.71    3.96
  -4 -13  -3    1.58    1.50
  -3 -13  -3  123.98    8.48
  -2 -13  -3   79.89   11.39
  -1 -13  -3   -1.50    2.93
   0 -13  -3    1.80    1.47
   1 -13  -3   17.04    2.46
   2 -13  -3    1.20    1.66
   3 -13  -3    0.23    1.60
   4 -13  -3    3.64    2.20
   5 -13  -3   11.21    2.13
   6 -13  -3    7.54    1.60
   7 -13  -3    6.81    2.17
   8 -13  -3   14.17    3.30
   9 -13  -3    0.49    1.21
  10 -13  -3    2.34    1.66
  11 -13  -3   59.14    3.32
  12 -13  -3    5.34    3.47
  13 -13  -3   -0.95    3.23
 -10 -14  -3    7.78    2.75
  -9 -14  -3    3.12    2.05
  -8 -14  -3   23.78    4.52
  -7 -14  -3   12.59    2.55
  -6 -14  -3   -0.56    2.04
  -5 -14  -3  104.93    9.72
  -4 -14  -3   24.56    3.14
  -3 -14  -3   13.58    3.66
  -2 -14  -3   10.06    5.25
  -1 -14  -3    3.85    5.92
   0 -14  -3   -0.99    1.90
   1 -14  -3    7.35    2.14
   2 -14  -3   39.43    3.86
   3 -14  -3   35.29    6.56
   4 -14  -3   54.70    4.48
   5 -14  -3    7.09    1.56
   6 -14  -3   11.49    1.92
   7 -14  -3    2.14    2.70
   8 -14  -3    0.81    2.32
   9 -14  -3    2.25    1.81
  10 -14  -3   38.80    4.40
  11 -14  -3   -0.35    1.84
  12 -14  -3   -4.15    2.97
  -9 -15  -3   -2.24    2.50
  -8 -15  -3   11.36    2.75
  -7 -15  -3    2.63    2.17
  -6 -15  -3   74.31    5.64
  -5 -15  -3   36.84    4.44
  -4 -15  -3  260.25   11.80
  -3 -15  -3   35.14    5.81
  -2 -15  -3    9.75    2.67
  -1 -15  -3    7.37    2.00
   0 -15  -3    2.64    2.05
   1 -15  -3    9.17    3.86
   2 -15  -3    6.02    4.55
   3 -15  -3   -0.27    2.18
   4 -15  -3    1.14    1.51
   5 -15  -3   11.98    1.89
   6 -15  -3    1.53    1.85
   7 -15  -3    2.83    2.18
   8 -15  -3    7.24    1.90
   9 -15  -3    0.57    1.79
  10 -15  -3   13.45    2.79
  -6 -16  -3    0.24    1.69
  -5 -16  -3    5.52    4.10
  -4 -16  -3  122.24   10.97
  -3 -16  -3   39.71    4.94
  -2 -16  -3    5.74    3.14
  -1 -16  -3   -3.32    8.09
   0 -16  -3    2.26    4.03
   1 -16  -3   -0.97    6.04
   2 -16  -3    9.79    3.22
   3 -16  -3    9.77    2.69
   4 -16  -3    5.74    3.60
   5 -16  -3   17.02    2.85
   6 -16  -3   12.29    2.17
   7 -16  -3   25.30    3.46
   8 -16  -3   -0.52    1.69
  -3 -17  -3   48.24    5.29
  -2 -17  -3   24.47    3.64
  -1 -17  -3    1.45    2.42
   0 -17  -3   -3.86    2.35
   1 -17  -3    1.78    1.86
   2 -17  -3    7.16    2.43
   3 -17  -3    5.84    3.40
   4 -17  -3    1.55    2.06
  -4  17  -2    8.53    1.93
  -3  17  -2   39.23    4.89
  -2  17  -2   10.91    2.15
  -1  17  -2    2.88    1.30
   0  17  -2    2.79    1.91
   1  17  -2    1.03    1.84
   2  17  -2    8.03    2.38
   3  17  -2   19.05    5.02
   4  17  -2    6.65    3.86
   5  17  -2   77.04   11.65
  -7  16  -2    7.91    7.27
  -6  16  -2    1.81    3.46
  -5  16  -2   64.21    6.44
  -4  16  -2    5.13    2.78
  -3  16  -2    1.82    1.22
  -2  16  -2   20.86    2.46
  -1  16  -2   10.57    1.75
   0  16  -2    1.61    1.66
   1  16  -2    3.38    1.97
   2  16  -2    1.87    1.71
   3  16  -2    3.03    5.54
   4  16  -2    2.57    1.74
   5  16  -2    1.28    1.49
   6  16  -2   14.59    6.50
   7  16  -2   13.47    3.81
   8  16  -2    8.70    2.60
  -9  15  -2   16.85    3.13
  -8  15  -2   12.77    4.03
  -7  15  -2    9.74    5.66
  -6  15  -2   38.05   13.15
  -5  15  -2    4.40    2.42
  -4  15  -2   33.80    4.53
  -3  15  -2    6.78    1.45
  -2  15  -2    4.76    1.81
  -1  15  -2    6.60    1.63
   0  15  -2    0.83    1.65
   1  15  -2   25.67    2.91
   2  15  -2   46.89    5.64
   3  15  -2    6.56    1.88
   4  15  -2    9.57    2.19
   5  15  -2    1.61    1.93
   6  15  -2    7.97    2.00
   7  15  -2   13.29    2.98
   8  15  -2    0.87    4.14
   9  15  -2   -1.08    3.06
  10  15  -2   13.40    4.37
 -11  14  -2    4.02    3.81
 -10  14  -2    0.03    1.83
  -9  14  -2    7.69    2.18
  -8  14  -2   18.13    2.92
  -7  14  -2   34.99    3.64
  -6  14  -2  122.10    6.37
  -5  14  -2   -1.49    1.68
  -4  14  -2   -1.49    2.04
  -3  14  -2   60.40    3.25
  -2  14  -2   22.07    3.07
  -1  14  -2   -0.05    2.30
   0  14  -2    6.43    1.41
   1  14  -2    1.12    3.88
   2  14  -2    8.31    1.91
   3  14  -2   51.46    5.13
   4  14  -2    8.63    1.99
   5  14  -2   23.07    2.92
   6  14  -2   -0.04    1.97
   7  14  -2    7.20    2.05
   8  14  -2   -0.06    2.16
   9  14  -2    2.67    1.78
  10  14  -2    4.65    3.31
  11  14  -2    7.99    2.66
  12  14  -2   22.67    4.00
 -12  13  -2    1.90    2.14
 -11  13  -2    0.38    1.74
 -10  13  -2   57.03    4.88
  -9  13  -2   62.24    4.62
  -8  13  -2    2.41    2.02
  -7  13  -2    8.84    2.17
  -6  13  -2   60.17    4.18
  -5  13  -2    1.61    2.23
  -4  13  -2   16.25    2.23
  -3  13  -2   63.06    4.34
  -2  13  -2   59.61    3.04
  -1  13  -2   11.98    1.84
   0  13  -2   -1.51    2.68
   1  13  -2    0.94    1.02
   2  13  -2   36.26    3.23
   3  13  -2   87.80    4.67
   4  13  -2    7.28    1.86
   5  13  -2   13.59    2.25
   6  13  -2   -0.43    5.82
   7  13  -2    1.91    2.23
   8  13  -2    6.91    1.97
   9  13  -2   17.38    2.61
  10  13  -2   21.39    3.01
  11  13  -2   56.03    5.26
  13  13  -2   -1.31    1.47
 -14  12  -2   25.95    3.72
 -13  12  -2   -0.81    2.48
 -12  12  -2    1.05    1.66
 -11  12  -2   10.09    1.93
 -10  12  -2    2.02    1.41
  -9  12  -2   10.12    2.24
  -8  12  -2    5.36    1.84
  -7  12  -2   59.96    6.59
  -6  12  -2    8.58    2.68
  -5  12  -2   89.46    4.70
  -4  12  -2   44.77    3.29
  -3  12  -2  175.90    7.30
  -2  12  -2    7.51    1.48
  -1  12  -2   37.59    2.37
   0  12  -2    0.25    0.94
   1  12  -2   48.47    2.54
   2  12  -2   76.49    4.11
   3  12  -2   26.40    4.24
   4  12  -2   34.84    6.19
   5  12  -2   -1.26    2.03
   6  12  -2    1.78    2.47
   7  12  -2    7.10    3.86
   8  12  -2   23.97    2.83
   9  12  -2   11.52    2.18
  10  12  -2    4.16    4.59
  11  12  -2   12.08    2.75
  12  12  -2    1.53    1.85
  13  12  -2   14.56    3.43
  14  12  -2   -1.47    2.13
 -15  11  -2    1.58    1.80
 -14  11  -2    7.77    2.05
 -13  11  -2   39.59    4.38
 -12  11  -2    0.75    3.30
 -11  11  -2   -1.64    3.78
 -10  11  -2    5.26    1.84
  -9  11  -2    4.18    1.87
  -8  11  -2   58.10    4.33
  -7  11  -2   11.68    2.69
  -6  11  -2   37.05    3.13
  -5  11  -2   17.18    4.30
  -4  11  -2   23.71    2.35
  -3  11  -2  165.89    6.93
  -2  11  -2   54.51    4.82
  -1  11  -2  110.19    7.37
   0  11  -2    8.23    1.26
   1  11  -2   10.24    1.88
   2  11  -2   15.70    2.35
   3  11  -2    8.97    3.76
   4  11  -2   20.59    5.32
   5  11  -2   -0.08    2.25
   6  11  -2   29.18    2.69
   7  11  -2   56.80    3.63
   8  11  -2    3.73    1.60
   9  11  -2   16.49    3.69
  10  11  -2    3.08    1.76
  11  11  -2   26.93    3.79
  12  11  -2   13.74    3.01
  13  11  -2   10.64    3.35
  14  11  -2    0.48    1.87
 -15  10  -2    4.22    2.27
 -14  10  -2    7.48    4.00
 -13  10  -2   20.25    2.57
 -12  10  -2    4.08    1.96
 -11  10  -2    1.61    1.24
 -10  10  -2    1.48    1.03
  -9  10  -2    2.96    2.74
  -8  10  -2   25.99    2.85
  -7  10  -2   14.59    2.87
  -6  10  -2    1.84    1.37
  -5  10  -2   10.78    2.28
  -4  10  -2    9.05    1.61
  -3  10  -2    1.26    2.01
  -2  10  -2   80.68    3.82
  -1  10  -2   -0.11    3.73
   0  10  -2   10.79    1.21
   1  10  -2   81.92    3.19
   2  10  -2   27.43    2.23
   3  10  -2    7.65    1.38
   4  10  -2   24.98    2.17
   5  10  -2   24.18    2.85
   6  10  -2    0.44    1.13
   7  10  -2   53.49    4.09
   8  10  -2    0.70    3.90
   9  10  -2   10.16    1.75
  10  10  -2    7.94    4.69
  11  10  -2   31.34    3.94
  12  10  -2   37.21    4.09
  13  10  -2   49.83    5.16
 -16   9  -2    3.31    1.82
 -15   9  -2   -0.99    2.66
 -14   9  -2    6.30    1.83
 -13   9  -2   -0.66    2.35
 -12   9  -2    2.01    1.26
 -11   9  -2   11.42    4.53
 -10   9  -2   -0.90    1.73
  -9   9  -2   11.03    2.06
  -8   9  -2    4.39    1.47
  -7   9  -2   17.37    2.90
  -6   9  -2    0.65    0.87
  -5   9  -2   13.28    4.00
  -4   9  -2   32.51    2.50
  -3   9  -2  420.00   14.72
  -2   9  -2   43.26    3.47
  -1   9  -2  479.58   39.86
   0   9  -2  218.27    7.04
   1   9  -2   52.23    2.30
   2   9  -2   21.77    1.90
   3   9  -2   51.16    2.78
   4   9  -2    8.59    1.43
   5   9  -2   20.02    1.93
   6   9  -2   12.03    1.74
   7   9  -2    2.45    1.05
   8   9  -2   72.26    3.87
   9   9  -2   14.77    2.41
  10   9  -2   32.80    3.67
  11   9  -2    4.76    1.94
  12   9  -2   57.03    5.02
  13   9  -2   23.21    3.75
 -17   8  -2   -0.18    4.06
 -16   8  -2   13.09    2.78
 -15   8  -2    5.51    1.88
 -14   8  -2   19.10    4.60
 -13   8  -2   28.40    2.87
 -12   8  -2   83.45    4.27
 -11   8  -2    2.07    1.04
 -10   8  -2    9.68    1.77
  -9   8  -2   10.82    1.30
  -8   8  -2   82.06    3.44
  -7   8  -2   52.55    2.80
  -6   8  -2   63.62    3.38
  -5   8  -2   25.42    2.21
  -4   8  -2   78.30    3.76
  -3   8  -2   22.02    1.95
  -2   8  -2  389.58   13.16
  -1   8  -2   13.00    1.45
   0   8  -2  264.03    9.13
   1   8  -2   39.12    2.40
   2   8  -2  289.80   18.10
   3   8  -2   23.03    2.77
   4   8  -2   57.21    3.32
   5   8  -2   91.76    4.10
   6   8  -2    2.80    1.24
   7   8  -2  158.10    6.25
   8   8  -2   17.16    2.61
   9   8  -2    8.55    1.64
  10   8  -2   10.27    2.33
  11   8  -2    4.94    1.98
  12   8  -2    2.08    1.78
 -17   7  -2    7.83    4.06
 -16   7  -2    5.34    1.91
 -15   7  -2   -1.83    2.69
 -14   7  -2    7.94    1.48
 -13   7  -2   16.10    2.08
 -12   7  -2    3.03    1.10
 -11   7  -2   10.35    1.50
 -10   7  -2   13.81    1.51
  -9   7  -2   47.19    2.20
  -8   7  -2   93.95    3.36
  -7   7  -2   17.65    2.31
  -6   7  -2   -0.73    2.05
  -5   7  -2   19.63    1.44
  -4   7  -2   22.12    1.52
  -3   7  -2   72.66    5.86
  -2   7  -2 3009.52  142.62
  -1   7  -2   -1.31    1.01
   0   7  -2   26.59    2.03
   1   7  -2   85.81    3.25
   2   7  -2  351.48   12.00
   3   7  -2    0.40    1.26
   4   7  -2   41.79    2.31
   5   7  -2   40.12    2.21
   6   7  -2    7.76    1.20
   7   7  -2  419.05   14.27
   8   7  -2  119.30    5.02
   9   7  -2   39.97    3.41
  10   7  -2   21.45    2.89
  11   7  -2   57.25    4.38
  12   7  -2   56.32    4.63
 -18   6  -2   -0.42    6.65
 -17   6  -2    2.10    1.65
 -16   6  -2    6.43    3.17
 -15   6  -2   -0.17    3.93
 -14   6  -2    3.65    1.26
 -13   6  -2    2.23    1.22
 -12   6  -2   41.13    2.40
 -11   6  -2    6.88    1.08
 -10   6  -2   34.87    2.00
  -9   6  -2   10.30    1.18
  -8   6  -2    0.52    0.69
  -7   6  -2    6.91    1.13
  -6   6  -2   16.04    2.17
  -5   6  -2   14.85    2.32
  -4   6  -2    5.99    0.95
  -3   6  -2   86.01    6.57
  -2   6  -2  299.91    9.44
  -1   6  -2  226.85    7.25
   0   6  -2    2.27    0.82
   1   6  -2  343.43   10.63
   2   6  -2   39.90    2.18
   3   6  -2   43.90    2.26
   4   6  -2  102.20    4.33
   5   6  -2   52.28    3.50
   6   6  -2  208.10    7.51
   7   6  -2    1.79    0.91
   8   6  -2   67.95    3.30
   9   6  -2   11.13    2.11
  10   6  -2   17.32    2.61
 -18   5  -2   -0.21    2.36
 -17   5  -2    3.38    1.57
 -16   5  -2   27.10    2.69
 -15   5  -2    3.97    1.48
 -14   5  -2    2.14    1.94
 -13   5  -2    8.75    2.07
 -12   5  -2    2.25    1.09
 -11   5  -2    7.16    2.52
 -10   5  -2    0.57    0.74
  -9   5  -2    7.91    1.40
  -8   5  -2   10.79    1.42
  -7   5  -2   49.64    3.93
  -6   5  -2  192.09    9.24
  -5   5  -2   54.85    2.35
  -4   5  -2    6.67    1.26
  -3   5  -2  186.79    6.04
  -2   5  -2    7.14    1.00
  -1   5  -2  406.17   12.82
   0   5  -2   44.72    1.96
   1   5  -2  208.46    9.47
   2   5  -2  409.30   14.17
   3   5  -2    4.80    0.93
   4   5  -2   20.90    1.50
   5   5  -2   -0.92    0.88
   6   5  -2  207.15    7.48
   7   5  -2  388.40   20.28
   8   5  -2  140.75    6.94
   9   5  -2    0.95    1.24
 -18   4  -2   -1.64    2.97
 -17   4  -2    2.02    1.25
 -16   4  -2   13.44    1.99
 -15   4  -2   -0.72    1.98
 -14   4  -2   -0.63    3.88
 -13   4  -2  298.85   14.13
 -12   4  -2    0.75    0.97
 -11   4  -2    4.70    2.15
 -10   4  -2    0.74    0.97
  -9   4  -2   23.38    2.09
  -8   4  -2  375.03   15.74
  -7   4  -2  477.94   22.54
  -6   4  -2   15.86    2.24
  -5   4  -2  286.68    8.49
  -4   4  -2  146.77    4.68
  -3   4  -2    4.05    0.78
  -2   4  -2  542.57   16.74
  -1   4  -2  317.23   10.17
   0   4  -2 2440.53  109.90
   1   4  -2  138.02    6.12
   2   4  -2  144.50    6.39
   3   4  -2    1.19    0.58
   4   4  -2   80.77    7.70
   5   4  -2  135.54    4.97
   6   4  -2  164.22    9.81
   7   4  -2    7.51    1.69
 -19   3  -2    1.49    1.77
 -18   3  -2    2.81    1.49
 -17   3  -2    2.01    1.44
 -16   3  -2    0.81    1.20
 -15   3  -2    2.36    1.75
 -14   3  -2    7.75    1.45
 -13   3  -2    2.61    1.96
 -12   3  -2   -0.10    1.55
 -11   3  -2    6.15    1.94
 -10   3  -2  129.94    4.69
  -9   3  -2   13.92    1.40
  -8   3  -2   89.03    3.98
  -7   3  -2   92.00    5.30
  -6   3  -2    7.17    1.48
  -5   3  -2   14.47    1.23
  -4   3  -2  300.91    9.59
  -3   3  -2  113.18    4.51
  -2   3  -2  882.40   27.46
  -1   3  -2 2850.03  120.29
   0   3  -2  247.55   12.55
   2   3  -2   17.16    0.88
   3   3  -2    9.64    1.12
   5   3  -2   32.45    2.64
 -19   2  -2    2.21    1.33
 -18   2  -2    7.29    1.87
 -17   2  -2   -0.09    2.86
 -16   2  -2   30.16    2.61
 -15   2  -2   12.58    1.88
 -14   2  -2   16.81    4.15
 -13   2  -2    1.45    1.29
 -12   2  -2   39.46    2.53
 -11   2  -2    1.96    1.15
 -10   2  -2   10.92    1.24
  -9   2  -2   36.76    2.02
  -8   2  -2   33.55    2.47
  -7   2  -2  313.21   11.84
  -6   2  -2   36.46    3.94
  -5   2  -2   34.59    1.67
  -4   2  -2  207.47   10.94
  -3   2  -2  128.26    4.79
  -2   2  -2    0.76    0.57
  -1   2  -2   42.11    1.80
   0   2  -2  565.88   18.11
   1   2  -2  452.46   16.73
   2   2  -2   40.11    1.91
   3   2  -2    0.59    0.57
   4   2  -2   51.39    3.02
 -19   1  -2    0.13    1.87
 -18   1  -2    0.77    1.53
 -17   1  -2    1.54    1.69
 -16   1  -2    1.03    1.16
 -15   1  -2  158.04    6.72
 -14   1  -2   26.60    3.18
 -13   1  -2    2.71    1.87
 -12   1  -2    8.34    1.32
 -11   1  -2    0.61    1.14
 -10   1  -2    1.03    0.72
  -9   1  -2   31.64    2.58
  -8   1  -2   11.58    1.22
  -7   1  -2 1135.28   32.43
  -6   1  -2   23.32    1.89
  -5   1  -2  193.06    6.39
  -4   1  -2  263.41    8.54
  -3   1  -2   18.04    1.70
  -2   1  -2  145.65    5.64
  -1   1  -2  745.47   34.84
   0   1  -2  985.01   56.62
   1   1  -2   29.53    2.00
   2   1  -2  460.54   20.35
   3   1  -2  200.41    7.30
   4   1  -2  139.75    6.62
 -19   0  -2   -0.40    2.51
 -18   0  -2   16.02    2.36
 -17   0  -2    0.62    1.28
 -16   0  -2    4.73    1.56
 -15   0  -2   68.97    4.09
 -14   0  -2   73.82    3.65
 -13   0  -2   76.30    3.86
 -12   0  -2    3.26    1.03
 -11   0  -2    8.93    1.32
 -10   0  -2    2.20    0.94
  -9   0  -2   94.17    6.38
  -8   0  -2  755.55   23.31
  -7   0  -2  481.28   16.32
  -6   0  -2  722.30   22.09
  -5   0  -2  233.02    8.14
  -4   0  -2  285.55    9.18
  -3   0  -2  260.55   10.52
  -2   0  -2  660.30   24.21
  -1   0  -2 1348.49   71.55
   0   0  -2  202.74    8.69
   1   0  -2 3035.65  120.66
   2   0  -2    1.44    1.96
   3   0  -2    0.06    1.14
   4   0  -2    8.14    0.96
   5   0  -2  405.10   19.18
   7   0  -2   14.09    1.95
   8   0  -2  171.63    7.98
   9   0  -2  130.13   17.60
  10   0  -2   13.61    2.16
  11   0  -2    5.80    1.74
  12   0  -2   59.74    4.34
  13   0  -2   40.77    3.74
  14   0  -2 1121.89   43.09
 -19  -1  -2   -0.14    2.56
 -18  -1  -2   -0.53    2.46
 -17  -1  -2    1.00    1.38
 -16  -1  -2    0.98    3.63
 -15  -1  -2  154.88    6.19
 -14  -1  -2   30.50    2.47
 -13  -1  -2    1.01    1.10
 -12  -1  -2    6.86    1.24
 -11  -1  -2   -0.33    2.20
 -10  -1  -2    0.61    0.81
  -9  -1  -2   30.07    1.87
  -8  -1  -2   12.87    1.77
  -7  -1  -2 1149.24   78.03
  -6  -1  -2   20.04    1.51
  -5  -1  -2  202.37   20.08
  -4  -1  -2  271.00    8.05
  -3  -1  -2   17.32    1.77
  -2  -1  -2  152.01    5.71
  -1  -1  -2  761.14   24.60
   0  -1  -2  920.91   56.76
   1  -1  -2   24.53    2.10
   2  -1  -2  437.87   25.32
   3  -1  -2  211.12    9.97
   4  -1  -2  145.82    7.61
   5  -1  -2   24.14    2.05
   6  -1  -2    8.01    1.56
   7  -1  -2  227.13   10.36
   8  -1  -2    1.67    0.89
   9  -1  -2    1.35    0.89
  10  -1  -2    0.22    0.80
  11  -1  -2   74.92    3.47
  12  -1  -2  430.21   14.74
  13  -1  -2  578.13   25.12
  14  -1  -2   38.01    3.81
  15  -1  -2   74.39    5.67
  16  -1  -2   28.13    3.94
 -19  -2  -2   -0.72    2.48
 -18  -2  -2    6.91    1.83
 -17  -2  -2    1.37    1.37
 -16  -2  -2   26.62    2.48
 -15  -2  -2   13.43    2.32
 -14  -2  -2   14.36    1.86
 -13  -2  -2    0.81    1.12
 -12  -2  -2   37.11    2.85
 -11  -2  -2    2.24    1.14
 -10  -2  -2    9.81    2.22
  -9  -2  -2   39.16    2.58
  -8  -2  -2   32.57    2.16
  -7  -2  -2  318.81   14.65
  -6  -2  -2   34.22    2.15
  -5  -2  -2   31.58    1.61
  -4  -2  -2  197.91   12.29
  -3  -2  -2  134.35    5.30
  -2  -2  -2   -0.48    1.06
  -1  -2  -2   39.30    2.10
   0  -2  -2  569.55   18.32
   1  -2  -2  443.26   14.30
   2  -2  -2   43.60    1.70
   3  -2  -2    0.38    0.54
   4  -2  -2   47.41    2.40
   5  -2  -2   52.21    3.15
   6  -2  -2    4.10    0.97
   7  -2  -2   37.07    3.79
   8  -2  -2   34.14    2.23
   9  -2  -2   24.34    1.94
  10  -2  -2  172.66    6.48
  11  -2  -2  192.39    7.14
  12  -2  -2  195.90    8.43
  13  -2  -2  167.59   18.93
  14  -2  -2   21.94    2.80
  15  -2  -2   35.40    4.03
  16  -2  -2   30.52    4.01
  17  -2  -2    3.03    2.30
 -19  -3  -2    0.54    1.33
 -18  -3  -2    2.98    2.17
 -17  -3  -2    3.25    1.29
 -16  -3  -2    0.65    1.19
 -15  -3  -2    5.52    1.51
 -14  -3  -2    7.60    1.63
 -13  -3  -2    4.92    2.39
 -12  -3  -2   -1.13    1.80
 -11  -3  -2    6.40    1.82
 -10  -3  -2  122.15    5.34
  -9  -3  -2   12.66    1.54
  -8  -3  -2   87.24    3.23
  -7  -3  -2   87.51    3.82
  -6  -3  -2    6.54    1.97
  -5  -3  -2   11.29    1.11
  -4  -3  -2  300.32   10.00
  -3  -3  -2  114.88    4.17
  -2  -3  -2  902.30   43.13
  -1  -3  -2 2787.46  119.88
   0  -3  -2  221.46    7.30
   1  -3  -2 1029.82   60.66
   2  -3  -2   18.66    1.28
   3  -3  -2    7.11    0.88
   4  -3  -2  132.24    4.92
   5  -3  -2   29.84    1.71
   6  -3  -2   23.35    1.92
   7  -3  -2   76.43    3.51
   8  -3  -2   23.43    1.94
   9  -3  -2    4.63    1.14
  10  -3  -2   41.14    2.54
  11  -3  -2    0.18    0.94
  12  -3  -2    9.63    1.50
  13  -3  -2   77.23    5.94
  14  -3  -2   13.74    1.99
  15  -3  -2   12.30    1.78
  16  -3  -2   66.10    3.90
  17  -3  -2    7.37    2.29
  18  -3  -2    5.31    2.51
 -18  -4  -2    0.18    1.63
 -17  -4  -2    4.25    1.54
 -16  -4  -2   16.98    2.05
 -15  -4  -2    0.13    1.33
 -14  -4  -2   -0.17    1.89
 -13  -4  -2  294.94   10.07
 -12  -4  -2   -0.01    1.80
 -11  -4  -2    3.12    1.00
 -10  -4  -2    2.87    0.97
  -9  -4  -2   24.20    3.00
  -8  -4  -2  363.74   11.46
  -7  -4  -2  494.49   16.85
  -6  -4  -2   13.51    1.29
  -5  -4  -2  288.05   10.83
  -4  -4  -2  148.36    5.12
  -3  -4  -2    5.03    1.24
  -2  -4  -2  530.07   16.81
  -1  -4  -2  336.62   10.56
   0  -4  -2 2532.15  112.14
   1  -4  -2  132.47    7.41
   2  -4  -2  136.15   12.45
   3  -4  -2    1.06    0.64
   4  -4  -2   79.89    2.99
   5  -4  -2  124.47    4.26
   6  -4  -2  148.14    6.28
   7  -4  -2    6.72    3.96
   8  -4  -2    1.62    1.00
   9  -4  -2   33.64    2.31
  10  -4  -2    5.73    1.68
  11  -4  -2   12.64    2.38
  12  -4  -2  107.85    5.02
  13  -4  -2   26.40    4.15
  14  -4  -2  237.35    9.29
  15  -4  -2    3.34    2.09
  16  -4  -2   29.07    2.82
  17  -4  -2    1.32    1.74
  18  -4  -2   33.76    5.95
  19  -4  -2   13.26    3.65
 -18  -5  -2    0.36    2.02
 -17  -5  -2    2.56    1.65
 -16  -5  -2   35.05    9.38
 -15  -5  -2    1.97    2.00
 -14  -5  -2   -0.04    2.54
 -13  -5  -2   14.94    6.84
 -12  -5  -2    2.75    4.25
 -11  -5  -2    3.92    1.16
 -10  -5  -2    0.18    1.47
  -9  -5  -2    6.80    1.18
  -8  -5  -2   12.51    2.06
  -7  -5  -2   51.74    3.04
  -6  -5  -2  203.85   10.58
  -5  -5  -2   54.09    2.44
  -4  -5  -2    5.55    0.98
  -3  -5  -2  181.77    6.08
  -2  -5  -2    6.70    0.97
  -1  -5  -2  432.82   13.35
   0  -5  -2   41.22    2.24
   1  -5  -2  214.25    7.80
   2  -5  -2  416.79   14.58
   3  -5  -2    3.02    1.12
   4  -5  -2   18.73    1.36
   5  -5  -2    0.09    1.26
   6  -5  -2  195.64   12.74
   7  -5  -2  363.24   13.01
   8  -5  -2  143.40    5.79
   9  -5  -2    0.82    0.92
  10  -5  -2    0.37    0.91
  11  -5  -2   -1.16    1.50
  12  -5  -2   31.19    3.91
  13  -5  -2   47.46    3.32
  14  -5  -2   39.77    3.88
  15  -5  -2   72.34    8.31
  16  -5  -2    3.69    1.53
  17  -5  -2    5.54    1.84
  18  -5  -2    3.64    2.51
  19  -5  -2   18.75    7.47
 -18  -6  -2    0.49    6.89
 -17  -6  -2    1.58    8.51
 -16  -6  -2    4.57    2.35
 -15  -6  -2   -1.30    5.54
 -14  -6  -2    3.13    1.98
 -13  -6  -2    5.00    1.97
 -12  -6  -2   40.72    2.84
 -11  -6  -2    7.54    1.31
 -10  -6  -2   37.87    4.24
  -9  -6  -2   15.19    1.60
  -8  -6  -2    1.56    0.91
  -7  -6  -2    5.73    1.97
  -6  -6  -2   16.29    1.53
  -5  -6  -2   14.98    2.65
  -4  -6  -2    6.76    1.38
  -3  -6  -2   81.93    3.21
  -2  -6  -2  298.60   11.76
  -1  -6  -2  221.75    8.15
   0  -6  -2    3.14    1.11
   1  -6  -2  345.01   12.20
   2  -6  -2   42.04    2.32
   3  -6  -2   42.60    6.48
   4  -6  -2  101.08    4.16
   5  -6  -2   54.84    2.46
   6  -6  -2  209.73    7.80
   7  -6  -2    0.04    0.63
   8  -6  -2   65.51    3.45
   9  -6  -2    7.88    1.65
  10  -6  -2   15.66    4.90
  11  -6  -2   28.04    3.64
  12  -6  -2  174.83   14.36
  13  -6  -2   61.20    3.89
  14  -6  -2   33.53    3.61
  15  -6  -2   33.31    3.24
  16  -6  -2   -1.02    2.22
  17  -6  -2   11.48    2.23
  18  -6  -2   30.71    7.38
  19  -6  -2   45.39    4.26
 -17  -7  -2    9.27    2.97
 -16  -7  -2    6.15    2.95
 -15  -7  -2    1.81    1.99
 -14  -7  -2   10.66   12.99
 -13  -7  -2   13.29    2.27
 -12  -7  -2    5.36    4.64
 -11  -7  -2    8.42    1.34
 -10  -7  -2   14.76    3.24
  -9  -7  -2   48.21    3.91
  -8  -7  -2   88.70    3.65
  -7  -7  -2   17.59    2.09
  -6  -7  -2   -0.77    2.29
  -5  -7  -2   17.45    1.60
  -4  -7  -2   20.28    2.31
  -3  -7  -2   74.05    3.12
  -2  -7  -2 2962.84  141.28
  -1  -7  -2    0.60    0.92
   0  -7  -2   25.27    4.63
   1  -7  -2   84.66    3.97
   2  -7  -2  347.96   12.25
   3  -7  -2    0.75    0.95
   4  -7  -2   40.51    4.49
   5  -7  -2   37.87    4.78
   6  -7  -2    6.19    3.42
   7  -7  -2  407.40   14.63
   8  -7  -2  115.69    4.15
   9  -7  -2   37.71    4.59
  10  -7  -2   21.97    2.37
  11  -7  -2   58.69    3.71
  12  -7  -2   55.50    3.69
  13  -7  -2   40.66    3.50
  14  -7  -2    0.74    1.14
  15  -7  -2    4.62    2.16
  16  -7  -2    8.48    1.94
  17  -7  -2    3.75    2.18
  18  -7  -2    0.56    2.66
 -17  -8  -2   -0.28    2.83
 -16  -8  -2   22.37    7.28
 -15  -8  -2    5.66    2.49
 -14  -8  -2   13.79    2.02
 -13  -8  -2   27.24    2.57
 -12  -8  -2   84.79    4.01
 -11  -8  -2    0.00    2.63
 -10  -8  -2   10.36    2.28
  -9  -8  -2   12.03    3.50
  -8  -8  -2   80.00    5.66
  -7  -8  -2   56.46    2.78
  -6  -8  -2   64.32    3.00
  -5  -8  -2   27.75    1.93
  -4  -8  -2   84.19    3.38
  -3  -8  -2   19.25    1.61
  -2  -8  -2  369.32   42.81
  -1  -8  -2    8.27    1.26
   0  -8  -2  257.81    9.26
   1  -8  -2   37.88    2.31
   2  -8  -2  269.89   10.10
   3  -8  -2   21.84    3.99
   4  -8  -2   54.82    3.66
   5  -8  -2   99.99    3.77
   6  -8  -2    0.30    0.71
   7  -8  -2  152.72    5.30
   8  -8  -2   18.02    2.08
   9  -8  -2    9.23    1.27
  10  -8  -2    9.55    2.90
  11  -8  -2    4.02    3.47
  12  -8  -2    3.01    1.71
  13  -8  -2   14.03    2.18
  14  -8  -2   -0.79    2.26
  15  -8  -2   45.16    4.05
  16  -8  -2   11.17    3.42
  17  -8  -2    2.23    1.60
  18  -8  -2   12.86    3.35
 -16  -9  -2    1.22    1.96
 -15  -9  -2    0.32    1.07
 -14  -9  -2    6.47    1.70
 -13  -9  -2    0.56    1.56
 -12  -9  -2    4.27    1.33
 -11  -9  -2   11.82    2.19
 -10  -9  -2   -0.82    1.85
  -9  -9  -2   11.68    1.93
  -8  -9  -2    3.69    1.18
  -7  -9  -2   14.55    2.49
  -6  -9  -2    1.32    0.85
  -5  -9  -2   13.28    2.12
  -4  -9  -2   31.71    2.69
  -3  -9  -2  430.03   15.01
  -2  -9  -2   57.18    4.14
  -1  -9  -2  488.25   28.19
   0  -9  -2  223.83    8.36
   1  -9  -2   51.54    2.96
   2  -9  -2   21.34    2.63
   3  -9  -2   60.45    3.17
   4  -9  -2    9.11    1.32
   5  -9  -2   10.24    2.04
   6  -9  -2    9.63    1.07
   7  -9  -2    1.71    0.94
   8  -9  -2   67.44    3.88
   9  -9  -2   12.56    1.38
  10  -9  -2   26.72    2.77
  11  -9  -2    7.07    1.84
  12  -9  -2   72.24   12.13
  13  -9  -2   25.51    3.08
  14  -9  -2    2.23    1.70
  15  -9  -2    3.35    1.81
  16  -9  -2   45.85    4.85
  17  -9  -2    6.57    6.12
 -15 -10  -2    5.49    2.83
 -14 -10  -2   12.86    3.44
 -13 -10  -2   24.23    2.52
 -12 -10  -2    3.96    1.47
 -11 -10  -2    1.33    3.66
 -10 -10  -2    1.55    1.12
  -9 -10  -2    0.33    1.00
  -8 -10  -2   21.97    2.08
  -7 -10  -2   12.65    2.09
  -6 -10  -2    1.91    2.00
  -5 -10  -2   12.08    1.60
  -4 -10  -2    9.51    1.98
  -3 -10  -2    1.48    1.35
  -2 -10  -2   85.91    7.32
  -1 -10  -2   -0.87    1.34
   0 -10  -2   11.10    1.63
   1 -10  -2   75.90    3.95
   2 -10  -2   27.09    2.44
   3 -10  -2    6.80    3.45
   4 -10  -2   23.69    1.88
   5 -10  -2   26.82    2.72
   6 -10  -2   -0.42    2.02
   7 -10  -2   47.15    5.81
   8 -10  -2   -0.72    1.63
   9 -10  -2    5.81    1.85
  10 -10  -2    6.49    1.31
  11 -10  -2   34.44    6.60
  12 -10  -2   39.34   11.06
  13 -10  -2   61.74    4.65
  14 -10  -2    2.39    1.51
  15 -10  -2    1.31    6.32
  16 -10  -2   28.83    3.72
 -15 -11  -2    1.37    1.47
 -14 -11  -2   10.41    2.23
 -13 -11  -2   44.88    3.61
 -12 -11  -2    1.79    1.20
 -11 -11  -2   -0.04    2.26
 -10 -11  -2   10.69    1.69
  -9 -11  -2    6.74    1.63
  -8 -11  -2   60.27    3.41
  -7 -11  -2   14.43    1.80
  -6 -11  -2   44.14    3.23
  -5 -11  -2   14.72    3.06
  -4 -11  -2   25.31    3.17
  -3 -11  -2  172.16   16.76
  -2 -11  -2   57.00    3.58
  -1 -11  -2  105.26    7.27
   0 -11  -2    5.09    1.59
   1 -11  -2    7.77    1.73
   2 -11  -2    9.63    2.35
   3 -11  -2    8.77    2.09
   4 -11  -2   17.85    2.27
   5 -11  -2   -0.05    1.56
   6 -11  -2   23.45    1.72
   7 -11  -2   62.72    5.43
   8 -11  -2    3.02    1.01
   9 -11  -2   20.06    2.51
  10 -11  -2    2.88    2.41
  11 -11  -2   29.77    3.36
  12 -11  -2   11.85    2.33
  13 -11  -2   11.53    2.79
  14 -11  -2    4.26   11.37
  15 -11  -2    9.21    6.56
  16 -11  -2   -5.05    2.49
 -14 -12  -2   23.66    3.81
 -13 -12  -2    0.24    1.91
 -12 -12  -2    1.20    1.60
 -11 -12  -2   11.93    2.23
 -10 -12  -2    0.18    1.22
  -9 -12  -2   13.10    2.37
  -8 -12  -2    6.25    1.62
  -7 -12  -2   59.49    5.38
  -6 -12  -2    8.93    2.13
  -5 -12  -2   88.24    4.82
  -4 -12  -2   44.88    6.65
  -3 -12  -2  176.15    8.80
  -2 -12  -2   11.26    2.70
  -1 -12  -2   38.18    3.30
   0 -12  -2    1.31    3.95
   1 -12  -2   47.18    3.36
   2 -12  -2   71.48    4.27
   3 -12  -2   32.37    2.89
   4 -12  -2   26.60    2.42
   5 -12  -2    2.92    1.61
   6 -12  -2    1.88    0.88
   7 -12  -2    5.00    2.01
   8 -12  -2   23.45    2.21
   9 -12  -2   11.60    1.68
  10 -12  -2    5.57    3.34
  11 -12  -2    7.19    2.37
  12 -12  -2    4.83    1.84
  13 -12  -2   22.73    9.35
  14 -12  -2    1.62    5.37
  15 -12  -2    0.03    2.90
 -12 -13  -2    1.38    2.72
 -11 -13  -2    0.01    1.81
 -10 -13  -2   52.04    3.69
  -9 -13  -2   67.02    6.15
  -8 -13  -2    3.30    2.05
  -7 -13  -2   11.72    3.08
  -6 -13  -2   62.24    4.96
  -5 -13  -2    5.35    2.70
  -4 -13  -2   16.61    5.22
  -3 -13  -2   56.85    4.45
  -2 -13  -2   61.30    4.04
  -1 -13  -2   11.24    2.18
   0 -13  -2   -1.13    4.65
   1 -13  -2   -0.64    1.77
   2 -13  -2   32.59    7.36
   3 -13  -2   88.10    8.88
   4 -13  -2    4.00    1.34
   5 -13  -2   10.93    1.66
   6 -13  -2    0.12    1.24
   7 -13  -2    4.96    1.28
   8 -13  -2    8.44    1.69
   9 -13  -2   13.89    1.91
  10 -13  -2   19.94    4.77
  11 -13  -2   59.87    4.82
  12 -13  -2    1.58    5.26
  13 -13  -2    1.50    1.68
 -11 -14  -2    4.48    2.07
 -10 -14  -2    1.62    1.39
  -9 -14  -2   12.76    6.63
  -8 -14  -2   18.70    3.66
  -7 -14  -2   36.02    6.48
  -6 -14  -2  118.93    9.17
  -5 -14  -2   -0.32    1.56
  -4 -14  -2    0.27    2.62
  -3 -14  -2   54.06    5.28
  -2 -14  -2   18.81    5.06
  -1 -14  -2   -0.50    1.88
   0 -14  -2    2.75    1.72
   1 -14  -2    1.89    1.97
   2 -14  -2    9.39    3.07
   3 -14  -2   54.69    3.42
   4 -14  -2    6.47    1.94
   5 -14  -2   19.42    2.93
   6 -14  -2    3.85    1.70
   7 -14  -2    4.16    2.58
   8 -14  -2    0.89    1.53
   9 -14  -2    4.30    1.45
  10 -14  -2    3.44    1.87
  11 -14  -2    4.97    2.07
  12 -14  -2   15.35    5.11
  -9 -15  -2   17.74    3.20
  -8 -15  -2   10.54    2.58
  -7 -15  -2    7.21    2.49
  -6 -15  -2   40.06    4.35
  -5 -15  -2    2.38    2.54
  -4 -15  -2   33.15    3.75
  -3 -15  -2    8.86    3.44
  -2 -15  -2    7.60    2.26
  -1 -15  -2    1.50    1.79
   0 -15  -2    0.61    1.82
   1 -15  -2   19.74    2.93
   2 -15  -2   43.02    5.97
   3 -15  -2    5.11    1.45
   4 -15  -2    6.30    3.22
   5 -15  -2    3.78    1.39
   6 -15  -2   10.26    2.02
   7 -15  -2    9.16    2.40
   8 -15  -2    1.60    1.58
   9 -15  -2   -0.26    2.30
  10 -15  -2   10.47    5.82
  -7 -16  -2    7.51    2.75
  -6 -16  -2   -0.78    4.89
  -5 -16  -2   61.51    4.96
  -4 -16  -2    3.31    1.93
  -3 -16  -2    2.41    3.37
  -2 -16  -2   18.94    4.33
  -1 -16  -2    9.03    5.00
   0 -16  -2    1.42    1.95
   1 -16  -2    2.32    2.27
   2 -16  -2    0.90    1.38
   3 -16  -2    1.13    1.47
   4 -16  -2   -0.19    2.29
   5 -16  -2    2.22    1.46
   6 -16  -2   11.95    2.10
   7 -16  -2    9.59    2.43
   8 -16  -2    5.31    2.20
  -4 -17  -2    0.43    6.31
  -3 -17  -2   37.14    8.97
  -2 -17  -2    8.53    4.71
  -1 -17  -2   -1.69    3.63
   0 -17  -2   -0.04    5.57
   1 -17  -2   -0.69    2.35
   2 -17  -2    6.51    5.07
   3 -17  -2    8.10    3.57
   4 -17  -2   -0.32    2.67
   5 -17  -2   63.39    6.70
  -5  17  -1   23.11    3.93
  -4  17  -1   15.65    3.36
  -3  17  -1    2.39    1.46
  -2  17  -1   17.76    3.48
  -1  17  -1    2.82    1.27
   0  17  -1    1.06    1.51
   1  17  -1    0.54    1.90
   2  17  -1    1.34    2.79
   3  17  -1    0.94    2.45
   4  17  -1   41.07    4.55
   5  17  -1    1.49    2.36
  -8  16  -1   23.27    5.10
  -7  16  -1    1.65    1.72
  -6  16  -1    8.62    2.08
  -5  16  -1    4.98    1.55
  -4  16  -1   19.45    2.35
  -3  16  -1   21.86    6.48
  -2  16  -1    3.50    1.87
  -1  16  -1    9.38    2.32
   0  16  -1    8.61    3.21
   1  16  -1    0.47    1.94
   2  16  -1    0.45    1.77
   3  16  -1   62.08    5.05
   4  16  -1    2.49    1.72
   5  16  -1   -0.79    1.93
   6  16  -1    0.25    2.91
   7  16  -1    5.78    2.80
   8  16  -1    1.94    1.90
 -10  15  -1   -2.56    2.22
  -9  15  -1   26.40    3.70
  -8  15  -1    1.33    1.85
  -7  15  -1   42.04    7.50
  -6  15  -1   20.39    4.18
  -5  15  -1   92.66    7.04
  -4  15  -1   15.62    3.48
  -3  15  -1    7.16    1.63
  -2  15  -1   57.83    3.44
  -1  15  -1   31.22    2.80
   0  15  -1   20.89    2.15
   1  15  -1    0.47    0.99
   2  15  -1   32.24    3.49
   3  15  -1    1.19    3.25
   4  15  -1   62.27   11.32
   5  15  -1    3.73    1.91
   6  15  -1   12.67    3.01
   7  15  -1    2.95    2.90
   8  15  -1    8.50    2.92
   9  15  -1   -0.28    2.05
  10  15  -1   41.67    8.09
 -12  14  -1   33.60    4.30
 -11  14  -1   16.91    3.84
 -10  14  -1    1.86    1.75
  -9  14  -1   -0.40    3.57
  -8  14  -1    2.19    2.08
  -7  14  -1    7.43    2.18
  -6  14  -1   60.62    4.19
  -5  14  -1    1.07    2.31
  -4  14  -1    3.53    1.72
  -3  14  -1   20.48    4.64
  -2  14  -1   -0.12    1.85
  -1  14  -1   18.49    1.87
   0  14  -1   -0.26    1.78
   1  14  -1    1.11    1.09
   2  14  -1   48.89    3.61
   3  14  -1    4.27    3.90
   4  14  -1    0.39    1.57
   5  14  -1   -0.17    6.92
   6  14  -1   26.30    5.51
   7  14  -1   15.40    4.34
   8  14  -1    2.80    2.79
   9  14  -1    1.16    2.06
  10  14  -1    9.03    2.47
  11  14  -1   28.13    4.86
  12  14  -1    2.65    2.42
 -13  13  -1   11.33    2.78
 -12  13  -1    3.32    2.49
 -11  13  -1    4.14    4.80
 -10  13  -1    4.13    2.05
  -9  13  -1   16.96    2.74
  -8  13  -1   14.34    2.92
  -7  13  -1    7.50    2.00
  -6  13  -1   37.09    4.81
  -5  13  -1   -1.06    1.47
  -4  13  -1    0.13    2.51
  -3  13  -1   23.88    2.56
  -2  13  -1   11.05    1.96
  -1  13  -1   25.41    2.10
   0  13  -1    0.03    0.81
   1  13  -1   52.19    3.50
   2  13  -1    3.60    1.07
   3  13  -1    5.72    5.49
   4  13  -1   13.59    2.74
   5  13  -1    3.23    1.58
   6  13  -1   -0.67    1.99
   7  13  -1    3.73    4.34
   8  13  -1    3.35    2.51
   9  13  -1   28.19    3.25
  10  13  -1    2.75    2.20
  11  13  -1   16.89    3.72
  12  13  -1   -1.24    2.03
  13  13  -1   40.68    5.82
 -14  12  -1    0.05    1.64
 -13  12  -1   26.44    4.61
 -12  12  -1   12.11    2.46
 -11  12  -1  115.24   17.53
 -10  12  -1   20.49    2.95
  -9  12  -1    4.54    2.05
  -8  12  -1    8.84    2.06
  -7  12  -1   98.80    5.22
  -6  12  -1    1.66    1.25
  -5  12  -1   35.23    4.29
  -4  12  -1   19.88    2.93
  -3  12  -1    3.57    1.72
  -2  12  -1   34.97    3.22
  -1  12  -1    6.15    1.13
   0  12  -1   13.28    1.44
   1  12  -1    0.72    0.84
   2  12  -1   27.43    1.97
   3  12  -1   44.78    3.60
   4  12  -1   33.66    2.96
   5  12  -1    0.25    1.46
   6  12  -1   14.27    2.27
   7  12  -1   11.26    2.94
   8  12  -1    1.59    3.46
   9  12  -1   23.15    3.06
  10  12  -1    5.18    2.39
  11  12  -1    5.30    4.90
  13  12  -1   11.48    3.25
  14  12  -1    2.62    2.56
  15  12  -1    3.74    2.82
 -15  11  -1   12.87    2.24
 -14  11  -1   13.81    2.71
 -13  11  -1   16.43    2.45
 -12  11  -1   81.25    7.60
 -11  11  -1    3.55    1.49
 -10  11  -1    2.34    1.76
  -9  11  -1   22.87    7.90
  -8  11  -1   61.50    5.11
  -7  11  -1    2.91    1.34
  -6  11  -1  217.70    8.77
  -5  11  -1    6.01    1.40
  -4  11  -1  119.30    8.77
  -3  11  -1   62.82    4.47
  -2  11  -1   77.16    7.23
  -1  11  -1   31.83    2.05
   0  11  -1    0.46    0.73
   1  11  -1    3.59    0.90
   2  11  -1   32.09    2.00
   3  11  -1   14.70    2.79
   4  11  -1   70.74    5.18
   5  11  -1   55.68    6.69
   6  11  -1   24.91    2.66
   7  11  -1    4.44    1.52
   8  11  -1   46.46    3.68
   9  11  -1   83.24   21.12
  10  11  -1    6.37    2.56
  11  11  -1   -0.47    1.96
  12  11  -1   28.79    4.44
  13  11  -1    4.87    2.53
  14  11  -1    2.45    2.36
  15  11  -1    0.27    2.28
  16  11  -1   17.06    4.52
 -16  10  -1    2.64    1.91
 -15  10  -1   65.18    5.07
 -14  10  -1    6.01    1.83
 -13  10  -1   26.44    4.54
 -12  10  -1    0.40    1.95
 -11  10  -1   13.70    3.09
 -10  10  -1   22.66    8.13
  -9  10  -1   20.11    2.41
  -8  10  -1    1.53    1.05
  -7  10  -1   59.34    3.45
  -6  10  -1   -0.12    3.79
  -5  10  -1   26.26    2.37
  -4  10  -1   24.07    2.26
  -3  10  -1    3.69    1.30
  -2  10  -1   17.31    1.86
  -1  10  -1   36.96    1.99
   0  10  -1    1.01    0.71
   1  10  -1    5.20    0.97
   2  10  -1   -0.12    1.79
   3  10  -1    6.00    1.70
   4  10  -1   44.92    2.98
   5  10  -1    1.12    1.29
   6  10  -1   -0.67    1.32
   7  10  -1    3.82    1.37
   8  10  -1   44.38    7.47
   9  10  -1   39.48    3.20
  10  10  -1   -0.08    1.66
  11  10  -1    2.07    2.13
  12  10  -1   51.55    4.91
  13  10  -1   22.76    3.95
  14  10  -1    0.00    2.06
  15  10  -1   27.41    4.82
 -17   9  -1    1.57    1.68
 -16   9  -1   86.63    5.04
 -15   9  -1   18.08    2.54
 -14   9  -1   69.71    4.27
 -13   9  -1   12.90    2.13
 -12   9  -1   15.89    2.17
 -11   9  -1   26.45    2.79
 -10   9  -1    2.71    1.51
  -9   9  -1   12.74    1.97
  -8   9  -1   16.10    2.88
  -7   9  -1    1.45    1.13
  -6   9  -1   -0.25    1.54
  -5   9  -1    0.58    1.77
  -4   9  -1   54.48    2.88
  -3   9  -1   14.21    1.61
  -2   9  -1   55.86    2.86
  -1   9  -1  112.98    4.65
   0   9  -1   89.40    3.31
   1   9  -1   32.21    2.36
   2   9  -1    1.72    0.70
   3   9  -1   26.98    2.15
   4   9  -1   70.01    3.56
   5   9  -1  356.85   12.48
   6   9  -1    0.79    1.16
   7   9  -1   24.82    3.36
   8   9  -1   20.05    4.24
   9   9  -1  102.46    5.03
  10   9  -1   10.64    2.59
  11   9  -1    4.52    2.13
  12   9  -1    8.21    2.67
  13   9  -1   17.64    3.63
  14   9  -1   11.07    3.11
  15   9  -1  163.26   11.01
 -17   8  -1    2.65    2.41
 -16   8  -1   66.78    9.45
 -15   8  -1   86.30    4.68
 -14   8  -1    4.32    2.62
 -13   8  -1   81.97    4.76
 -12   8  -1  156.07   10.23
 -11   8  -1   -0.04    1.87
 -10   8  -1    2.13    1.42
  -9   8  -1   -0.17    1.51
  -8   8  -1    7.38    4.12
  -7   8  -1   17.75    2.05
  -6   8  -1  260.91    9.63
  -5   8  -1   73.28    3.43
  -4   8  -1    0.91    0.84
  -3   8  -1   30.71    1.99
  -2   8  -1  549.68   36.98
  -1   8  -1    3.31    1.46
   0   8  -1   18.71    2.13
   1   8  -1    4.94    1.05
   2   8  -1   22.74    1.40
   3   8  -1    0.85    0.81
   4   8  -1   39.89    4.05
   5   8  -1    4.68    1.75
   6   8  -1   -0.97    1.32
   7   8  -1  372.82   20.51
   8   8  -1   81.44    4.04
   9   8  -1    2.28    1.69
  10   8  -1   21.85    3.29
  11   8  -1   11.58    2.69
  12   8  -1   42.17    4.68
  13   8  -1   65.55    5.82
  14   8  -1   13.34    3.25
 -18   7  -1    4.53    1.99
 -17   7  -1    7.93    4.30
 -16   7  -1   -0.78    2.95
 -15   7  -1    6.15    2.22
 -14   7  -1    7.36    1.83
 -13   7  -1   60.01    3.39
 -12   7  -1   76.48    3.77
 -11   7  -1    0.58    1.46
 -10   7  -1    0.85    1.59
  -9   7  -1   19.02    2.12
  -8   7  -1   14.09    1.73
  -7   7  -1   13.73    2.49
  -6   7  -1   36.29    5.73
  -5   7  -1   16.69    1.79
  -4   7  -1   78.04    3.55
  -3   7  -1  185.15    6.90
  -2   7  -1  104.57    4.21
  -1   7  -1  211.77    7.70
   0   7  -1  161.14    5.92
   1   7  -1    2.93    1.23
   2   7  -1    6.42    1.44
   3   7  -1   48.55    4.64
   4   7  -1   15.62    4.81
   5   7  -1    8.08    1.28
   6   7  -1   25.14    2.08
   7   7  -1    8.58    1.52
   8   7  -1  132.13    5.64
   9   7  -1   19.27    2.86
  10   7  -1   11.99    2.59
  11   7  -1   16.37    2.95
  12   7  -1   -0.06    1.54
  13   7  -1   70.53    5.62
  14   7  -1   63.25    5.86
 -18   6  -1   19.45    4.46
 -17   6  -1   19.21    3.08
 -16   6  -1   23.50    3.36
 -15   6  -1   98.55    5.76
 -14   6  -1   19.52    3.07
 -13   6  -1    1.64    0.89
 -12   6  -1   12.25    1.39
 -11   6  -1    2.68    0.88
 -10   6  -1    4.33    1.31
  -9   6  -1   12.88    1.70
  -8   6  -1    0.26    0.57
  -7   6  -1    5.74    0.91
  -6   6  -1    3.55    0.79
  -5   6  -1   39.39    2.87
  -4   6  -1   30.97    1.98
  -3   6  -1  190.61   11.39
  -2   6  -1  536.91   18.56
  -1   6  -1   23.93    1.63
   0   6  -1  651.22   21.96
   1   6  -1   14.70    1.10
   2   6  -1  102.94    3.67
   3   6  -1    9.54    1.31
   4   6  -1    4.05    1.40
   5   6  -1   46.43    2.83
   6   6  -1  114.25    4.78
   7   6  -1    2.93    1.00
   8   6  -1    1.28    1.36
   9   6  -1   31.85    3.52
  10   6  -1    4.12    1.78
  11   6  -1   56.39    4.49
  12   6  -1   48.97    4.41
  13   6  -1   51.25    4.84
 -19   5  -1    4.68    2.36
 -18   5  -1    6.13    2.40
 -17   5  -1   15.23    4.06
 -16   5  -1   40.62    2.96
 -15   5  -1  126.37    5.84
 -14   5  -1   -1.40    1.34
 -13   5  -1   96.21    6.64
 -12   5  -1    3.03    1.40
 -11   5  -1   99.75    3.96
 -10   5  -1   10.16    1.19
  -9   5  -1   28.70    1.89
  -8   5  -1   68.89    3.25
  -7   5  -1    2.28    0.73
  -6   5  -1    7.60    0.96
  -5   5  -1    6.26    1.99
  -4   5  -1  189.68    8.84
  -3   5  -1   36.90    4.48
  -2   5  -1  203.40    7.48
  -1   5  -1   82.89    4.13
   0   5  -1  735.33   35.16
   1   5  -1   90.95    3.44
   2   5  -1    6.41    0.96
   3   5  -1  410.10   39.96
   4   5  -1    0.93    2.12
   5   5  -1    5.59    2.96
   6   5  -1   48.75    3.16
   7   5  -1    2.31    1.43
   8   5  -1  283.69   12.55
   9   5  -1   65.79    4.49
  10   5  -1   13.69    2.53
  11   5  -1   70.97    5.26
  12   5  -1    1.59    1.82
 -19   4  -1    2.84    3.16
 -18   4  -1    4.65    1.28
 -17   4  -1   17.60    3.35
 -16   4  -1    4.03    2.12
 -15   4  -1   35.99    2.68
 -14   4  -1   82.86    3.78
 -13   4  -1   12.18    1.57
 -12   4  -1    0.63    0.91
 -11   4  -1    2.96    2.41
 -10   4  -1    1.97    0.91
  -9   4  -1    0.24    0.59
  -8   4  -1   53.50    2.35
  -7   4  -1  210.63    7.42
  -6   4  -1  379.65   17.46
  -5   4  -1   92.08    3.35
  -4   4  -1   13.30    1.40
  -3   4  -1   17.20    1.24
  -2   4  -1  100.04    3.38
  -1   4  -1 5452.02  228.40
   0   4  -1  998.84   61.82
   1   4  -1    0.32    0.45
   2   4  -1   26.10    2.51
   3   4  -1   41.12    2.09
   4   4  -1  121.93    4.78
   5   4  -1  218.32   10.31
   6   4  -1   61.94    3.83
   7   4  -1   33.24    2.91
   8   4  -1    4.41    1.72
   9   4  -1   18.35    2.56
  10   4  -1    1.36    1.48
  11   4  -1   54.66    4.17
 -19   3  -1   32.70    3.03
 -18   3  -1    5.25    1.40
 -17   3  -1    3.94    1.59
 -16   3  -1    3.98    1.36
 -15   3  -1   19.93    3.27
 -14   3  -1   28.91    2.74
 -13   3  -1   11.86    1.47
 -12   3  -1    0.45    1.11
 -11   3  -1    3.81    1.07
 -10   3  -1    4.67    1.00
  -9   3  -1   33.51    2.23
  -8   3  -1  120.18    4.23
  -7   3  -1  168.93    7.17
  -6   3  -1  132.34    4.52
  -5   3  -1  121.35    6.58
  -4   3  -1   14.02    2.13
  -3   3  -1   42.69    2.30
  -2   3  -1    5.68    0.70
  -1   3  -1 9934.45  375.28
   1   3  -1  393.91   12.53
   2   3  -1 1030.08   53.71
   3   3  -1  302.21   21.28
   4   3  -1    0.43    0.62
   5   3  -1   57.16    3.47
   6   3  -1   24.37    2.45
   7   3  -1    5.32    1.59
   8   3  -1   58.81    4.08
   9   3  -1    2.90    1.70
 -19   2  -1    0.29    1.15
 -18   2  -1    2.64    2.66
 -17   2  -1   22.90    2.95
 -16   2  -1   -1.94    1.39
 -15   2  -1   -0.46    1.67
 -14   2  -1    3.93    2.08
 -13   2  -1    1.41    1.12
 -12   2  -1   -0.79    1.45
 -11   2  -1    5.20    1.01
 -10   2  -1    2.38    0.77
  -9   2  -1    7.83    1.05
  -8   2  -1   65.95    4.04
  -7   2  -1  162.13    5.82
  -6   2  -1  638.07   19.58
  -5   2  -1    3.55    1.06
  -4   2  -1   23.69    1.26
  -3   2  -1  190.86    6.84
  -2   2  -1 1317.92   70.47
  -1   2  -1  397.65   29.08
   0   2  -1   70.14    3.45
   1   2  -1    0.27    0.35
   2   2  -1 2125.45   84.15
   3   2  -1  545.02   26.34
   4   2  -1   10.59    1.43
   5   2  -1   25.89    2.21
   6   2  -1   24.32    2.16
   8   2  -1   30.03    2.31
   9   2  -1    4.03    1.22
  10   2  -1    0.88    1.02
  11   2  -1   11.44    1.89
  12   2  -1  412.26   16.78
  13   2  -1  184.23    9.09
  14   2  -1  268.26   12.69
  15   2  -1   50.23    4.18
  16   2  -1   16.87    2.73
 -19   1  -1   27.54    2.93
 -18   1  -1    1.80    1.37
 -17   1  -1    4.53    1.34
 -16   1  -1   21.97    2.24
 -15   1  -1   19.37    3.63
 -14   1  -1   40.72    2.63
 -13   1  -1   29.00    2.16
 -12   1  -1   32.90    2.22
 -11   1  -1    9.51    1.19
 -10   1  -1    3.09    1.33
  -9   1  -1  231.98   10.76
  -8   1  -1  147.17    6.60
  -7   1  -1    1.08    0.80
  -6   1  -1  349.32   11.23
  -5   1  -1  221.20    8.04
  -4   1  -1  125.36    5.69
  -3   1  -1  136.70    6.69
  -2   1  -1  412.28   14.45
  -1   1  -1  229.81    9.76
   0   1  -1    1.44    0.39
   1   1  -1  192.31    7.06
   2   1  -1  792.11   38.23
   5   1  -1   13.22    1.42
   6   1  -1   22.83    1.97
   7   1  -1   31.99    2.48
   8   1  -1    7.06    1.44
   9   1  -1   -0.38    0.96
  10   1  -1    9.77    1.75
  11   1  -1    6.67    1.62
  12   1  -1   90.90    5.35
  13   1  -1  233.04   10.74
  14   1  -1   62.75    4.67
  15   1  -1    7.82    2.07
  16   1  -1   38.40    5.08
  17   1  -1    3.39    1.94
  18   1  -1    7.13    2.29
 -19   0  -1   -0.63    2.47
 -18   0  -1    2.35    1.39
 -17   0  -1    0.08    1.27
 -16   0  -1    1.80    1.50
 -15   0  -1   -0.13    2.33
 -14   0  -1   -1.12    1.58
 -13   0  -1   -1.02    1.41
 -12   0  -1   -0.18    1.48
 -11   0  -1   -0.36    1.92
 -10   0  -1   -0.38    1.34
  -9   0  -1   -0.63    1.47
  -8   0  -1   -0.11    1.13
  -7   0  -1   -0.10    1.11
  -6   0  -1    1.34    0.73
  -5   0  -1   -0.56    0.90
  -4   0  -1   -0.39    1.24
  -3   0  -1   -0.32    1.01
  -2   0  -1   -0.43    0.68
  -1   0  -1   -0.09    0.47
   0   0  -1   -0.05    0.51
   1   0  -1   -0.26    0.72
   2   0  -1    0.10    0.39
   3   0  -1   -0.20    0.75
   4   0  -1   -0.49    0.75
   5   0  -1    0.29    1.32
   6   0  -1    0.17    0.60
   7   0  -1   -0.13    0.89
   8   0  -1   -0.43    0.82
   9   0  -1   -0.24    0.81
  10   0  -1   -0.58    1.08
  11   0  -1    0.03    1.20
  12   0  -1   -0.54    1.19
  13   0  -1    0.26    1.44
  14   0  -1    1.32    1.50
  15   0  -1    0.45    1.67
  16   0  -1    0.29    1.78
  17   0  -1    0.82    1.61
  18   0  -1    0.43    1.69
  19   0  -1    4.11    2.13
 -19  -1  -1   27.61    3.79
 -18  -1  -1    2.21    1.50
 -17  -1  -1    4.77    1.39
 -16  -1  -1   23.14    4.73
 -15  -1  -1   16.49    1.86
 -14  -1  -1   41.59    2.67
 -13  -1  -1   23.78    2.01
 -12  -1  -1   34.45    2.75
 -11  -1  -1   10.02    5.21
 -10  -1  -1    3.90    1.21
  -9  -1  -1  222.86   14.93
  -8  -1  -1  162.72    7.32
  -7  -1  -1    0.36    1.21
  -6  -1  -1  385.31   13.14
  -5  -1  -1  224.63   15.56
  -4  -1  -1  137.15    5.10
  -3  -1  -1  131.53    5.60
  -2  -1  -1  391.08   19.00
  -1  -1  -1  228.90    8.98
   0  -1  -1    1.70    0.33
   1  -1  -1  184.66    8.87
   2  -1  -1  783.22   43.31
   3  -1  -1   27.72    1.19
   4  -1  -1  223.12    8.04
   5  -1  -1   11.39    1.37
   6  -1  -1   27.04    2.59
   7  -1  -1   34.13    1.90
   8  -1  -1    7.35    1.03
   9  -1  -1    0.13    0.63
  10  -1  -1    8.93    1.45
  11  -1  -1    6.28    1.10
  12  -1  -1   92.38    6.03
  13  -1  -1  226.31   11.00
  14  -1  -1   57.42    4.88
  15  -1  -1    9.99    2.33
  16  -1  -1   38.32    4.55
  17  -1  -1    2.57    2.20
  18  -1  -1   -0.95    1.56
  19  -1  -1   80.36    6.83
  20  -1  -1    6.68    2.55
 -19  -2  -1    2.10    1.50
 -18  -2  -1    7.46    4.31
 -17  -2  -1   23.22    2.40
 -16  -2  -1    1.29    1.24
 -15  -2  -1    2.55    1.13
 -14  -2  -1    2.54    1.52
 -13  -2  -1   -1.11    1.68
 -12  -2  -1   -0.04    1.87
 -11  -2  -1    7.39    1.97
 -10  -2  -1    1.58    0.94
  -9  -2  -1    8.69    1.37
  -8  -2  -1   77.41    5.16
  -7  -2  -1  159.57    6.07
  -6  -2  -1  630.14   19.33
  -5  -2  -1    5.39    1.83
  -4  -2  -1   23.18    1.19
  -3  -2  -1  186.07    6.14
  -2  -2  -1 1317.07   68.83
  -1  -2  -1  404.33   14.14
   0  -2  -1   74.82    2.64
   1  -2  -1    1.18    0.50
   2  -2  -1 2077.89   88.82
   3  -2  -1  549.99   25.12
   4  -2  -1   10.99    2.93
   5  -2  -1   27.29    4.77
   6  -2  -1   21.94    2.11
   7  -2  -1  219.02   10.32
   8  -2  -1   26.72    1.83
   9  -2  -1    3.72    0.99
  10  -2  -1    2.88    0.94
  11  -2  -1   11.27    3.71
  12  -2  -1  388.24   13.38
  13  -2  -1  182.56    7.11
  14  -2  -1  303.90   23.74
  15  -2  -1   52.87    4.80
  16  -2  -1   16.95    3.07
  17  -2  -1    8.48    2.87
  18  -2  -1    1.21    1.98
  19  -2  -1   15.02    3.42
 -19  -3  -1   32.75    2.88
 -18  -3  -1    7.82    1.79
 -17  -3  -1    5.53    1.67
 -16  -3  -1    3.94    1.39
 -15  -3  -1   18.72    2.12
 -14  -3  -1   28.92    3.03
 -13  -3  -1    6.50    4.00
 -12  -3  -1   -0.33    6.57
 -11  -3  -1    2.77    1.26
 -10  -3  -1    4.02    1.26
  -9  -3  -1   31.59    2.16
  -8  -3  -1  124.88    5.77
  -7  -3  -1  171.00    7.06
  -6  -3  -1  131.60    6.07
  -5  -3  -1  114.98    3.66
  -4  -3  -1   14.04    1.23
  -3  -3  -1   40.91    2.05
  -2  -3  -1    3.01    0.60
  -1  -3  -1 9999.00  374.35
   1  -3  -1  402.41   12.80
   2  -3  -1  921.69   58.23
   3  -3  -1  283.43   13.30
   4  -3  -1    0.90    0.50
   5  -3  -1   57.01    2.67
   6  -3  -1   27.42    1.81
   7  -3  -1    2.95    1.17
   8  -3  -1   60.64    3.58
   9  -3  -1    2.50    0.86
  10  -3  -1   87.66    3.86
  11  -3  -1   52.80    2.80
  12  -3  -1   18.91    1.91
  13  -3  -1  544.77   19.68
  14  -3  -1   37.79    2.80
  15  -3  -1   45.33    8.66
  16  -3  -1    0.43    1.02
  17  -3  -1    7.10    2.70
  18  -3  -1   14.41    3.37
  19  -3  -1    4.15    2.55
  20  -3  -1   37.22    6.41
 -19  -4  -1    4.89    1.88
 -18  -4  -1    7.51    1.68
 -17  -4  -1   14.49    2.38
 -16  -4  -1    6.85    1.64
 -15  -4  -1   38.53    2.90
 -14  -4  -1   82.40    6.28
 -13  -4  -1   11.62    2.37
 -12  -4  -1    0.28    0.92
 -11  -4  -1    2.34    0.97
 -10  -4  -1    1.15    0.55
  -9  -4  -1    1.62    0.87
  -8  -4  -1   56.53    2.23
  -7  -4  -1  206.08    6.21
  -6  -4  -1  376.88   15.56
  -5  -4  -1   99.89    4.46
  -4  -4  -1   12.52    1.45
  -3  -4  -1   18.42    1.55
  -2  -4  -1   97.32    4.22
  -1  -4  -1 5815.40  229.89
   0  -4  -1 1115.30   63.41
   1  -4  -1    0.65    1.01
   2  -4  -1   23.05    1.31
   3  -4  -1   44.24    1.90
   4  -4  -1  123.77    4.86
   5  -4  -1  211.76    6.78
   6  -4  -1   56.60    2.91
   7  -4  -1   32.07    5.61
   8  -4  -1    3.75    3.48
   9  -4  -1   16.17    1.63
  10  -4  -1    1.52    1.26
  11  -4  -1   42.81    2.88
  12  -4  -1    0.77    0.98
  13  -4  -1   94.21    6.10
  14  -4  -1  238.42   13.27
  15  -4  -1   40.61    3.10
  16  -4  -1   26.07    4.25
  17  -4  -1    1.93    1.28
  18  -4  -1    1.22    1.24
  19  -4  -1    8.63    3.28
 -19  -5  -1    3.78    1.59
 -18  -5  -1    5.08    1.88
 -17  -5  -1   14.22    2.70
 -16  -5  -1   45.64    5.29
 -15  -5  -1  128.12    6.20
 -14  -5  -1    0.23    0.92
 -13  -5  -1  101.63    4.31
 -12  -5  -1    4.58    0.76
 -11  -5  -1  100.34    5.50
 -10  -5  -1   11.32    1.87
  -9  -5  -1   35.75    3.38
  -8  -5  -1   68.08    5.16
  -7  -5  -1    2.53    0.81
  -6  -5  -1    6.58    1.49
  -5  -5  -1    4.85    0.89
  -4  -5  -1  185.89    8.49
  -3  -5  -1   31.91    1.73
  -2  -5  -1  194.63    6.46
  -1  -5  -1   88.37    4.31
   0  -5  -1  727.27   25.53
   1  -5  -1   92.44    3.27
   2  -5  -1    7.38    0.86
   3  -5  -1  421.21   18.58
   4  -5  -1   -1.45    1.01
   5  -5  -1    5.85    0.82
   6  -5  -1   48.73    2.03
   7  -5  -1    5.42    0.76
   8  -5  -1  270.68   12.64
   9  -5  -1   69.49    3.37
  10  -5  -1   13.73    1.71
  11  -5  -1   76.83    3.85
  12  -5  -1    0.13    1.23
  13  -5  -1  104.69    5.98
  14  -5  -1  642.83   21.40
  15  -5  -1   51.18    6.12
  16  -5  -1   40.30    5.02
  17  -5  -1   27.46    2.94
  18  -5  -1    2.45    2.36
  19  -5  -1    2.88    1.43
 -18  -6  -1   21.65    3.87
 -17  -6  -1   23.69    3.76
 -16  -6  -1   16.65    7.50
 -15  -6  -1   99.91    6.05
 -14  -6  -1   15.78    2.62
 -13  -6  -1    1.56    0.87
 -12  -6  -1   11.47    2.15
 -11  -6  -1    2.39    2.27
 -10  -6  -1    2.48    0.96
  -9  -6  -1   10.56    1.27
  -8  -6  -1   -0.42    1.43
  -7  -6  -1    8.25    1.15
  -6  -6  -1    2.63    0.98
  -5  -6  -1   37.37    2.47
  -4  -6  -1   29.93    2.58
  -3  -6  -1  183.13    8.66
  -2  -6  -1  555.23   20.99
  -1  -6  -1   24.68    1.72
   0  -6  -1  639.10   22.08
   1  -6  -1   17.10    1.25
   2  -6  -1  104.41    4.66
   3  -6  -1    9.85    1.06
   4  -6  -1    2.93    0.80
   5  -6  -1   47.59    2.75
   6  -6  -1  119.05    4.02
   7  -6  -1    3.16    0.81
   8  -6  -1    1.04    0.59
   9  -6  -1   32.58    4.20
  10  -6  -1    4.16    3.23
  11  -6  -1   49.60    4.84
  12  -6  -1   43.29    4.80
  13  -6  -1   47.85    4.72
  14  -6  -1  362.19   19.44
  15  -6  -1    0.98    1.32
  16  -6  -1   17.49    4.88
  17  -6  -1   66.89    7.42
  18  -6  -1    4.55    2.99
  19  -6  -1   28.21    5.40
 -18  -7  -1    3.58    3.51
 -17  -7  -1    8.49    2.83
 -16  -7  -1    5.16    3.48
 -15  -7  -1    8.30    2.44
 -14  -7  -1    4.81    1.12
 -13  -7  -1   49.28    6.81
 -12  -7  -1   68.82    5.00
 -11  -7  -1   -0.27    1.16
 -10  -7  -1    2.23    2.07
  -9  -7  -1   15.99    3.12
  -8  -7  -1   15.47    1.57
  -7  -7  -1   12.39    2.10
  -6  -7  -1   35.74    2.72
  -5  -7  -1   16.92    1.81
  -4  -7  -1   76.92    7.67
  -3  -7  -1  193.06    6.33
  -2  -7  -1   99.38    4.36
  -1  -7  -1  220.89    8.03
   0  -7  -1  163.34   11.61
   1  -7  -1    2.93    0.85
   2  -7  -1    5.18    1.49
   3  -7  -1   44.32    3.01
   4  -7  -1   15.59    1.14
   5  -7  -1    9.58    1.86
   6  -7  -1   23.14    2.01
   7  -7  -1    5.87    0.97
   8  -7  -1  139.53    4.75
   9  -7  -1   20.76    1.52
  10  -7  -1    9.02    1.59
  11  -7  -1   14.32    1.95
  12  -7  -1   -2.31    1.62
  13  -7  -1   57.84    5.75
  14  -7  -1   69.92    6.71
  15  -7  -1   47.47    3.83
  16  -7  -1   13.07    2.36
  17  -7  -1    3.47    1.83
  18  -7  -1    8.40    5.72
 -17  -8  -1   -0.81    4.14
 -16  -8  -1   63.98    5.38
 -15  -8  -1   81.07    3.46
 -14  -8  -1    3.31    1.31
 -13  -8  -1   68.31    6.13
 -12  -8  -1  140.24    5.69
 -11  -8  -1   -0.34    2.42
 -10  -8  -1   -0.10    2.45
  -9  -8  -1    1.75    1.25
  -8  -8  -1    9.29    1.25
  -7  -8  -1   14.25    1.48
  -6  -8  -1  269.15    8.73
  -5  -8  -1   73.92    3.05
  -4  -8  -1    0.11    0.67
  -3  -8  -1   27.83    3.74
  -2  -8  -1  536.90   34.73
  -1  -8  -1    3.15    0.92
   0  -8  -1   16.34    1.61
   1  -8  -1    2.83    0.78
   2  -8  -1   21.84    1.74
   3  -8  -1    0.30    0.66
   4  -8  -1   40.37    2.92
   5  -8  -1    3.79    0.97
   6  -8  -1   -0.42    1.56
   7  -8  -1  374.93   11.60
   8  -8  -1   81.39    3.21
   9  -8  -1    2.84    0.85
  10  -8  -1   19.63    2.85
  11  -8  -1   14.35    2.16
  12  -8  -1   41.05    3.20
  13  -8  -1   67.15    4.27
  14  -8  -1   14.67    4.81
  15  -8  -1   20.10    2.78
  17  -8  -1    1.49    1.70
  18  -8  -1    1.08    2.20
 -17  -9  -1    3.54    2.23
 -16  -9  -1   86.82    7.89
 -15  -9  -1   17.73    3.02
 -14  -9  -1   84.95    5.63
 -13  -9  -1   15.16    2.00
 -12  -9  -1   14.00    1.90
 -11  -9  -1   30.93    2.52
 -10  -9  -1    0.57    1.03
  -9  -9  -1   13.21    1.90
  -8  -9  -1   19.04    2.33
  -7  -9  -1    1.01    1.35
  -6  -9  -1    0.53    0.94
  -5  -9  -1   -0.04    1.29
  -4  -9  -1   57.94    3.19
  -3  -9  -1   14.11    1.91
  -2  -9  -1   56.14    9.66
  -1  -9  -1  112.10    4.92
   0  -9  -1   81.75    3.89
   1  -9  -1   31.66    2.46
   2  -9  -1    2.90    1.79
   3  -9  -1   24.03    1.73
   4  -9  -1   67.35    2.60
   5  -9  -1  358.23   10.41
   6  -9  -1    0.06    0.66
   7  -9  -1   23.59    2.38
   8  -9  -1   18.81    1.63
   9  -9  -1  108.35    5.65
  10  -9  -1    7.85    1.33
  11  -9  -1    3.03    3.35
  12  -9  -1    1.78    2.31
  13  -9  -1   16.40    2.49
  14  -9  -1   10.51    2.18
  15  -9  -1  161.98    8.39
  16  -9  -1    9.08    3.39
  17  -9  -1   37.00    4.13
 -16 -10  -1    3.61    2.14
 -15 -10  -1   70.10    5.47
 -14 -10  -1    4.97    1.53
 -13 -10  -1   26.46    2.56
 -12 -10  -1    2.86    1.98
 -11 -10  -1   12.95    1.97
 -10 -10  -1   22.32    3.70
  -9 -10  -1   20.21    2.45
  -8 -10  -1   -0.40    1.56
  -7 -10  -1   67.14    5.48
  -6 -10  -1    2.36    1.48
  -5 -10  -1   26.65    2.01
  -4 -10  -1   24.60    3.52
  -3 -10  -1    3.46    1.34
  -2 -10  -1   17.40    2.04
  -1 -10  -1   38.19    2.61
   0 -10  -1    2.85    2.46
   1 -10  -1    6.07    1.01
   2 -10  -1    0.10    0.78
   3 -10  -1   11.11    1.55
   4 -10  -1   50.66    2.23
   5 -10  -1    1.62    0.73
   6 -10  -1    0.80    0.95
   7 -10  -1    4.45    1.06
   8 -10  -1   43.93    2.62
   9 -10  -1   38.04    2.33
  10 -10  -1    0.93    0.92
  11 -10  -1    5.24    1.94
  12 -10  -1   41.70    5.32
  13 -10  -1   17.36    3.63
  14 -10  -1   -1.10    1.97
  15 -10  -1   22.26    6.76
  16 -10  -1    2.94    1.96
 -15 -11  -1   11.29    1.96
 -14 -11  -1   15.49    4.69
 -13 -11  -1   13.38    2.09
 -12 -11  -1   72.46    5.53
 -11 -11  -1    4.81    1.56
 -10 -11  -1    0.96    1.28
  -9 -11  -1   25.12    4.05
  -8 -11  -1   61.68    3.22
  -7 -11  -1    1.91    1.36
  -6 -11  -1  221.80    7.82
  -5 -11  -1    4.23    1.48
  -4 -11  -1  118.11    5.50
  -3 -11  -1   68.95    3.73
  -2 -11  -1   71.84    3.84
  -1 -11  -1   33.27    2.68
   0 -11  -1    0.40    0.94
   1 -11  -1    4.21    3.23
   2 -11  -1   32.51    2.76
   3 -11  -1   12.48    1.35
   4 -11  -1   64.94    4.26
   5 -11  -1   62.74    6.79
   6 -11  -1   24.35    1.78
   7 -11  -1    4.52    1.09
   8 -11  -1   51.28    2.84
   9 -11  -1   82.12    4.95
  10 -11  -1    5.75    1.88
  11 -11  -1   -0.26    1.54
  12 -11  -1   36.17    3.87
  13 -11  -1   -0.53    3.95
  14 -11  -1    2.73    1.71
  15 -11  -1    3.16    8.52
  16 -11  -1    5.63    3.33
 -14 -12  -1    0.84    1.49
 -13 -12  -1   25.67    2.76
 -12 -12  -1   10.45    2.32
 -11 -12  -1  105.10    5.21
 -10 -12  -1   16.61    2.05
  -9 -12  -1    5.10    2.02
  -8 -12  -1    8.36    2.88
  -7 -12  -1   99.56    5.20
  -6 -12  -1    0.62    1.43
  -5 -12  -1   33.33    6.74
  -4 -12  -1   15.36    2.22
  -3 -12  -1    4.09    1.63
  -2 -12  -1   31.91    3.18
  -1 -12  -1    5.13    1.40
   0 -12  -1   15.29    2.19
   1 -12  -1   -0.15    1.43
   2 -12  -1   25.69    3.02
   3 -12  -1   37.38    2.19
   4 -12  -1   30.35    2.04
   5 -12  -1    2.41    1.03
   6 -12  -1   13.02    1.47
   7 -12  -1    8.93    1.52
   8 -12  -1    0.20    1.85
   9 -12  -1   20.82    2.08
  10 -12  -1    7.43    1.54
  11 -12  -1    1.57    1.23
  12 -12  -1    2.84    1.56
  13 -12  -1    6.15    3.43
  14 -12  -1    9.92    2.51
  15 -12  -1    2.98    3.18
 -13 -13  -1    6.06    1.79
 -12 -13  -1    1.89    2.04
 -11 -13  -1    1.30    4.31
 -10 -13  -1    6.09    1.81
  -9 -13  -1   19.50    3.45
  -8 -13  -1   11.91    2.39
  -7 -13  -1    6.12    1.90
  -6 -13  -1   38.80    3.66
  -5 -13  -1    0.42    2.98
  -4 -13  -1   -0.35    1.80
  -3 -13  -1   26.95    3.79
  -2 -13  -1   11.31    5.13
  -1 -13  -1   23.69    3.72
   0 -13  -1    0.88    1.22
   1 -13  -1   50.93    4.44
   2 -13  -1    3.47    1.19
   3 -13  -1    3.54    1.74
   4 -13  -1   13.79    1.46
   5 -13  -1    3.48    1.14
   6 -13  -1   -0.35    2.41
   7 -13  -1    5.38    1.43
   8 -13  -1    1.15    1.21
   9 -13  -1   21.49    2.32
  10 -13  -1    6.20    2.26
  11 -13  -1   18.67    3.28
  12 -13  -1   -2.00    2.42
  13 -13  -1   40.12    4.67
 -12 -14  -1   37.21    3.52
 -11 -14  -1   14.76    2.61
 -10 -14  -1    2.78    3.09
  -9 -14  -1   -1.57    2.41
  -8 -14  -1    2.06    1.53
  -7 -14  -1    4.17    2.95
  -6 -14  -1   67.80    4.46
  -5 -14  -1    0.51    1.43
  -4 -14  -1    6.70    3.53
  -3 -14  -1   19.45    3.18
  -2 -14  -1   -0.08    1.97
  -1 -14  -1   14.77    4.96
   0 -14  -1    1.00    1.26
   1 -14  -1   -1.41    1.73
   2 -14  -1   53.04    3.35
   3 -14  -1    2.50    1.27
   4 -14  -1   -0.49    2.38
   5 -14  -1   -0.38    1.70
   6 -14  -1   21.71    1.94
   7 -14  -1   13.95    2.78
   8 -14  -1    1.55    1.33
   9 -14  -1    3.00    1.47
  10 -14  -1    8.23    1.80
  11 -14  -1   32.27    8.48
  12 -14  -1    2.80    1.57
 -10 -15  -1    0.35    5.19
  -9 -15  -1   26.22    3.62
  -8 -15  -1    0.78    2.47
  -7 -15  -1   40.82    4.28
  -6 -15  -1   24.12    3.39
  -5 -15  -1   94.90   15.43
  -4 -15  -1   11.33    3.39
  -3 -15  -1   10.09    2.33
  -2 -15  -1   45.03    4.33
  -1 -15  -1   29.61    2.88
   0 -15  -1   17.23    2.22
   1 -15  -1    0.02    1.69
   2 -15  -1   36.54    6.41
   3 -15  -1    1.02    1.45
   4 -15  -1   54.98    5.58
   5 -15  -1    4.94    1.37
   6 -15  -1   10.00    2.99
   7 -15  -1    1.36    2.57
   8 -15  -1   17.51    3.39
   9 -15  -1   -1.44    2.82
  10 -15  -1   33.75    3.12
  11 -15  -1    2.91    3.35
  -8 -16  -1   24.57    3.64
  -7 -16  -1    3.23    2.24
  -6 -16  -1    8.44    2.63
  -5 -16  -1   13.55    3.69
  -4 -16  -1   16.37    2.37
  -3 -16  -1   18.69    2.58
  -2 -16  -1    3.33    1.64
  -1 -16  -1    3.08    2.14
   0 -16  -1    7.32    3.15
   1 -16  -1    3.46    1.48
   2 -16  -1   -3.36    3.73
   3 -16  -1   62.69    4.43
   4 -16  -1   -1.00    4.89
   5 -16  -1    0.29    1.84
   6 -16  -1    0.21    2.47
   7 -16  -1    8.60    1.92
   8 -16  -1    3.86    1.65
  -5 -17  -1   15.73    2.49
  -4 -17  -1   12.97    2.27
  -3 -17  -1    4.28    3.27
  -2 -17  -1   20.52    2.81
  -1 -17  -1    2.10    1.61
   0 -17  -1   -1.32    2.69
   1 -17  -1    3.04    1.62
   2 -17  -1   -0.12    2.50
   3 -17  -1    0.67    1.50
   4 -17  -1   38.84    3.66
   5 -17  -1    0.17    2.94
   6 -17  -1    4.10    2.72
  -5  17   0   22.62    2.91
  -4  17   0    9.88    4.95
  -3  17   0   14.96    2.25
  -2  17   0   26.80    5.49
  -1  17   0    2.07    2.13
   0  17   0    3.24    1.51
   1  17   0    4.43    1.36
   2  17   0   25.23    3.63
   3  17   0   12.02    7.08
   4  17   0   10.19    2.80
   5  17   0   22.83    4.42
  -8  16   0   13.63    2.86
  -7  16   0   11.57    2.48
  -6  16   0    1.83    1.34
  -5  16   0   12.44    2.70
  -4  16   0    2.24    2.51
  -3  16   0   -0.48    2.29
  -2  16   0    3.90    1.73
  -1  16   0    2.74    1.29
   0  16   0    1.93    1.56
   1  16   0    1.27    2.85
   2  16   0    0.62    2.38
   3  16   0    0.58    1.69
   4  16   0    1.55    4.40
   5  16   0    9.11    2.53
   6  16   0    0.78    1.68
   7  16   0   11.21    2.74
   8  16   0    9.59    3.09
 -10  15   0    8.03    2.28
  -9  15   0    0.49    1.86
  -8  15   0    2.83    2.78
  -7  15   0   -3.06    1.93
  -6  15   0    3.90    1.73
  -5  15   0   33.22    2.89
  -4  15   0   26.86    2.75
  -3  15   0    1.71    1.26
  -2  15   0    5.73    2.23
  -1  15   0    2.73    1.24
   0  15   0    2.33    1.12
   1  15   0    1.29    1.15
   2  15   0    3.58    1.19
   3  15   0   -1.69    1.86
   4  15   0   26.48    3.50
   5  15   0   29.07    3.50
   6  15   0    5.07    2.25
   7  15   0   -1.93    2.02
   8  15   0    3.99    3.22
   9  15   0    3.32    2.58
  10  15   0    9.50    3.58
 -12  14   0    2.12    1.84
 -11  14   0   12.56    2.87
 -10  14   0    5.60    4.12
  -9  14   0   35.40    3.82
  -8  14   0   -0.70    2.00
  -7  14   0   35.92    5.09
  -6  14   0   11.78    2.25
  -5  14   0   10.71    3.35
  -4  14   0    5.96    1.48
  -3  14   0    2.03    2.52
  -2  14   0    5.51    1.25
  -1  14   0   33.40    3.21
   0  14   0    7.87    2.36
   1  14   0   35.98    3.68
   2  14   0    2.93    1.20
   3  14   0    2.99    1.65
   4  14   0   10.10    2.10
   5  14   0   12.18    2.50
   6  14   0    9.74    3.18
   7  14   0   35.89    3.78
   8  14   0   -1.52    2.26
   9  14   0   41.65    5.64
  10  14   0   10.11    3.54
  11  14   0    8.93    3.40
  12  14   0    1.54    2.65
 -13  13   0    3.24    2.21
 -12  13   0    0.23    1.77
 -11  13   0    4.46    3.50
 -10  13   0   84.86    5.42
  -9  13   0    4.29    1.86
  -8  13   0   18.08    2.66
  -7  13   0   33.58    3.25
  -6  13   0   27.49    3.95
  -5  13   0    2.06    3.30
  -4  13   0   22.16    2.98
  -3  13   0    5.28    3.42
  -2  13   0    1.89    0.98
  -1  13   0   22.10    3.34
   0  13   0    8.74    1.60
   1  13   0   22.52    2.94
   2  13   0    1.26    1.30
   3  13   0    5.06    2.12
   4  13   0   22.35    2.81
   5  13   0    1.85    1.63
   6  13   0   31.21    3.33
   7  13   0   31.48    3.36
   8  13   0   16.58    4.20
   9  13   0    1.21    1.86
  10  13   0   83.66    7.38
  11  13   0    4.84    2.80
  12  13   0    0.31    2.66
  13  13   0   -0.82    2.22
 -14  12   0   -0.90    3.98
 -13  12   0   15.14    2.99
 -12  12   0    6.13    2.17
 -11  12   0    4.10    1.61
 -10  12   0    6.04    3.04
  -9  12   0    6.49    1.87
  -8  12   0   -0.10    2.27
  -7  12   0   -2.03    3.04
  -6  12   0   15.73    2.26
  -5  12   0   38.28    2.99
  -4  12   0   44.09    3.19
  -3  12   0   14.84    2.28
  -2  12   0   14.88    1.59
  -1  12   0    6.66    1.47
   0  12   0   61.20    3.55
   1  12   0    4.59    1.14
   2  12   0   10.28    1.44
   3  12   0   13.37    2.99
   4  12   0   47.48    3.63
   5  12   0   40.41    3.58
   6  12   0   16.54    2.44
   7  12   0    0.75    1.32
   8  12   0    0.50    3.02
   9  12   0   10.15    2.38
  10  12   0    6.40    2.83
  11  12   0    3.47    2.50
  12  12   0    3.53    2.55
  13  12   0   15.13    3.88
  14  12   0   -2.73    1.82
 -15  11   0    6.31    3.02
 -14  11   0   72.41   10.66
 -13  11   0    5.97    1.88
 -12  11   0   18.99    2.81
 -11  11   0  108.12    6.46
 -10  11   0   10.12    1.87
  -9  11   0   10.39    2.96
  -8  11   0    2.47    2.09
  -7  11   0   19.51    2.40
  -6  11   0   29.52    2.65
  -5  11   0   37.34    3.23
  -4  11   0    0.52    1.39
  -3  11   0   50.71    4.47
  -2  11   0   18.90    2.34
  -1  11   0  125.50    5.26
   0  11   0    6.07    0.99
   1  11   0  118.87    4.41
   2  11   0   15.12    1.43
   3  11   0   49.93    4.21
   4  11   0   -0.22    1.79
   5  11   0   35.45    3.16
   6  11   0   28.19    2.83
   7  11   0   25.61    7.08
   8  11   0   -1.39    2.04
   9  11   0    8.96    2.02
  10  11   0   10.14    3.10
  11  11   0  100.42    7.68
  12  11   0   14.44    3.61
  13  11   0    1.78    2.67
  14  11   0   68.40    6.90
  15  11   0    5.32    3.03
 -16  10   0    7.12    2.84
 -15  10   0   11.89    4.23
 -14  10   0    0.51    1.29
 -13  10   0    0.59    3.16
 -12  10   0    7.12    2.30
 -11  10   0    2.08    1.46
 -10  10   0    5.95    1.55
  -9  10   0   -0.16    1.61
  -8  10   0    3.70    4.13
  -7  10   0    2.63    1.38
  -6  10   0   38.52    5.61
  -5  10   0    4.06    3.69
  -4  10   0    6.13    1.38
  -3  10   0   -0.68    1.32
  -2  10   0   25.54    5.88
  -1  10   0   21.37    1.57
   0  10   0   20.69    1.67
   1  10   0   18.60    1.53
   2  10   0   26.47    2.05
   3  10   0   -0.42    1.16
   4  10   0    6.12    2.88
   5  10   0    3.79    1.46
   6  10   0   40.64    5.21
   7  10   0    3.66    1.38
   8  10   0    2.33    1.28
   9  10   0   -1.00    1.70
  10  10   0   11.91    2.78
  11  10   0    7.76    4.86
  12  10   0    1.66    2.20
  13  10   0   -0.19    2.07
  14  10   0    2.77    2.40
  15  10   0   12.17    3.73
  16  10   0    3.60    3.15
 -17   9   0    3.45    3.19
 -16   9   0   18.27    3.37
 -15   9   0  288.54   12.22
 -14   9   0   84.84    4.54
 -13   9   0    1.11    1.53
 -12   9   0    0.52    1.52
 -11   9   0    6.89    1.66
 -10   9   0   66.46    3.95
  -9   9   0   27.97    2.81
  -8   9   0   -0.34    1.37
  -7   9   0    2.56    2.53
  -6   9   0   15.15    1.76
  -5   9   0   19.45    1.89
  -4   9   0   57.24    9.64
  -3   9   0   14.88    1.56
  -2   9   0    8.81    2.57
  -1   9   0    2.31    0.76
   0   9   0   -0.45    1.15
   1   9   0    2.90    0.75
   2   9   0    7.49    1.03
   3   9   0   16.46    2.25
   4   9   0   66.32    3.54
   5   9   0   15.22    4.60
   6   9   0   11.38    1.80
   7   9   0   -2.01    1.65
   8   9   0   -1.13    1.65
   9   9   0   22.75    3.55
  10   9   0   66.58    5.38
  11   9   0    5.20    2.58
  12   9   0    2.94    2.37
  13   9   0    0.78    1.93
  14   9   0   73.07    6.80
  15   9   0  270.74   15.91
  16   9   0   26.73    5.10
 -18   8   0    1.21    1.57
 -17   8   0   44.83    7.71
 -16   8   0   12.11    2.77
 -15   8   0  127.29    5.94
 -14   8   0   78.12    4.08
 -13   8   0   46.06    5.40
 -12   8   0   95.37    5.03
 -11   8   0   68.26    7.56
 -10   8   0   -1.81    2.55
  -9   8   0   29.42    6.27
  -8   8   0    1.13    0.97
  -7   8   0    3.55    1.10
  -6   8   0   -0.10    1.13
  -5   8   0  334.33   15.58
  -4   8   0    2.61    0.89
  -3   8   0  283.50   10.02
  -2   8   0   62.42    2.89
  -1   8   0  349.79   20.29
   0   8   0   61.94    3.58
   1   8   0  348.28   10.70
   2   8   0   58.52    2.68
   3   8   0  280.58    9.60
   4   8   0    2.74    2.20
   5   8   0  335.35   11.93
   6   8   0   -0.09    3.94
   7   8   0    4.84    2.27
   8   8   0    1.52    1.67
   9   8   0   26.51    3.74
  10   8   0    0.80    1.96
  11   8   0   64.03    5.41
  12   8   0   99.50    7.24
  13   8   0   45.54    5.43
  14   8   0   76.70    6.71
  15   8   0  116.53    8.91
  16   8   0    7.68    3.41
 -18   7   0   15.71    2.74
 -17   7   0   13.12    4.41
 -16   7   0   48.79    4.71
 -15   7   0    6.98    2.06
 -14   7   0    0.49    1.27
 -13   7   0   17.04    2.48
 -12   7   0   43.46    4.55
 -11   7   0    8.74    1.61
 -10   7   0   -0.36    1.42
  -9   7   0    4.56    1.26
  -8   7   0   10.29    4.19
  -7   7   0   22.00    4.79
  -6   7   0   34.09    3.28
  -5   7   0   13.42    3.74
  -4   7   0  166.32    6.15
  -3   7   0   92.87    5.21
  -2   7   0   29.60    3.32
  -1   7   0  181.15    6.50
   0   7   0    0.13    0.59
   1   7   0  171.49    5.61
   2   7   0   29.10    1.61
   3   7   0   94.20    3.35
   4   7   0  153.71    6.16
   5   7   0   12.99    1.87
   6   7   0   35.10    2.41
   7   7   0   20.41    2.15
   8   7   0    7.60    2.13
   9   7   0    6.85    2.26
  10   7   0   -0.40    1.70
  11   7   0   15.01    3.01
  12   7   0   51.82    5.00
  13   7   0   22.00    3.94
  14   7   0    1.78    2.12
  15   7   0    4.25    2.78
 -18   6   0   -1.74    2.42
 -17   6   0   -2.37    4.24
 -16   6   0   29.49    3.47
 -15   6   0    3.47    1.47
 -14   6   0   44.80    4.90
 -13   6   0   -0.28    2.10
 -12   6   0   52.25    4.64
 -11   6   0   12.69    3.71
 -10   6   0    4.27    1.39
  -9   6   0   10.14    1.66
  -8   6   0    0.60    0.99
  -7   6   0    6.40    1.93
  -6   6   0   86.72    9.29
  -5   6   0  437.58   27.22
  -4   6   0    0.25    0.85
  -3   6   0   71.88    7.24
  -2   6   0  152.35   12.58
  -1   6   0   35.26    1.88
   0   6   0  569.45   17.50
   1   6   0   31.07    1.93
   2   6   0  151.91    4.98
   3   6   0   66.41    3.24
   4   6   0    1.03    1.16
   5   6   0  439.13   15.27
   6   6   0   96.13    4.31
   7   6   0    4.89    1.80
   8   6   0    0.79    1.47
   9   6   0   10.46    2.41
  10   6   0    6.83    2.26
  11   6   0   12.23    2.50
  12   6   0   60.95    5.08
  13   6   0   -0.96    2.32
  14   6   0   44.94    5.55
  15   6   0   -0.10    1.80
 -19   5   0    5.40    4.47
 -18   5   0   -0.50    2.05
 -17   5   0   13.52    2.85
 -16   5   0    0.75    4.43
 -15   5   0  155.80    7.61
 -14   5   0   74.30    6.18
 -13   5   0   48.30    3.49
 -12   5   0  142.76    6.47
 -11   5   0   46.18    4.89
 -10   5   0    0.66    1.55
  -9   5   0    2.54    1.21
  -8   5   0   88.18   13.24
  -7   5   0    0.63    0.92
  -6   5   0  348.81   16.29
  -5   5   0  544.83   18.61
  -4   5   0    7.75    3.39
  -3   5   0  117.35    6.04
  -2   5   0  188.10    6.77
  -1   5   0  305.11   10.51
   0   5   0    1.01    0.63
   1   5   0  292.03    9.22
   2   5   0  185.30    6.22
   3   5   0  117.97    4.77
   4   5   0    6.44    1.16
   5   5   0  549.47   18.86
   6   5   0  336.00   15.21
   7   5   0    0.53    1.36
   8   5   0   89.38    5.46
   9   5   0    7.08    1.85
  10   5   0    0.58    1.30
  11   5   0   48.56    4.45
  12   5   0  147.74    8.50
  13   5   0   55.50    6.52
  14   5   0   77.39    6.14
 -19   4   0   -0.52    2.95
 -18   4   0    1.26    2.96
 -17   4   0    8.14    3.39
 -16   4   0    3.48    1.97
 -15   4   0    6.88    2.32
 -14   4   0    2.38    0.92
 -13   4   0    4.46    2.04
 -12   4   0    2.43    0.94
 -11   4   0   -0.07    1.22
 -10   4   0   45.18    2.16
  -9   4   0   54.70    8.15
  -8   4   0  112.54    7.92
  -7   4   0    4.14    0.83
  -6   4   0  196.58    6.90
  -5   4   0   63.48    3.04
  -4   4   0   64.14    2.87
  -3   4   0   36.66    3.09
  -2   4   0  479.87   17.00
  -1   4   0 3924.11  168.98
   0   4   0 3904.04  159.89
   1   4   0 4151.96  168.31
   2   4   0  488.69   15.23
   3   4   0   32.73    2.02
   4   4   0   63.95    5.22
   5   4   0   68.41    3.21
   6   4   0  196.35    6.94
   7   4   0    3.53    1.20
   8   4   0  112.95    7.08
   9   4   0   46.48    2.69
  10   4   0   46.49    2.55
  11   4   0    0.30    1.94
  12   4   0    2.46    1.29
  13   4   0    2.69    1.15
  14   4   0    3.02    1.42
  15   4   0    5.06    1.68
 -19   3   0   22.14    3.54
 -18   3   0   15.30    4.02
 -17   3   0    2.55    1.07
 -16   3   0   24.80    5.08
 -15   3   0  164.73    6.08
 -14   3   0    3.11    1.12
 -13   3   0    6.06    1.22
 -12   3   0   17.19    1.93
 -11   3   0    3.51    0.95
 -10   3   0   10.13    1.09
  -9   3   0   69.09    2.78
  -8   3   0    2.95    1.03
  -7   3   0  208.37    9.32
  -6   3   0  105.43    5.12
  -5   3   0  108.82    3.61
  -4   3   0   21.76    1.05
  -3   3   0    7.00    0.75
  -2   3   0 1448.81   70.38
  -1   3   0  428.64   20.35
   0   3   0    0.30    0.44
   1   3   0  431.04   13.66
   3   3   0    6.64    1.51
   4   3   0   22.71    1.21
   5   3   0  109.53    4.44
   6   3   0  104.12    5.69
   7   3   0  210.13    7.48
   8   3   0    1.34    1.56
   9   3   0   69.09    5.43
  10   3   0   10.84    1.42
  11   3   0    3.78    1.04
  12   3   0   16.17    2.17
  13   3   0    7.89    1.79
  14   3   0    3.31    1.51
  15   3   0  150.05    8.28
  16   3   0   22.27    3.13
  17   3   0    0.61    1.57
  18   3   0   16.10    2.77
 -20   2   0   20.67    4.93
 -19   2   0    1.00    1.40
 -18   2   0    2.15    1.61
 -17   2   0    1.54    1.24
 -16   2   0   23.24    2.18
 -15   2   0    5.53    1.57
 -14   2   0   16.42    3.04
 -13   2   0   16.60    1.81
 -12   2   0   -0.59    1.40
 -11   2   0    4.20    0.95
 -10   2   0    4.01    1.25
  -9   2   0   34.57    1.51
  -8   2   0  215.79    8.39
  -7   2   0  148.65    5.31
  -6   2   0   14.31    1.17
  -5   2   0   10.72    0.77
  -4   2   0    1.95    0.42
  -3   2   0 1050.19   61.94
  -2   2   0   36.59    1.64
  -1   2   0    2.43    0.46
   0   2   0  232.25   12.61
   1   2   0    2.58    0.53
   2   2   0   41.87    2.46
   3   2   0  912.73   50.99
   4   2   0    2.02    0.66
   5   2   0    8.45    1.42
   6   2   0   11.19    1.11
   7   2   0  142.46    7.56
   8   2   0  228.09    8.01
   9   2   0   34.31    2.87
  10   2   0    5.00    1.42
  11   2   0    4.79    1.42
  12   2   0   -1.18    1.09
  13   2   0   16.98    2.50
  14   2   0   20.40    2.79
  15   2   0    5.94    1.90
  16   2   0   31.54    3.71
  17   2   0    0.30    1.66
  18   2   0    3.34    1.88
  19   2   0    2.81    1.88
 -20   1   0    0.47    1.15
 -19   1   0    3.29    1.43
 -18   1   0   -0.34    2.12
 -17   1   0   -0.11    2.70
 -16   1   0   21.06    3.47
 -15   1   0   94.59    8.76
 -14   1   0  137.99    5.45
 -13   1   0   13.29    1.50
 -12   1   0    1.53    0.78
 -11   1   0   16.49    2.71
 -10   1   0   25.88    1.69
  -9   1   0   34.42    1.53
  -8   1   0  212.48    6.62
  -7   1   0  298.73    9.31
  -6   1   0   56.70    1.97
  -5   1   0    2.27    0.48
  -4   1   0    1.79    0.63
  -3   1   0  126.18    4.07
  -2   1   0  300.19   10.73
  -1   1   0   10.59    0.79
   2   1   0  287.20   13.89
   3   1   0  123.41    5.72
   4   1   0    0.99    0.68
   5   1   0    2.23    0.75
   6   1   0   55.60    2.56
   7   1   0  303.82   10.64
   8   1   0  234.74    9.79
   9   1   0   34.94    2.63
  10   1   0   26.27    2.50
  11   1   0   14.37    2.13
  12   1   0    2.37    1.42
  13   1   0   16.02    2.50
  14   1   0  139.97    7.62
  15   1   0   97.36    6.14
  17   1   0    1.50    1.70
  18   1   0    2.00    1.88
  19   1   0    3.80    2.37
  20   1   0    3.01    1.83
 -20   0   0    1.53    1.27
 -19   0   0    0.70    1.77
 -18   0   0   26.06    2.71
 -17   0   0    5.31    1.44
 -16   0   0    6.31    1.54
 -15   0   0   63.90    3.43
 -14   0   0   90.29    4.16
 -13   0   0    2.03    0.95
 -12   0   0   63.65    3.61
 -11   0   0   81.05    4.00
 -10   0   0    5.28    1.22
  -9   0   0  111.49    6.12
  -8   0   0  101.17    3.57
  -7   0   0  227.00    9.45
  -6   0   0  231.25    9.19
  -5   0   0    1.94    0.83
  -4   0   0   71.08    3.01
  -3   0   0 1084.05   55.72
  -2   0   0  164.17    6.90
   2   0   0  168.58    5.46
   3   0   0 1046.14   56.02
   4   0   0   68.71    2.69
   5   0   0    2.52    0.51
   6   0   0  238.31    8.14
   7   0   0  218.50    7.62
   8   0   0   98.92    5.21
   9   0   0  108.38    5.70
  10   0   0    4.47    1.38
  11   0   0   80.36    4.72
  12   0   0   63.83    4.38
  13   0   0    2.23    1.60
  14   0   0   87.81    5.73
  15   0   0   66.17    5.04
  16   0   0    5.33    2.01
  17   0   0    8.71    2.58
  18   0   0   18.60    3.56
  19   0   0    4.36    2.42
  20   0   0    2.45    1.97
 -20  -1   0    1.03    1.93
 -19  -1   0    0.26    1.70
 -18  -1   0    1.17    1.63
 -17  -1   0   -0.49    2.26
 -16  -1   0   22.07    2.80
 -15  -1   0  102.44    5.02
 -14  -1   0  141.32    6.35
 -13  -1   0   12.81    4.14
 -12  -1   0    2.31    1.34
 -11  -1   0   17.78    1.70
 -10  -1   0   27.48    1.93
  -9  -1   0   34.65    1.70
  -8  -1   0  216.96    6.84
  -7  -1   0  302.55    9.37
  -6  -1   0   58.05    2.68
  -5  -1   0    2.05    0.63
  -4  -1   0    1.63    1.27
  -3  -1   0  123.81    4.66
  -2  -1   0  299.12   14.01
   2  -1   0  292.28   10.77
   3  -1   0  128.73    7.74
   4  -1   0    0.62    0.46
   5  -1   0    1.78    0.95
   6  -1   0   53.05    2.74
   7  -1   0  301.02   10.35
   8  -1   0  216.94   14.88
   9  -1   0   33.40    4.82
  10  -1   0   26.10    1.77
  11  -1   0   17.64    1.49
  12  -1   0    2.74    1.61
  13  -1   0    9.95    2.23
  14  -1   0  136.89    7.74
  15  -1   0   92.75    6.39
  16  -1   0   18.13    3.31
  17  -1   0   -0.26    1.93
  18  -1   0    3.46    2.40
  19  -1   0    2.48    2.24
  20  -1   0    1.98    2.51
 -20  -2   0   21.75    2.42
 -19  -2   0   -0.66    2.54
 -18  -2   0    1.15    1.84
 -17  -2   0    2.00    2.70
 -16  -2   0   29.04    3.52
 -15  -2   0    6.35    1.60
 -14  -2   0   21.77    3.29
 -13  -2   0   17.02    2.21
 -12  -2   0    1.68    1.52
 -11  -2   0    2.12    0.74
 -10  -2   0    4.21    0.83
  -9  -2   0   32.02    1.87
  -8  -2   0  213.10    7.99
  -7  -2   0  150.91    7.80
  -6  -2   0   10.81    1.94
  -5  -2   0    8.14    1.94
  -4  -2   0    2.09    0.63
  -3  -2   0  937.40   50.87
  -2  -2   0   40.10    2.50
  -1  -2   0    2.31    0.35
   0  -2   0  228.10    8.37
   1  -2   0    2.16    0.75
   2  -2   0   39.24    1.49
   3  -2   0  911.11   55.58
   4  -2   0    2.03    0.45
   5  -2   0    9.62    1.02
   6  -2   0   12.97    1.19
   7  -2   0  144.77    5.41
   8  -2   0  221.29    7.72
   9  -2   0   35.70    2.01
  10  -2   0    4.25    0.97
  11  -2   0    4.33    1.02
  12  -2   0   -0.60    1.14
  13  -2   0   17.64    1.93
  14  -2   0   19.90    2.17
  15  -2   0    8.85    2.48
  16  -2   0   34.62    4.45
  17  -2   0    0.74    1.90
  18  -2   0    3.71    2.26
  19  -2   0    1.11    1.85
  20  -2   0   16.54    4.28
 -19  -3   0   18.03    2.44
 -18  -3   0   11.75    2.49
 -17  -3   0    1.55    2.12
 -16  -3   0   21.71    2.33
 -15  -3   0  159.73    6.27
 -14  -3   0    4.37    1.37
 -13  -3   0    6.87    2.41
 -12  -3   0   16.48    1.32
 -11  -3   0    2.60    0.75
 -10  -3   0   11.28    1.65
  -9  -3   0   69.41    3.77
  -8  -3   0    1.11    0.88
  -7  -3   0  208.52    6.76
  -6  -3   0  105.90    3.72
  -5  -3   0  111.10    3.80
  -4  -3   0   23.08    1.15
  -3  -3   0    5.89    1.02
  -2  -3   0 1419.56   67.48
  -1  -3   0  415.87   15.00
   0  -3   0    0.02    0.54
   1  -3   0  416.07   13.55
   2  -3   0 1346.94   71.54
   3  -3   0    6.76    0.71
   4  -3   0   21.75    1.13
   5  -3   0  110.79    3.65
   6  -3   0  106.72    5.67
   7  -3   0  214.22    8.71
   8  -3   0    3.90    1.59
   9  -3   0   68.19    3.13
  10  -3   0    9.16    1.53
  11  -3   0    5.99    3.50
  12  -3   0   14.37    1.64
  13  -3   0    4.74    1.23
  14  -3   0    5.79    2.59
  15  -3   0  161.23    6.57
  16  -3   0   22.62    3.62
  17  -3   0    2.97    2.25
  18  -3   0   12.24    3.24
  19  -3   0   14.05    3.85
 -19  -4   0    1.29    1.71
 -18  -4   0    2.11    4.19
 -17  -4   0   10.51    1.99
 -16  -4   0    2.38    2.46
 -15  -4   0    6.04    1.53
 -14  -4   0    2.26    1.16
 -13  -4   0    2.54    0.95
 -12  -4   0    1.88    1.41
 -11  -4   0    0.48    0.65
 -10  -4   0   48.13    2.58
  -9  -4   0   50.24    2.33
  -8  -4   0  115.03    4.09
  -7  -4   0    4.26    0.86
  -6  -4   0  202.80    6.96
  -5  -4   0   68.60    2.53
  -4  -4   0   57.09    4.37
  -3  -4   0   35.09    2.47
  -2  -4   0  483.67   15.14
  -1  -4   0 4127.43  168.55
   0  -4   0 3934.06  160.53
   1  -4   0 4414.23  171.76
   2  -4   0  478.94   14.19
   3  -4   0   37.74    1.47
   4  -4   0   64.16    2.33
   5  -4   0   62.71    2.96
   6  -4   0  197.13    6.25
   7  -4   0    4.98    0.75
   8  -4   0  118.83    4.66
   9  -4   0   57.29    7.73
  10  -4   0   47.40    2.65
  11  -4   0    0.78    1.85
  12  -4   0    0.69    0.99
  13  -4   0    2.67    1.24
  14  -4   0    2.49    1.32
  15  -4   0    5.62    1.34
  16  -4   0    3.22    1.20
  17  -4   0    8.55    2.43
  18  -4   0   -0.95    2.30
  19  -4   0    3.84    2.67
 -19  -5   0   11.49    2.43
 -18  -5   0    0.93    2.28
 -17  -5   0   14.27    2.14
 -16  -5   0    1.80    1.42
 -15  -5   0  170.81    9.39
 -14  -5   0   75.13    2.74
 -13  -5   0   50.26    2.10
 -12  -5   0  142.55    4.37
 -11  -5   0   45.17    2.81
 -10  -5   0   -0.39    1.30
  -9  -5   0    2.58    0.82
  -8  -5   0   89.32    4.33
  -7  -5   0   -0.03    1.39
  -6  -5   0  334.35   18.87
  -5  -5   0  531.89   18.60
  -4  -5   0    4.95    1.08
  -3  -5   0  115.08    4.99
  -2  -5   0  184.51    5.89
  -1  -5   0  296.93   13.21
   0  -5   0    0.16    0.49
   1  -5   0  291.85   14.13
   2  -5   0  182.42    5.60
   3  -5   0  119.22    3.83
   4  -5   0   10.04    1.07
   5  -5   0  547.70   16.63
   6  -5   0  345.11   10.59
   7  -5   0    1.48    0.59
   8  -5   0   89.78    4.08
   9  -5   0    2.71    2.47
  10  -5   0   -0.37    2.67
  11  -5   0   43.07    4.59
  12  -5   0  139.66    5.88
  13  -5   0   45.13    3.07
  14  -5   0   76.26    4.15
  15  -5   0  158.73    6.97
  16  -5   0    1.20    2.12
  17  -5   0   14.87    4.59
  18  -5   0    0.86    1.23
  19  -5   0   14.84    3.97
 -18  -6   0    1.83    1.44
 -17  -6   0    1.15    1.20
 -16  -6   0   31.01    2.98
 -15  -6   0    1.65    0.77
 -14  -6   0   44.89    2.39
 -13  -6   0    0.41    0.86
 -12  -6   0   51.26    2.65
 -11  -6   0   10.23    1.12
 -10  -6   0    2.40    0.86
  -9  -6   0   10.56    2.07
  -8  -6   0    1.22    1.75
  -7  -6   0    7.04    1.25
  -6  -6   0  100.63    4.32
  -5  -6   0  433.90   15.12
  -4  -6   0    0.78    0.98
  -3  -6   0   67.73    3.23
  -2  -6   0  147.30    4.90
  -1  -6   0   32.55    1.54
   0  -6   0  569.27   17.53
   1  -6   0   31.70    1.59
   2  -6   0  153.38    5.47
   3  -6   0   67.89    3.02
   4  -6   0   -0.29    1.21
   5  -6   0  438.60   13.41
   6  -6   0   93.94    3.37
   7  -6   0    6.64    0.93
   8  -6   0    1.45    0.63
   9  -6   0    9.04    1.04
  10  -6   0    3.07    2.56
  11  -6   0    9.55    2.20
  12  -6   0   49.61    6.68
  13  -6   0    0.17    1.48
  14  -6   0   42.87    3.44
  15  -6   0    3.51    1.47
  16  -6   0   34.42    3.22
  17  -6   0   -0.03    2.14
  18  -6   0   -1.52    1.89
 -18  -7   0   19.78    3.63
 -17  -7   0   11.04    2.64
 -16  -7   0   54.22    5.09
 -15  -7   0    4.38    1.66
 -14  -7   0    0.62    0.90
 -13  -7   0   20.52    2.04
 -12  -7   0   49.97    2.94
 -11  -7   0    9.04    2.57
 -10  -7   0    0.45    0.88
  -9  -7   0    4.01    1.00
  -8  -7   0    8.23    1.27
  -7  -7   0   18.55    2.03
  -6  -7   0   33.86    2.31
  -5  -7   0   12.60    1.59
  -4  -7   0  155.39    8.10
  -3  -7   0   88.75    4.17
  -2  -7   0   30.26    3.91
  -1  -7   0  176.31   10.55
   0  -7   0   -0.27    1.17
   1  -7   0  172.84    5.74
   2  -7   0   29.84    1.67
   3  -7   0   93.99    3.15
   4  -7   0  162.58    6.02
   5  -7   0   12.67    1.37
   6  -7   0   35.52    2.24
   7  -7   0   22.39    1.55
   8  -7   0    8.74    1.08
   9  -7   0    5.71    0.89
  10  -7   0   -0.23    1.73
  11  -7   0    9.74    2.20
  12  -7   0   46.40    5.37
  13  -7   0   15.59    2.24
  14  -7   0   -0.47    1.52
  15  -7   0    1.99    1.61
  16  -7   0   50.44    7.34
  17  -7   0   11.83    2.24
  18  -7   0   20.82    3.22
 -18  -8   0    1.79    2.09
 -17  -8   0   43.40    6.58
 -16  -8   0    9.35    1.77
 -15  -8   0  120.64    6.51
 -14  -8   0   72.34    3.69
 -13  -8   0   44.52    6.03
 -12  -8   0  101.69    4.33
 -11  -8   0   65.67    4.84
 -10  -8   0    3.01    1.06
  -9  -8   0   34.40    2.63
  -8  -8   0    0.06    0.89
  -7  -8   0    4.77    1.99
  -6  -8   0    0.18    0.74
  -5  -8   0  326.33   10.39
  -4  -8   0    1.53    0.72
  -3  -8   0  280.47   10.19
  -2  -8   0   58.54    2.87
  -1  -8   0  335.20   19.47
   0  -8   0   62.89    5.33
   1  -8   0  350.44   16.57
   2  -8   0   58.10    2.26
   3  -8   0  288.12   10.75
   4  -8   0    1.95    0.69
   5  -8   0  334.50   12.57
   6  -8   0    1.36    0.93
   7  -8   0    4.12    0.91
   8  -8   0    0.98    0.77
   9  -8   0   30.09    2.53
  10  -8   0    2.10    1.49
  11  -8   0   69.98    5.12
  12  -8   0  101.88    5.14
  13  -8   0   35.71    4.82
  14  -8   0   76.31    7.02
  15  -8   0  115.17    6.23
  16  -8   0   10.59    2.86
  17  -8   0   41.94    4.05
  18  -8   0   -0.20    1.96
 -17  -9   0    2.98    1.79
 -16  -9   0   23.73    2.06
 -15  -9   0  268.34    9.64
 -14  -9   0   76.91    4.42
 -13  -9   0    0.92    1.05
 -12  -9   0    0.66    1.04
 -11  -9   0    7.85    1.35
 -10  -9   0   62.33    3.15
  -9  -9   0   25.93    2.97
  -8  -9   0   -0.34    1.55
  -7  -9   0   -0.01    1.74
  -6  -9   0   16.18    1.55
  -5  -9   0   20.32    1.65
  -4  -9   0   63.05    4.84
  -3  -9   0   15.97    1.75
  -2  -9   0    6.78    0.97
  -1  -9   0    3.19    0.88
   0  -9   0    0.48    0.81
   1  -9   0    3.19    0.69
   2  -9   0    8.00    0.97
   3  -9   0   14.06    1.18
   4  -9   0   60.36    4.02
   5  -9   0   17.44    1.34
   6  -9   0   16.26    2.40
   7  -9   0    2.18    0.89
   8  -9   0   -1.65    1.43
   9  -9   0   26.86    2.82
  10  -9   0   60.68    2.93
  11  -9   0   10.07    1.32
  12  -9   0    0.88    1.36
  13  -9   0   -0.87    1.37
  14  -9   0   83.63    6.80
  15  -9   0  288.38   14.09
  16  -9   0   20.26    3.02
  17  -9   0    4.06    2.53
 -16 -10   0    7.06    1.69
 -15 -10   0    9.03    2.17
 -14 -10   0   -0.96    2.53
 -13 -10   0   -0.55    1.77
 -12 -10   0    4.75    1.74
 -11 -10   0    0.41    1.02
 -10 -10   0    6.41    1.44
  -9 -10   0    1.35    1.04
  -8 -10   0    3.59    1.38
  -7 -10   0    3.23    1.37
  -6 -10   0   37.43    2.25
  -5 -10   0    3.94    1.38
  -4 -10   0    4.71    1.37
  -3 -10   0    1.51    2.11
  -2 -10   0   26.18    2.92
  -1 -10   0   20.13    1.56
   0 -10   0   22.50    1.63
   1 -10   0   20.11    1.85
   2 -10   0   26.77    1.62
   3 -10   0   -0.24    1.23
   4 -10   0    5.47    0.86
   5 -10   0    2.82    0.91
   6 -10   0   37.89    2.17
   7 -10   0    3.85    1.55
   8 -10   0    3.84    1.33
   9 -10   0    0.63    1.15
  10 -10   0    7.94    1.36
  11 -10   0    0.50    0.98
  12 -10   0    6.51    1.96
  13 -10   0    0.71    1.96
  14 -10   0    1.85    1.82
  15 -10   0    8.66    5.37
  16 -10   0    8.33    3.35
 -15 -11   0    3.06    2.42
 -14 -11   0   62.38    8.21
 -13 -11   0    4.33    2.15
 -12 -11   0   17.23    2.54
 -11 -11   0  102.93    4.75
 -10 -11   0   11.02    4.23
  -9 -11   0    8.28    2.24
  -8 -11   0    1.43    1.08
  -7 -11   0   24.89    2.15
  -6 -11   0   28.10    3.59
  -5 -11   0   30.01    2.75
  -4 -11   0    0.44    1.03
  -3 -11   0   46.31    5.97
  -2 -11   0   13.76    6.73
  -1 -11   0  123.14    4.57
   0 -11   0    6.43    1.65
   1 -11   0  122.06    5.20
   2 -11   0   19.44    1.46
   3 -11   0   44.30    2.36
   4 -11   0    0.04    1.34
   5 -11   0   33.29    2.11
   6 -11   0   27.96    2.13
   7 -11   0   20.03    2.87
   8 -11   0   -0.17    1.86
   9 -11   0    7.67    1.28
  10 -11   0   11.14    1.58
  11 -11   0  107.54    4.63
  12 -11   0   17.19    2.99
  13 -11   0    4.83    3.29
  14 -11   0   66.17    5.07
  15 -11   0    3.42    2.64
 -14 -12   0    0.68    1.63
 -13 -12   0   17.64    2.54
 -12 -12   0    1.18    1.72
 -11 -12   0    1.95    1.52
 -10 -12   0    5.03    1.40
  -9 -12   0    9.79    1.61
  -8 -12   0   -0.12    1.75
  -7 -12   0   -0.27    1.60
  -6 -12   0   14.75    2.18
  -5 -12   0   32.03    5.06
  -4 -12   0   54.25    5.20
  -3 -12   0   12.84    2.17
  -2 -12   0   11.60    2.22
  -1 -12   0    4.32    1.23
   0 -12   0   62.92    2.83
   1 -12   0    4.30    0.97
   2 -12   0    8.71    1.48
   3 -12   0   12.61    1.30
   4 -12   0   42.59    2.59
   5 -12   0   39.23    2.26
   6 -12   0   15.34    1.53
   7 -12   0   -0.33    1.70
   8 -12   0    0.78    0.96
   9 -12   0    8.72    1.47
  10 -12   0    3.76    1.24
  11 -12   0    1.97    1.74
  12 -12   0    4.31    2.33
  13 -12   0   15.76    2.94
  14 -12   0    1.14    1.71
 -13 -13   0    2.07    2.33
 -12 -13   0    0.23    1.45
 -11 -13   0    6.22    1.57
 -10 -13   0   87.54    4.49
  -9 -13   0    5.42    1.51
  -8 -13   0   18.34    2.72
  -7 -13   0   26.57    6.80
  -6 -13   0   26.37    4.64
  -5 -13   0    0.54    1.61
  -4 -13   0   24.62    2.79
  -3 -13   0    3.36    1.40
  -2 -13   0    0.48    1.58
  -1 -13   0   22.71    2.70
   0 -13   0    6.45    1.09
   1 -13   0   18.13    2.39
   2 -13   0   -0.03    1.47
   3 -13   0    1.92    0.88
   4 -13   0   21.30    2.55
   5 -13   0   -0.69    1.84
   6 -13   0   25.36    1.99
   7 -13   0   26.70    2.46
   8 -13   0   19.12    2.04
   9 -13   0    1.85    1.26
  10 -13   0   81.83    6.20
  11 -13   0    2.83    1.77
  12 -13   0   -0.90    1.97
  13 -13   0    3.55    3.02
 -12 -14   0    1.52    3.62
 -11 -14   0   14.81    4.49
 -10 -14   0    3.00    2.78
  -9 -14   0   31.45    3.59
  -8 -14   0   -0.79    1.98
  -7 -14   0   34.22    3.62
  -6 -14   0    9.14    2.03
  -5 -14   0   17.43    3.83
  -4 -14   0    6.89    1.57
  -3 -14   0   -1.20    2.84
  -2 -14   0    4.77    2.61
  -1 -14   0   35.67    3.44
   0 -14   0    5.52    1.39
   1 -14   0   38.04    2.50
   2 -14   0    5.25    1.93
   3 -14   0    1.43    1.41
   4 -14   0    7.33    1.35
   5 -14   0    7.55    2.39
   6 -14   0    8.03    2.33
   7 -14   0   31.00    2.76
   8 -14   0    0.57    1.30
   9 -14   0   35.09    2.98
  10 -14   0    5.85    1.99
  11 -14   0   10.78    1.96
  12 -14   0    1.19    1.33
 -10 -15   0    4.56    3.92
  -9 -15   0    2.06    2.02
  -8 -15   0    8.41    2.53
  -7 -15   0    1.44    1.72
  -6 -15   0    2.90    2.10
  -5 -15   0   30.52    4.49
  -4 -15   0   21.70    2.40
  -3 -15   0    1.25    1.39
  -2 -15   0    6.31    1.57
  -1 -15   0   -1.77    2.55
   0 -15   0    3.11    1.99
   1 -15   0    3.54    2.13
   2 -15   0    3.43    1.22
   3 -15   0    2.25    1.22
   4 -15   0   22.87    3.88
   5 -15   0   28.80    2.71
   6 -15   0    0.90    1.67
   7 -15   0    0.47    1.26
   8 -15   0   10.57    2.63
   9 -15   0    0.51    1.53
  10 -15   0    7.69    1.82
  -8 -16   0   14.68    2.36
  -7 -16   0   15.35    2.33
  -6 -16   0   -1.10    4.46
  -5 -16   0   10.54    2.57
  -4 -16   0    0.69    1.22
  -3 -16   0   -0.50    2.38
  -2 -16   0    0.31    2.20
  -1 -16   0    1.98    1.33
   0 -16   0    1.23    1.37
   1 -16   0    1.02    1.18
   2 -16   0   -0.25    2.26
   3 -16   0    0.18    1.08
   4 -16   0    1.49    1.17
   5 -16   0    7.05    1.60
   6 -16   0    0.13    1.38
   7 -16   0   16.57    2.38
   8 -16   0   10.57    3.85
  -6 -17   0   30.34    6.32
  -5 -17   0   15.62    2.59
  -4 -17   0   15.06    2.42
  -3 -17   0   24.79    4.30
  -2 -17   0   29.20    3.14
  -1 -17   0    3.29    1.47
   0 -17   0   -1.11    2.44
   1 -17   0    4.35    1.60
   2 -17   0   22.47    2.76
   3 -17   0   14.59    2.49
   4 -17   0   15.01    5.69
   5 -17   0   17.24    4.44
  -6  17   1    2.87    2.04
  -5  17   1    2.70    1.62
  -4  17   1   44.88    3.71
  -3  17   1    4.07    2.99
  -2  17   1   -0.01    2.23
  -1  17   1    2.10    1.83
   0  17   1    1.20    2.18
   1  17   1    2.39    2.01
   2  17   1   19.72    4.03
   3  17   1   -1.59    2.12
   4  17   1   15.69    3.12
   5  17   1   16.36    4.29
  -8  16   1    3.91    2.02
  -7  16   1    5.41    2.18
  -6  16   1    3.50    1.44
  -5  16   1    1.26    3.22
  -4  16   1    2.74    1.76
  -3  16   1   65.43    3.88
  -2  16   1   -0.46    2.23
  -1  16   1    2.12    1.30
   0  16   1    8.77    1.77
   1  16   1    7.82    1.79
   2  16   1    1.70    1.35
   3  16   1   20.81    3.75
   4  16   1   16.43    6.00
   5  16   1    6.42    2.49
   6  16   1    8.56    2.58
   7  16   1    6.55    2.74
   8  16   1   22.83    5.09
 -10  15   1   42.84    4.45
  -9  15   1    0.94    2.12
  -8  15   1   10.88    3.71
  -7  15   1    1.43    1.50
  -6  15   1   13.56    2.51
  -5  15   1    4.15    1.52
  -4  15   1   56.23    3.43
  -3  15   1    2.93    1.49
  -2  15   1   38.75    3.76
  -1  15   1    3.83    1.28
   0  15   1   19.14    2.17
   1  15   1   33.12    3.28
   2  15   1   45.96    3.19
   3  15   1    8.57    2.46
   4  15   1   13.26    4.26
   5  15   1   94.96    7.95
   6  15   1   24.53    3.81
   7  15   1   47.98    4.95
   8  15   1    2.24    1.85
   9  15   1   28.95    5.42
  10  15   1    1.91    2.77
 -12  14   1    4.64    2.14
 -11  14   1   31.24    3.81
 -10  14   1    9.08    2.27
  -9  14   1    2.51    1.81
  -8  14   1   -3.43    1.85
  -7  14   1   10.55    2.28
  -6  14   1   19.19    2.57
  -5  14   1   -0.63    2.00
  -4  14   1    0.15    1.07
  -3  14   1    4.84    3.23
  -2  14   1   57.63    3.18
  -1  14   1    0.38    1.45
   0  14   1    1.08    1.15
   1  14   1   16.39    1.87
   2  14   1   -0.10    2.98
   3  14   1   20.83    3.23
   4  14   1    6.59    2.14
   5  14   1    2.23    1.69
   6  14   1   65.45    9.94
   7  14   1    6.18    2.32
   8  14   1   -3.66    3.70
   9  14   1   -2.72    2.30
  10  14   1    3.99    3.00
  11  14   1   11.09    4.11
  12  14   1   33.82    5.90
 -13  13   1   29.96    5.37
 -12  13   1   -0.44    3.45
 -11  13   1   19.53    2.98
 -10  13   1    2.78    1.88
  -9  13   1   24.22    2.94
  -8  13   1    0.91    1.51
  -7  13   1    5.91    1.76
  -6  13   1    9.68    2.89
  -5  13   1    5.90    1.56
  -4  13   1   16.86    1.89
  -3  13   1    3.51    1.30
  -2  13   1    2.24    1.34
  -1  13   1   53.64    2.97
   0  13   1    0.20    0.95
   1  13   1   25.30    2.09
   2  13   1   11.68    7.26
   3  13   1   26.05    4.73
   4  13   1    0.36    1.55
   5  13   1   -0.01    1.46
   6  13   1   38.66    7.58
   7  13   1    7.38    2.21
   8  13   1   14.08    2.76
   9  13   1   13.90    3.82
  10  13   1    2.84    2.83
  11  13   1   -0.98    2.34
  12  13   1    3.20    3.14
  13  13   1    2.85    3.27
 -15  12   1    4.94    2.14
 -14  12   1   10.32    2.96
 -13  12   1    7.18    5.14
 -12  12   1    2.33    2.00
 -11  12   1    2.27    1.90
 -10  12   1    8.04    1.98
  -9  12   1   21.06    4.03
  -8  12   1    0.48    1.37
  -7  12   1    7.66    2.54
  -6  12   1   11.25    1.93
  -5  12   1    2.56    1.29
  -4  12   1   31.95    2.66
  -3  12   1   39.13    2.48
  -2  12   1   28.09    2.39
  -1  12   1    0.52    1.34
   0  12   1   10.98    1.47
   1  12   1    3.40    1.16
   2  12   1   29.68    3.67
   3  12   1    2.76    1.12
   4  12   1   18.75    5.78
   5  12   1   35.69    6.34
   6  12   1    1.25    1.55
   7  12   1   92.36    5.84
   8  12   1    6.70    2.14
   9  12   1    5.82    2.90
  10  12   1   12.87    3.37
  11  12   1  110.41    8.64
  12  12   1    9.48    3.37
  13  12   1   34.51    5.80
  14  12   1    5.32    3.17
 -16  11   1    9.75    2.57
 -15  11   1    5.76    6.66
 -14  11   1   -1.96    2.72
 -13  11   1    0.26    2.25
 -12  11   1   31.24    3.39
 -11  11   1   -1.69    2.00
 -10  11   1    5.54    3.42
  -9  11   1   80.63    4.52
  -8  11   1   58.77    5.00
  -7  11   1    6.21    2.78
  -6  11   1   18.20    3.05
  -5  11   1   57.93    8.67
  -4  11   1   62.40    3.42
  -3  11   1   11.83    1.60
  -2  11   1   33.44    2.18
  -1  11   1    4.10    1.00
   0  11   1    1.79    0.79
   1  11   1   36.21    2.56
   2  11   1   71.62    3.09
   3  11   1   64.18    3.93
   4  11   1  130.47   14.44
   5  11   1    6.58    2.33
   6  11   1  225.49    9.62
   7  11   1    0.55    1.68
   8  11   1   59.43    5.62
   9  11   1   20.66    3.99
  10  11   1    0.69    2.63
  11  11   1    3.08    2.80
  12  11   1   69.70    7.05
  13  11   1   10.71    3.84
  14  11   1   10.19    3.38
  15  11   1   14.34    4.49
 -16  10   1    0.52    1.73
 -15  10   1   17.54    2.89
 -14  10   1    2.09    2.47
 -13  10   1   17.72    2.57
 -12  10   1   46.63   10.95
 -11  10   1    5.56    4.88
 -10  10   1    1.47    1.31
  -9  10   1   36.62    3.48
  -8  10   1   41.63    2.95
  -7  10   1    3.08    1.24
  -6  10   1    0.77    0.95
  -5  10   1    3.20    1.21
  -4  10   1   50.04    2.92
  -3  10   1    8.70    1.43
  -2  10   1    0.29    0.73
  -1  10   1    5.84    1.02
   0  10   1    0.87    0.80
   1  10   1   39.63    2.26
   2  10   1   17.94    1.50
   3  10   1    3.73    2.72
   4  10   1   23.47    4.20
   5  10   1   26.71    2.71
   6  10   1    0.80    1.71
   7  10   1   61.85    5.15
   8  10   1    0.98    2.01
   9  10   1   24.67    3.97
  10  10   1   22.92    4.04
  11  10   1   16.92    3.65
  12  10   1    1.76    2.37
  13  10   1   33.09    5.10
  14  10   1    3.06    2.91
  15  10   1   62.13    7.21
  16  10   1   -0.60    2.45
 -17   9   1   33.57    4.08
 -16   9   1    8.11    2.74
 -15   9   1  169.21    7.37
 -14   9   1   11.39    3.52
 -13   9   1   16.25    2.62
 -12   9   1    3.53    2.74
 -11   9   1    1.51    1.30
 -10   9   1    8.32    1.92
  -9   9   1  102.64    4.95
  -8   9   1   17.07    5.24
  -7   9   1   27.19    2.84
  -6   9   1   -0.21    1.76
  -5   9   1  329.94   29.13
  -4   9   1   67.45    8.03
  -3   9   1   25.87    4.75
  -2   9   1    2.12    0.84
  -1   9   1   34.13    1.86
   0   9   1   82.17    3.25
   1   9   1  110.95    4.05
   2   9   1   56.43    2.43
   3   9   1   15.13    1.40
   4   9   1   52.25    3.15
   5   9   1    0.86    1.37
   6   9   1    0.41    1.92
   7   9   1   -0.02    2.68
   8   9   1   15.42    3.12
   9   9   1    9.94    2.89
  10   9   1    1.94    2.23
  11   9   1   32.71    4.67
  12   9   1   15.85    3.61
  13   9   1   18.83    4.01
  14   9   1   70.42    7.07
  15   9   1   23.40    4.82
  16   9   1   80.04    8.09
  17   9   1   -0.52    3.06
 -18   8   1    3.03    1.66
 -17   8   1   -0.71    4.33
 -16   8   1   12.65    4.31
 -15   8   1   22.06    2.59
 -14   8   1   12.78    2.24
 -13   8   1   71.43    4.78
 -12   8   1   34.64    4.40
 -11   8   1   11.17    2.91
 -10   8   1   19.76    4.54
  -9   8   1    0.69    0.96
  -8   8   1   77.35    6.27
  -7   8   1  375.09   13.10
  -6   8   1    1.52    2.71
  -5   8   1    2.77    0.92
  -4   8   1   38.10    8.85
  -3   8   1   -0.06    0.89
  -2   8   1   21.12    1.81
  -1   8   1    3.96    0.81
   0   8   1   17.24    1.38
   1   8   1    1.67    1.26
   2   8   1  566.85   16.87
   3   8   1   27.78    1.65
   4   8   1    1.52    1.22
   5   8   1   64.42    3.55
   6   8   1  261.78   14.09
   7   8   1   15.70    3.05
   8   8   1    9.62    2.64
   9   8   1    2.66    2.18
  10   8   1    3.35    2.22
  12   8   1  149.36    9.50
  13   8   1   68.32    6.34
  14   8   1    1.34    2.02
  15   8   1   87.85    7.92
  16   8   1   51.31    6.96
  17   8   1   -1.21    2.97
 -18   7   1    3.23    1.60
 -17   7   1    2.73    1.68
 -16   7   1   11.75    2.08
 -15   7   1   51.01    4.28
 -14   7   1   65.09    5.19
 -13   7   1   62.03    3.85
 -12   7   1   -1.45    1.67
 -11   7   1   15.38    4.78
 -10   7   1    5.67    1.39
  -9   7   1   23.46    2.17
  -8   7   1  140.69    6.36
  -7   7   1    7.43    1.30
  -6   7   1   21.96    2.27
  -5   7   1    8.84    1.24
  -4   7   1   17.03    2.37
  -3   7   1   43.63    5.26
  -2   7   1    6.46    1.07
  -1   7   1    1.97    0.67
   0   7   1  157.28    5.24
   1   7   1  217.98    6.96
   2   7   1  102.15    3.66
   3   7   1  191.66    6.15
   4   7   1   76.04    3.78
   5   7   1   17.70    1.92
   6   7   1   32.82    2.48
   7   7   1   12.12    2.52
   8   7   1   23.39    3.51
   9   7   1   18.74    3.30
  10   7   1    2.86    1.84
  11   7   1    0.18    1.46
  12   7   1   61.33    5.74
  13   7   1   53.55    5.60
  14   7   1    6.95    2.76
  15   7   1    5.43    3.25
  16   7   1   -4.19    2.18
 -19   6   1   32.02    4.57
 -18   6   1    3.43    1.88
 -17   6   1   65.92    4.13
 -16   6   1   16.71    2.27
 -15   6   1   -0.06    1.68
 -14   6   1  375.72   12.57
 -13   6   1   47.16    4.92
 -12   6   1   46.06    3.11
 -11   6   1   49.26    3.09
 -10   6   1    4.46    0.97
  -9   6   1   28.86    2.58
  -8   6   1    1.35    0.73
  -7   6   1    3.08    0.81
  -6   6   1  114.70    5.92
  -5   6   1   46.40    2.26
  -4   6   1    3.01    1.89
  -3   6   1    8.84    1.13
  -2   6   1  107.07    6.99
  -1   6   1   15.15    1.32
   0   6   1  651.48   20.91
   1   6   1   25.80    1.53
   2   6   1  554.64   17.39
   3   6   1  195.25    6.25
   4   6   1   30.80    2.43
   5   6   1   40.08    3.75
   6   6   1    1.93    1.75
   7   6   1    8.78    1.17
   8   6   1    0.53    0.62
   9   6   1    9.93    1.32
  10   6   1    2.07    1.07
  11   6   1    8.01    2.42
  12   6   1   13.18    1.61
  13   6   1    1.57    1.30
  14   6   1   17.21    2.64
  15   6   1   92.43    7.84
  16   6   1   20.44    4.52
 -19   5   1    1.92    2.72
 -18   5   1    2.78    2.18
 -17   5   1   21.94    7.92
 -16   5   1   43.08    4.12
 -15   5   1   45.82    5.23
 -14   5   1  622.58   21.70
 -13   5   1  101.99    7.57
 -12   5   1    0.35    1.76
 -11   5   1   76.74    5.13
 -10   5   1   13.60    2.81
  -9   5   1   72.65    2.95
  -8   5   1  282.88   13.32
  -7   5   1    4.54    0.95
  -6   5   1   49.93    3.22
  -5   5   1    5.70    1.64
  -4   5   1    0.27    0.63
  -3   5   1  412.51   14.47
  -2   5   1    7.45    1.05
  -1   5   1   93.55    3.48
   0   5   1  755.08   23.09
   1   5   1   88.23    3.30
   2   5   1  196.37    7.09
   3   5   1   30.66    1.63
   4   5   1  188.13    6.11
   5   5   1    4.02    0.76
   6   5   1    9.03    1.15
   7   5   1    2.69    0.80
   8   5   1   70.24    3.15
   9   5   1   29.76    2.11
  10   5   1   10.15    2.29
  11   5   1   95.16    4.36
  12   5   1    7.23    6.09
  13   5   1  100.25    4.76
  14   5   1    0.33    1.04
  15   5   1  128.98    6.15
  16   5   1   41.41    3.63
  17   5   1   14.46    2.50
 -19   4   1    4.92    2.99
 -18   4   1   -1.22    2.63
 -17   4   1    3.35    2.13
 -16   4   1   27.03    5.23
 -15   4   1   39.22    4.04
 -14   4   1  240.07    9.76
 -13   4   1   88.65    3.80
 -12   4   1   -0.36    1.47
 -11   4   1   45.94    2.59
 -10   4   1    2.16    0.98
  -9   4   1   14.07    1.83
  -8   4   1    3.08    0.87
  -7   4   1   32.93    1.69
  -6   4   1   61.10    2.48
  -5   4   1  225.32    9.48
  -4   4   1  126.86    4.30
  -3   4   1   46.13    3.74
  -2   4   1   22.28    2.08
  -1   4   1   -0.13    0.87
   0   4   1 1156.91   64.54
   1   4   1 5897.67  230.07
   2   4   1   86.28    4.61
   3   4   1   17.58    1.55
   4   4   1   11.51    1.02
   5   4   1   98.12    4.96
   6   4   1  404.13   13.45
   7   4   1  207.37    7.44
   8   4   1   56.51    3.20
   9   4   1    0.99    0.91
  10   4   1    0.14    1.01
  11   4   1    2.79    2.05
  12   4   1    1.61    1.23
  13   4   1   12.69    4.88
  14   4   1   79.52   12.96
  15   4   1   33.98    3.31
  16   4   1    3.01    1.64
  17   4   1   16.41    2.77
  19   4   1    3.03    1.90
 -20   3   1   26.12    6.35
 -19   3   1    0.40    2.26
 -18   3   1    9.28    2.69
 -17   3   1    1.65    1.86
 -16   3   1   -1.24    2.13
 -15   3   1   53.66    5.23
 -14   3   1   32.02    4.89
 -13   3   1  543.01   16.72
 -12   3   1   16.86    3.08
 -11   3   1   52.97    2.54
 -10   3   1   80.30    3.62
  -9   3   1    2.65    0.90
  -8   3   1   63.92    5.20
  -7   3   1    2.91    0.93
  -6   3   1   31.22    6.19
  -5   3   1   58.76    2.32
  -4   3   1    0.36    0.67
  -3   3   1  296.03    9.63
  -2   3   1  952.59   63.78
  -1   3   1  376.19   12.41
   0   3   1  726.75   33.30
   1   3   1 9712.04  373.37
   2   3   1    3.38    0.61
   3   3   1   42.56    2.56
   4   3   1   15.63    1.25
   5   3   1  121.91   15.24
   6   3   1  131.27    6.28
   7   3   1  172.33    6.30
   8   3   1  124.91   11.41
   9   3   1   35.89    3.82
  10   3   1    2.12    1.07
  11   3   1    3.29    1.10
  12   3   1   -0.01    1.57
  13   3   1    9.07    1.80
  14   3   1   35.50    3.24
  15   3   1   19.57    2.83
  16   3   1    2.81    1.70
  17   3   1    3.13    2.00
  18   3   1    8.51    2.17
  19   3   1   34.32    4.07
 -20   2   1  107.78    7.01
 -19   2   1   13.55    4.75
 -18   2   1    0.38    0.75
 -17   2   1    5.51    1.01
 -16   2   1   15.23    2.47
 -15   2   1   52.76    2.41
 -14   2   1  271.40    8.47
 -13   2   1  195.69    7.00
 -12   2   1  379.51   14.48
 -11   2   1   14.72    1.12
 -10   2   1    2.64    0.61
  -9   2   1    3.40    0.62
  -8   2   1   27.71    3.14
  -7   2   1  208.56    6.02
  -6   2   1   21.88    2.45
  -5   2   1   26.05    1.77
  -4   2   1    9.78    1.05
  -3   2   1  558.77   25.19
  -2   2   1 2162.74   89.70
  -1   2   1    1.72    0.63
   0   2   1   75.02    3.93
   1   2   1  393.91   13.63
   3   2   1  184.72    8.59
   4   2   1   22.68    2.80
   5   2   1    4.29    0.93
   6   2   1  644.77   21.81
   7   2   1  157.52    6.04
   8   2   1   66.17    3.28
   9   2   1    5.29    1.11
  10   2   1    3.25    1.18
  11   2   1    4.64    2.97
  12   2   1   -1.35    1.36
  13   2   1   -0.76    1.16
  14   2   1    2.48    1.62
  15   2   1    2.36    1.57
  16   2   1    1.50    1.63
  17   2   1   32.37    4.09
  18   2   1    8.03    2.62
  19   2   1    3.36    2.07
 -20   1   1    2.44    1.36
 -19   1   1   70.80    3.41
 -18   1   1    3.53    2.91
 -17   1   1    2.81    1.96
 -16   1   1   42.08    2.86
 -15   1   1    7.45    1.35
 -14   1   1   66.75    2.67
 -13   1   1  223.74    6.83
 -12   1   1   95.67    4.88
 -11   1   1    8.32    1.75
 -10   1   1   10.06    1.67
  -9   1   1    0.41    0.56
  -8   1   1    9.11    1.92
  -7   1   1   36.72    2.20
  -6   1   1   27.41    1.62
  -5   1   1   11.92    1.14
  -4   1   1  221.56    6.99
  -3   1   1   26.50    1.50
  -1   1   1  195.19    7.11
   0   1   1    1.62    0.33
   1   1   1  227.23    8.75
   2   1   1  405.44   19.10
   3   1   1  130.47    4.61
   4   1   1  133.98    9.21
   5   1   1  225.82    8.18
   6   1   1  384.12   13.06
   7   1   1   -0.16    1.55
   8   1   1  160.88    6.01
   9   1   1  219.81    8.19
  10   1   1    4.18    2.64
  11   1   1    9.44    1.82
  12   1   1   29.55    2.98
  13   1   1   27.53    3.23
  14   1   1   41.87    3.75
  15   1   1   23.77    3.29
  16   1   1   19.75    3.30
  17   1   1    6.14    2.31
  18   1   1    1.42    1.75
  19   1   1   27.91    4.48
 -20   0   1   -0.60    2.14
 -19   0   1    0.15    0.91
 -18   0   1    0.03    0.97
 -17   0   1    0.45    0.75
 -16   0   1   -0.07    1.76
 -15   0   1    0.00    0.83
 -14   0   1    0.22    1.02
 -13   0   1    0.23    0.87
 -12   0   1   -0.75    1.01
 -11   0   1    0.02    0.62
 -10   0   1    0.02    0.59
  -9   0   1   -0.53    0.91
  -8   0   1   -0.16    1.03
  -7   0   1   -0.38    1.86
  -6   0   1   -0.11    0.98
  -5   0   1   -0.16    1.24
  -4   0   1   -0.33    0.69
  -3   0   1    0.11    0.39
  -2   0   1   -0.11    0.44
  -1   0   1    0.28    0.30
   1   0   1    0.08    0.33
   2   0   1   -0.25    0.73
   3   0   1   -0.16    0.78
   4   0   1   -0.12    0.40
   5   0   1    1.18    0.82
   6   0   1   -0.48    1.06
   7   0   1   -0.12    1.02
   8   0   1   -0.44    2.31
   9   0   1   -1.42    0.64
  10   0   1   -0.87    1.10
  11   0   1   -0.84    1.14
  12   0   1    1.35    1.38
  13   0   1    0.63    1.12
  14   0   1   -0.82    1.25
  16   0   1    4.34    1.99
  17   0   1    2.09    2.03
  18   0   1    2.75    2.08
  19   0   1   -2.08    1.75
 -20  -1   1    2.37    1.05
 -19  -1   1   72.77    4.48
 -18  -1   1    4.45    1.25
 -17  -1   1    1.14    1.48
 -16  -1   1   38.34    3.47
 -15  -1   1    7.07    1.89
 -14  -1   1   71.04    3.12
 -13  -1   1  222.02    7.33
 -12  -1   1   93.27    3.98
 -11  -1   1    9.25    1.09
 -10  -1   1   11.12    1.67
  -9  -1   1   -0.04    0.94
  -8  -1   1    7.66    0.97
  -7  -1   1   36.85    1.74
  -6  -1   1   24.04    1.27
  -5  -1   1   14.78    1.16
  -4  -1   1  216.38    7.01
  -3  -1   1   29.16    1.24
  -2  -1   1  766.51   38.34
  -1  -1   1  195.58    9.64
   0  -1   1    1.50    0.24
   1  -1   1  233.50    7.58
   2  -1   1  397.67   13.05
   3  -1   1  127.82    4.35
   4  -1   1  134.20    8.08
   5  -1   1  236.82    8.02
   6  -1   1  353.77   12.31
   7  -1   1    0.90    1.61
   8  -1   1  150.72    7.58
   9  -1   1  226.11    7.69
  10  -1   1    1.92    0.78
  11  -1   1    7.75    2.05
  12  -1   1   32.99    3.64
  13  -1   1   22.76    3.24
  14  -1   1   38.73    4.19
  15  -1   1   18.97    3.20
  16  -1   1   21.29    3.56
  17  -1   1    8.36    2.56
  18  -1   1    1.75    1.91
 -20  -2   1  109.17    6.70
 -19  -2   1   14.05    1.57
 -18  -2   1    3.42    1.93
 -17  -2   1    5.91    1.62
 -16  -2   1   13.70    1.84
 -15  -2   1   51.87    3.14
 -14  -2   1  274.34    8.92
 -13  -2   1  193.61    7.85
 -12  -2   1  401.44   17.75
 -11  -2   1   14.52    1.86
 -10  -2   1    1.73    0.95
  -9  -2   1    4.15    0.80
  -8  -2   1   25.13    1.47
  -7  -2   1  209.53    6.29
  -6  -2   1   23.50    1.68
  -5  -2   1   22.05    1.23
  -4  -2   1   12.84    0.89
  -3  -2   1  543.30   34.01
  -2  -2   1 2183.92   84.86
  -1  -2   1    0.52    0.45
   0  -2   1   73.07    2.55
   1  -2   1  407.56   16.15
   2  -2   1 1387.02   70.93
   3  -2   1  194.86    8.57
   4  -2   1   22.34    1.60
   5  -2   1    4.80    0.77
   6  -2   1  643.08   21.58
   7  -2   1  166.20    5.88
   8  -2   1   68.01    2.85
   9  -2   1    8.14    0.96
  10  -2   1    2.00    0.80
  11  -2   1    8.46    1.69
  12  -2   1   -1.06    2.94
  13  -2   1   -0.89    2.83
  14  -2   1    1.32    1.90
  15  -2   1   -0.98    1.60
  16  -2   1   -1.29    1.72
  17  -2   1   22.77    4.03
  18  -2   1    4.43    2.56
  19  -2   1    2.05    2.25
 -20  -3   1   35.45    2.74
 -19  -3   1   -0.28    3.14
 -18  -3   1    9.89    3.57
 -17  -3   1    2.30    2.04
 -16  -3   1   -1.86    2.12
 -15  -3   1   47.60    2.47
 -14  -3   1   34.01    2.19
 -13  -3   1  557.86   15.86
 -12  -3   1   15.85    1.37
 -11  -3   1   48.93    3.71
 -10  -3   1   85.94    3.01
  -9  -3   1    3.12    0.68
  -8  -3   1   55.89    3.56
  -7  -3   1    4.66    0.85
  -6  -3   1   26.56    1.46
  -5  -3   1   57.58    2.21
  -4  -3   1    0.31    0.46
  -3  -3   1  311.55   11.87
  -2  -3   1  962.50   53.56
  -1  -3   1  406.11   12.79
   1  -3   1 9677.80  374.04
   2  -3   1    4.42    0.94
   3  -3   1   43.40    2.47
   4  -3   1   12.87    1.49
   5  -3   1  118.72    5.25
   6  -3   1  132.61    4.32
   7  -3   1  171.05    8.30
   8  -3   1  114.42    6.30
   9  -3   1   29.35    2.80
  10  -3   1    4.32    1.06
  11  -3   1    3.93    1.09
  12  -3   1    0.65    1.76
  13  -3   1    9.26    2.95
  14  -3   1   27.98    3.80
  15  -3   1   19.89    2.05
  16  -3   1    2.15    2.25
  17  -3   1    6.59    2.89
  18  -3   1   12.00    3.21
  19  -3   1   26.43    6.22
 -19  -4   1    8.60    2.19
 -18  -4   1    0.52    1.37
 -17  -4   1    2.82    1.37
 -16  -4   1   24.93    1.58
 -15  -4   1   39.97    2.60
 -14  -4   1  241.77    7.57
 -13  -4   1   89.50    3.45
 -12  -4   1   -0.93    1.70
 -11  -4   1   42.47    1.97
 -10  -4   1    1.62    0.68
  -9  -4   1   14.60    1.26
  -8  -4   1    4.06    0.78
  -7  -4   1   30.28    1.64
  -6  -4   1   61.28    2.35
  -5  -4   1  216.57    6.84
  -4  -4   1  129.85    6.06
  -3  -4   1   39.82    1.62
  -2  -4   1   28.90    1.20
  -1  -4   1   -0.04    0.83
   0  -4   1 1041.44   62.66
   1  -4   1 5904.68  231.04
   2  -4   1   98.84    5.72
   3  -4   1   17.77    1.56
   4  -4   1   13.06    1.36
   5  -4   1   97.10    3.57
   6  -4   1  397.56   12.04
   7  -4   1  210.79    6.61
   8  -4   1   56.49    2.24
   9  -4   1    0.09    1.04
  10  -4   1    2.07    0.98
  11  -4   1    2.04    1.58
  12  -4   1   -0.14    1.50
  13  -4   1    9.84    2.45
  14  -4   1   81.92    4.84
  15  -4   1   36.59    2.83
  16  -4   1    5.72    2.70
  17  -4   1   16.72    3.75
  18  -4   1    7.05    3.13
  19  -4   1    4.83    2.98
 -19  -5   1    2.01    1.28
 -18  -5   1    4.32    4.71
 -17  -5   1   22.11    2.44
 -16  -5   1   38.91    2.14
 -15  -5   1   49.30    3.08
 -14  -5   1  619.94   17.82
 -13  -5   1  101.49    4.32
 -12  -5   1    0.16    0.88
 -11  -5   1   78.18    3.57
 -10  -5   1   14.63    1.35
  -9  -5   1   63.13    2.66
  -8  -5   1  272.40   14.02
  -7  -5   1    5.70    0.84
  -6  -5   1   47.68    2.13
  -5  -5   1    6.54    0.80
  -4  -5   1   -0.05    0.95
  -3  -5   1  416.78   12.79
  -2  -5   1    7.90    0.96
  -1  -5   1   91.44    3.63
   0  -5   1  754.28   23.10
   1  -5   1   86.18    3.17
   2  -5   1  202.45    6.47
   3  -5   1   37.09    1.68
   4  -5   1  191.95    6.14
   5  -5   1    5.30    0.80
   6  -5   1    7.21    0.86
   7  -5   1    2.66    0.70
   8  -5   1   66.79    2.63
   9  -5   1   29.59    1.69
  10  -5   1   12.01    1.52
  11  -5   1  103.00    4.48
  12  -5   1    3.20    1.14
  13  -5   1  100.48    4.88
  14  -5   1    1.35    1.27
  15  -5   1  133.68    6.00
  16  -5   1   46.38    3.34
  17  -5   1   13.67    2.17
  18  -5   1    7.16    3.12
  19  -5   1    6.30    3.14
 -19  -6   1   32.33    2.65
 -18  -6   1    4.63    1.68
 -17  -6   1   61.75    2.71
 -16  -6   1   12.70    1.46
 -15  -6   1   -0.34    1.66
 -14  -6   1  364.24   11.05
 -13  -6   1   49.28    3.11
 -12  -6   1   41.80    2.49
 -11  -6   1   50.04    2.45
 -10  -6   1    3.02    0.92
  -9  -6   1   30.08    3.52
  -8  -6   1    0.88    0.61
  -7  -6   1    3.57    1.10
  -6  -6   1  115.59    4.72
  -5  -6   1   48.76    2.57
  -4  -6   1    3.77    0.74
  -3  -6   1    9.24    1.01
  -2  -6   1  100.69    3.90
  -1  -6   1   15.40    1.13
   0  -6   1  648.86   22.10
   1  -6   1   24.22    1.39
   2  -6   1  539.41   17.01
   3  -6   1  196.75    5.94
   4  -6   1   29.32    1.59
   5  -6   1   42.61    1.89
   6  -6   1    2.93    0.75
   7  -6   1    8.63    0.99
   8  -6   1    0.45    0.82
   9  -6   1   12.21    1.52
  10  -6   1    3.00    1.05
  11  -6   1    4.73    2.07
  12  -6   1   15.17    1.99
  13  -6   1    0.41    1.40
  14  -6   1   18.43    7.78
  15  -6   1   99.91    5.08
  16  -6   1   22.45    2.61
  17  -6   1   21.77    2.91
  18  -6   1   15.35    2.46
 -18  -7   1    7.69    7.76
 -17  -7   1    3.43    1.45
 -16  -7   1   11.89    1.55
 -15  -7   1   53.29    3.79
 -14  -7   1   69.31    2.95
 -13  -7   1   65.50    6.25
 -12  -7   1    1.10    1.34
 -11  -7   1   12.03    1.38
 -10  -7   1   11.11    1.79
  -9  -7   1   24.66    2.27
  -8  -7   1  135.44    5.68
  -7  -7   1    7.32    3.52
  -6  -7   1   22.87    2.44
  -5  -7   1    9.98    1.33
  -4  -7   1   14.14    1.03
  -3  -7   1   43.05    2.59
  -2  -7   1    4.95    0.84
  -1  -7   1    3.06    0.70
   0  -7   1  159.27    5.26
   1  -7   1  211.30    6.83
   2  -7   1  103.69    3.42
   3  -7   1  180.20    6.11
   4  -7   1   79.59    3.76
   5  -7   1   13.60    2.16
   6  -7   1   34.28    2.22
   7  -7   1   11.69    2.46
   8  -7   1   13.79    1.23
   9  -7   1   18.36    1.61
  10  -7   1    0.25    0.92
  11  -7   1   -0.04    1.42
  12  -7   1   64.43    3.81
  13  -7   1   53.81    6.00
  14  -7   1    9.38    1.93
  15  -7   1    6.50    3.25
  16  -7   1    0.58    1.17
  17  -7   1   11.92    3.52
  18  -7   1    3.75    1.86
 -18  -8   1    1.16    0.88
 -17  -8   1    1.74    1.36
 -16  -8   1   13.68    1.59
 -15  -8   1   21.65    2.34
 -14  -8   1   17.08    2.73
 -13  -8   1   66.00    4.32
 -12  -8   1   36.04    7.20
 -11  -8   1   13.35    2.36
 -10  -8   1   19.77    2.30
  -9  -8   1    1.71    1.57
  -8  -8   1   80.04    4.03
  -7  -8   1  378.31   13.17
  -6  -8   1   -0.76    1.25
  -5  -8   1    3.68    1.05
  -4  -8   1   44.00    6.00
  -3  -8   1    0.33    0.71
  -2  -8   1   25.18    1.89
  -1  -8   1    4.05    0.77
   0  -8   1   17.87    1.27
   1  -8   1    3.05    0.63
   2  -8   1  574.03   20.27
   3  -8   1   29.80    1.62
   4  -8   1    0.70    0.74
   5  -8   1   68.59    3.04
   6  -8   1  268.32   12.05
   7  -8   1   15.99    1.42
   8  -8   1    8.53    2.40
   9  -8   1   -1.06    1.56
  10  -8   1    1.30    1.36
  11  -8   1    0.25    0.88
  12  -8   1  147.84    6.75
  13  -8   1   67.11    4.19
  14  -8   1    2.02    1.32
  15  -8   1   88.07    5.25
  16  -8   1   67.00    9.72
  17  -8   1    4.07    1.70
 -17  -9   1   35.06    3.09
 -16  -9   1    8.11    1.44
 -15  -9   1  176.98    9.19
 -14  -9   1   12.07    4.18
 -13  -9   1   17.26    3.06
 -12  -9   1    4.31    1.65
 -11  -9   1    0.27    3.06
 -10  -9   1    8.06    2.33
  -9  -9   1  104.52    5.03
  -8  -9   1   17.73    3.17
  -7  -9   1   25.82    3.45
  -6  -9   1    0.35    3.82
  -5  -9   1  342.61   12.17
  -4  -9   1   68.63    9.25
  -3  -9   1   27.17    3.52
  -2  -9   1    2.27    1.15
  -1  -9   1   32.30    1.70
   0  -9   1   89.59    3.14
   1  -9   1  115.34    3.82
   2  -9   1   55.78    2.29
   3  -9   1   11.91    1.08
   4  -9   1   52.97    2.24
   5  -9   1    2.02    1.23
   6  -9   1    0.22    0.73
   7  -9   1    1.04    0.83
   8  -9   1   18.39    3.63
   9  -9   1   12.92    1.49
  10  -9   1    3.05    0.99
  11  -9   1   28.55    2.18
  12  -9   1   15.69    2.25
  13  -9   1   13.28    2.33
  14  -9   1   85.45   10.74
  15  -9   1   19.86    4.32
  16  -9   1   92.87    5.80
  17  -9   1    3.43    2.60
 -16 -10   1    2.47    1.33
 -15 -10   1   23.00    5.22
 -14 -10   1    0.96    2.22
 -13 -10   1   18.70    2.05
 -12 -10   1   45.55    3.96
 -11 -10   1    5.02    1.44
 -10 -10   1   -0.68    1.89
  -9 -10   1   40.36    3.06
  -8 -10   1   47.77    3.20
  -7 -10   1    2.44    1.60
  -6 -10   1   -1.04    1.17
  -5 -10   1    4.71    2.17
  -4 -10   1   51.41    4.39
  -3 -10   1    7.70    1.07
  -2 -10   1    1.31    0.68
  -1 -10   1    6.11    0.95
   0 -10   1    1.99    0.72
   1 -10   1   38.94    2.51
   2 -10   1   17.03    1.50
   3 -10   1    3.40    1.21
   4 -10   1   22.39    1.66
   5 -10   1   27.30    1.75
   6 -10   1    2.02    0.90
   7 -10   1   61.28    3.00
   8 -10   1    0.24    0.93
   9 -10   1   20.03    2.35
  10 -10   1   22.36    2.01
  11 -10   1   16.22    2.14
  12 -10   1   -0.13    1.92
  13 -10   1   22.54    5.15
  14 -10   1    2.13    3.86
  15 -10   1   72.19   12.76
  16 -10   1   -0.55    2.23
 -16 -11   1    5.44    1.50
 -15 -11   1    1.75    4.06
 -14 -11   1    1.96    2.59
 -13 -11   1    1.49    1.37
 -12 -11   1   33.71    3.01
 -11 -11   1    0.65    1.00
 -10 -11   1    6.37    1.99
  -9 -11   1   76.99    3.69
  -8 -11   1   51.00    5.12
  -7 -11   1    4.95    1.17
  -6 -11   1   27.57    3.18
  -5 -11   1   58.80    3.01
  -4 -11   1   63.68    3.21
  -3 -11   1   14.64    1.77
  -2 -11   1   32.17    1.83
  -1 -11   1    2.32    0.78
   0 -11   1    1.05    0.82
   1 -11   1   34.64    1.93
   2 -11   1   72.89    3.28
   3 -11   1   63.04    4.62
   4 -11   1  112.53    4.53
   5 -11   1    5.29    1.05
   6 -11   1  224.05    7.70
   7 -11   1    2.39    1.00
   8 -11   1   51.36    2.92
   9 -11   1   21.68    3.09
  10 -11   1    2.75    1.14
  11 -11   1    3.23    1.18
  12 -11   1   78.64    5.02
  13 -11   1   15.45    2.93
  14 -11   1    8.10    3.30
  15 -11   1   14.11    3.88
 -15 -12   1    4.01    1.74
 -14 -12   1    6.16    2.54
 -13 -12   1   10.23    1.63
 -12 -12   1    3.06    1.35
 -11 -12   1    4.57    1.69
 -10 -12   1    9.07    2.00
  -9 -12   1   22.70    2.24
  -8 -12   1   -1.53    6.26
  -7 -12   1    7.68    1.42
  -6 -12   1   11.16    1.55
  -5 -12   1    2.50    1.14
  -4 -12   1   27.84    2.48
  -3 -12   1   37.48    2.18
  -2 -12   1   25.15    1.91
  -1 -12   1    1.67    0.80
   0 -12   1   10.42    1.51
   1 -12   1    6.55    1.09
   2 -12   1   34.30    2.32
   3 -12   1    2.87    0.95
   4 -12   1   16.61    1.61
   5 -12   1   34.89    2.22
   6 -12   1   -0.29    1.84
   7 -12   1   99.77    6.73
   8 -12   1    5.90    1.41
   9 -12   1    5.99    2.02
  10 -12   1   18.87    3.57
  11 -12   1  106.45    4.87
  12 -12   1   10.91    2.29
  13 -12   1   21.93    3.43
  14 -12   1   -2.18    4.28
 -13 -13   1   33.64    2.77
 -12 -13   1    3.06    1.39
 -11 -13   1   16.11    1.90
 -10 -13   1    5.51    1.39
  -9 -13   1   25.69    2.52
  -8 -13   1    2.32    1.77
  -7 -13   1    4.39    1.29
  -6 -13   1    0.17    1.49
  -5 -13   1    6.32    1.43
  -4 -13   1   16.06    1.84
  -3 -13   1    4.53    1.39
  -2 -13   1    3.17    1.56
  -1 -13   1   54.24    3.86
   0 -13   1    1.10    1.51
   1 -13   1   24.51    1.89
   2 -13   1    9.68    1.36
   3 -13   1   27.06    2.05
   4 -13   1   -0.83    2.35
   5 -13   1    0.44    1.10
   6 -13   1   37.68    2.71
   7 -13   1    5.18    2.09
   8 -13   1    9.64    1.61
   9 -13   1   14.25    2.63
  10 -13   1    5.77    1.58
  11 -13   1    2.04    1.59
  12 -13   1    0.11    1.15
  13 -13   1    7.20    1.89
 -12 -14   1    7.02    3.40
 -11 -14   1   26.94    2.90
 -10 -14   1    9.14    1.90
  -9 -14   1    3.28    1.75
  -8 -14   1   -1.55    2.11
  -7 -14   1   17.93    6.41
  -6 -14   1   25.57    3.52
  -5 -14   1    0.11    1.12
  -4 -14   1    2.01    1.35
  -3 -14   1    3.54    1.52
  -2 -14   1   51.13    4.24
  -1 -14   1   -0.20    1.27
   0 -14   1    1.92    1.14
   1 -14   1   15.97    1.70
   2 -14   1    1.08    1.06
   3 -14   1   19.03    1.89
   4 -14   1    6.35    1.74
   5 -14   1   -0.30    2.24
   6 -14   1   61.50    3.63
   7 -14   1    8.42    1.71
   8 -14   1   -0.26    3.07
   9 -14   1    0.31    2.08
  10 -14   1    0.49    1.27
  11 -14   1   17.16    2.31
  12 -14   1   29.97    9.19
 -11 -15   1   -1.27    2.34
 -10 -15   1   32.36    3.43
  -9 -15   1    3.26    2.12
  -8 -15   1   15.93    2.47
  -7 -15   1    2.20    1.97
  -6 -15   1    9.95    1.98
  -5 -15   1    3.03    1.54
  -4 -15   1   60.23    3.81
  -3 -15   1    1.23    1.39
  -2 -15   1   32.92    2.88
  -1 -15   1    1.66    1.22
   0 -15   1   21.98    2.10
   1 -15   1   33.35    2.72
   2 -15   1   45.36    2.91
   3 -15   1    7.85    1.43
   4 -15   1   12.19    2.00
   5 -15   1   91.89    4.28
   6 -15   1   21.96    3.03
   7 -15   1   41.06    5.56
   8 -15   1    1.86    1.55
   9 -15   1   25.74    2.93
  10 -15   1   -0.77    2.46
  -8 -16   1    2.18    1.83
  -7 -16   1    8.48    2.77
  -6 -16   1   -0.84    3.22
  -5 -16   1   -2.69    2.10
  -4 -16   1    0.28    1.59
  -3 -16   1   66.97    6.23
  -2 -16   1   -0.49    2.22
  -1 -16   1    2.79    1.52
   0 -16   1    7.95    1.61
   1 -16   1    5.91    1.54
   2 -16   1    1.53    1.59
   3 -16   1   21.72    2.65
   4 -16   1   17.91    3.20
   5 -16   1    9.47    2.09
   6 -16   1    8.72    1.91
   7 -16   1    5.49    1.80
   8 -16   1   22.00    5.74
  -6 -17   1    1.15    5.43
  -5 -17   1    1.93    1.72
  -4 -17   1   42.98    3.90
  -3 -17   1    0.37    1.93
  -2 -17   1   -1.57    2.47
  -1 -17   1    1.96    1.52
   0 -17   1   -0.17    2.66
   1 -17   1   -0.39    3.91
   2 -17   1   18.14    2.12
   3 -17   1    0.11    2.02
   4 -17   1   15.50    2.18
   5 -17   1   17.95    2.84
  -5  17   2   65.32    4.32
  -4  17   2    2.56    1.69
  -3  17   2   14.48    2.24
  -2  17   2    7.09    3.88
  -1  17   2    0.30    1.39
   0  17   2    2.80    2.17
   1  17   2    1.09    1.31
   2  17   2    9.65    2.01
   3  17   2   43.59    7.43
   4  17   2    3.58    2.28
  -8  16   2    2.16    2.06
  -7  16   2   10.48    3.92
  -6  16   2   13.52    2.93
  -5  16   2    1.07    1.43
  -4  16   2    3.71    2.36
  -3  16   2    1.31    1.33
  -2  16   2    2.24    1.41
  -1  16   2    2.23    1.90
   0  16   2   -0.02    2.41
   1  16   2   10.17    2.90
   2  16   2   19.49    3.16
   3  16   2    3.70    2.13
   4  16   2    4.48    7.12
   5  16   2   68.85    5.60
   6  16   2   10.04    3.60
   7  16   2    7.05    4.75
 -10  15   2   13.24    4.02
  -9  15   2   -0.69    2.44
  -8  15   2    0.63    1.65
  -7  15   2   13.00    2.46
  -6  15   2   14.05    2.41
  -5  15   2    4.75    1.54
  -4  15   2   10.61    1.87
  -3  15   2    5.76    1.51
  -2  15   2   47.72    3.76
  -1  15   2   22.26    5.71
   0  15   2    0.25    1.21
   1  15   2    5.77    1.48
   2  15   2    6.56    1.64
   3  15   2    7.44    3.41
   4  15   2   38.50    9.69
   5  15   2    4.71    2.08
   6  15   2   45.07    5.47
   7  15   2    8.93    2.44
   8  15   2   10.53    4.02
   9  15   2   19.66    5.06
 -12  14   2   15.61    4.71
 -11  14   2    3.38    1.87
 -10  14   2    3.91    2.14
  -9  14   2    2.13    1.86
  -8  14   2   -1.21    2.61
  -7  14   2    6.57    1.92
  -6  14   2   -0.58    2.91
  -5  14   2   24.23    4.72
  -4  14   2    7.02    1.58
  -3  14   2   54.98    3.38
  -2  14   2    7.16    1.54
  -1  14   2    1.57    1.60
   0  14   2    4.38    1.38
   1  14   2   -0.08    1.92
   2  14   2   24.50    2.80
   3  14   2   65.15    4.54
   4  14   2    3.59    1.90
   5  14   2    2.55    1.74
   6  14   2  118.44    6.97
   7  14   2   32.74    3.96
   8  14   2   20.54    4.54
   9  14   2    8.68    3.48
  10  14   2    0.93    2.83
  11  14   2    0.92    3.05
 -13  13   2    0.67    1.52
 -12  13   2    1.56    1.79
 -11  13   2   57.86    4.32
 -10  13   2   20.52    4.76
  -9  13   2   15.25    2.51
  -8  13   2    9.54    1.96
  -7  13   2   -0.29    1.94
  -6  13   2    0.89    2.04
  -5  13   2   12.39    1.99
  -4  13   2    5.61    1.37
  -3  13   2   89.17    4.07
  -2  13   2   31.76    4.20
  -1  13   2   -0.24    1.72
   0  13   2   -0.12    3.20
   1  13   2   12.43    1.65
   2  13   2   57.98    3.13
   3  13   2   53.39    3.15
   4  13   2   17.71    1.89
   5  13   2    9.84    6.45
   6  13   2   65.32    4.73
   7  13   2    8.96    2.33
   8  13   2   -0.55    2.22
   9  13   2   68.21    6.52
  10  13   2   49.29    6.79
  11  13   2    2.10    2.93
  12  13   2    5.58    3.53
 -15  12   2    0.33    2.12
 -14  12   2    1.27    1.98
 -13  12   2   17.09    4.97
 -12  12   2   -0.46    3.01
 -11  12   2    8.26    1.92
 -10  12   2    5.03    4.14
  -9  12   2   14.20    2.48
  -8  12   2   28.63    2.93
  -7  12   2    5.26    2.26
  -6  12   2    0.92    1.27
  -5  12   2    1.02    1.20
  -4  12   2   29.83    2.36
  -3  12   2   25.58    4.15
  -2  12   2   76.02    5.91
  -1  12   2   45.51    3.96
   0  12   2   -0.22    1.66
   1  12   2   36.84    2.45
   2  12   2    6.50    1.90
   3  12   2  172.71    6.34
   4  12   2   44.64    3.00
   5  12   2   80.29    5.29
   6  12   2    9.91    2.28
   7  12   2   60.11    5.03
   8  12   2    7.59    2.54
   9  12   2   12.25    3.43
  10  12   2   -0.18    2.57
  11  12   2    9.78    3.46
  12  12   2   -1.82    1.73
  13  12   2    0.80    2.76
 -16  11   2    1.08    5.22
 -15  11   2    7.84    2.32
 -14  11   2   -0.46    2.19
 -13  11   2   15.00    2.61
 -12  11   2    7.96    2.20
 -11  11   2   29.34    3.08
 -10  11   2    4.05    2.50
  -9  11   2   16.39    2.86
  -8  11   2    3.75    1.60
  -7  11   2   57.97    4.84
  -6  11   2   27.13    2.54
  -5  11   2    0.72    1.25
  -4  11   2   19.63    4.43
  -3  11   2    9.24    1.33
  -2  11   2   12.11    1.42
  -1  11   2    9.63    1.84
   0  11   2    7.93    1.98
   1  11   2  104.45    4.20
   2  11   2   52.38    3.24
   3  11   2  179.86    6.46
   4  11   2   26.37    2.01
   5  11   2   13.07    2.29
   6  11   2   45.72    3.79
   7  11   2   14.14    2.33
   8  11   2   61.90    5.97
   9  11   2    5.47    2.81
  10  11   2   10.84    3.38
  11  11   2    0.09    2.20
  12  11   2    0.30    2.57
  13  11   2   40.95    6.46
  14  11   2    9.88    3.66
  15  11   2   -4.15    2.85
 -16  10   2   22.99    3.39
 -15  10   2    1.00    1.76
 -14  10   2    1.21    4.39
 -13  10   2   56.76    4.15
 -12  10   2   40.89    3.68
 -11  10   2   33.37    3.33
 -10  10   2    6.73    4.24
  -9  10   2    6.93    1.68
  -8  10   2    1.19    1.34
  -7  10   2   52.27    5.76
  -6  10   2    0.33    1.50
  -5  10   2   31.94    2.47
  -4  10   2   21.67    2.77
  -3  10   2    5.68    1.29
  -2  10   2   27.29    1.89
  -1  10   2   69.17    4.76
   0  10   2    8.27    1.16
   1  10   2   -0.67    1.33
   2  10   2   78.49    4.32
   3  10   2    1.09    0.86
   4  10   2    7.38    1.95
   5  10   2   12.59    2.37
   6  10   2    2.19    2.22
   7  10   2   13.58    3.22
   9  10   2   -0.53    1.62
  10  10   2    4.45    2.66
  11  10   2   -0.80    1.75
  12  10   2    6.71    2.87
  13  10   2   23.75    5.05
  14  10   2   20.94    4.56
  15  10   2    3.74    2.76
 -17   9   2    5.64    1.94
 -16   9   2   45.21    6.04
 -15   9   2    2.11    1.51
 -14   9   2   -0.96    6.71
 -13   9   2   22.72    7.32
 -12   9   2   67.75    4.20
 -11   9   2    7.05    2.27
 -10   9   2   30.40    3.35
  -9   9   2   12.08    2.04
  -8   9   2   69.01    3.10
  -7   9   2    1.86    1.65
  -6   9   2    9.83    1.29
  -5   9   2   13.14    1.36
  -4   9   2    9.65    1.15
  -3   9   2   61.40    5.40
  -2   9   2   21.22    1.63
  -1   9   2   51.49    2.88
   0   9   2  221.50    8.22
   1   9   2  485.36   15.41
   2   9   2   53.74    3.43
   3   9   2  431.82   13.29
   4   9   2   34.21    2.80
   5   9   2    9.48    1.74
   6   9   2    0.49    1.48
   7   9   2   12.56    2.75
   8   9   2    3.34    2.53
  10   9   2   -1.74    1.92
  11   9   2    8.86    3.05
  12   9   2   -0.07    2.80
  13   9   2   -2.63    2.30
  14   9   2    4.26    2.59
  15   9   2   -4.43    2.08
  16   9   2    0.57    2.61
 -18   8   2    6.72    2.00
 -17   8   2    0.39    1.74
 -16   8   2    9.53    2.05
 -15   8   2   39.70    4.94
 -14   8   2    1.77    1.86
 -13   8   2   15.14    4.66
 -12   8   2    3.83    1.36
 -11   8   2    3.97    1.20
 -10   8   2   10.88    1.43
  -9   8   2    9.45    1.33
  -8   8   2   18.02    1.62
  -7   8   2  154.11    7.33
  -6   8   2    0.19    0.71
  -5   8   2   99.99    4.48
  -4   8   2   54.85    2.46
  -3   8   2   21.26    1.56
  -2   8   2  287.15   11.73
  -1   8   2   38.65    3.72
   0   8   2  238.16   11.05
   1   8   2    8.51    1.09
   2   8   2  371.76   23.22
   3   8   2   18.44    2.44
   4   8   2   81.73    3.21
   5   8   2   25.76    1.41
   6   8   2   60.97    5.07
   7   8   2   54.84    4.87
   8   8   2   80.75    6.07
   9   8   2   11.48    3.19
  10   8   2   12.75    4.01
  11   8   2    0.65    2.47
  12   8   2   79.21    7.06
  13   8   2   29.60    4.97
  14   8   2   16.69    4.28
  15   8   2    5.56    3.45
  16   8   2   13.74    4.14
  17   8   2   -2.79    2.69
 -18   7   2    0.48    2.25
 -17   7   2    1.46    1.34
 -16   7   2    5.69    1.77
 -15   7   2    6.08    3.19
 -14   7   2    2.39    1.39
 -13   7   2   42.51    2.75
 -12   7   2   52.60    2.88
 -11   7   2   52.50    2.77
 -10   7   2   20.93    2.63
  -9   7   2   36.52    3.58
  -8   7   2  115.56    5.77
  -7   7   2  420.64   15.84
  -6   7   2    6.75    0.96
  -5   7   2   35.44    3.06
  -4   7   2   41.34    2.56
  -3   7   2    1.47    0.75
  -2   7   2  344.90   23.25
  -1   7   2   83.23    2.95
   0   7   2   27.19    2.42
   1   7   2   -0.19    1.14
   2   7   2 2948.19  142.14
   3   7   2   76.33    2.99
   4   7   2   22.60    1.80
   5   7   2   20.65    1.52
   6   7   2    1.02    0.71
   7   7   2   15.95    1.94
   8   7   2   83.20    5.34
   9   7   2   44.30    4.20
  10   7   2   16.72    6.22
  11   7   2    9.99    1.80
  12   7   2    2.96    1.50
  13   7   2   12.95    3.59
  14   7   2    5.99    4.21
  15   7   2    2.66    3.76
  16   7   2    4.67    3.42
  17   7   2    5.87    3.03
 -19   6   2   45.87    4.23
 -18   6   2   23.38    3.06
 -17   6   2    9.32    4.05
 -16   6   2   -0.27    2.52
 -15   6   2   31.42    2.78
 -14   6   2   34.42    4.86
 -13   6   2   64.37    6.04
 -12   6   2  182.28    7.69
 -11   6   2   28.26    2.06
 -10   6   2   16.46    1.55
  -9   6   2    8.39    1.14
  -8   6   2   73.52    5.21
  -7   6   2   -0.03    1.13
  -6   6   2  208.46   10.74
  -5   6   2   59.01    3.99
  -4   6   2   95.77    4.07
  -3   6   2   42.22    3.14
  -2   6   2   40.79    4.07
  -1   6   2  346.54   10.21
   0   6   2    2.64    0.74
   1   6   2  228.77    8.62
   2   6   2  302.79    8.91
   3   6   2   80.00    4.91
   4   6   2    7.48    2.12
   5   6   2   18.27    4.70
   6   6   2   17.06    1.56
   7   6   2    8.53    2.08
   8   6   2   -0.06    1.44
   9   6   2   12.84    1.59
  10   6   2   38.28    2.47
  11   6   2    6.04    1.16
  12   6   2   41.43    3.10
  13   6   2    4.85    2.58
  14   6   2    5.03    2.63
  15   6   2    0.82    1.20
  16   6   2    8.71    3.75
  17   6   2    2.21    1.36
 -19   5   2   16.21    6.81
 -18   5   2    1.04    2.47
 -17   5   2    4.95    2.09
 -16   5   2    4.28    2.08
 -15   5   2   67.31    3.86
 -14   5   2   41.21    3.36
 -13   5   2   48.08    2.84
 -12   5   2   31.79    4.63
 -11   5   2   -0.47    1.46
 -10   5   2    0.48    0.72
  -9   5   2   -0.87    1.54
  -8   5   2  143.11    4.91
  -7   5   2  372.08   18.54
  -6   5   2  201.89   11.47
  -5   5   2    0.40    0.65
  -4   5   2   18.73    1.31
  -3   5   2    2.65    0.78
  -2   5   2  425.84   13.74
  -1   5   2  209.85    6.39
   0   5   2   45.47    2.78
   1   5   2  418.58   13.12
   2   5   2    5.50    2.52
   3   5   2  181.08    6.08
   4   5   2    3.90    1.10
   5   5   2   53.14    3.79
   6   5   2  193.76    9.15
   7   5   2   49.55    2.65
   8   5   2   13.60    2.59
   9   5   2    7.93    1.35
  10   5   2    0.80    1.06
  11   5   2    5.58    2.36
  12   5   2    0.50    1.60
  13   5   2    7.85    1.69
  14   5   2    0.39    2.91
  15   5   2    1.40    1.22
  16   5   2   27.16    3.30
  17   5   2    9.02    2.10
  18   5   2    2.52    1.78
 -19   4   2   13.83    5.49
 -18   4   2   34.07    3.94
 -17   4   2    1.39    1.65
 -16   4   2   30.29    6.17
 -15   4   2    4.20    2.61
 -14   4   2  234.57    8.20
 -13   4   2   34.36    2.69
 -12   4   2  102.97   10.23
 -11   4   2   10.82    2.93
 -10   4   2    8.51    1.27
  -9   4   2   31.48    2.28
  -8   4   2   -0.09    2.68
  -7   4   2    6.91    0.90
  -6   4   2  158.26    5.87
  -5   4   2  132.42    4.56
  -4   4   2   79.59    4.07
  -3   4   2    0.79    0.48
  -2   4   2  139.90    4.78
  -1   4   2  130.03    4.12
   0   4   2 2528.72  112.44
   1   4   2  330.87   10.46
   2   4   2  527.39   16.64
   3   4   2    5.76    1.07
   4   4   2  147.29    4.85
   5   4   2  295.95   14.22
   6   4   2   17.50    1.50
   7   4   2  477.43   21.32
   8   4   2  377.10   12.81
   9   4   2   23.99    1.99
  10   4   2    1.46    0.94
  11   4   2    3.54    1.41
  12   4   2   -0.78    1.96
  13   4   2  292.09   11.02
  14   4   2   -0.12    1.63
  15   4   2   -0.26    1.94
  16   4   2   12.90    2.52
  17   4   2    3.43    1.57
  18   4   2    1.56    1.63
 -20   3   2    1.66    3.91
 -19   3   2   11.94    3.60
 -18   3   2    0.66    1.46
 -17   3   2    9.49    2.09
 -16   3   2   60.47    4.35
 -15   3   2   13.26    1.76
 -14   3   2   13.45    1.73
 -13   3   2   70.81    7.07
 -12   3   2    8.53    4.60
 -11   3   2   -0.05    1.65
 -10   3   2   40.25    2.42
  -9   3   2    7.09    1.16
  -8   3   2   25.02    1.93
  -7   3   2   75.74    6.22
  -6   3   2   22.48    1.49
  -5   3   2   30.06    1.54
  -4   3   2  133.99   13.74
  -3   3   2    6.78    0.72
  -2   3   2   19.36    1.07
   0   3   2  220.28   12.59
   1   3   2 2657.64  119.11
   2   3   2  875.29   38.73
   3   3   2  109.47    4.40
   4   3   2  292.53    9.26
   5   3   2   11.16    1.36
   6   3   2    8.70    2.22
   7   3   2   95.61    5.57
   8   3   2   90.19    5.15
   9   3   2   11.89    1.45
  10   3   2  124.95    5.28
  11   3   2    5.98    2.54
  12   3   2    1.97    1.42
  13   3   2    3.07    1.21
  14   3   2    8.61    4.13
  15   3   2    2.25    1.64
  16   3   2    0.33    1.62
  17   3   2    1.96    1.79
  18   3   2    4.20    1.90
  19   3   2    2.90    1.88
 -20   2   2   20.31    3.71
 -19   2   2   31.11    5.05
 -18   2   2    3.78    2.04
 -17   2   2    2.78    1.29
 -16   2   2   26.22    2.28
 -15   2   2   39.81    3.14
 -14   2   2   25.19    1.35
 -13   2   2  166.00    5.32
 -12   2   2  203.07    7.73
 -11   2   2  177.89    5.25
 -10   2   2  165.58    4.84
  -9   2   2   26.33    1.72
  -8   2   2   40.20    2.06
  -7   2   2   35.45    1.60
  -6   2   2    5.07    0.68
  -5   2   2   51.39    3.87
  -4   2   2   46.65    1.97
  -3   2   2    0.55    0.47
  -2   2   2   44.84    2.00
  -1   2   2  447.47   14.41
   0   2   2  576.47   18.41
   1   2   2   45.95    2.79
   2   2   2    0.93    0.74
   3   2   2  128.44    4.28
   4   2   2  194.83    6.26
   5   2   2   31.59    2.73
   6   2   2   35.95    2.47
   7   2   2  302.10   10.82
   8   2   2   35.04    2.17
   9   2   2   35.86    2.26
  10   2   2   11.17    3.67
  11   2   2   -0.04    1.31
  12   2   2   34.47    3.18
  13   2   2   -0.26    1.92
  14   2   2   13.22    2.41
  15   2   2   15.16    2.72
  16   2   2   24.79    3.66
  17   2   2    1.50    1.67
  18   2   2   11.45    2.90
  19   2   2   -1.09    1.59
 -20   1   2   18.16    3.39
 -19   1   2    0.15    0.79
 -18   1   2   -0.08    1.30
 -17   1   2   14.33    1.22
 -16   1   2   22.16    1.62
 -15   1   2   80.14    3.11
 -14   1   2   32.68    1.89
 -13   1   2  603.10   17.27
 -12   1   2  439.07   15.32
 -11   1   2   72.86    2.97
 -10   1   2    0.94    0.60
  -9   1   2    1.70    1.13
  -8   1   2    2.67    0.98
  -7   1   2  227.47    7.69
  -6   1   2    9.88    0.86
  -5   1   2   24.04    1.26
  -4   1   2  144.42    4.76
  -3   1   2  208.35   10.19
  -2   1   2  437.05   26.15
  -1   1   2   21.55    1.59
   0   1   2  876.96   55.71
   1   1   2  784.63   35.22
   2   1   2  151.80    5.72
   3   1   2   18.43    1.44
   4   1   2  273.30    8.53
   5   1   2  197.84    6.25
   6   1   2   21.12    2.81
   7   1   2 1167.51   44.30
   8   1   2   11.95    2.60
   9   1   2   33.96    2.77
  10   1   2    1.00    1.18
  11   1   2   -0.22    2.12
  12   1   2   10.68    2.19
  13   1   2   -0.36    1.34
  14   1   2   27.95    3.43
  15   1   2  152.49    9.66
  16   1   2   -1.87    1.38
  17   1   2    0.97    1.70
  18   1   2    1.27    2.04
  19   1   2    0.11    1.93
 -20   0   2    0.38    1.10
 -19   0   2   23.14    2.53
 -18   0   2   16.18    1.63
 -17   0   2    3.23    1.72
 -16   0   2    0.41    0.74
 -15   0   2   20.79    1.54
 -14   0   2 1096.93   28.66
 -13   0   2   41.71    2.03
 -12   0   2   60.76    2.67
 -11   0   2    5.31    1.01
 -10   0   2   13.93    1.02
  -9   0   2  124.20    3.94
  -8   0   2  163.01    5.34
  -7   0   2   14.57    1.08
  -6   0   2  159.81    7.96
  -5   0   2  439.03   14.05
  -4   0   2    8.24    2.15
  -3   0   2    0.22    0.57
  -2   0   2    2.00    0.52
  -1   0   2 2980.80  120.17
   0   0   2  207.93    6.79
   1   0   2 1353.62   71.28
   2   0   2  683.79   21.79
   3   0   2  263.50    7.94
   4   0   2  275.57    9.27
   5   0   2  227.29    7.43
   6   0   2  728.23   21.95
   7   0   2  478.00   16.51
   8   0   2  747.46   24.79
   9   0   2   94.28    4.22
  10   0   2    0.54    0.89
  11   0   2    7.95    1.97
  12   0   2    3.71    1.68
  13   0   2   74.26    5.14
  14   0   2   78.65    5.38
  15   0   2   67.87    5.33
  16   0   2    2.89    1.99
  17   0   2    0.12    1.89
  18   0   2   12.78    3.23
  19   0   2    2.99    2.37
 -20  -1   2   17.19    2.47
 -19  -1   2    0.30    0.83
 -18  -1   2   -0.61    1.70
 -17  -1   2   15.59    2.13
 -16  -1   2   25.14    2.13
 -15  -1   2   78.08    6.62
 -14  -1   2   34.45    1.87
 -13  -1   2  609.81   22.38
 -12  -1   2  427.53   17.93
 -11  -1   2   71.62    2.64
 -10  -1   2    0.84    0.49
  -9  -1   2    0.30    0.44
  -8  -1   2    2.24    0.58
  -7  -1   2  228.11    6.83
  -6  -1   2   10.16    0.72
  -5  -1   2   23.02    1.57
  -4  -1   2  145.38    5.25
  -3  -1   2  207.46    6.70
  -2  -1   2  427.13   20.13
  -1  -1   2   26.73    1.50
   0  -1   2  902.52   55.22
   2  -1   2  150.52    6.31
   3  -1   2   17.49    1.32
   4  -1   2  262.19   10.28
   5  -1   2  190.96    6.31
   6  -1   2   19.78    2.34
   7  -1   2 1151.82   40.82
   8  -1   2   13.95    1.13
   9  -1   2   34.63    2.42
  10  -1   2    1.27    1.41
  11  -1   2   -1.08    1.21
  12  -1   2    8.46    2.26
  13  -1   2    1.28    1.70
  14  -1   2   33.27    3.92
  15  -1   2  138.61    8.64
  16  -1   2    2.63    1.86
  17  -1   2   -1.57    1.77
  18  -1   2    3.01    2.49
  19  -1   2    0.58    2.15
 -20  -2   2   12.51    1.69
 -19  -2   2   32.12    2.99
 -18  -2   2    1.89    0.89
 -17  -2   2    4.89    1.07
 -16  -2   2   26.50    1.77
 -15  -2   2   36.42    3.21
 -14  -2   2   26.59    1.61
 -13  -2   2  172.60    6.18
 -12  -2   2  195.24    6.43
 -11  -2   2  189.77    5.79
 -10  -2   2  167.08    4.92
  -9  -2   2   30.50    1.33
  -8  -2   2   44.10    1.84
  -7  -2   2   33.78    1.50
  -6  -2   2    4.41    0.62
  -5  -2   2   55.32    2.10
  -4  -2   2   52.78    1.95
  -3  -2   2    0.44    0.49
  -2  -2   2   43.41    1.80
  -1  -2   2  444.63   17.23
   0  -2   2  555.79   20.37
   1  -2   2   43.29    1.75
   2  -2   2    0.46    0.61
   3  -2   2  126.17    4.92
   4  -2   2  201.58   13.66
   5  -2   2   33.00    2.44
   6  -2   2   35.52    3.78
   7  -2   2  311.61   10.56
   8  -2   2   32.13    4.47
   9  -2   2   37.26    3.87
  10  -2   2    7.90    2.41
  11  -2   2    0.75    0.64
  12  -2   2   37.05    2.12
  14  -2   2   15.65    3.08
  15  -2   2   14.67    2.77
  16  -2   2   28.47    4.31
  17  -2   2    1.96    2.16
  18  -2   2   10.00    3.10
 -20  -3   2    1.99    1.45
 -19  -3   2   13.68    2.22
 -18  -3   2    2.28    1.07
 -17  -3   2    7.92    1.09
 -16  -3   2   64.70    3.03
 -15  -3   2    8.31    1.09
 -14  -3   2   13.83    1.50
 -13  -3   2   64.71    2.49
 -12  -3   2    8.93    1.10
 -11  -3   2   -0.05    1.20
 -10  -3   2   36.32    2.09
  -9  -3   2    4.48    0.89
  -8  -3   2   25.85    1.22
  -7  -3   2   69.75    2.46
  -6  -3   2   19.50    1.20
  -5  -3   2   30.38    1.53
  -4  -3   2  132.33    4.35
  -3  -3   2    8.50    0.75
  -2  -3   2   16.61    1.24
  -1  -3   2  958.76   58.14
   0  -3   2  225.01    7.38
   1  -3   2 2726.27  119.25
   2  -3   2  885.20   35.12
   3  -3   2  119.39    4.48
   4  -3   2  308.05   12.08
   5  -3   2   11.95    1.29
   6  -3   2    7.10    1.02
   7  -3   2   98.71    3.87
   8  -3   2   88.71    5.25
   9  -3   2   11.42    2.17
  10  -3   2  123.00    6.73
  11  -3   2    5.48    1.13
  12  -3   2   -0.09    1.24
  13  -3   2    2.52    1.13
  14  -3   2    6.93    1.26
  15  -3   2    5.70    2.11
  16  -3   2   -1.25    1.43
  17  -3   2    1.55    1.98
  18  -3   2    2.43    2.56
  19  -3   2    2.12    3.03
 -19  -4   2   14.09    1.88
 -18  -4   2   32.45    2.40
 -17  -4   2    1.63    0.89
 -16  -4   2   26.18    1.75
 -15  -4   2    3.19    0.93
 -14  -4   2  234.48    6.99
 -13  -4   2   29.24    1.86
 -12  -4   2  114.41    4.44
 -11  -4   2   10.13    1.02
 -10  -4   2    5.78    0.87
  -9  -4   2   27.79    2.16
  -8  -4   2   -0.27    0.89
  -7  -4   2    7.65    0.80
  -6  -4   2  161.56    4.82
  -5  -4   2  128.48    4.37
  -4  -4   2   81.79    3.96
  -3  -4   2    1.44    0.52
  -2  -4   2  138.47    4.68
  -1  -4   2  132.25    4.42
   0  -4   2 2434.26  109.63
   1  -4   2  314.26   10.13
   2  -4   2  527.19   18.42
   3  -4   2    3.74    0.85
   4  -4   2  145.69    7.25
   5  -4   2  275.48   24.38
   6  -4   2   14.31    2.08
   7  -4   2  489.03   14.72
   8  -4   2  369.10   12.79
   9  -4   2   22.62    1.85
  10  -4   2    0.90    1.02
  11  -4   2    2.97    1.11
  12  -4   2    0.51    0.82
  13  -4   2  279.72   14.52
  14  -4   2   -0.03    2.89
  15  -4   2    0.53    0.93
  16  -4   2   14.16    1.85
  17  -4   2    5.43    2.60
  18  -4   2    3.25    2.78
 -19  -5   2   16.63    1.99
 -18  -5   2    4.62    1.06
 -17  -5   2    3.50    1.08
 -16  -5   2    5.77    1.28
 -15  -5   2   68.93    2.75
 -14  -5   2   40.91    2.05
 -13  -5   2   47.70    2.28
 -12  -5   2   24.75    1.60
 -11  -5   2   -0.01    1.67
 -10  -5   2    1.25    0.74
  -9  -5   2   -1.88    1.19
  -8  -5   2  141.32    4.72
  -7  -5   2  377.23   12.46
  -6  -5   2  211.51    8.63
  -5  -5   2   -0.32    1.40
  -4  -5   2   20.36    3.45
  -3  -5   2    2.80    0.60
  -2  -5   2  414.40   12.90
  -1  -5   2  221.84    8.38
   0  -5   2   47.87    2.03
   1  -5   2  406.64   12.84
   2  -5   2    8.44    2.89
   3  -5   2  184.77    6.93
   4  -5   2    3.45    0.99
   5  -5   2   53.22    2.73
   6  -5   2  188.32    6.26
   7  -5   2   48.30    2.53
   8  -5   2   10.27    2.35
   9  -5   2    6.75    0.93
  10  -5   2    0.93    0.86
  11  -5   2    4.07    1.27
  12  -5   2    0.88    1.15
  13  -5   2    8.22    1.58
  14  -5   2    1.57    1.65
  15  -5   2   -0.01    4.63
  16  -5   2   26.85    5.04
  17  -5   2    8.28    4.98
  18  -5   2    2.65    2.58
 -19  -6   2   46.09    3.71
 -18  -6   2   26.99    3.44
 -17  -6   2   10.15    1.32
 -16  -6   2    0.35    0.74
 -15  -6   2   30.69    2.15
 -14  -6   2   34.67    2.52
 -13  -6   2   57.82    2.69
 -12  -6   2  175.85    7.20
 -11  -6   2   25.36    2.54
 -10  -6   2   17.77    2.00
  -9  -6   2    8.53    1.03
  -8  -6   2   64.45    3.54
  -7  -6   2    1.14    0.62
  -6  -6   2  203.97    6.66
  -5  -6   2   56.57    2.06
  -4  -6   2   96.40    3.27
  -3  -6   2   38.95    2.28
  -2  -6   2   40.24    3.07
  -1  -6   2  354.02   10.93
   0  -6   2    2.13    0.64
   1  -6   2  222.11    7.36
   2  -6   2  306.18    9.58
   3  -6   2   84.79    4.42
   4  -6   2    9.57    2.23
   5  -6   2   15.63    1.55
   6  -6   2   17.14    1.68
   7  -6   2    6.02    0.90
   8  -6   2   -0.39    1.97
   9  -6   2   12.84    1.21
  10  -6   2   34.54    3.02
  11  -6   2    6.21    1.33
  12  -6   2   35.55    2.84
  13  -6   2    0.70    1.39
  14  -6   2    4.18    2.83
  15  -6   2   -0.83    1.82
  16  -6   2    7.56    1.84
  17  -6   2   -0.29    1.74
  18  -6   2    0.48    1.45
 -18  -7   2   -0.18    2.54
 -17  -7   2    2.67    0.94
 -16  -7   2    5.93    0.96
 -15  -7   2    8.37    1.47
 -14  -7   2    0.96    1.12
 -13  -7   2   41.34    2.00
 -12  -7   2   53.67    4.31
 -11  -7   2   53.43    3.63
 -10  -7   2   18.84    3.81
  -9  -7   2   38.21    1.92
  -8  -7   2  113.99    3.74
  -7  -7   2  409.49   13.94
  -6  -7   2    6.78    0.74
  -5  -7   2   40.22    2.34
  -4  -7   2   39.62    2.68
  -3  -7   2    0.56    0.66
  -2  -7   2  356.00   12.33
  -1  -7   2   87.51    7.52
   0  -7   2   27.99    2.40
   1  -7   2    1.25    0.77
   2  -7   2 2964.94  142.23
   3  -7   2   68.94    2.86
   4  -7   2   21.03    1.73
   5  -7   2   22.88    1.57
   6  -7   2    0.99    0.84
   7  -7   2   17.73    1.41
   8  -7   2   93.12    3.90
   9  -7   2   44.83    2.30
  10  -7   2   12.37    1.37
  11  -7   2   10.27    1.37
  12  -7   2    2.81    1.48
  13  -7   2   13.86    2.12
  14  -7   2    8.48    1.94
  15  -7   2   -0.30    3.86
  16  -7   2    5.10    1.72
  17  -7   2    9.97    1.96
 -18  -8   2   10.65    1.46
 -17  -8   2    2.54    0.94
 -16  -8   2   11.93    2.27
 -15  -8   2   43.38    2.66
 -14  -8   2    2.63    1.22
 -13  -8   2   11.18    2.47
 -12  -8   2    2.54    0.98
 -11  -8   2    4.71    1.20
 -10  -8   2   12.49    2.32
  -9  -8   2    7.97    1.27
  -8  -8   2   18.25    2.29
  -7  -8   2  163.50    5.59
  -6  -8   2    1.47    0.59
  -5  -8   2   95.03    3.15
  -4  -8   2   54.76    2.98
  -3  -8   2   23.87    2.48
  -2  -8   2  295.34   10.08
  -1  -8   2   38.95    1.90
   0  -8   2  245.32   14.33
   1  -8   2    9.35    1.95
   2  -8   2  376.46   23.32
   3  -8   2   22.88    1.72
   4  -8   2   79.33    4.84
   5  -8   2   19.56    2.39
   6  -8   2   64.92    2.78
   7  -8   2   59.30    2.66
   8  -8   2   80.17    3.31
   9  -8   2    9.47    1.30
  10  -8   2   12.34    1.45
  11  -8   2    1.54    1.13
  12  -8   2   73.28    4.30
  13  -8   2   27.47    6.77
  14  -8   2   14.08    2.41
  15  -8   2    7.62    3.65
  16  -8   2   18.84    2.76
  17  -8   2    1.23    1.87
 -17  -9   2    4.05    1.10
 -16  -9   2   40.89    2.82
 -15  -9   2    3.65    1.10
 -14  -9   2    0.46    4.52
 -13  -9   2   28.12    2.46
 -12  -9   2   65.62    4.44
 -11  -9   2    3.73    1.75
 -10  -9   2   34.50    3.03
  -9  -9   2   15.24    1.63
  -8  -9   2   67.16    3.13
  -7  -9   2    1.97    1.57
  -6  -9   2   13.91    1.41
  -5  -9   2   16.78    1.34
  -4  -9   2    7.59    0.98
  -3  -9   2   58.53    3.15
  -2  -9   2   20.48    1.46
  -1  -9   2   51.60    3.67
   0  -9   2  218.89    7.46
   1  -9   2  495.92   15.59
   2  -9   2   52.68    3.18
   3  -9   2  443.29   13.52
   4  -9   2   30.39    2.81
   5  -9   2   14.60    1.44
   6  -9   2    0.98    0.85
   7  -9   2   13.83    1.94
   8  -9   2    1.22    1.21
   9  -9   2    9.66    1.42
  10  -9   2    0.69    1.78
  11  -9   2   12.86    1.56
  12  -9   2    4.42    2.08
  13  -9   2   -1.11    2.11
  14  -9   2    5.71    2.90
  15  -9   2    3.89    1.76
  16  -9   2   -1.11    4.42
 -16 -10   2   25.16    2.04
 -15 -10   2    1.76    1.78
 -14 -10   2    3.67    2.73
 -13 -10   2   59.05    3.56
 -12 -10   2   44.76    4.89
 -11 -10   2   29.72    2.48
 -10 -10   2    7.06    1.29
  -9 -10   2    6.85    1.46
  -8 -10   2    0.20    1.09
  -7 -10   2   55.01    3.32
  -6 -10   2    0.39    1.47
  -5 -10   2   28.10    2.72
  -4 -10   2   19.19    1.53
  -3 -10   2    4.94    0.97
  -2 -10   2   29.90    1.87
  -1 -10   2   82.88    3.29
   0 -10   2    8.28    1.26
   1 -10   2    0.97    1.73
   2 -10   2   84.70    3.17
   3 -10   2    0.82    0.77
   4 -10   2   10.25    1.28
   5 -10   2   13.06    1.43
   6 -10   2    1.66    1.12
   7 -10   2    9.48    1.39
   8 -10   2   23.49    2.05
   9 -10   2    1.93    1.57
  10 -10   2    4.49    2.63
  11 -10   2    1.98    1.24
  12 -10   2    6.02    1.50
  13 -10   2   22.26    4.92
  14 -10   2   14.19    2.53
  15 -10   2    6.58    2.19
 -16 -11   2    2.52    1.87
 -15 -11   2    7.96    1.58
 -14 -11   2    1.25    1.27
 -13 -11   2   14.08    2.08
 -12 -11   2    7.79    1.54
 -11 -11   2   30.63    2.58
 -10 -11   2    4.59    1.42
  -9 -11   2   17.73    3.75
  -8 -11   2    4.43    2.15
  -7 -11   2   63.24    3.73
  -6 -11   2   25.05    2.98
  -5 -11   2    0.36    0.65
  -4 -11   2   19.86    2.51
  -3 -11   2    7.20    1.68
  -2 -11   2   11.06    2.36
  -1 -11   2   11.85    1.42
   0 -11   2    5.66    1.12
   1 -11   2  114.81    4.40
   2 -11   2   57.70    2.89
   3 -11   2  175.05    5.78
   4 -11   2   24.72    1.96
   5 -11   2   15.68    1.64
   6 -11   2   38.87    2.48
   7 -11   2   13.32    2.11
   8 -11   2   57.13    3.86
   9 -11   2    8.07    1.47
  10 -11   2    8.95    3.14
  11 -11   2    2.28    1.22
  12 -11   2    0.33    3.15
  13 -11   2   39.24    4.00
  14 -11   2    8.45    2.38
  15 -11   2   -0.57    2.36
 -15 -12   2    1.09    1.00
 -14 -12   2    0.01    2.49
 -13 -12   2   19.27    1.93
 -12 -12   2    3.22    1.13
 -11 -12   2    8.17    1.60
 -10 -12   2    4.82    1.32
  -9 -12   2   10.74    2.25
  -8 -12   2   26.62    4.21
  -7 -12   2    4.11    1.68
  -6 -12   2    3.51    2.95
  -5 -12   2   -2.09    2.53
  -4 -12   2   32.50    2.98
  -3 -12   2   26.97    2.48
  -2 -12   2   73.50    3.48
  -1 -12   2   46.22    2.91
   0 -12   2   -1.20    1.30
   1 -12   2   37.60    2.19
   2 -12   2    8.60    1.34
   3 -12   2  183.33    6.10
   4 -12   2   40.50    4.14
   5 -12   2   94.17    4.12
   6 -12   2    7.48    1.40
   7 -12   2   60.34    4.18
   8 -12   2    7.48    1.67
   9 -12   2   11.10    1.76
  10 -12   2    0.73    1.10
  11 -12   2   10.12    1.79
  12 -12   2    0.89    2.67
  13 -12   2    1.36    2.23
  14 -12   2   19.65    4.72
 -13 -13   2    2.32    2.31
 -12 -13   2    1.23    1.99
 -11 -13   2   58.21    5.28
 -10 -13   2   19.05    2.35
  -9 -13   2   18.01    2.23
  -8 -13   2    8.30    1.70
  -7 -13   2    3.73    1.41
  -6 -13   2   -2.00    1.88
  -5 -13   2    8.39    1.64
  -4 -13   2    5.24    1.36
  -3 -13   2   93.60    5.47
  -2 -13   2   37.89    2.63
  -1 -13   2    2.25    2.17
   0 -13   2   -1.06    4.22
   1 -13   2   10.58    1.36
   2 -13   2   58.16    2.84
   3 -13   2   60.10    2.85
   4 -13   2   17.71    1.78
   5 -13   2    2.27    1.31
   6 -13   2   66.14    3.61
   7 -13   2   10.23    1.70
   8 -13   2    1.03    1.17
   9 -13   2   60.37    5.80
  10 -13   2   50.45    3.59
  11 -13   2    1.03    2.68
  12 -13   2    2.45    3.19
 -12 -14   2   18.42    3.93
 -11 -14   2    4.26    1.84
 -10 -14   2    5.28    1.78
  -9 -14   2    6.73    4.27
  -8 -14   2    1.00    2.14
  -7 -14   2    3.92    1.44
  -6 -14   2    0.44    1.34
  -5 -14   2   21.36    2.69
  -4 -14   2    6.21    1.93
  -3 -14   2   54.29    4.78
  -2 -14   2    8.69    1.79
  -1 -14   2    1.85    1.05
   0 -14   2    5.23    1.32
   1 -14   2   -0.62    3.07
   2 -14   2   20.99    1.98
   3 -14   2   52.55    3.28
   4 -14   2    2.12    1.22
   5 -14   2   -0.06    2.17
   6 -14   2  120.18    5.45
   7 -14   2   32.67    3.44
   8 -14   2   20.22    2.47
   9 -14   2   12.44    2.02
  10 -14   2   -0.02    2.78
  11 -14   2    2.67    1.72
 -10 -15   2   10.45    2.32
  -9 -15   2   -0.07    4.35
  -8 -15   2    1.06    1.67
  -7 -15   2   11.63    2.06
  -6 -15   2   10.86    1.83
  -5 -15   2    1.29    1.39
  -4 -15   2    8.86    2.33
  -3 -15   2    6.67    1.26
  -2 -15   2   45.39    2.88
  -1 -15   2   23.26    2.02
   0 -15   2    0.31    2.09
   1 -15   2    2.55    1.20
   2 -15   2    5.74    1.41
   3 -15   2    6.36    1.52
   4 -15   2   31.49    2.51
   5 -15   2    4.72    1.63
   6 -15   2   44.08    3.52
   7 -15   2   11.88    7.17
   8 -15   2    5.12    2.32
   9 -15   2   16.26    2.40
  -8 -16   2    4.56    1.80
  -7 -16   2    9.76    2.81
  -6 -16   2   14.02    2.50
  -5 -16   2   -0.45    2.57
  -4 -16   2    0.94    1.83
  -3 -16   2    1.73    1.74
  -2 -16   2    1.69    1.91
  -1 -16   2    2.85    1.72
   0 -16   2    1.16    1.33
   1 -16   2   13.52    1.87
   2 -16   2   19.78    2.12
   3 -16   2    0.59    1.15
   4 -16   2    3.66    1.61
   5 -16   2   64.01    5.18
   6 -16   2    4.18    1.51
   7 -16   2   10.85    2.31
  -5 -17   2   66.70   11.05
  -4 -17   2    0.19    1.60
  -3 -17   2   13.04    2.41
  -2 -17   2    7.29    2.38
  -1 -17   2    1.87    2.01
   0 -17   2    2.30    1.32
   1 -17   2    0.25    1.27
   2 -17   2    9.56    3.19
   3 -17   2   39.10    3.21
   4 -17   2    1.38    1.55
  -4  17   3   -1.22    2.42
  -3  17   3    5.85    1.95
  -2  17   3    6.55    2.07
  -1  17   3    8.12    2.26
   0  17   3   -0.52    3.24
   1  17   3    4.72    2.36
   2  17   3   22.74    2.88
   3  17   3   49.43   13.59
  -8  16   3   -0.18    2.30
  -7  16   3   30.32    4.06
  -6  16   3   11.19    2.04
  -5  16   3   13.97    2.46
  -4  16   3    1.19    1.31
  -3  16   3   13.63    2.73
  -2  16   3    7.54    1.95
  -1  16   3    1.01    1.25
   0  16   3   -1.36    2.88
   1  16   3    1.12    2.11
   2  16   3    2.47    1.76
   3  16   3   41.93    3.31
   4  16   3  123.18   22.19
   5  16   3    8.06    4.13
   6  16   3    0.18    2.06
 -10  15   3   10.11    2.58
  -9  15   3    1.66    1.66
  -8  15   3    3.88    1.87
  -7  15   3    3.30    7.38
  -6  15   3    1.02    1.19
  -5  15   3   15.50    2.28
  -4  15   3    3.17    1.36
  -3  15   3    0.56    1.14
  -2  15   3    6.48    1.79
  -1  15   3    9.58    1.64
   0  15   3    3.07    1.31
   1  15   3    4.35    1.84
   2  15   3    8.19    1.73
   3  15   3   27.70    4.41
   4  15   3  266.07   22.22
   5  15   3   35.72    4.83
   6  15   3   48.81    5.46
   7  15   3    1.74    3.13
   8  15   3   13.31    4.37
 -12  14   3    1.55    3.08
 -11  14   3   -0.28    2.75
 -10  14   3   35.41    3.96
  -9  14   3   -0.72    2.02
  -8  14   3    3.08    1.92
  -7  14   3   -0.49    3.00
  -6  14   3   10.84    1.82
  -5  14   3   10.67    3.88
  -4  14   3   50.17    3.41
  -3  14   3   32.76    4.14
  -2  14   3   42.01    3.47
  -1  14   3   10.30    2.14
   0  14   3    0.98    1.11
   1  14   3    7.07    1.63
   2  14   3    8.07    1.70
   3  14   3   16.01    7.91
   4  14   3   25.57    2.71
   5  14   3  102.30   20.37
   6  14   3   -1.37    2.38
   7  14   3   14.90    4.49
   8  14   3   16.67    4.68
   9  14   3    8.70    3.56
  10  14   3   15.18    4.63
 -13  13   3    2.28    4.56
 -12  13   3    3.97    4.92
 -11  13   3   52.87    4.43
 -10  13   3    0.88    1.36
  -9  13   3    0.36    1.49
  -8  13   3   13.87    2.24
  -7  13   3    7.20    1.86
  -6  13   3    6.83    1.76
  -5  13   3   10.02    1.66
  -4  13   3    5.22    1.40
  -3  13   3    0.02    1.11
  -2  13   3    2.74    1.24
  -1  13   3   17.38    1.97
   0  13   3    5.35    2.61
   1  13   3    1.82    1.15
   2  13   3   74.93    3.66
   3  13   3  132.92   12.12
   4  13   3    2.08    1.85
   5  13   3   55.43    7.96
   6  13   3    1.92    1.95
   7  13   3   31.60    5.67
   8  13   3   14.82    4.33
   9  13   3    2.47    3.19
  10  13   3   27.50    5.70
  11  13   3    1.73    3.31
  12  13   3   -0.52    2.48
 -14  12   3   13.89    2.83
 -13  12   3    5.38    3.41
 -12  12   3    4.24    2.76
 -11  12   3    4.34    2.98
 -10  12   3    5.03    1.68
  -9  12   3   14.30    6.49
  -8  12   3    3.73    1.64
  -7  12   3    2.21    1.35
  -6  12   3  101.78    6.96
  -5  12   3    1.73    1.10
  -4  12   3   24.91    2.20
  -3  12   3    2.17    1.18
  -2  12   3    9.23    2.92
  -1  12   3   19.18    2.78
   0  12   3    3.96    1.22
   1  12   3   11.51    1.50
   2  12   3   47.11    2.71
   3  12   3   18.65    2.57
   4  12   3   47.01    2.99
   5  12   3   28.39    2.38
   6  12   3  231.33   10.36
   7  12   3    7.61    3.37
   8  12   3   29.76    5.14
   9  12   3   -0.47    2.82
  10  12   3   29.63    5.51
  11  12   3   18.83    4.82
  12  12   3   12.46    4.27
  13  12   3    7.80    3.39
 -15  11   3    1.18    1.80
 -14  11   3   -1.52    2.14
 -13  11   3    0.37    1.43
 -12  11   3   14.27    8.18
 -11  11   3   14.20    2.32
 -10  11   3   12.75    2.19
  -9  11   3   13.77    4.73
  -8  11   3   46.25    3.65
  -7  11   3    4.69    2.23
  -6  11   3    1.00    0.94
  -5  11   3   90.77    4.43
  -4  11   3   13.77    1.63
  -3  11   3    8.14    1.47
  -2  11   3  166.22    8.56
  -1  11   3  209.77    7.28
   0  11   3    5.17    1.15
   1  11   3   18.91    1.81
   2  11   3    1.54    0.95
   3  11   3  531.14   16.49
   4  11   3   70.30    3.57
   5  11   3   24.46    2.18
   6  11   3   61.54    4.22
   7  11   3  180.20   11.22
   8  11   3    0.23    1.85
   9  11   3   34.90    5.16
  10  11   3    7.52    2.89
  11  11   3   24.22    5.16
  12  11   3    7.57    3.39
  13  11   3    1.82    3.04
  14  11   3   14.81    4.34
 -16  10   3   -0.96    6.99
 -15  10   3    6.28    3.70
 -14  10   3   -0.14    4.82
 -13  10   3   27.48    3.05
 -12  10   3   31.74    3.13
 -11  10   3   88.62    4.36
 -10  10   3   48.31    4.38
  -9  10   3   71.43    3.37
  -8  10   3    0.12    0.93
  -7  10   3   16.59    1.75
  -6  10   3   17.30    2.71
  -5  10   3   -1.81    1.31
  -4  10   3    6.81    1.78
  -3  10   3    2.10    1.18
  -2  10   3    2.84    0.88
  -1  10   3  177.20    5.73
   0  10   3   70.38    3.13
   1  10   3    2.74    1.77
   2  10   3  275.19   13.15
   3  10   3  305.00    9.91
   4  10   3   51.10    4.24
   5  10   3   -0.50    2.19
   6  10   3   15.73    1.52
   7  10   3    3.16    2.16
   8  10   3    8.67    3.39
   9  10   3   14.85    3.79
  10  10   3    3.76    3.05
  11  10   3    4.46    2.84
  12  10   3    5.64    3.10
  13  10   3    2.40    2.78
  14  10   3   54.09    7.80
  15  10   3    4.87    3.34
 -17   9   3   -1.90    5.37
 -16   9   3   -1.66    1.98
 -15   9   3   -0.74    1.80
 -14   9   3    1.82    1.65
 -13   9   3   -0.08    1.65
 -12   9   3   63.43    5.68
 -11   9   3   50.36    2.88
 -10   9   3    1.48    1.04
  -9   9   3    9.98    1.45
  -8   9   3   36.22    2.32
  -7   9   3    9.16    1.76
  -6   9   3   13.38    1.41
  -5   9   3    2.62    0.88
  -4   9   3    0.47    0.71
  -3   9   3   42.24    2.48
  -2   9   3   36.64    1.86
  -1   9   3   62.28    4.08
   0   9   3  116.32    3.95
   1   9   3   57.27    2.51
   2   9   3  126.75    5.65
   4   9   3    3.22    0.94
   5   9   3   63.88    4.03
   6   9   3    2.97    0.79
   7   9   3   92.17    3.56
   8   9   3   14.08    1.14
   9   9   3   23.14    4.03
  10   9   3   83.63    6.89
  11   9   3   51.83    5.53
  12   9   3   -3.29    2.36
  13   9   3   -1.08    2.59
  14   9   3    0.64    2.30
  15   9   3   -6.49    2.34
  16   9   3   -1.60    2.48
 -18   8   3   -0.29    2.37
 -17   8   3    1.98    1.71
 -16   8   3    8.06    2.90
 -15   8   3    0.86    1.12
 -14   8   3    2.63    1.58
 -13   8   3    3.58    1.37
 -12   8   3   37.55    2.71
 -11   8   3   37.43    2.55
 -10   8   3    3.54    1.16
  -9   8   3    5.25    1.55
  -8   8   3   80.98    4.47
  -7   8   3   -0.37    2.09
  -6   8   3   13.84    1.35
  -5   8   3   15.06    2.11
  -4   8   3   25.58    2.68
  -3   8   3   19.62    2.41
  -2   8   3   44.56    2.09
  -1   8   3  309.80   13.97
   0   8   3  188.80    7.02
   1   8   3   83.78    3.29
   2   8   3   16.73    1.26
   3   8   3   12.16    1.65
   4   8   3   23.86    1.73
   5   8   3   21.02    2.52
   6   8   3    5.20    1.19
   7   8   3  394.57   13.52
   8   8   3   32.85    3.23
   9   8   3  128.88   14.65
  10   8   3   23.66    2.39
  11   8   3    7.13    4.14
  12   8   3   -3.24    2.32
  13   8   3    1.19    1.34
  14   8   3    0.02    1.33
  15   8   3    3.81    3.54
  16   8   3    8.69    4.05
 -18   7   3    1.57    1.84
 -17   7   3   22.69    2.87
 -16   7   3   -0.15    1.99
 -15   7   3   23.16    3.09
 -14   7   3    5.24    1.86
 -13   7   3    0.34    1.01
 -12   7   3    6.18    1.37
 -11   7   3   34.47    2.79
 -10   7   3   12.11    1.41
  -9   7   3   -0.02    1.84
  -8   7   3   44.89    2.22
  -7   7   3    3.38    0.92
  -6   7   3   24.61    1.72
  -5   7   3   12.73    1.25
  -4   7   3   25.03    2.28
  -3   7   3   15.25    2.29
  -2   7   3   87.72    4.05
  -1   7   3   23.23    1.68
   0   7   3  684.71   22.23
   1   7   3  316.23   12.16
   2   7   3   58.07    4.02
   3   7   3  317.50   22.92
   4   7   3    6.46    2.20
   5   7   3   31.02    2.22
   6   7   3   20.11    3.56
   7   7   3   -0.32    2.89
   8   7   3   42.33    4.93
   9   7   3   68.67    7.07
  10   7   3   -1.46    4.29
  11   7   3    2.29    1.81
  12   7   3    1.86    1.50
  13   7   3    4.20    4.83
  14   7   3   48.03    3.86
  15   7   3    2.18    1.99
  16   7   3    4.94    3.00
  17   7   3    0.25    3.24
 -19   6   3    5.30    2.38
 -18   6   3    1.66    2.07
 -17   6   3   17.81    1.94
 -16   6   3    5.41    1.63
 -15   6   3    7.60    1.42
 -14   6   3   19.95    1.95
 -13   6   3   51.50    2.73
 -12   6   3  298.99    9.99
 -11   6   3  259.94    8.50
 -10   6   3   18.82    1.84
  -9   6   3   89.07    4.60
  -8   6   3   25.98    3.28
  -7   6   3   37.11    1.99
  -6   6   3  181.03    9.66
  -5   6   3    9.37    1.08
  -4   6   3    1.34    0.98
  -3   6   3   36.33    2.30
  -2   6   3   42.56    1.83
  -1   6   3    0.14    0.60
   0   6   3   67.10    5.29
   1   6   3 1462.54   54.59
   2   6   3  300.67    9.91
   3   6   3    6.16    1.92
   4   6   3  259.53    9.29
   5   6   3   29.50    2.90
   6   6   3   23.91    3.38
   7   6   3    0.44    1.06
   8   6   3    7.31    2.57
   9   6   3   51.02    2.89
  10   6   3    1.16    1.01
  11   6   3    0.77    1.30
  12   6   3    0.78    2.66
  13   6   3   -1.05    1.25
  14   6   3   -0.22    2.08
  15   6   3    5.76    4.21
  16   6   3    0.67    7.46
  17   6   3    4.96    1.79
 -19   5   3   -1.49    2.49
 -18   5   3    5.30    1.42
 -17   5   3   27.81    2.30
 -16   5   3   -0.99    2.40
 -15   5   3   66.80    3.62
 -14   5   3    8.32    1.43
 -13   5   3   -1.19    2.00
 -12   5   3   25.97    1.94
 -11   5   3   10.90    1.31
 -10   5   3  175.28    9.69
  -9   5   3  158.06    5.91
  -8   5   3   15.43    1.35
  -7   5   3   13.23    2.88
  -6   5   3   -0.26    1.19
  -5   5   3    7.85    1.61
  -4   5   3   58.13    4.79
  -3   5   3    6.38    0.91
  -2   5   3   62.11    2.39
  -1   5   3  316.32   10.11
   0   5   3  496.76   15.53
   1   5   3  150.39    5.40
   2   5   3   18.51    1.48
   3   5   3   22.18    2.74
   4   5   3    6.94    2.18
   5   5   3  100.47    4.67
   6   5   3   15.88    1.92
   7   5   3   32.57    6.39
   8   5   3  252.12    8.99
   9   5   3  175.67    6.91
  10   5   3   25.81    3.89
  11   5   3   -0.21    1.80
  12   5   3   -0.97    1.78
  13   5   3   30.68    3.73
  14   5   3    4.60    4.82
  15   5   3    0.07    1.32
  16   5   3   -0.74    5.17
  17   5   3   -0.37    2.46
  18   5   3    1.37    1.98
 -19   4   3   -0.13    5.23
 -18   4   3   10.29    3.58
 -17   4   3   -0.31    1.86
 -16   4   3    5.70    1.38
 -15   4   3    0.70    1.11
 -14   4   3   33.95    2.84
 -13   4   3  196.03    7.80
 -12   4   3    3.59    2.78
 -11   4   3  184.13    7.11
 -10   4   3   16.42    1.46
  -9   4   3    3.74    0.82
  -8   4   3    1.20    0.72
  -7   4   3  283.07   14.69
  -6   4   3  367.96   24.17
  -5   4   3   57.56    4.19
  -4   4   3    0.22    0.72
  -3   4   3   26.87    1.53
  -2   4   3   90.28    3.35
  -1   4   3   98.94    3.62
   0   4   3   64.53    2.61
   1   4   3  128.80    7.24
   2   4   3    2.14    1.15
   3   4   3   70.15    4.04
   4   4   3   32.52    2.22
   5   4   3  284.20    9.61
   6   4   3    5.46    0.81
   7   4   3    3.24    1.11
   8   4   3  157.69    6.20
   9   4   3   14.09    1.81
  10   4   3    2.59    1.33
  11   4   3    3.58    1.95
  12   4   3   12.12    1.84
  13   4   3   15.61    2.24
  14   4   3    0.71    3.04
  15   4   3    5.06    4.13
  16   4   3    2.19    1.81
  17   4   3    5.91    2.03
  18   4   3    0.90    1.61
 -20   3   3    3.23    2.79
 -19   3   3   -0.72    3.27
 -18   3   3    3.30    1.53
 -17   3   3    1.40    1.71
 -16   3   3    4.86    1.31
 -15   3   3   29.12    2.42
 -14   3   3  331.07   17.75
 -13   3   3  212.86    8.23
 -12   3   3  197.29    7.73
 -11   3   3    3.07    1.13
 -10   3   3   28.16    4.77
  -9   3   3    9.51    3.35
  -8   3   3    4.55    1.13
  -7   3   3  424.23   26.51
  -6   3   3  448.44   13.92
  -5   3   3   63.34    2.49
  -4   3   3  389.44   18.47
  -3   3   3    7.45    1.51
  -2   3   3   25.16    1.74
  -1   3   3   18.44    1.25
   0   3   3   18.74    1.30
   1   3   3    0.56    0.78
   2   3   3   11.24    1.31
   3   3   3    1.56    0.83
   4   3   3   10.63    1.08
   5   3   3   13.67    1.79
   6   3   3    1.58    0.69
   7   3   3   12.50    4.20
   8   3   3  214.73    7.96
   9   3   3   23.67    2.20
  10   3   3    7.44    1.43
  11   3   3    0.06    1.19
  12   3   3   18.74    2.28
  13   3   3    2.04    1.44
  14   3   3   13.60    2.14
  15   3   3    1.74    1.49
  16   3   3   67.45    5.57
  17   3   3    3.96    2.17
  18   3   3   11.67    2.93
 -20   2   3   11.79    3.82
 -19   2   3    2.18    1.34
 -18   2   3    0.06    1.57
 -17   2   3    0.15    1.30
 -16   2   3   37.25    3.20
 -15   2   3   32.68    3.98
 -14   2   3   95.97    4.04
 -13   2   3  273.65    9.10
 -12   2   3 1337.56   42.40
 -11   2   3    4.05    0.82
 -10   2   3   36.79    1.71
  -9   2   3  129.06    4.36
  -8   2   3   22.21    1.54
  -7   2   3  811.13   33.22
  -6   2   3 1008.92   33.68
  -5   2   3  128.90    3.99
  -4   2   3  119.54    6.81
  -3   2   3  367.33   11.42
  -2   2   3   44.83    1.83
  -1   2   3  705.92   25.02
   0   2   3  773.22   33.82
   1   2   3  209.25    7.64
   2   2   3  174.73    6.51
   3   2   3   46.28    2.40
   4   2   3   13.05    1.07
   5   2   3   40.39    4.24
   6   2   3   73.02    2.75
   7   2   3   10.37    1.02
   8   2   3    5.93    1.67
   9   2   3    1.83    1.21
  10   2   3    5.91    3.37
  11   2   3    2.89    2.87
  12   2   3    0.23    1.09
  13   2   3   82.65    4.41
  14   2   3    6.66    1.89
  16   2   3    3.44    2.08
  17   2   3   43.05    4.64
  18   2   3   -4.07    1.61
 -20   1   3    4.37    1.73
 -19   1   3   12.41    2.05
 -18   1   3    0.06    0.78
 -17   1   3    1.57    0.71
 -16   1   3   66.89    2.54
 -15   1   3   65.65    2.73
 -14   1   3  370.72   12.74
 -13   1   3    8.48    1.07
 -12   1   3  178.90    5.74
 -11   1   3   28.81    2.58
 -10   1   3    5.10    0.80
  -9   1   3   39.06    1.81
  -8   1   3   11.72    1.04
  -7   1   3   81.75    3.04
  -6   1   3  100.87    6.47
  -5   1   3  162.12    7.44
  -4   1   3   22.34    1.51
  -3   1   3   58.65    2.73
  -2   1   3    0.20    0.81
  -1   1   3  122.80    4.30
   0   1   3    7.77    1.75
   1   1   3   92.75    5.16
   2   1   3   15.98    1.18
   3   1   3   66.32    2.98
   4   1   3  163.21    5.76
   5   1   3   17.76    1.23
   6   1   3   -0.41    0.97
   7   1   3    0.61    0.59
   8   1   3  115.95    4.87
   9   1   3   89.29    4.25
  10   1   3    8.40    1.49
  11   1   3   12.11    2.92
  12   1   3   18.36    2.55
  13   1   3   31.50    3.04
  14   1   3   68.67    5.40
  15   1   3    3.94    2.06
  16   1   3    3.51    2.06
  17   1   3   21.63    3.84
  18   1   3    6.49    2.65
 -20   0   3   -0.29    1.75
 -19   0   3   -0.79    1.88
 -18   0   3   -0.24    1.60
 -17   0   3    0.46    1.09
 -16   0   3    0.83    0.94
 -15   0   3    1.54    2.74
 -14   0   3   -0.58    1.54
 -13   0   3    0.67    0.74
 -12   0   3   -0.27    1.40
 -11   0   3    0.35    0.60
 -10   0   3   -0.73    1.48
  -9   0   3    1.19    1.00
  -8   0   3    0.62    0.56
  -7   0   3   -0.50    1.06
  -6   0   3   -0.36    1.91
  -5   0   3   -0.11    0.85
  -4   0   3    0.48    0.56
  -3   0   3    0.00    0.78
  -2   0   3   -0.26    1.00
  -1   0   3    0.17    0.48
   0   0   3   -0.30    0.82
   1   0   3    0.17    0.59
   2   0   3    0.04    0.54
   3   0   3    0.38    0.48
   4   0   3   -0.07    1.03
[truncated: 199,809 more chars]
