# Supplementary material for: Excited-State Intramolecular Proton Transfer in 2-(2′-Hydroxyphenyl)pyrimidines: Synthesis, Optical Properties, and Theoretical Studies
Source: ACS Appl Mater Interfaces. 2022 May 17;14(21):24964–79. doi: 10.1021/acsami.2c05439 (PMC9164210; doi:10.1021/acsami.2c05439)
Supplement: Supplementary file 2 — am2c05439_si_002.zip [file am2c05439_si_002.zip › Compound CCDC 2113243.cif]

#\#CIF_1.1

#  CIF produced by WinGX routine CIF_UPDATE
#  Created on 2021-11-04 at 20:38:23
#  Using CIFtbx version 3.0.4  1 Sep 2006

#  Dictionary name : cif_core.dic
#  Dictionary vers : 2.4.5
#  Request file    : c:\wingx\files\archive.reqdat
#  CIF files read  : shelx project

#------------------ SECTION 1. GLOBAL INFORMATION ---------------------------#

data_global

#------------------ AUDIT DETAILS -------------------------------------------#

_audit_creation_date            2021-11-04
_audit_creation_method          'WinGX routine CIF_UPDATE'
_audit_conform_dict_name        cif_core.dic
_audit_conform_dict_version     2.4.3
_audit_conform_dict_location    ftp://ftp.iucr.org/pub/cif_core.dic
_audit_update_record            ?

#------------------ AUTHOR DETAILS -------------------------------------------#

# Name and address of author for correspondence

_publ_contact_author_name       'Nuria Ill�n Cabeza, Nuria'
_publ_contact_author_address
;

;
_publ_contact_author_email       'University of Ja�n, Ja�n 23071, Spain'
_publ_contact_author_fax         ' '
_publ_contact_author_phone       ' '


# Insert blank lines between references

_publ_section_references
;
Blessing, R. H. (1995) Acta Cryst., A51, 33-38.

Blessing, R. H. (1987) Cryst. Rev. 1, 3-58.

Blessing, R. H. (1989) J. Appl. Cryst. 22, 396-397.

Bruker (2012) APEX2 (Version 2012.10-0), SAINT (version 8.27B), SADABS
(version 2012/1), BrukerAXS Inc, Madison, Wisconsin, USA.

ABSCOR: Higashi, T. (1995). ABSCOR. Rigaku Corporation, Tokyo, Japan.

CAD-4 Software: Enraf-Nonius (1989). CAD-4 Software (or CAD-4 EXPRESS).
Enraf-Nonius, Delft, The Netherlands.

Cambridge Structural Database: Allen, F. R. (2002). Acta Cryst. B58, 380-388.

CAMERON: Watkin, D. J., Prout, C. K. & Pearce, L. J. (1996). CAMERON.
Chemical Crystallography Laboratory, Oxford, England.

CrysAlis CCD, CrysAlis RED and associated programs: Oxford Diffraction (2006).
Program name(s). Oxford Diffraction Ltd, Abingdon, England.

CRYSTALS: Betteridge, P. W., Carruthers, J. R., Cooper, R. I., Prout, K. &
Watkin, D. J. (2003). J. Appl. Cryst. 36, 1487.

COLLECT: Nonius (1998). COLLECT. Nonius BV, Delft, The Netherlands.

DENZO/SCALEPACK:  Otwinowski, Z. & Minor, W. (1997). Methods in Enzymology,
Vol. 276, Macromolecular Crystallography, Part A, edited by C. W. Carter Jr
& R. M. Sweet, pp. 307-326. New York: Academic Press.

DIAMOND: Brandenburg, K.(2006). DIAMOND. Crystal Impact GbR, Bonn, Germany.

DIF4 and REDU4: Stoe & Cie (1991). Program name(s). Stoe & Cie, Darmstadt,
Germany.

DIFABS: Walker, N. &  Stuart, D. (1983). Acta Cryst., A39, 158 - 166.

DIRAX: Duisenberg, A. J. M. (1992). J. Appl. Cryst. 25, 92-96.

DIRDIF-2008: Beurskens, P.T., Beurskens, G., de Gelder, R., Garci\'ia-Granda,
S., Gould, R.O. & Smits, J.M.M. (2008) The DIRDIF-2008 program
system, Crystallography Laboratory, Radboud University  Nijmegen,
The Netherlands.

EDMA: Palatinus, L., Prathapa, S. J. & van Smaalen, S. (2012) J. Appl. Cryst.
45, 575-580.

enCIFer: Allen, F. H., Johnson, O., Shields, G. P., Smith, B. R. & Towler,
M. (2004). J. Appl. Cryst. 37, 335-338.

EVALCCD: Duisenberg, A. J. M., Kroon-Batenburg, L. M. J. & Schreurs,
A. M. M. (2003). J. Appl. Cryst. 36, 220-229.

JANA2000: Petricek, V. & Dusek, M. (2000). JANA2000. Institute of Physics,
Czech Academy of Sciences, Prague, Czech Republic.

MERCURY: Macrae, C. F., Bruno, I. J., Chisholm, J. A., Edgington,
P. R., McCabe, P., Pidcock, E., Rodriguez-Monge, L., Taylor, R.,
van de Streek, J. & Wood, P. A. (2008). J. Appl. Cryst. 41, 466-470.

MOGUL: Bruno, I. J., Cole, J. C., Kessler, M., Luo, J., Motherwell,
W. D. S., Purkis, L. H., Smith, B. R., Taylor, R., Cooper, R. I., Harris,
S. E. & Orpen, A. G. (2004). J. Chem. Inf. Comput. Sci. 44, 2133-2144.

ORTEPII: Johnson, C. K. (1976). ORTEPII. Report ORNL-5138. Oak Ridge
National Laboratory, Tennessee, USA.

ORTEPIII:  Burnett, M. N. & Johnson, C. K. (1996). ORTEPIII.
Report ORNL-6895. Oak Ridge National Laboratory, Tennessee, USA.

ORTEP-3: Farrugia, L. J. (2012). J. Appl. Cryst. 45, 849-854.

PARST: Nardelli, M. (1995). J. Appl. Cryst. 28, 659.

PLATON: Spek, A. L. (2009). Acta. Cryst. D65, 148-155.

PROCESS: Rigaku (1996). PROCESS. Rigaku Corporation, Tokyo, Japan.

PROCESS-AUTO: Rigaku (1998). PROCESS-AUTO. Rigaku Corporation, Tokyo, Japan.

PublCIF: Westrip, S. P. (2010). J. Appl. Cryst. 43, 920-925.

SCHAKAL: Keller, E. (1999) University of Freiburg, Germany.

SHELX: Sheldrick, G. M. (2015). Acta Cryst. C71, 3-8.

SHELXD: Schneider, T. R. & Sheldrick, G. M. (2002) Acta Cryst. D58, 1772-1779.

SHELXT: Sheldrick, G. M. (2015). Acta Cryst. A71, 3-8.

SIR92: Altomare, A., Cascarano, G., Giacovazzo, C., Guagliardi, A., Burla,
M. C., Polidori, G. & Camalli, M. (1994). J. Appl. Cryst. 27, 435.

SIR97: Altomare, A., Burla, M. C., Camalli, M., Cascarano, G. L.,
Giacovazzo, C., Guagliardi, A., Moliterni, A. G. G., Polidori, G. &
Spagna, R. (1999). J. Appl. Cryst. 32, 115-119.

SIR2002: Burla, M. C., Camalli, M., Carrozzini, B., Cascarano, G. L.,
Giacovazzo, C., Polidori, G. & Spagna, R. (2003). J. Appl. Cryst. 36, 1103.

SIR2004: Burla, M. C., Caliandro, R., Camalli, M., Carrozzini, B.,
Cascarano, G. L., De Caro, L., Giacovazzo, C., Polidori, G. & Spagna, R.
(2005). J. Appl. Cryst. 38, 381-388.

SIR2008 & IL MILIONE: Burla, M. C., Caliandro, R., Camalli, M., Carrozzini, B.,
Cascarano, G. L., De Caro, L., Giacovazzo, C., Polidori, G., Siliqi, D.,
& Spagna, R. (2007). J. Appl. Cryst. 40, 609-613.

SIR2011: Burla, M. C., Caliandro, R., Camalli, M., Carrozzini, B.,
Cascarano, G. L., Giacovazzo, C., Mallamo, M., Mazzone, A., Polidori, G.
& Spagna, R. (2012). J. Appl. Cryst. 45, 357-361.

SUPERFLIP: Palatinus, L. & Chapuis, G. (2007) J. Appl. Cryst. 40, 786-790.

TEXSAN: Molecular Structure Corporation & Rigaku (2000). TEXSAN. MSC,
The Woodlands, Texas, USA, and Rigaku Corporation, Tokyo, Japan.

WinGX: Farrugia, L. J. (2012). J. Appl. Cryst. 45, 849-854.

X-AREA, X-RED, X-RED32, X-SHAPE:  Stoe & Cie (2002). Program name(s).
Stoe & Cie GmbH, Darmstadt, Germany.

XCAD4: Harms, K. & Wocadlo, S. (1995). XCAD4. University of Marburg, Germany.

XSCANS: Siemens (1994). XSCANS. Siemens Analytical X-ray Instruments Inc.,
Madison, Wisconsin, USA.

;

#------------------  SECTION 2. COMPOUND(S) DETAILS -------------------------#

data_shelx

_audit_creation_date                    2021-11-04T20:38:23-00:00
_audit_creation_method                  'WinGX routine CIF_UPDATE'
_audit_conform_dict_name                cif_core.dic
_audit_conform_dict_version             2.4.5
_audit_conform_dict_location            ftp://ftp.iucr.org/pub/cif_core.dic
_publ_requested_category                FO

#----------------------------------------------------------------------------#
#                   CHEMICAL INFORMATION                                     #
#----------------------------------------------------------------------------#

_chemical_formula_moiety                'C24 H20 N2 O2'
_chemical_formula_sum                   'C24 H20 N2 O2'
_chemical_formula_weight                368.42

#----------------------------------------------------------------------------#
#                   UNIT CELL INFORMATION                                    #
#----------------------------------------------------------------------------#

_symmetry_cell_setting                  monoclinic
_symmetry_space_group_name_H-M          'P 21/n'
_symmetry_space_group_name_Hall         '-P 2yn'
_symmetry_Int_Tables_number             14
loop_
    _symmetry_equiv_pos_as_xyz
'x, y, z'
'-x+1/2, y+1/2, -z+1/2'
'-x, -y, -z'
'x-1/2, -y-1/2, z-1/2'

_cell_length_a                          13.4603(5)
_cell_length_b                          7.5146(3)
_cell_length_c                          18.6093(7)
_cell_angle_alpha                       90
_cell_angle_beta                        104.2710(10)
_cell_angle_gamma                       90
_cell_volume                            1824.22(12)
_cell_formula_units_Z                   4
_cell_measurement_temperature           100(2)
_cell_measurement_reflns_used           9890
_cell_measurement_theta_min             2.94
_cell_measurement_theta_max             27.49
_cell_measurement_wavelength            0.71073

#----------------------------------------------------------------------------#
#                   CRYSTAL INFORMATION                                      #
#----------------------------------------------------------------------------#

_exptl_crystal_description              block
_exptl_crystal_colour                   white
_exptl_crystal_size_max                 0.27
_exptl_crystal_size_mid                 0.23
_exptl_crystal_size_min                 0.07
_exptl_crystal_density_diffrn           1.341
_exptl_crystal_density_method           'not measured'
_exptl_crystal_F_000                    776

#----------------------------------------------------------------------------#
#                   ABSORPTION CORRECTION                                    #
#----------------------------------------------------------------------------#

_exptl_absorpt_coefficient_mu           0.086
_exptl_absorpt_correction_type          multi-scan
_exptl_absorpt_process_details
;
        SADABS-2016/2 - Bruker AXS area detector scaling and absorption correcti
;
_exptl_absorpt_correction_T_min         0.648
_exptl_absorpt_correction_T_max         0.746

#----------------------------------------------------------------------------#
#                   DATA COLLECTION                                          #
#----------------------------------------------------------------------------#

_diffrn_source                          'sealed x-ray tube'
_diffrn_ambient_temperature             100(2)
_diffrn_radiation_wavelength            0.71073
_diffrn_radiation_type                  MoK\a
_diffrn_radiation_monochromator         graphite
_diffrn_radiation_probe                 x-ray
_diffrn_detector                        'APEX-II CCD'
_diffrn_orient_matrix_ub_11             0.025398
_diffrn_orient_matrix_ub_12             -0.017608
_diffrn_orient_matrix_ub_13             -0.045672
_diffrn_orient_matrix_ub_21             0.040056
_diffrn_orient_matrix_ub_22             0.113133
_diffrn_orient_matrix_ub_23             0.01063
_diffrn_orient_matrix_ub_31             0.060224
_diffrn_orient_matrix_ub_32             -0.067821
_diffrn_orient_matrix_ub_33             0.029589
_diffrn_measurement_device              '\k-geometry diffractometer'
_diffrn_measurement_device_type         'Bruker APEX-II'
_diffrn_measurement_method              '\f or \w oscillation scans'
_diffrn_standards_number                0
_diffrn_standards_interval_time         .
_diffrn_standards_interval_count        .
_diffrn_standards_decay_%               ?
_diffrn_reflns_av_R_equivalents         0.047
_diffrn_reflns_av_unetI/netI            0.0376
_diffrn_reflns_number                   4185
_diffrn_reflns_limit_h_min              -17
_diffrn_reflns_limit_h_max              17
_diffrn_reflns_limit_k_min              -9
_diffrn_reflns_limit_k_max              9
_diffrn_reflns_limit_l_min              -24
_diffrn_reflns_limit_l_max              24
_diffrn_reflns_theta_min                2.14
_diffrn_reflns_theta_max                27.509
_diffrn_reflns_theta_full               25.242
_diffrn_measured_fraction_theta_full
                                        1
_diffrn_measured_fraction_theta_max
                                        0.999
_diffrn_reflns_Laue_measured_fraction_full
                                        1
_diffrn_reflns_Laue_measured_fraction_max
                                        0.999
_diffrn_reflns_point_group_measured_fraction_full
                                        1
_diffrn_reflns_point_group_measured_fraction_max
                                        0.999
_reflns_Friedel_coverage                0
_reflns_number_total                    4185
_reflns_number_gt                       3685
_reflns_threshold_expression            'I > 2\s(I)'
_diffrn_reflns_reduction_process
;
        Scaled and merged with Sortav
        R.H. Blessing, (1987) Cryst. Rev. 1, 3-58
        R.H. Blessing, (1989) J. Appl. Cryst. 22, 396-397
;

#----------------------------------------------------------------------------#
#                   COMPUTER PROGRAMS USED                                   #
#----------------------------------------------------------------------------#

_computing_data_collection              'Bruker APEX2 software'
_computing_cell_refinement              'SAINT V8.40A integration software'
_computing_data_reduction               'SORTAV (Blessing, 1995)'
_computing_structure_solution           'SHELXT-2018/2 (Sheldrick, 2015)'
_computing_structure_refinement         'SHELXL-2018/3 (Sheldrick, 2018)'
_computing_molecular_graphics           'ORTEP-3 for Windows (Farrugia, 2012)'
_computing_publication_material         'WinGX publication routines (Farrugia, 2012)'

#----------------------------------------------------------------------------#
#                   STRUCTURE SOLUTION                                       #
#----------------------------------------------------------------------------#

_atom_sites_solution_primary            dual
_atom_sites_solution_secondary          dual
_atom_sites_solution_hydrogens          difmap

#----------------------------------------------------------------------------#
#                   REFINEMENT INFORMATION                                   #
#----------------------------------------------------------------------------#

_shelx_SHELXL_version_number            2018/3
_refine_ls_structure_factor_coef        Fsqd
_refine_ls_matrix_type                  full
_refine_ls_weighting_scheme             calc
_refine_ls_weighting_details            'w=1/[\s^2^(Fo^2^)+(0.0379P)^2^+1.1600P] where P=(Fo^2^+2Fc^2^)/3'
_refine_ls_hydrogen_treatment           refall
_refine_ls_extinction_method            none
_refine_ls_number_reflns                4185
_refine_ls_number_parameters            333
_refine_ls_number_restraints            0
_refine_ls_number_constraints           0
_refine_ls_R_factor_all                 0.0544
_refine_ls_R_factor_gt                  0.0474
_refine_ls_wR_factor_ref                0.1154
_refine_ls_wR_factor_gt                 0.112
_refine_ls_goodness_of_fit_ref          1.077
_refine_ls_restrained_S_all             1.077
_refine_ls_shift/su_max                 0
_refine_ls_shift/su_mean                0
_refine_diff_density_max                0.322
_refine_diff_density_min                -0.205
_refine_diff_density_rms                0.045

#----------------------------------------------------------------------------#
#                   CONSTRAINTS AND RESTRAINTS                               #
#----------------------------------------------------------------------------#


#----------------------------------------------------------------------------#
#                   ATOMIC TYPES, COORDINATES AND THERMAL PARAMETERS         #
#----------------------------------------------------------------------------#

loop_
    _atom_type_symbol
    _atom_type_description
    _atom_type_scat_dispersion_real
    _atom_type_scat_dispersion_imag
    _atom_type_scat_source
C C 0.0033 0.0016 'International Tables Vol C Tables 4.2.6.8 and 6.1.1.4'
H H 0 0 'International Tables Vol C Tables 4.2.6.8 and 6.1.1.4'
N N 0.0061 0.0033 'International Tables Vol C Tables 4.2.6.8 and 6.1.1.4'
O O 0.0106 0.006 'International Tables Vol C Tables 4.2.6.8 and 6.1.1.4'

loop_
    _atom_site_label
    _atom_site_type_symbol
    _atom_site_fract_x
    _atom_site_fract_y
    _atom_site_fract_z
    _atom_site_U_iso_or_equiv
    _atom_site_adp_type
    _atom_site_occupancy
    _atom_site_site_symmetry_order
    _atom_site_calc_flag
    _atom_site_refinement_flags_posn
    _atom_site_refinement_flags_adp
    _atom_site_refinement_flags_occupancy
    _atom_site_disorder_assembly
    _atom_site_disorder_group
O1A O 0.83273(7) 0.75778(14) 0.50786(6) 0.0222(2) Uani 1 1 d . . . . .
O1B O 0.07029(8) 1.02361(17) 0.76864(6) 0.0280(3) Uani 1 1 d . . . . .
N1 N 0.20171(9) 0.72418(16) 0.48509(6) 0.0173(2) Uani 1 1 d . . . . .
N3 N 0.34731(9) 0.67806(16) 0.43519(6) 0.0174(2) Uani 1 1 d . . . . .
C4 C 0.40907(10) 0.74507(18) 0.49741(7) 0.0161(3) Uani 1 1 d . . . . .
C2 C 0.24722(10) 0.66783(18) 0.43261(7) 0.0169(3) Uani 1 1 d . . . . .
C4A C 0.72956(10) 0.75072(19) 0.50167(8) 0.0178(3) Uani 1 1 d . . . . .
C1A C 0.52028(10) 0.74976(18) 0.50012(7) 0.0164(3) Uani 1 1 d . . . . .
C1C C 0.17967(10) 0.58411(18) 0.36554(7) 0.0174(3) Uani 1 1 d . . . . .
C1B C 0.21228(10) 0.85602(19) 0.60479(8) 0.0179(3) Uani 1 1 d . . . . .
C5 C 0.36900(11) 0.80507(19) 0.55544(8) 0.0180(3) Uani 1 1 d . . . . .
C5B C 0.05581(10) 0.9441(2) 0.63910(8) 0.0193(3) Uani 1 1 d . . . . .
C6 C 0.26337(10) 0.79400(18) 0.54698(7) 0.0172(3) Uani 1 1 d . . . . .
C6B C 0.10674(11) 0.8865(2) 0.58673(8) 0.0192(3) Uani 1 1 d . . . . .
C2C C 0.07866(11) 0.5393(2) 0.36427(8) 0.0206(3) Uani 1 1 d . . . . .
C3A C 0.65803(11) 0.6832(2) 0.44046(8) 0.0200(3) Uani 1 1 d . . . . .
C6A C 0.59364(11) 0.81710(19) 0.56101(8) 0.0197(3) Uani 1 1 d . . . . .
C2A C 0.55476(11) 0.68257(19) 0.44057(8) 0.0192(3) Uani 1 1 d . . . . .
C6C C 0.21698(11) 0.5464(2) 0.30334(8) 0.0208(3) Uani 1 1 d . . . . .
C5A C 0.69665(11) 0.8176(2) 0.56202(8) 0.0203(3) Uani 1 1 d . . . . .
C4B C 0.11135(11) 0.9710(2) 0.71174(8) 0.0212(3) Uani 1 1 d . . . . .
C3C C 0.01535(11) 0.4619(2) 0.30172(9) 0.0236(3) Uani 1 1 d . . . . .
C5C C 0.15377(12) 0.4672(2) 0.24115(8) 0.0244(3) Uani 1 1 d . . . . .
C4C C 0.05241(12) 0.4264(2) 0.23975(8) 0.0251(3) Uani 1 1 d . . . . .
C41B C -0.03734(11) 1.0580(2) 0.75172(9) 0.0234(3) Uani 1 1 d . . . . .
C41A C 0.86904(12) 0.6777(2) 0.44930(10) 0.0258(3) Uani 1 1 d . . . . .
C2B C 0.26676(11) 0.8864(2) 0.67817(9) 0.0265(3) Uani 1 1 d . . . . .
C3B C 0.21724(12) 0.9432(3) 0.73088(9) 0.0291(4) Uani 1 1 d . . . . .
H4C H 0.0034(11) 0.382(2) 0.1924(8) 0.008(3) Uiso 1 1 d . . . . .
H6C H 0.2877(13) 0.579(2) 0.3042(9) 0.021(4) Uiso 1 1 d . . . . .
H5 H 0.4119(13) 0.855(2) 0.5989(9) 0.020(4) Uiso 1 1 d . . . . .
H5A H 0.7472(14) 0.858(2) 0.6028(10) 0.027(5) Uiso 1 1 d . . . . .
H3A H 0.6789(13) 0.635(2) 0.3976(10) 0.024(4) Uiso 1 1 d . . . . .
H2A H 0.5048(14) 0.630(2) 0.3982(10) 0.027(5) Uiso 1 1 d . . . . .
H5B H -0.0179(13) 0.962(2) 0.6237(9) 0.023(4) Uiso 1 1 d . . . . .
H5C H 0.1797(14) 0.441(3) 0.1996(11) 0.035(5) Uiso 1 1 d . . . . .
H6A H 0.5751(13) 0.865(2) 0.6032(10) 0.026(4) Uiso 1 1 d . . . . .
H3C H -0.0539(15) 0.432(3) 0.3039(10) 0.033(5) Uiso 1 1 d . . . . .
H2B H 0.3422(15) 0.864(3) 0.6938(11) 0.038(5) Uiso 1 1 d . . . . .
H2C H 0.0525(13) 0.568(2) 0.4082(10) 0.027(5) Uiso 1 1 d . . . . .
H6B H 0.0692(14) 0.870(3) 0.5362(11) 0.032(5) Uiso 1 1 d . . . . .
H3B H 0.2549(16) 0.963(3) 0.7829(12) 0.041(5) Uiso 1 1 d . . . . .
H43B H -0.0757(13) 0.947(3) 0.7339(10) 0.025(4) Uiso 1 1 d . . . . .
H42A H 0.9437(14) 0.693(2) 0.4641(9) 0.025(4) Uiso 1 1 d . . . . .
H42B H -0.0545(14) 1.154(3) 0.7145(11) 0.034(5) Uiso 1 1 d . . . . .
H41A H 0.8548(14) 0.548(3) 0.4457(10) 0.030(5) Uiso 1 1 d . . . . .
H43A H 0.8413(14) 0.740(3) 0.4002(11) 0.033(5) Uiso 1 1 d . . . . .
H41B H -0.0523(15) 1.098(3) 0.7986(11) 0.037(5) Uiso 1 1 d . . . . .

loop_
    _atom_site_aniso_label
    _atom_site_aniso_U_11
    _atom_site_aniso_U_22
    _atom_site_aniso_U_33
    _atom_site_aniso_U_23
    _atom_site_aniso_U_13
    _atom_site_aniso_U_12
O1A 0.0153(5) 0.0263(6) 0.0266(5) -0.0009(4) 0.0081(4) -0.0005(4)
O1B 0.0198(5) 0.0449(7) 0.0219(5) -0.0027(5) 0.0100(4) 0.0034(5)
N1 0.0171(5) 0.0158(6) 0.0195(6) 0.0002(4) 0.0054(4) 0.0010(4)
N3 0.0159(5) 0.0183(6) 0.0184(6) 0.0020(5) 0.0051(4) 0.0017(4)
C4 0.0159(6) 0.0139(6) 0.0190(6) 0.0032(5) 0.0052(5) 0.0018(5)
C2 0.0182(6) 0.0149(6) 0.0179(6) 0.0031(5) 0.0050(5) 0.0023(5)
C4A 0.0158(6) 0.0158(6) 0.0227(7) 0.0046(5) 0.0063(5) 0.0012(5)
C1A 0.0164(6) 0.0150(6) 0.0183(6) 0.0032(5) 0.0055(5) 0.0014(5)
C1C 0.0178(6) 0.0154(6) 0.0186(6) 0.0031(5) 0.0039(5) 0.0034(5)
C1B 0.0179(6) 0.0171(7) 0.0204(7) 0.0012(5) 0.0077(5) 0.0012(5)
C5 0.0179(6) 0.0180(7) 0.0183(6) -0.0001(5) 0.0046(5) -0.0002(5)
C5B 0.0140(6) 0.0217(7) 0.0231(7) 0.0014(6) 0.0063(5) 0.0001(5)
C6 0.0187(6) 0.0149(6) 0.0189(6) 0.0025(5) 0.0062(5) 0.0021(5)
C6B 0.0176(6) 0.0216(7) 0.0185(7) -0.0009(5) 0.0046(5) -0.0018(5)
C2C 0.0200(7) 0.0207(7) 0.0214(7) 0.0020(6) 0.0055(5) 0.0014(5)
C3A 0.0212(7) 0.0209(7) 0.0198(7) 0.0012(6) 0.0088(5) 0.0012(6)
C6A 0.0207(7) 0.0210(7) 0.0185(7) -0.0005(6) 0.0068(5) 0.0014(5)
C2A 0.0182(7) 0.0205(7) 0.0186(7) 0.0008(5) 0.0042(5) 0.0004(5)
C6C 0.0193(7) 0.0224(7) 0.0210(7) 0.0023(6) 0.0058(5) 0.0044(6)
C5A 0.0177(7) 0.0223(7) 0.0197(7) -0.0003(6) 0.0022(5) -0.0006(5)
C4B 0.0201(7) 0.0247(7) 0.0218(7) 0.0013(6) 0.0109(6) 0.0008(6)
C3C 0.0205(7) 0.0205(7) 0.0275(7) 0.0044(6) 0.0013(6) -0.0013(6)
C5C 0.0305(8) 0.0246(8) 0.0179(7) 0.0019(6) 0.0056(6) 0.0069(6)
C4C 0.0291(8) 0.0204(7) 0.0216(7) 0.0006(6) -0.0021(6) 0.0009(6)
C41B 0.0215(7) 0.0247(8) 0.0278(8) 0.0039(6) 0.0133(6) 0.0048(6)
C41A 0.0202(7) 0.0252(8) 0.0358(9) -0.0046(7) 0.0141(6) -0.0019(6)
C2B 0.0177(7) 0.0379(9) 0.0243(7) 0.0008(7) 0.0059(6) 0.0045(6)
C3B 0.0224(7) 0.0454(10) 0.0189(7) -0.0013(7) 0.0038(6) 0.0029(7)


#----------------------------------------------------------------------------#
#                   MOLECULAR GEOMETRY                                       #
#----------------------------------------------------------------------------#

_geom_special_details
;
 All esds (except the esd in the dihedral angle between two l.s. planes)
 are estimated using the full covariance matrix.  The cell esds are taken
 into account individually in the estimation of esds in distances, angles
 and torsion angles; correlations between esds in cell parameters are only
 used when they are defined by crystal symmetry.  An approximate (isotropic)
 treatment of cell esds is used for estimating esds involving l.s. planes.
;
loop_
    _geom_bond_atom_site_label_1
    _geom_bond_atom_site_label_2
    _geom_bond_distance
    _geom_bond_site_symmetry_2
    _geom_bond_publ_flag
O1A C4A 1.3658(16) . ?
O1A C41A 1.4322(18) . ?
O1B C4B 1.3680(17) . ?
O1B C41B 1.4284(18) . ?
N1 C2 1.3428(17) . ?
N1 C6 1.3489(18) . ?
N3 C2 1.3384(17) . ?
N3 C4 1.3456(18) . ?
C4 C5 1.3955(19) . ?
C4 C1A 1.4858(18) . ?
C2 C1C 1.4903(19) . ?
C4A C3A 1.393(2) . ?
C4A C5A 1.398(2) . ?
C1A C2A 1.3971(19) . ?
C1A C6A 1.4012(19) . ?
C1C C2C 1.3953(19) . ?
C1C C6C 1.3996(19) . ?
C1B C6B 1.3958(19) . ?
C1B C2B 1.400(2) . ?
C1B C6 1.4874(18) . ?
C5 C6 1.3938(19) . ?
C5 H5 0.946(17) . ?
C5B C4B 1.389(2) . ?
C5B C6B 1.3917(19) . ?
C5B H5B 0.972(17) . ?
C6B H6B 0.960(19) . ?
C2C C3C 1.389(2) . ?
C2C H2C 0.990(18) . ?
C3A C2A 1.3906(19) . ?
C3A H3A 0.979(17) . ?
C6A C5A 1.382(2) . ?
C6A H6A 0.950(18) . ?
C2A H2A 0.984(19) . ?
C6C C5C 1.390(2) . ?
C6C H6C 0.978(17) . ?
C5A H5A 0.937(19) . ?
C4B C3B 1.397(2) . ?
C3C C4C 1.390(2) . ?
C3C H3C 0.968(19) . ?
C5C C4C 1.392(2) . ?
C5C H5C 0.94(2) . ?
C4C H4C 1.018(15) . ?
C41B H43B 0.996(19) . ?
C41B H42B 0.99(2) . ?
C41B H41B 0.99(2) . ?
C41A H42A 0.981(18) . ?
C41A H41A 0.99(2) . ?
C41A H43A 1.01(2) . ?
C2B C3B 1.382(2) . ?
C2B H2B 1.00(2) . ?
C3B H3B 0.99(2) . ?

loop_
    _geom_angle_atom_site_label_1
    _geom_angle_atom_site_label_2
    _geom_angle_atom_site_label_3
    _geom_angle
    _geom_angle_site_symmetry_1
    _geom_angle_site_symmetry_3
    _geom_angle_publ_flag
C4A O1A C41A 116.75(11) . . ?
C4B O1B C41B 117.59(12) . . ?
C2 N1 C6 116.65(12) . . ?
C2 N3 C4 117.08(11) . . ?
N3 C4 C5 120.81(12) . . ?
N3 C4 C1A 116.21(12) . . ?
C5 C4 C1A 122.99(12) . . ?
N3 C2 N1 126.26(13) . . ?
N3 C2 C1C 117.07(12) . . ?
N1 C2 C1C 116.66(12) . . ?
O1A C4A C3A 124.50(12) . . ?
O1A C4A C5A 115.79(12) . . ?
C3A C4A C5A 119.71(13) . . ?
C2A C1A C6A 117.79(12) . . ?
C2A C1A C4 119.56(12) . . ?
C6A C1A C4 122.63(12) . . ?
C2C C1C C6C 118.94(13) . . ?
C2C C1C C2 120.45(12) . . ?
C6C C1C C2 120.59(12) . . ?
C6B C1B C2B 117.74(13) . . ?
C6B C1B C6 120.12(12) . . ?
C2B C1B C6 122.14(12) . . ?
C6 C5 C4 118.12(13) . . ?
C6 C5 H5 120.7(10) . . ?
C4 C5 H5 121.2(10) . . ?
C4B C5B C6B 119.14(13) . . ?
C4B C5B H5B 122.1(10) . . ?
C6B C5B H5B 118.7(10) . . ?
N1 C6 C5 121.03(12) . . ?
N1 C6 C1B 116.27(12) . . ?
C5 C6 C1B 122.70(12) . . ?
C5B C6B C1B 122.02(13) . . ?
C5B C6B H6B 119.7(11) . . ?
C1B C6B H6B 118.2(11) . . ?
C3C C2C C1C 120.60(14) . . ?
C3C C2C H2C 121.0(10) . . ?
C1C C2C H2C 118.4(10) . . ?
C2A C3A C4A 119.32(13) . . ?
C2A C3A H3A 119.2(10) . . ?
C4A C3A H3A 121.5(10) . . ?
C5A C6A C1A 121.11(13) . . ?
C5A C6A H6A 117.0(11) . . ?
C1A C6A H6A 121.9(11) . . ?
C3A C2A C1A 121.84(13) . . ?
C3A C2A H2A 119.1(10) . . ?
C1A C2A H2A 119.0(10) . . ?
C5C C6C C1C 120.30(14) . . ?
C5C C6C H6C 120.9(10) . . ?
C1C C6C H6C 118.8(10) . . ?
C6A C5A C4A 120.23(13) . . ?
C6A C5A H5A 122.6(11) . . ?
C4A C5A H5A 117.2(11) . . ?
O1B C4B C5B 124.89(13) . . ?
O1B C4B C3B 115.29(13) . . ?
C5B C4B C3B 119.81(13) . . ?
C2C C3C C4C 120.25(14) . . ?
C2C C3C H3C 117.3(11) . . ?
C4C C3C H3C 122.4(11) . . ?
C6C C5C C4C 120.38(14) . . ?
C6C C5C H5C 119.8(12) . . ?
C4C C5C H5C 119.8(12) . . ?
C3C C4C C5C 119.51(14) . . ?
C3C C4C H4C 119.5(8) . . ?
C5C C4C H4C 120.7(8) . . ?
O1B C41B H43B 109.6(10) . . ?
O1B C41B H42B 109.7(11) . . ?
H43B C41B H42B 111.6(15) . . ?
O1B C41B H41B 106.1(11) . . ?
H43B C41B H41B 110.2(15) . . ?
H42B C41B H41B 109.6(16) . . ?
O1A C41A H42A 104.7(10) . . ?
O1A C41A H41A 111.6(11) . . ?
H42A C41A H41A 107.7(15) . . ?
O1A C41A H43A 112.0(11) . . ?
H42A C41A H43A 108.9(14) . . ?
H41A C41A H43A 111.6(16) . . ?
C3B C2B C1B 120.93(14) . . ?
C3B C2B H2B 118.6(11) . . ?
C1B C2B H2B 120.5(11) . . ?
C2B C3B C4B 120.35(14) . . ?
C2B C3B H3B 121.5(12) . . ?
C4B C3B H3B 118.2(12) . . ?

loop_
    _geom_torsion_atom_site_label_1
    _geom_torsion_atom_site_label_2
    _geom_torsion_atom_site_label_3
    _geom_torsion_atom_site_label_4
    _geom_torsion
    _geom_torsion_site_symmetry_1
    _geom_torsion_site_symmetry_2
    _geom_torsion_site_symmetry_3
    _geom_torsion_site_symmetry_4
    _geom_torsion_publ_flag
C2 N3 C4 C5 -1.64(19) . . . . ?
C2 N3 C4 C1A 178.06(12) . . . . ?
C4 N3 C2 N1 2.7(2) . . . . ?
C4 N3 C2 C1C -176.60(12) . . . . ?
C6 N1 C2 N3 -1.6(2) . . . . ?
C6 N1 C2 C1C 177.64(12) . . . . ?
C41A O1A C4A C3A -4.8(2) . . . . ?
C41A O1A C4A C5A 175.34(13) . . . . ?
N3 C4 C1A C2A -1.48(19) . . . . ?
C5 C4 C1A C2A 178.21(13) . . . . ?
N3 C4 C1A C6A 179.48(13) . . . . ?
C5 C4 C1A C6A -0.8(2) . . . . ?
N3 C2 C1C C2C 168.38(13) . . . . ?
N1 C2 C1C C2C -10.96(19) . . . . ?
N3 C2 C1C C6C -10.50(19) . . . . ?
N1 C2 C1C C6C 170.16(13) . . . . ?
N3 C4 C5 C6 -0.2(2) . . . . ?
C1A C4 C5 C6 -179.85(12) . . . . ?
C2 N1 C6 C5 -0.43(19) . . . . ?
C2 N1 C6 C1B -179.99(12) . . . . ?
C4 C5 C6 N1 1.2(2) . . . . ?
C4 C5 C6 C1B -179.22(13) . . . . ?
C6B C1B C6 N1 -17.57(19) . . . . ?
C2B C1B C6 N1 162.63(14) . . . . ?
C6B C1B C6 C5 162.88(14) . . . . ?
C2B C1B C6 C5 -16.9(2) . . . . ?
C4B C5B C6B C1B -0.5(2) . . . . ?
C2B C1B C6B C5B -0.3(2) . . . . ?
C6 C1B C6B C5B 179.84(13) . . . . ?
C6C C1C C2C C3C -1.4(2) . . . . ?
C2 C1C C2C C3C 179.72(13) . . . . ?
O1A C4A C3A C2A 179.83(13) . . . . ?
C5A C4A C3A C2A -0.3(2) . . . . ?
C2A C1A C6A C5A 0.2(2) . . . . ?
C4 C1A C6A C5A 179.26(13) . . . . ?
C4A C3A C2A C1A 0.8(2) . . . . ?
C6A C1A C2A C3A -0.7(2) . . . . ?
C4 C1A C2A C3A -179.77(13) . . . . ?
C2C C1C C6C C5C 0.7(2) . . . . ?
C2 C1C C6C C5C 179.57(13) . . . . ?
C1A C6A C5A C4A 0.2(2) . . . . ?
O1A C4A C5A C6A 179.73(13) . . . . ?
C3A C4A C5A C6A -0.1(2) . . . . ?
C41B O1B C4B C5B -1.7(2) . . . . ?
C41B O1B C4B C3B 178.51(14) . . . . ?
C6B C5B C4B O1B -178.55(14) . . . . ?
C6B C5B C4B C3B 1.2(2) . . . . ?
C1C C2C C3C C4C 0.7(2) . . . . ?
C1C C6C C5C C4C 0.7(2) . . . . ?
C2C C3C C4C C5C 0.7(2) . . . . ?
C6C C5C C4C C3C -1.4(2) . . . . ?
C6B C1B C2B C3B 0.5(2) . . . . ?
C6 C1B C2B C3B -179.71(15) . . . . ?
C1B C2B C3B C4B 0.2(3) . . . . ?
O1B C4B C3B C2B 178.70(15) . . . . ?
C5B C4B C3B C2B -1.1(3) . . . . ?

_shelx_res_file
;
TITL shelxt_a.res in P2(1)/n
    shelx.res
    created by SHELXL-2018/3 at 20:38:03 on 04-Nov-2021
CELL  0.71073  13.4603   7.5146  18.6093   90.000  104.271   90.000
ZERR     4.00   0.0005   0.0003   0.0007    0.000    0.001    0.000
LATT   1
SYMM  1/2 - X, 1/2 + Y, 1/2 - Z
SFAC  C    H    N    O
UNIT  96 80 8 8
MERG   2
FMAP   2
PLAN    5
ACTA
BOND
BOND   $H
CONF
LIST   4
L.S.  10
TEMP  -173.00
WGHT    0.037900    1.160000
FVAR       0.32917
O1A   4    0.832727    0.757775    0.507863    11.00000    0.01527    0.02625 =
         0.02659   -0.00091    0.00809   -0.00054
O1B   4    0.070292    1.023607    0.768635    11.00000    0.01979    0.04491 =
         0.02188   -0.00268    0.01001    0.00341
N1    3    0.201706    0.724176    0.485089    11.00000    0.01710    0.01585 =
         0.01954    0.00021    0.00542    0.00098
N3    3    0.347309    0.678064    0.435189    11.00000    0.01587    0.01833 =
         0.01843    0.00205    0.00507    0.00171
C4    1    0.409067    0.745072    0.497411    11.00000    0.01593    0.01386 =
         0.01904    0.00323    0.00520    0.00180
C2    1    0.247222    0.667829    0.432614    11.00000    0.01822    0.01486 =
         0.01790    0.00308    0.00501    0.00227
C4A   1    0.729561    0.750724    0.501671    11.00000    0.01580    0.01584 =
         0.02272    0.00461    0.00628    0.00115
C1A   1    0.520282    0.749757    0.500122    11.00000    0.01644    0.01496 =
         0.01828    0.00320    0.00548    0.00143
C1C   1    0.179672    0.584113    0.365537    11.00000    0.01778    0.01541 =
         0.01864    0.00313    0.00387    0.00336
C1B   1    0.212279    0.856022    0.604793    11.00000    0.01794    0.01711 =
         0.02035    0.00121    0.00770    0.00118
C5    1    0.368999    0.805068    0.555438    11.00000    0.01789    0.01802 =
         0.01828   -0.00011    0.00462   -0.00021
C5B   1    0.055808    0.944127    0.639105    11.00000    0.01398    0.02167 =
         0.02310    0.00137    0.00631    0.00007
C6    1    0.263374    0.793997    0.546980    11.00000    0.01869    0.01487 =
         0.01894    0.00254    0.00617    0.00208
C6B   1    0.106737    0.886491    0.586733    11.00000    0.01759    0.02158 =
         0.01853   -0.00091    0.00462   -0.00177
C2C   1    0.078663    0.539282    0.364273    11.00000    0.02005    0.02069 =
         0.02137    0.00201    0.00552    0.00143
C3A   1    0.658032    0.683223    0.440457    11.00000    0.02118    0.02085 =
         0.01984    0.00122    0.00876    0.00124
C6A   1    0.593636    0.817096    0.561009    11.00000    0.02072    0.02096 =
         0.01854   -0.00049    0.00683    0.00144
C2A   1    0.554758    0.682571    0.440570    11.00000    0.01824    0.02052 =
         0.01862    0.00075    0.00417    0.00045
C6C   1    0.216983    0.546384    0.303341    11.00000    0.01930    0.02243 =
         0.02104    0.00226    0.00575    0.00445
C5A   1    0.696652    0.817573    0.562024    11.00000    0.01768    0.02230 =
         0.01965   -0.00032    0.00220   -0.00060
C4B   1    0.111351    0.970981    0.711735    11.00000    0.02013    0.02468 =
         0.02177    0.00125    0.01088    0.00078
C3C   1    0.015349    0.461920    0.301717    11.00000    0.02045    0.02054 =
         0.02745    0.00438    0.00127   -0.00126
C5C   1    0.153769    0.467214    0.241153    11.00000    0.03053    0.02458 =
         0.01787    0.00192    0.00564    0.00693
C4C   1    0.052407    0.426439    0.239753    11.00000    0.02906    0.02038 =
         0.02162    0.00061   -0.00205    0.00093
C41B  1   -0.037343    1.058029    0.751722    11.00000    0.02153    0.02470 =
         0.02778    0.00389    0.01334    0.00482
C41A  1    0.869042    0.677704    0.449304    11.00000    0.02018    0.02517 =
         0.03583   -0.00458    0.01411   -0.00185
C2B   1    0.266764    0.886356    0.678173    11.00000    0.01775    0.03788 =
         0.02434    0.00075    0.00592    0.00449
C3B   1    0.217243    0.943238    0.730875    11.00000    0.02242    0.04538 =
         0.01892   -0.00135    0.00384    0.00287
H4C   2    0.003438    0.382071    0.192392    11.00000    0.00809
H6C   2    0.287678    0.578814    0.304233    11.00000    0.02146
H5    2    0.411885    0.854514    0.598920    11.00000    0.01963
H5A   2    0.747231    0.857834    0.602842    11.00000    0.02715
H3A   2    0.678888    0.634811    0.397602    11.00000    0.02379
H2A   2    0.504775    0.630119    0.398205    11.00000    0.02703
H5B   2   -0.017917    0.961922    0.623742    11.00000    0.02279
H5C   2    0.179717    0.440914    0.199614    11.00000    0.03497
H6A   2    0.575112    0.864727    0.603178    11.00000    0.02560
H3C   2   -0.053877    0.432370    0.303860    11.00000    0.03296
H2B   2    0.342206    0.863876    0.693821    11.00000    0.03838
H2C   2    0.052528    0.568434    0.408174    11.00000    0.02681
H6B   2    0.069183    0.869799    0.536166    11.00000    0.03222
H3B   2    0.254905    0.963488    0.782884    11.00000    0.04144
H43B  2   -0.075683    0.946635    0.733944    11.00000    0.02473
H42A  2    0.943684    0.693234    0.464110    11.00000    0.02478
H42B  2   -0.054532    1.153859    0.714514    11.00000    0.03356
H41A  2    0.854811    0.548424    0.445660    11.00000    0.03043
H43A  2    0.841324    0.739681    0.400226    11.00000    0.03281
H41B  2   -0.052298    1.097675    0.798558    11.00000    0.03696
HKLF    4


REM  shelxt_a.res in P2(1)/n
REM wR2 = 0.1154, GooF = S = 1.077, Restrained GooF = 1.077 for all data
REM R1 = 0.0474 for 3685 Fo > 4sig(Fo) and 0.0544 for all 4185 data
REM 333 parameters refined using 0 restraints

END

WGHT      0.0379      1.1579

REM Highest difference peak  0.322,  deepest hole -0.205,  1-sigma level  0.045
Q1    1   0.4661  0.7415  0.4980  11.00000  0.05    0.32
Q2    1   0.2016  0.8215  0.7267  11.00000  0.05    0.28
Q3    1   0.0781  0.9094  0.6809  11.00000  0.05    0.26
Q4    1   0.2379  0.8398  0.5769  11.00000  0.05    0.25
Q5    1   0.5372  0.7460  0.4686  11.00000  0.05    0.24
;
_shelx_res_checksum     64171

_shelx_hkl_file
;
 -17   0   1 0.64892 0.55158   1
 -17   0   2 0.99622 0.74258   1
 -17   0   3 14.0234 1.10512   1
 -17   0   4 0.02934 0.58634   1
 -17   0   5 5.45266 0.72051   1
 -17   0   6 0.16989 0.37052   1
 -17   0   7 2.27584 0.54836   1
 -17   0   8  0.5583 0.45743   1
 -17   0   9 13.8914 2.15982   1
 -17   0  10 0.05054 0.51733   1
 -17   0  11 6.55986  1.1066   1
 -17   1   1 4.84835 0.65453   1
 -17   1   2  0.7611 0.47325   1
 -17   1   3 12.6651  0.9712   1
 -17   1   4 3.11565  0.8496   1
 -17   1   5 0.21681 0.44663   1
 -17   1   6 3.14709 0.43428   1
 -17   1   7  2.0541 0.41894   1
 -17   1   8 13.7996 0.96428   1
 -17   1   9 8.13345 0.78797   1
 -17   1  10 1.15409 0.37622   1
 -17   2   4 1.26136 0.55813   1
 -17   2   5 2.78268 0.58429   1
 -17   2   6  17.549 1.00899   1
 -17   2   7 2.90634 0.60112   1
 -17   2   8 6.95479 0.61155   1
 -16   0   1 0.34185 0.45593   1
 -16   0   2 0.32605 0.38956   1
 -16   0   3    0.00  0.7485   1
 -16   0   4 1.26265 0.40721   1
 -16   0   5 0.75143  0.4279   1
 -16   0   6  0.9944 0.43441   1
 -16   0   7-0.02916 0.98443   1
 -16   0   8 1.33345 0.51107   1
 -16   0   9 0.49643 0.39892   1
 -16   0  10 132.481 4.42757   1
 -16   0  11 2.37633 0.47757   1
 -16   0  12 57.3025 2.96251   1
 -16   0  13    0.50 0.90538   1
 -16   0  14 14.6812 1.45963   1
 -16   1   1  0.7813 0.28767   1
 -16   1   2 6.38022  0.4997   1
 -16   1   3 7.17442 0.61191   1
 -16   1   4 8.73149 0.60098   1
 -16   1   5 0.60631 0.26917   1
 -16   1   6 11.0352 0.85801   1
 -16   1   7 4.03414 0.42707   1
 -16   1   8 5.60582 0.49353   1
 -16   1   9 4.14262 0.38303   1
 -16   1  10 16.5832 0.78194   1
 -16   1  11 6.18789 0.52878   1
 -16   1  12  7.0381 0.64687   1
 -16   1  13  1.1827 0.42215   1
 -16   1  14 1.61948 0.79219   1
 -16   2   1  9.3538 0.84144   1
 -16   2   2 1.65526 0.50636   1
 -16   2   3 1.50814 0.31461   1
 -16   2   4 0.16756 0.23995   1
 -16   2   5 1.64223 0.33733   1
 -16   2   6 0.70316 0.24411   1
 -16   2   7 14.5548 0.70162   1
 -16   2   8 43.9307 1.55881   1
 -16   2   9 43.7351 1.41801   1
 -16   2  10 6.45195 0.48542   1
 -16   2  11 0.71858 0.26913   1
 -16   2  12 41.5347 1.43568   1
 -16   2  13 1.53702 0.47842   1
 -16   3   1 5.05179 0.68848   1
 -16   3   2 0.91497 0.46247   1
 -16   3   3 0.32645 0.36878   1
 -16   3   4 0.99262 0.32673   1
 -16   3   5 0.41818 0.36247   1
 -16   3   6 1.43399 0.35837   1
 -16   3   7 1.29836  0.4977   1
 -16   3   8 11.5596 0.75272   1
 -16   3   9 0.59368 0.28088   1
 -16   3  10 3.38134 0.50321   1
 -16   3  11 1.38502 0.40617   1
 -15   0   1 2.87268 0.54466   1
 -15   0   2 -0.2333 0.66061   1
 -15   0   3 0.50174 0.39692   1
 -15   0   4 0.33676 0.45362   1
 -15   0   5  7.9261   0.723   1
 -15   0   6 0.72574 0.37664   1
 -15   0   7 0.25311  0.3281   1
 -15   0   8-0.06313 0.61601   1
 -15   0   9 0.64087 0.38956   1
 -15   0  10    0.00 0.67645   1
 -15   0  11 0.55909 0.53101   1
 -15   0  12 0.46016  0.5442   1
 -15   0  13 8.45092 0.97321   1
 -15   0  14 0.42468 0.56047   1
 -15   0  15 1.96079 1.30903   1
 -15   0  16  0.9135 0.66781   1
 -15   0  17    0.10 1.69706   1
 -15   1   1 1.31285 0.26347   1
 -15   1   2 3.16863 0.33368   1
 -15   1   3 6.23647  0.4263   1
 -15   1   4 6.48834 0.44711   1
 -15   1   5 12.3109 0.67029   1
 -15   1   6 14.2478 0.71676   1
 -15   1   7 1.18026 0.27827   1
 -15   1   8 0.70714 0.40957   1
 -15   1   9 2.85185 0.32414   1
 -15   1  10 0.73959  0.2557   1
 -15   1  11 1.60577 0.47532   1
 -15   1  12 9.17438 0.58298   1
 -15   1  13 3.67754 0.36835   1
 -15   1  14 5.75297 0.55756   1
 -15   1  15 1.46006 0.47232   1
 -15   1  16 6.22732  0.8994   1
 -15   2   1 23.9175 0.93595   1
 -15   2   2 3.36445 0.34547   1
 -15   2   3 4.44354 0.39624   1
 -15   2   4 0.25806 0.22068   1
 -15   2   5 1.02577  0.2467   1
 -15   2   6 0.92281 0.24487   1
 -15   2   7  0.3825 0.21949   1
 -15   2   8 1.08062 0.24794   1
 -15   2   9 0.41351 0.23417   1
 -15   2  10 1.48932 0.24895   1
 -15   2  11 12.2407 0.57449   1
 -15   2  12 0.88087  0.2566   1
 -15   2  13 0.59916 0.39112   1
 -15   2  14  0.8949  0.4876   1
 -15   2  15 0.86721 0.31773   1
 -15   2  16 4.97937  0.8245   1
 -15   3   1  4.1778 0.43216   1
 -15   3   2 8.64123 0.61562   1
 -15   3   3 2.14197 0.29611   1
 -15   3   4 0.92919 0.28543   1
 -15   3   5 2.59934 0.31696   1
 -15   3   6 1.32734 0.26007   1
 -15   3   7 10.2881 0.56123   1
 -15   3   8 0.97608 0.26503   1
 -15   3   9  4.4278 0.58371   1
 -15   3  10 15.0146 0.72723   1
 -15   3  11 0.98078 0.28024   1
 -15   3  12 1.51337 0.41086   1
 -15   3  13 8.71381 0.60325   1
 -15   3  14 0.78226 0.36091   1
 -15   4   1 0.87423 0.33717   1
 -15   4   2 6.98889 0.61289   1
 -15   4   3 9.72013 0.68736   1
 -15   4   4 11.6103  0.7607   1
 -15   4   5 0.53486 0.29279   1
 -15   4   6 3.21059 0.39144   1
 -15   4   7 8.18274  0.6906   1
 -15   4   8 4.31042 0.58646   1
 -15   4   9 1.10605 0.58171   1
 -15   4  10 1.25318 0.36292   1
 -15   4  11 0.70595 0.54654   1
 -15   4  12 2.39145 0.40264   1
 -15   5   4    0.90 0.59278   1
 -15   5   5 1.34849  0.4429   1
 -15   5   6 29.3772 1.61857   1
 -14   0   1 0.69514 0.37146   1
 -14   0   2 48.8066 1.77546   1
 -14   0   3-0.01342 0.70659   1
 -14   0   4   20.25 1.14926   1
 -14   0   5 0.27218 0.70935   1
 -14   0   6 2.95868 0.48467   1
 -14   0   7    0.00 0.63064   1
 -14   0   8 3.21345 0.48972   1
 -14   0   9-0.19706 0.59932   1
 -14   0  10 2.37409  0.4264   1
 -14   0  11 0.06384 0.27668   1
 -14   0  12 15.5694 0.90627   1
 -14   0  13 0.40704 0.38805   1
 -14   0  14 2.76643 0.74652   1
 -14   0  15-0.13972 0.68964   1
 -14   0  16 0.21635 0.37501   1
 -14   0  17 0.41417 0.50199   1
 -14   0  18 34.9698 1.69345   1
 -14   1   1 2.66666  0.3045   1
 -14   1   2 0.46329 0.21165   1
 -14   1   3 0.52875  0.2533   1
 -14   1   4 1.02973 0.31592   1
 -14   1   5 2.40101 0.35097   1
 -14   1   6 0.66269 0.25303   1
 -14   1   7 14.6015 0.58457   1
 -14   1   8 1.03859 0.20489   1
 -14   1   9 2.21109 0.25155   1
 -14   1  10 9.35066 0.44983   1
 -14   1  11 0.22708 0.20469   1
 -14   1  12 0.18557 0.20857   1
 -14   1  13 0.49745 0.21061   1
 -14   1  14 0.52865 0.27329   1
 -14   1  15 10.9589 0.60942   1
 -14   1  16 5.38483 0.44471   1
 -14   1  17 7.98149 0.64871   1
 -14   1  18 2.69841 0.41783   1
 -14   2   1 4.24646 0.37615   1
 -14   2   2 23.2051 0.79594   1
 -14   2   3 10.3419 0.72997   1
 -14   2   4 16.2598 0.60921   1
 -14   2   5 2.11741 0.29069   1
 -14   2   6 2.38192  0.2897   1
 -14   2   7 2.12655 0.28445   1
 -14   2   8 1.51507  0.3378   1
 -14   2   9 0.25439  0.1974   1
 -14   2  10  0.3071 0.20833   1
 -14   2  11 0.19322 0.19405   1
 -14   2  12 0.59523 0.20714   1
 -14   2  13 0.76504 0.23034   1
 -14   2  14 5.63476 0.49016   1
 -14   2  15 19.4174 0.96113   1
 -14   2  16 17.1409 1.60733   1
 -14   2  17 2.79112 0.52784   1
 -14   3   1 3.12206 0.33898   1
 -14   3   2 4.31287 0.37533   1
 -14   3   3 6.98231 0.46013   1
 -14   3   4 4.13683 0.37029   1
 -14   3   5 0.50614 0.20646   1
 -14   3   6 0.58663 0.22829   1
 -14   3   7 2.03772 0.42943   1
 -14   3   8  0.6112 0.25523   1
 -14   3   9 15.1825 0.66228   1
 -14   3  10  12.692 0.70872   1
 -14   3  11 1.89159 0.27646   1
 -14   3  12  4.0254 0.39998   1
 -14   3  13 13.9631 0.63457   1
 -14   3  14 3.72625 0.47205   1
 -14   3  15 1.76143 0.57195   1
 -14   3  16 1.16427 0.54448   1
 -14   4   1  3.7536 0.38464   1
 -14   4   2 3.31972 0.36979   1
 -14   4   3 12.4421 0.65883   1
 -14   4   4 1.06955 0.30379   1
 -14   4   5 1.91779 0.35584   1
 -14   4   6 0.98887 0.27196   1
 -14   4   7 6.42065 0.44419   1
 -14   4   8 0.66844  0.2485   1
 -14   4   9 0.53276 0.24277   1
 -14   4  10 6.70865 0.48682   1
 -14   4  11 2.38549 0.38817   1
 -14   4  12 3.81447 0.54682   1
 -14   4  13 12.9148 1.11978   1
 -14   4  14 16.3202 0.96486   1
 -14   4  15 2.53229 0.57596   1
 -14   5   1-0.24426 0.62802   1
 -14   5   2 1.07289 0.30263   1
 -14   5   3 0.42076   0.323   1
 -14   5   4 1.65407  0.4285   1
 -14   5   5 8.46454 0.90616   1
 -14   5   6 1.68783    0.42   1
 -14   5   7 0.60753  0.3729   1
 -14   5   8 0.44557 0.35343   1
 -14   5   9 2.21623 0.63909   1
 -14   5  10  2.0443 0.64371   1
 -14   5  11 2.88664 0.57713   1
 -14   5  12 21.6316 1.30563   1
 -13   0   1 120.292   4.986   1
 -13   0   2 0.32356 0.30345   1
 -13   0   3 59.0163 1.90918   1
 -13   0   4    0.25 0.28432   1
 -13   0   5 36.1486 1.29143   1
 -13   0   6-0.13216 0.48921   1
 -13   0   7 10.4139 0.61657   1
 -13   0   8 0.28009 0.28868   1
 -13   0   9 23.8444 1.01252   1
 -13   0  10 0.09648 0.33013   1
 -13   0  11 8.53786 0.61749   1
 -13   0  12 0.17945 0.27514   1
 -13   0  13 14.5277 0.82874   1
 -13   0  14 0.05455 0.24439   1
 -13   0  15  10.334 0.79282   1
 -13   0  16 0.08785 0.25618   1
 -13   0  17 16.3225 1.43971   1
 -13   0  18 0.47588 0.35369   1
 -13   0  19 29.8717 1.31761   1
 -13   0  20 0.44766 0.42752   1
 -13   1   1 5.33254 0.36204   1
 -13   1   2 15.7104 0.57187   1
 -13   1   3 13.3915 0.54244   1
 -13   1   4 2.45661 0.24464   1
 -13   1   5 59.7814 1.58739   1
 -13   1   6 1.05601 0.21473   1
 -13   1   7 16.1999 0.59462   1
 -13   1   8 0.70959 0.19347   1
 -13   1   9   63.94 1.72032   1
 -13   1  10 7.50099 0.35446   1
 -13   1  11 0.64463 0.18742   1
 -13   1  12 5.31413 0.40515   1
 -13   1  13-0.00732 0.63741   1
 -13   1  14 3.39082 0.37126   1
 -13   1  15  0.2364 0.20231   1
 -13   1  16 0.89058 0.28254   1
 -13   1  17 26.1617 0.90351   1
 -13   1  18 36.5851 1.36806   1
 -13   1  19 30.0548 1.15076   1
 -13   2   1 8.76547  0.4506   1
 -13   2   2 0.73216 0.35142   1
 -13   2   3 42.0251 1.20718   1
 -13   2   4 10.2243 0.45926   1
 -13   2   5 19.5661 0.76989   1
 -13   2   6 27.4652 0.99721   1
 -13   2   7  33.493 0.97641   1
 -13   2   8 0.75878 0.18412   1
 -13   2   9 29.9882 0.93022   1
 -13   2  10 13.4276 0.56551   1
 -13   2  11 0.36403 0.17789   1
 -13   2  12 7.39951 0.42198   1
 -13   2  13  3.6565 0.32842   1
 -13   2  14 5.41339 0.43422   1
 -13   2  15 4.13233 0.37157   1
 -13   2  16 11.9232 1.04285   1
 -13   2  17 1.91983 0.31629   1
 -13   2  18 13.6417 1.58497   1
 -13   2  19 13.0604 0.73546   1
 -13   3   1 14.9574 0.64561   1
 -13   3   2 6.08547 0.39284   1
 -13   3   3 46.2476 1.40425   1
 -13   3   4 4.56797 0.34271   1
 -13   3   5 1.52593 0.36107   1
 -13   3   6  0.2079 0.19325   1
 -13   3   7  49.119 1.40913   1
 -13   3   8 1.04363 0.24511   1
 -13   3   9 7.23775 0.40584   1
 -13   3  10  20.259 0.71092   1
 -13   3  11 27.9684 0.88552   1
 -13   3  12 17.9977 0.84369   1
 -13   3  13 3.99798 0.41007   1
 -13   3  14 4.94003 0.39604   1
 -13   3  15 40.6633 1.28762   1
 -13   3  16 32.9804 1.41748   1
 -13   3  17 2.60698 0.53688   1
 -13   3  18 0.16152 0.33005   1
 -13   4   1  0.4233  0.2884   1
 -13   4   2 4.53042 0.38518   1
 -13   4   3 1.41951 0.27697   1
 -13   4   4 0.90803 0.25469   1
 -13   4   5 16.2421 0.69088   1
 -13   4   6 25.3885 0.84881   1
 -13   4   7 1.14956 0.33295   1
 -13   4   8 99.0812 2.66697   1
 -13   4   9 16.4925  0.7036   1
 -13   4  10 0.76981 0.21183   1
 -13   4  11 7.23919 0.46228   1
 -13   4  12 1.72592 0.36006   1
 -13   4  13 18.7714 0.85023   1
 -13   4  14 1.68198  0.3853   1
 -13   4  15 3.53861   0.718   1
 -13   4  16 22.3754  1.0285   1
 -13   5   1 10.1089 0.72064   1
 -13   5   2 5.47379  0.4601   1
 -13   5   3 5.65966 0.45468   1
 -13   5   4 0.54021 0.33304   1
 -13   5   5 30.6021 1.07327   1
 -13   5   6  0.9327 0.31133   1
 -13   5   7 9.02263 0.67533   1
 -13   5   8 14.2529 0.87622   1
 -13   5   9 4.96002 0.41642   1
 -13   5  10 0.54263  0.3609   1
 -13   5  11    1.19 0.35732   1
 -13   5  12 9.37925  1.2882   1
 -13   5  13 87.0458 2.90265   1
 -13   5  14 0.85283 0.33754   1
 -13   6   1 0.58567 0.47976   1
 -13   6   2 11.1749 1.01099   1
 -13   6   3 5.05562  1.1154   1
 -13   6   4 9.92251 0.92127   1
 -13   6   5 27.9607 1.15717   1
 -13   6   6 13.8704 1.05499   1
 -13   6   7 13.0058 0.86342   1
 -13   6   8 0.67941 0.33099   1
 -13   6   9 11.7648 1.15796   1
 -13   6  10 24.1513 1.69657   1
 -12   0   1-0.13123 0.71767   1
 -12   0   2 49.1606 1.42954   1
 -12   0   3-0.37611  0.4988   1
 -12   0   4 5.37864 0.67961   1
 -12   0   5 0.09891 0.23078   1
 -12   0   6 145.734 4.26819   1
 -12   0   7 0.14533 0.24147   1
 -12   0   8  2.3331 0.35019   1
 -12   0   9 0.09157 0.28812   1
 -12   0  10 29.2501 1.00248   1
 -12   0  11 0.06677 0.20856   1
 -12   0  12 0.76419 0.24772   1
 -12   0  13 0.13131 0.22339   1
 -12   0  14 17.2331 1.12277   1
 -12   0  15-0.11638 0.56998   1
 -12   0  16 2.06188 0.53632   1
 -12   0  17 0.11083 0.24432   1
 -12   0  18 0.60023 0.43833   1
 -12   0  19-0.28985  0.5882   1
 -12   0  20 0.12152  0.5114   1
 -12   0  21-0.16689 0.68872   1
 -12   1   1 24.6674 0.76368   1
 -12   1   2  26.428 0.85911   1
 -12   1   3 69.4744 1.76447   1
 -12   1   4 6.71439 0.46361   1
 -12   1   5 0.39974 0.15835   1
 -12   1   6 47.1852  1.3591   1
 -12   1   7 56.8247 1.54845   1
 -12   1   8 71.9763 2.05588   1
 -12   1   9 123.482 3.17213   1
 -12   1  10 57.9693 1.60932   1
 -12   1  11 71.5695 1.87344   1
 -12   1  12  22.902 0.73022   1
 -12   1  13 38.9927 1.08113   1
 -12   1  14 13.1941 0.56996   1
 -12   1  15 0.12914 0.17045   1
 -12   1  16 0.47226 0.19388   1
 -12   1  17 2.30769 0.30373   1
 -12   1  18 0.61143 0.25717   1
 -12   1  19 6.03266 0.44707   1
 -12   1  20 0.24039 0.23455   1
 -12   2   1 8.64088 0.41074   1
 -12   2   2 10.3702 0.51753   1
 -12   2   3 0.02656 0.16782   1
 -12   2   4 56.0351 1.55656   1
 -12   2   5 4.50251 0.35971   1
 -12   2   6 1.93106 0.23114   1
 -12   2   7 38.2501 1.03403   1
 -12   2   8 12.0007 0.51443   1
 -12   2   9 35.3563 0.98772   1
 -12   2  10 4.63531 0.34456   1
 -12   2  11 52.8482 1.59241   1
 -12   2  12-0.06734 0.60013   1
 -12   2  13 0.10255 0.19664   1
 -12   2  14 2.91275  0.3146   1
 -12   2  15 2.65759 0.28673   1
 -12   2  16 1.27617 0.27538   1
 -12   2  17 5.77406 0.40623   1
 -12   2  18 3.95078 0.36521   1
 -12   2  19 0.24618 0.32219   1
 -12   2  20 2.13445 0.32167   1
 -12   3   1 13.0718 0.60976   1
 -12   3   2 -0.0533 0.51242   1
 -12   3   3 1.95212 0.23744   1
 -12   3   4 7.48878 0.37796   1
 -12   3   5 82.9656 2.11116   1
 -12   3   6 14.3864 0.55815   1
 -12   3   7 10.6022 0.44888   1
 -12   3   8 29.8662 0.87682   1
 -12   3   9 29.9885  0.8818   1
 -12   3  10 33.7003 1.03009   1
 -12   3  11  69.064 2.10212   1
 -12   3  12  25.166 1.15266   1
 -12   3  13 0.59236 0.25305   1
 -12   3  14 2.19114 0.41915   1
 -12   3  15 11.4003 0.66948   1
 -12   3  16 7.48097 0.51262   1
 -12   3  17 0.51162 0.31288   1
 -12   3  18 1.98889 0.38847   1
 -12   3  19 0.92402 0.39773   1
 -12   4   1 5.29079 0.33889   1
 -12   4   2 1.56293 0.25818   1
 -12   4   3 12.1913 0.57125   1
 -12   4   4 2.77856 0.25655   1
 -12   4   5  19.363 0.72805   1
 -12   4   6 0.30173    0.34   1
 -12   4   7 2.12804 0.32863   1
 -12   4   8 19.2302 0.68886   1
 -12   4   9 1.03542 0.24003   1
 -12   4  10 32.9745 0.99708   1
 -12   4  11 40.5634 1.24024   1
 -12   4  12 0.51073 0.32078   1
 -12   4  13 16.1886 0.82651   1
 -12   4  14 3.44545 0.49378   1
 -12   4  15 1.05608 0.28729   1
 -12   4  16 1.11011 0.56034   1
 -12   4  17 14.5776  1.0404   1
 -12   4  18  1.5255 0.47043   1
 -12   5   1 0.36824 0.19282   1
 -12   5   2 6.75333 0.42057   1
 -12   5   3  5.1791 0.36874   1
 -12   5   4 0.23341 0.23215   1
 -12   5   5 24.1339 0.86809   1
 -12   5   6  39.461 1.24335   1
 -12   5   7  34.802 1.14714   1
 -12   5   8 24.4297 0.87074   1
 -12   5   9 6.32451 0.48314   1
 -12   5  10 0.44183 0.25063   1
 -12   5  11 0.43174 0.22775   1
 -12   5  12 10.4115  0.5999   1
 -12   5  13 13.0911 0.94687   1
 -12   5  14 14.4487 0.92732   1
 -12   5  15 12.2811 1.65958   1
 -12   5  16 5.43583 1.12183   1
 -12   6   1 7.60713 0.48576   1
 -12   6   2 2.68471  0.3506   1
 -12   6   3 4.85352 0.44683   1
 -12   6   4 2.09312 0.28747   1
 -12   6   5 6.25429 0.45563   1
 -12   6   6 11.4155 0.79806   1
 -12   6   7 0.41761 0.22352   1
 -12   6   8 1.59809 0.38636   1
 -12   6   9 7.17775 0.50514   1
 -12   6  10 2.51282  0.4167   1
 -12   6  11 1.17255 0.41602   1
 -12   6  12 10.6839 0.63641   1
 -12   6  13 19.1698 1.02085   1
 -12   7   2 10.8738 0.68603   1
 -12   7   3 19.3213 1.52176   1
 -12   7   4 32.2468 1.45026   1
 -12   7   5 2.59179 0.55937   1
 -12   7   6  7.3057 0.63114   1
 -12   7   7    0.50 0.71126   1
 -11   0   1  9.0091 0.56485   1
 -11   0   2-0.16988 0.40286   1
 -11   0   3 16.4005 0.57325   1
 -11   0   4-0.40882 0.57016   1
 -11   0   5 4.38637 0.41325   1
 -11   0   6-0.43672 0.49904   1
 -11   0   7 20.9155 0.76711   1
 -11   0   8   0.024 0.25837   1
 -11   0   9 10.8936 0.65969   1
 -11   0  10-0.06293 0.52853   1
 -11   0  11 0.26644 0.31331   1
 -11   0  12 0.29673 0.23112   1
 -11   0  13 5.39272 0.60127   1
 -11   0  14  0.0699 0.22321   1
 -11   0  15 27.2089 0.95276   1
 -11   0  16 0.02733 0.22867   1
 -11   0  17 0.40921 0.30017   1
 -11   0  18 0.32725 0.30053   1
 -11   0  19 3.29441 0.47018   1
 -11   0  20  0.2979 0.50688   1
 -11   0  21 0.40408 0.46632   1
 -11   1   1 2.52428  0.2323   1
 -11   1   2 3.20706 0.24482   1
 -11   1   3 11.6533 0.42994   1
 -11   1   4 2.11118 0.24934   1
 -11   1   5 -0.4928 0.44717   1
 -11   1   6 82.4964 2.02222   1
 -11   1   7 2.62428 0.21197   1
 -11   1   8 262.911 6.19874   1
 -11   1   9 49.1559 1.29211   1
 -11   1  10  71.244 1.92256   1
 -11   1  11 3.45063 0.45404   1
 -11   1  12 9.50795 0.59254   1
 -11   1  13 16.2298 0.52864   1
 -11   1  14  1.8302 0.21325   1
 -11   1  15 2.50253 0.26852   1
 -11   1  16 30.5928 0.89679   1
 -11   1  17  0.4816 0.18614   1
 -11   1  18 2.88501 0.29246   1
 -11   1  19 13.7969 0.66351   1
 -11   1  20 0.90513  0.2425   1
 -11   1  21 0.29582 0.24922   1
 -11   2   1 7.51062 0.36333   1
 -11   2   2 2.64806 0.27964   1
 -11   2   3 1.08598 0.19016   1
 -11   2   4 1.60649 0.19339   1
 -11   2   5 0.84584 0.18913   1
 -11   2   6 20.4931 0.60519   1
 -11   2   7  0.5167 0.14952   1
 -11   2   8 3.35676 0.25123   1
 -11   2   9 7.33632 0.37842   1
 -11   2  10  25.635 0.82125   1
 -11   2  11 0.13972 0.16572   1
 -11   2  12 1.26867 0.23397   1
 -11   2  13 2.87321 0.25095   1
 -11   2  14 4.20547 0.29352   1
 -11   2  15 0.12544  0.1925   1
 -11   2  16 14.3557 0.55227   1
 -11   2  17 3.33201 0.34605   1
 -11   2  18 2.58752  0.3106   1
 -11   2  19 0.89936  0.2352   1
 -11   2  20-0.12671 0.64071   1
 -11   2  21 0.83071 0.33425   1
 -11   3   1 0.14183 0.16721   1
 -11   3   2 2.74415 0.28253   1
 -11   3   3 2.16016 0.23631   1
 -11   3   4  11.281  0.5557   1
 -11   3   5 14.2065 0.50233   1
 -11   3   6 51.3196 1.39636   1
 -11   3   7 68.0512 1.96758   1
 -11   3   8 36.8902 1.02877   1
 -11   3   9 51.9359 1.38628   1
 -11   3  10 2.49085 0.26153   1
 -11   3  11 7.02079 0.42191   1
 -11   3  12 19.1395 0.69404   1
 -11   3  13 22.8094  0.8453   1
 -11   3  14 1.12129 0.24554   1
 -11   3  15 0.57099 0.20702   1
 -11   3  16 0.69028 0.20812   1
 -11   3  17 3.77268 0.34107   1
 -11   3  18 17.5377 0.74048   1
 -11   3  19 14.7724  0.9538   1
 -11   3  20 1.35349 0.37945   1
 -11   4   1 0.05363 0.18213   1
 -11   4   2 0.60906 0.22421   1
 -11   4   3-0.25292 0.65349   1
 -11   4   4 5.98297 0.48474   1
 -11   4   5 5.16178  0.3084   1
 -11   4   6 14.3214 0.54951   1
 -11   4   7 3.88068 0.36671   1
 -11   4   8 1.36952 0.21509   1
 -11   4   9 10.8013 0.53335   1
 -11   4  10-0.00414 0.67268   1
 -11   4  11 1.61763 0.29898   1
 -11   4  12 9.15995 0.55956   1
 -11   4  13 6.92127  0.5566   1
 -11   4  14 3.35461 0.36614   1
 -11   4  15 0.34107 0.25405   1
 -11   4  16 3.35602 0.45901   1
 -11   4  17 1.05379 0.32162   1
 -11   4  18  3.0543 0.57963   1
 -11   4  19 12.9771 1.62086   1
 -11   5   1 2.20082 0.38104   1
 -11   5   2 0.02083 0.18552   1
 -11   5   3 11.2447 0.76822   1
 -11   5   4  18.221 0.67795   1
 -11   5   5 0.71228 0.23322   1
 -11   5   6 12.7201 0.64802   1
 -11   5   7 19.7375 0.67523   1
 -11   5   8 10.3953 0.49314   1
 -11   5   9 2.70054 0.27572   1
 -11   5  10 5.31694 0.44651   1
 -11   5  11 0.24928 0.19766   1
 -11   5  12 6.47905 0.41836   1
 -11   5  13  1.7112 0.30479   1
 -11   5  14 0.64977 0.32084   1
 -11   5  15 14.2738 0.76429   1
 -11   5  16 0.91131 0.74228   1
 -11   5  17 1.27744 0.52874   1
 -11   6   1 3.22255 0.32899   1
 -11   6   2 16.7354  0.6596   1
 -11   6   3 1.58162 0.31209   1
 -11   6   4 8.60154 0.55859   1
 -11   6   5 0.47853 0.28462   1
 -11   6   6 3.86663 0.45958   1
 -11   6   7  1.4088 0.33112   1
 -11   6   8 1.63305 0.30014   1
 -11   6   9 1.31874 0.30429   1
 -11   6  10  1.1717  0.2405   1
 -11   6  11 0.88069 0.26152   1
 -11   6  12 1.22959 0.25383   1
 -11   6  13 0.26005  0.3178   1
 -11   6  14 6.17602 0.52701   1
 -11   7   1  9.1154 0.61687   1
 -11   7   2 0.54327 0.34568   1
 -11   7   3 3.33775 0.43635   1
 -11   7   4 5.04097 0.45376   1
 -11   7   5 6.57654 0.61592   1
 -11   7   6 3.01904 0.41419   1
 -11   7   7 0.06192 0.25268   1
 -11   7   8 0.60854  0.2775   1
 -11   7   9 0.83491 0.42152   1
 -11   7  10 0.96083 0.38181   1
 -10   0   1 -0.3669 0.49206   1
 -10   0   2 14.5387 0.54884   1
 -10   0   3-0.14199 0.33038   1
 -10   0   4 8.52602 0.42915   1
 -10   0   5-0.17554 0.74916   1
 -10   0   6 17.7187 0.66107   1
 -10   0   7 0.01365 0.13071   1
 -10   0   8 3.84648  0.2418   1
 -10   0   9 0.94332 0.28446   1
 -10   0  10 814.446   22.68   1
 -10   0  11 0.36217 0.21309   1
 -10   0  12 50.6845 1.50151   1
 -10   0  13    0.30 0.29648   1
 -10   0  14  90.645 2.41683   1
 -10   0  15 0.02043 0.21755   1
 -10   0  16 49.7298 1.49046   1
 -10   0  17 0.42188 0.28018   1
 -10   0  18 1.36097 0.30084   1
 -10   0  19-0.06146 0.55234   1
 -10   0  20 3.19259 0.61014   1
 -10   0  21 0.23487 0.32987   1
 -10   0  22  0.2358 0.37717   1
 -10   1   1 0.00571 0.12627   1
 -10   1   2 20.1024 0.58733   1
 -10   1   3  3.5018 0.26009   1
 -10   1   4 3.57346  0.2264   1
 -10   1   5 27.3681  0.7594   1
 -10   1   6 3.21666 0.20701   1
 -10   1   7 61.1359 1.52293   1
 -10   1   8 491.582  11.575   1
 -10   1   9 170.797 4.04623   1
 -10   1  10 598.399 14.1208   1
 -10   1  11 64.1005 1.65975   1
 -10   1  12 519.304  12.347   1
 -10   1  13 22.1615 0.72101   1
 -10   1  14 100.787 2.46685   1
 -10   1  15 20.7622 0.63638   1
 -10   1  16 14.6041 0.52053   1
 -10   1  17 0.15671    0.17   1
 -10   1  18 1.06821 0.20222   1
 -10   1  19 11.5574 0.53365   1
 -10   1  20 4.41164 0.36847   1
 -10   1  21 1.81565 0.28638   1
 -10   1  22 1.82626 0.36878   1
 -10   2   1 1.73515  0.1684   1
 -10   2   2 22.0793 0.64119   1
 -10   2   3 19.5721 0.70826   1
 -10   2   4 7.19593 0.47264   1
 -10   2   5  13.982 0.49719   1
 -10   2   6 0.22639 0.22296   1
 -10   2   7  105.34 2.53351   1
 -10   2   8 209.295 4.99883   1
 -10   2   9 9.37282 0.49289   1
 -10   2  10 32.9106 0.91837   1
 -10   2  11 28.9187  0.8551   1
 -10   2  12 252.297 6.08688   1
 -10   2  13 44.5251 1.17767   1
 -10   2  14 18.3587 0.57921   1
 -10   2  15 4.16266 0.34743   1
 -10   2  16 17.0361 0.63314   1
 -10   2  17  3.9622  0.2948   1
 -10   2  18 12.9497 0.57897   1
 -10   2  19 9.09017 0.49852   1
 -10   2  20 4.19964 0.37197   1
 -10   2  21 1.55246 0.37244   1
 -10   2  22 5.21366  0.5399   1
 -10   3   1 79.1396 1.95242   1
 -10   3   2   48.14 1.20503   1
 -10   3   3 2.37626  0.2194   1
 -10   3   4 1.66059 0.19352   1
 -10   3   5 166.676  3.9803   1
 -10   3   6 357.267 8.86374   1
 -10   3   7 386.291 9.18099   1
 -10   3   8 36.4035 1.03422   1
 -10   3   9  18.425 0.59548   1
 -10   3  10 144.455 3.84981   1
 -10   3  11 3.66877 0.30507   1
 -10   3  12 65.8071 1.96276   1
 -10   3  13 77.6728 2.03284   1
 -10   3  14 202.771 4.94145   1
 -10   3  15 141.172  3.5802   1
 -10   3  16 24.0634 0.77381   1
 -10   3  17 48.9132 1.80741   1
 -10   3  18  2.7538 0.34782   1
 -10   3  19 0.87917 0.28267   1
 -10   3  20  2.0413 0.35763   1
 -10   3  21 8.21055 0.67236   1
 -10   4   1 15.2862 0.58118   1
 -10   4   2 0.51535 0.17102   1
 -10   4   3-0.15903 0.49438   1
 -10   4   4 1.12252 0.19548   1
 -10   4   5 123.877 2.99453   1
 -10   4   6 49.5425 1.30841   1
 -10   4   7 0.32104 0.15812   1
 -10   4   8 3.07272 0.24849   1
 -10   4   9  0.5898 0.19356   1
 -10   4  10 14.4145 0.60465   1
 -10   4  11 6.86204 0.37469   1
 -10   4  12 7.00953 0.38339   1
 -10   4  13 11.2934 0.51427   1
 -10   4  14 44.3954 1.27443   1
 -10   4  15 51.5381 1.51965   1
 -10   4  16 6.40469 0.37346   1
 -10   4  17  1.5685 0.31849   1
 -10   4  18  21.975 1.30707   1
 -10   4  19 1.52888 0.34066   1
 -10   4  20 0.72935 0.39823   1
 -10   5   1 9.86323 0.46698   1
 -10   5   2 83.8425 2.10603   1
 -10   5   3 25.6827 0.87197   1
 -10   5   4 475.134 11.4768   1
 -10   5   5 97.2481 2.93417   1
 -10   5   6 13.3465 0.70278   1
 -10   5   7 44.9857 1.24936   1
 -10   5   8 41.2346 1.13082   1
 -10   5   9 44.0554 1.30256   1
 -10   5  10 0.67392 0.20896   1
 -10   5  11 0.78046 0.19939   1
 -10   5  12 15.9809 0.74844   1
 -10   5  13 28.9266 0.98083   1
 -10   5  14 0.79997  0.2655   1
 -10   5  15 55.5027 1.67073   1
 -10   5  16 71.1512 2.25717   1
 -10   5  17 73.5479 2.32186   1
 -10   5  18 67.6214 2.38181   1
 -10   6   1 9.19731 0.55613   1
 -10   6   2 27.8596 0.92257   1
 -10   6   3 27.7401 1.10717   1
 -10   6   4 4.58971 0.36182   1
 -10   6   5 1.84669   0.276   1
 -10   6   6  4.9576 0.43517   1
 -10   6   7 8.97158 0.52412   1
 -10   6   8 3.57702 0.36662   1
 -10   6   9 2.36142 0.27144   1
 -10   6  10 0.52448 0.28851   1
 -10   6  11 0.26596 0.23094   1
 -10   6  12 0.12729 0.21643   1
 -10   6  13 7.44639 0.46633   1
 -10   6  14 14.1573 0.81564   1
 -10   6  15 0.91163 0.70282   1
 -10   6  16 23.5243 1.38166   1
 -10   7   1 37.7567 1.30799   1
 -10   7   2 196.728 5.11648   1
 -10   7   3 23.9962 1.30539   1
 -10   7   4 52.9132 1.64908   1
 -10   7   5 2.63859 0.38971   1
 -10   7   6 115.889 3.14195   1
 -10   7   7  0.6052 0.29349   1
 -10   7   8 1.80839 0.39973   1
 -10   7   9 11.1522 0.64757   1
 -10   7  10 2.02376 0.30714   1
 -10   7  11 3.35767 0.37924   1
 -10   7  12 10.2237 1.25529   1
 -10   8   3 5.48551  0.9966   1
 -10   8   4 2.86401  0.7037   1
  -9   0   1 24.6518 0.79354   1
  -9   0   2-0.26249 0.28633   1
  -9   0   3 31.0671 0.96755   1
  -9   0   4-0.10104 0.33557   1
  -9   0   5 30.4388 1.01814   1
  -9   0   6-0.05965 0.29997   1
  -9   0   7 125.316 3.09307   1
  -9   0   8 0.43974 0.14721   1
  -9   0   9 26.5581 0.77739   1
  -9   0  10 0.34602 0.17464   1
  -9   0  11  21.781 0.70666   1
  -9   0  12 0.05592  0.3182   1
  -9   0  13 78.7919 2.07483   1
  -9   0  14-0.43851 0.44294   1
  -9   0  15 78.2457 2.10824   1
  -9   0  16 0.12624 0.21587   1
  -9   0  17 0.36669 0.23431   1
  -9   0  18  0.2413  0.3368   1
  -9   0  19 0.39623 0.25701   1
  -9   0  20 0.03169 0.32053   1
  -9   0  21 1.17694 0.35119   1
  -9   0  22 0.09644  0.3999   1
  -9   0  23 13.6311 1.61319   1
  -9   1   1 0.07202 0.09974   1
  -9   1   2 14.0917  0.4357   1
  -9   1   3 24.7252 0.75328   1
  -9   1   4 0.21271 0.10958   1
  -9   1   5 4.43854 0.24794   1
  -9   1   6 12.3705  0.3872   1
  -9   1   7 6.47252 0.31818   1
  -9   1   8 34.8501 0.91697   1
  -9   1   9 169.717 4.00668   1
  -9   1  10  3.7085 0.28014   1
  -9   1  11 161.442 4.00527   1
  -9   1  12-0.09761 0.53312   1
  -9   1  13 56.6634 1.45978   1
  -9   1  14 0.98959 0.17629   1
  -9   1  15 13.9119 0.47144   1
  -9   1  16 56.9924 1.60671   1
  -9   1  17 22.4911  0.6882   1
  -9   1  18 1.64083 0.21684   1
  -9   1  19 16.7531   0.628   1
  -9   1  20 1.51255 0.27162   1
  -9   1  21 1.79503 0.42838   1
  -9   1  22 0.68577 0.30261   1
  -9   1  23 0.22406 0.36181   1
  -9   2   1 0.52037 0.12803   1
  -9   2   2 13.0746 0.48837   1
  -9   2   3 33.9936 0.88897   1
  -9   2   4 5.88748 0.32225   1
  -9   2   5 10.3358 0.36544   1
  -9   2   6 7.27051 0.33161   1
  -9   2   7  23.206 0.74188   1
  -9   2   8 31.2668 0.86418   1
  -9   2   9 92.0666 2.26021   1
  -9   2  10 11.5121 0.44619   1
  -9   2  11 36.9027 0.98726   1
  -9   2  12 16.1712 0.58836   1
  -9   2  13 12.1995 0.42233   1
  -9   2  14 0.24552 0.14641   1
  -9   2  15 8.82489 0.45631   1
  -9   2  16 23.6323 0.70618   1
  -9   2  17 21.6334 0.67712   1
  -9   2  18 7.49171 0.41292   1
  -9   2  19 1.19367 0.22044   1
  -9   2  20 3.29798 0.41213   1
  -9   2  21 0.37506  0.2215   1
  -9   2  22 1.52344 0.32652   1
  -9   3   1 4.26164 0.24484   1
  -9   3   2  3.1496 0.19221   1
  -9   3   3 10.8553 0.36754   1
  -9   3   4  3.3918 0.31851   1
  -9   3   5 0.72065 0.17617   1
  -9   3   6 37.2975 1.10178   1
  -9   3   7 65.7259 1.79881   1
  -9   3   8 116.485  2.8011   1
  -9   3   9 21.7213 0.63075   1
  -9   3  10 5.74523 0.30868   1
  -9   3  11 58.0145 1.63844   1
  -9   3  12 31.1441 0.89703   1
  -9   3  13 35.5271 1.06371   1
  -9   3  14 84.7494 2.10139   1
  -9   3  15  5.4693 0.32529   1
  -9   3  16  20.869 0.65738   1
  -9   3  17 11.1404 0.51741   1
  -9   3  18 10.6619 0.59093   1
  -9   3  19  0.1362 0.22365   1
  -9   3  20  5.3194  0.4169   1
  -9   3  21 2.09974 0.34608   1
  -9   4   1  88.134 2.30839   1
  -9   4   2 29.0945 0.80637   1
  -9   4   3 15.0869 0.49306   1
  -9   4   4 0.23989  0.2239   1
  -9   4   5 13.6233 0.48178   1
  -9   4   6 15.4266 0.55733   1
  -9   4   7 27.8962 0.82225   1
  -9   4   8 84.7647 2.23285   1
  -9   4   9 7.99035 0.40804   1
  -9   4  10 5.79453  0.3309   1
  -9   4  11 18.0883 0.58215   1
  -9   4  12 6.41976 0.47103   1
  -9   4  13  14.556 0.63122   1
  -9   4  14 3.49806 0.30084   1
  -9   4  15 0.49162 0.24092   1
  -9   4  16 0.43178 0.23095   1
  -9   4  17 1.55644  0.2399   1
  -9   4  18 7.70754 0.58289   1
  -9   4  19 14.8666 0.97823   1
  -9   4  20 6.69307  0.4941   1
  -9   5   1 95.3091 2.44296   1
  -9   5   2 5.27889 0.33934   1
  -9   5   3 3.77503 0.33501   1
  -9   5   4 17.0142 0.60326   1
  -9   5   5 98.8815 2.48051   1
  -9   5   6 86.4966 2.20946   1
  -9   5   7 14.0446 0.50649   1
  -9   5   8 4.38375 0.28226   1
  -9   5   9  0.7017 0.17415   1
  -9   5  10 5.37836 0.35848   1
  -9   5  11 5.03998 0.32186   1
  -9   5  12 28.8386 0.88737   1
  -9   5  13 0.29131 0.20216   1
  -9   5  14 42.2993 1.31273   1
  -9   5  15 40.8422 1.23179   1
  -9   5  16 25.0841 0.90392   1
  -9   5  17 5.55216 0.43436   1
  -9   5  18 3.42007 0.50584   1
  -9   5  19 8.40208 0.71195   1
  -9   6   1 62.0369 1.77198   1
  -9   6   2 15.4644 0.64077   1
  -9   6   3 7.91208 0.45994   1
  -9   6   4 38.2153 1.11645   1
  -9   6   5 33.9935 1.02442   1
  -9   6   6  42.914 1.22701   1
  -9   6   7 18.9664  0.6923   1
  -9   6   8-0.02733 0.58258   1
  -9   6   9 4.99121  0.3481   1
  -9   6  10 2.05137 0.28008   1
  -9   6  11  2.4068 0.30608   1
  -9   6  12 3.55801 0.33999   1
  -9   6  13 0.81085  0.2327   1
  -9   6  14 6.35822 0.48768   1
  -9   6  15 7.98115 0.59172   1
  -9   6  16 6.70573  0.5131   1
  -9   6  17 3.85369 0.61328   1
  -9   7   1 51.3786 1.84474   1
  -9   7   2 15.1795 1.04107   1
  -9   7   3 218.412 5.63715   1
  -9   7   4 9.75812 1.00715   1
  -9   7   5 13.3079 0.63124   1
  -9   7   6 0.60596 0.25527   1
  -9   7   7 1.76113 0.31345   1
  -9   7   8 0.60814 0.32794   1
  -9   7   9 5.02531 0.38849   1
  -9   7  10 8.49197 0.67719   1
  -9   7  11 10.1435 0.72352   1
  -9   7  12 0.74007 0.41485   1
  -9   7  13-0.03342 0.89893   1
  -9   7  14 4.36946 0.59833   1
  -9   8   1 7.74117 0.73486   1
  -9   8   2 43.3366 2.12215   1
  -9   8   3  70.109 2.33116   1
  -9   8   4 1.91608 1.33806   1
  -9   8   5 48.2951 1.62603   1
  -9   8   6 7.44168 0.55087   1
  -9   8   7 3.56946 0.43793   1
  -9   8   8-0.16266 0.83111   1
  -9   8   9 0.22561 0.45482   1
  -8   0   1    0.10 0.14365   1
  -8   0   2 12.2152 0.44118   1
  -8   0   3 -0.2321 0.28539   1
  -8   0   4   71.84  1.8617   1
  -8   0   5-0.09334 0.29319   1
  -8   0   6 0.54555  0.2096   1
  -8   0   7-0.01629 0.32513   1
  -8   0   8 200.472 4.95785   1
  -8   0   9  0.1231  0.1252   1
  -8   0  10 33.4601 0.95595   1
  -8   0  11-0.15563  0.4061   1
  -8   0  12 7.26432 0.51117   1
  -8   0  13-0.43629 0.37578   1
  -8   0  14 2.91955 0.31572   1
  -8   0  15-0.26619 0.36945   1
  -8   0  16 5.55935 0.42558   1
  -8   0  17 0.03156 0.20833   1
  -8   0  18 40.2356 1.32326   1
  -8   0  19 0.05433 0.25081   1
  -8   0  20 12.7248 0.73764   1
  -8   0  21 -0.1331 0.79325   1
  -8   0  22 3.57981 0.49822   1
  -8   0  23-0.08319 0.67582   1
  -8   1   1 21.6579 0.74504   1
  -8   1   2 74.6574 1.83688   1
  -8   1   3 36.1257  0.9187   1
  -8   1   4 0.53002 0.11471   1
  -8   1   5 12.9513 0.40994   1
  -8   1   6 6.19532 0.27115   1
  -8   1   7 9.69003  0.3337   1
  -8   1   8 4.30917 0.21742   1
  -8   1   9 32.3039 0.83586   1
  -8   1  10 31.9785 0.83455   1
  -8   1  11 11.5486 0.37562   1
  -8   1  12 13.4172  0.4323   1
  -8   1  13 12.7591 0.43035   1
  -8   1  14 8.46776 0.49184   1
  -8   1  15  13.918 0.53591   1
  -8   1  16 0.00518  0.1352   1
  -8   1  17 0.64707 0.16793   1
  -8   1  18 0.14486 0.16162   1
  -8   1  19 4.69053 0.34017   1
  -8   1  20 3.33449 0.33703   1
  -8   1  21 2.43151 0.35472   1
  -8   1  22 9.33392 0.55382   1
  -8   1  23 10.1722 0.64527   1
  -8   2   1  37.557 1.01304   1
  -8   2   2 35.3731 0.97055   1
  -8   2   3 2.92407 0.19418   1
  -8   2   4 6.61156 0.26299   1
  -8   2   5 17.4615 0.50859   1
  -8   2   6 26.0436 0.72872   1
  -8   2   7 14.9295 0.51326   1
  -8   2   8 7.51798 0.38999   1
  -8   2   9 0.76072 0.14649   1
  -8   2  10 116.366 2.80614   1
  -8   2  11 43.0201 1.10071   1
  -8   2  12 3.23015 0.20717   1
  -8   2  13 40.0149 1.02891   1
  -8   2  14 0.57443 0.14266   1
  -8   2  15 26.8276 0.79617   1
  -8   2  16 7.32892 0.34266   1
  -8   2  17 -0.1685 0.61763   1
  -8   2  18 15.1516 0.56207   1
  -8   2  19   3.807 0.33382   1
  -8   2  20  1.3123 0.23718   1
  -8   2  21 0.66151    0.22   1
  -8   2  22 0.82145 0.28294   1
  -8   2  23 9.44869 1.13462   1
  -8   3   1-0.02592 0.34563   1
  -8   3   2  4.8341 0.31842   1
  -8   3   3 44.1826 1.13955   1
  -8   3   4 21.7307  0.7236   1
  -8   3   5 7.90831 0.29174   1
  -8   3   6  46.571 1.17074   1
  -8   3   7 33.2515 0.95517   1
  -8   3   8 27.8058  0.7477   1
  -8   3   9 0.95162 0.18774   1
  -8   3  10 1.40107 0.19502   1
  -8   3  11 31.3181 0.85059   1
  -8   3  12 4.81114 0.25964   1
  -8   3  13 25.1478 0.84593   1
  -8   3  14 0.20035 0.14752   1
  -8   3  15 0.24425 0.15056   1
  -8   3  16  0.3047 0.15412   1
  -8   3  17 7.79352 0.36277   1
  -8   3  18 0.59545 0.17566   1
  -8   3  19 1.77711 0.26232   1
  -8   3  20 0.80713 0.23592   1
  -8   3  21  1.5099 0.26107   1
  -8   3  22 0.23721 0.30804   1
  -8   4   1 14.0923 0.53843   1
  -8   4   2 7.63173 0.44543   1
  -8   4   3 37.4687 0.99162   1
  -8   4   4 8.26786 0.37449   1
  -8   4   5 33.1824 0.93078   1
  -8   4   6   8.157 0.31008   1
  -8   4   7 18.5375 0.54709   1
  -8   4   8 9.66396 0.36889   1
  -8   4   9 8.17881 0.34701   1
  -8   4  10 6.05137  0.3073   1
  -8   4  11 6.55054 0.45493   1
  -8   4  12 23.6517  0.7537   1
  -8   4  13 130.804 3.19203   1
  -8   4  14 1.22587 0.19607   1
  -8   4  15 24.9549 0.80057   1
  -8   4  16 0.67007 0.23547   1
  -8   4  17 0.28214 0.19442   1
  -8   4  18-0.06202 0.61775   1
  -8   4  19 0.10815  0.2009   1
  -8   4  20 0.53792 0.34773   1
  -8   4  21 4.13457 0.51615   1
  -8   5   1  1.9338 0.23938   1
  -8   5   2  3.8284 0.29246   1
  -8   5   3 2.06554 0.29224   1
  -8   5   4 35.9896 1.03285   1
  -8   5   5 13.4548 0.55131   1
  -8   5   6 52.3386 1.63799   1
  -8   5   7 17.2301 0.55815   1
  -8   5   8 0.57171 0.18853   1
  -8   5   9 3.35653 0.28386   1
  -8   5  10 8.28504 0.38221   1
  -8   5  11 17.6268 0.58675   1
  -8   5  12 4.97018 0.32572   1
  -8   5  13 10.1226 0.47302   1
  -8   5  14 5.65479 0.42763   1
  -8   5  15 11.8854 0.65306   1
  -8   5  16 1.87639 0.26307   1
  -8   5  17 0.83376 0.29102   1
  -8   5  18  7.5744 0.51897   1
  -8   5  19 3.06052 0.37356   1
  -8   6   1 8.23681 0.42597   1
  -8   6   2 1.88906 0.24722   1
  -8   6   3 0.22014 0.19396   1
  -8   6   4 0.90032 0.21162   1
  -8   6   5 52.3177 1.43666   1
  -8   6   6 1.86474 0.23725   1
  -8   6   7 9.95699  0.4628   1
  -8   6   8 2.06952 0.24313   1
  -8   6   9 0.05195 0.19836   1
  -8   6  10 2.10594 0.26347   1
  -8   6  11 13.5776 0.57518   1
  -8   6  12 4.91669  0.3735   1
  -8   6  13 12.7289 0.65333   1
  -8   6  14  13.388 0.60716   1
  -8   6  15 22.9769 0.81237   1
  -8   6  16 10.2489 0.76093   1
  -8   6  17 1.15697 0.47013   1
  -8   7   1 11.8076 0.62986   1
  -8   7   2 20.2962 0.77652   1
  -8   7   3 32.1918 1.05176   1
  -8   7   4 3.92108 0.38405   1
  -8   7   5 7.72672 0.48848   1
  -8   7   6 1.56768 0.24722   1
  -8   7   7 0.71439 0.24833   1
  -8   7   8 10.5984 0.57366   1
  -8   7   9 9.88664 0.50734   1
  -8   7  10 1.60463 0.25724   1
  -8   7  11 0.35129 0.36624   1
  -8   7  12 0.22401 0.29004   1
  -8   7  13 13.7509 0.71574   1
  -8   7  14 0.61976 0.35608   1
  -8   7  15 1.48779 0.53348   1
  -8   8   1 0.80235 0.28551   1
  -8   8   2  7.0799 0.58547   1
  -8   8   3 1.19623 0.35955   1
  -8   8   4 2.49387 0.50769   1
  -8   8   5 1.74461 0.31369   1
  -8   8   6 4.79854 0.45647   1
  -8   8   7 2.93979 0.58533   1
  -8   8   8 11.8417 0.64038   1
  -8   8   9 3.26811  0.4542   1
  -8   8  10  1.8986 0.32446   1
  -7   0   1  377.67 9.57012   1
  -7   0   2-0.15568 0.34769   1
  -7   0   3 292.793 7.27674   1
  -7   0   4-0.06564 0.36152   1
  -7   0   5-0.24891 0.31301   1
  -7   0   6-0.07307 0.31377   1
  -7   0   7 16.0086 0.53375   1
  -7   0   8    0.10 0.12332   1
  -7   0   9 30.3974 0.87196   1
  -7   0  10 -0.0838 0.29962   1
  -7   0  11    1.25 0.18483   1
  -7   0  12 0.03446 0.14933   1
  -7   0  13   18.64 0.87059   1
  -7   0  14-0.09598 0.43017   1
  -7   0  15 2.90042 0.28182   1
  -7   0  16-0.08143 0.42173   1
  -7   0  17 7.07286 0.54477   1
  -7   0  18 0.32639 0.22475   1
  -7   0  19 38.4717 1.29547   1
  -7   0  20-0.14887 0.84747   1
  -7   0  21  1.3451 0.44284   1
  -7   0  22 0.26364 0.55318   1
  -7   0  23 21.3559 1.26698   1
  -7   1   1 318.451 7.58805   1
  -7   1   2 42.8257    1.16   1
  -7   1   3 167.808 4.01451   1
  -7   1   4 133.678 3.26793   1
  -7   1   5 82.1053 2.00518   1
  -7   1   6-0.06777 0.29293   1
  -7   1   7 14.5621 0.41876   1
  -7   1   8 2.65445 0.16817   1
  -7   1   9 7.28793  0.2934   1
  -7   1  10 40.0797 1.00423   1
  -7   1  11 24.7898 0.72652   1
  -7   1  12 0.26799 0.10636   1
  -7   1  13 13.7188 0.47041   1
  -7   1  14-0.01725 0.42519   1
  -7   1  15 39.8866 1.02802   1
  -7   1  16 28.5623 0.79137   1
  -7   1  17 105.711 2.60132   1
  -7   1  18 8.62222 0.37678   1
  -7   1  19 61.6969 1.62969   1
  -7   1  20  3.2137 0.28863   1
  -7   1  21 11.0205 0.67512   1
  -7   1  22 2.18545 0.27979   1
  -7   1  23 4.07156 0.47391   1
  -7   2   1 186.435 4.49865   1
  -7   2   2 2.98754 0.21571   1
  -7   2   3 67.9485 1.65295   1
  -7   2   4 11.6505 0.38164   1
  -7   2   5 13.7413 0.52675   1
  -7   2   6 50.5873 1.26088   1
  -7   2   7 0.01548 0.09711   1
  -7   2   8 9.39571 0.33483   1
  -7   2   9 19.9662 0.59651   1
  -7   2  10 3.96911 0.22799   1
  -7   2  11 15.0327 0.47165   1
  -7   2  12-0.21475 0.38874   1
  -7   2  13 0.32062 0.12041   1
  -7   2  14 1.86985  0.1896   1
  -7   2  15    5.87 0.30046   1
  -7   2  16 26.9798 0.73947   1
  -7   2  17 1.57542 0.17698   1
  -7   2  18 0.27819 0.19751   1
  -7   2  19  0.7761 0.19113   1
  -7   2  20 1.12187 0.22472   1
  -7   2  21  29.476 0.92872   1
  -7   2  22 2.81003 0.41564   1
  -7   2  23 0.96912  0.3273   1
  -7   3   1 15.8215 0.48918   1
  -7   3   2 56.4324 1.45617   1
  -7   3   3 99.0877 2.38854   1
  -7   3   4 2.83551 0.16078   1
  -7   3   5 41.3618 1.13846   1
  -7   3   6 62.8797 1.56213   1
  -7   3   7 63.3968 1.55357   1
  -7   3   8 4.11183 0.21532   1
  -7   3   9 68.7372 1.67664   1
  -7   3  10 2.62172 0.20036   1
  -7   3  11 15.7356 0.52564   1
  -7   3  12 43.4941 1.31355   1
  -7   3  13  24.321 0.70647   1
  -7   3  14 23.4671 0.69627   1
  -7   3  15 41.9662 1.07909   1
  -7   3  16  7.5224 0.36438   1
  -7   3  17 17.0917 0.55777   1
  -7   3  18 0.29238 0.16206   1
  -7   3  19  18.413 0.68368   1
  -7   3  20 14.3494 0.66855   1
  -7   3  21 28.2708 0.97241   1
  -7   3  22 3.92252 0.42715   1
  -7   4   1  6.9105 0.31996   1
  -7   4   2 6.10849 0.30328   1
  -7   4   3 18.4261   0.564   1
  -7   4   4 1.40239 0.14533   1
  -7   4   5 20.5233 0.56925   1
  -7   4   6 7.96171 0.37864   1
  -7   4   7 13.3603 0.43354   1
  -7   4   8  12.838 0.47933   1
  -7   4   9 16.8389 0.51996   1
  -7   4  10 0.71406  0.1573   1
  -7   4  11 0.71974  0.1643   1
  -7   4  12 10.8928 0.42109   1
  -7   4  13 5.61925 0.30892   1
  -7   4  14 49.8466  1.3035   1
  -7   4  15 0.86256 0.20405   1
  -7   4  16 3.99376 0.27657   1
  -7   4  17 2.41049 0.23625   1
  -7   4  18 6.79869  0.3949   1
  -7   4  19 2.64482  0.2801   1
  -7   4  20 0.87468 0.26185   1
  -7   4  21 13.9802 0.89992   1
  -7   5   1 22.2769 0.68393   1
  -7   5   2 14.3314 0.51186   1
  -7   5   3 2.23854 0.22351   1
  -7   5   4   18.64 0.70604   1
  -7   5   5   53.18 1.41665   1
  -7   5   6 0.42583 0.15568   1
  -7   5   7 6.81661 0.31604   1
  -7   5   8 11.2401 0.40005   1
  -7   5   9 32.6841 0.90755   1
  -7   5  10 3.81234 0.26373   1
  -7   5  11 86.0672 2.18648   1
  -7   5  12 18.9072 0.61442   1
  -7   5  13 1.71726 0.24086   1
  -7   5  14 66.6697 1.77419   1
  -7   5  15 1.37685 0.25311   1
  -7   5  16 1.28074  0.2646   1
  -7   5  17 0.82311 0.21946   1
  -7   5  18 0.71953 0.30718   1
  -7   5  19 4.74214 0.61264   1
  -7   5  20 3.32922 0.47966   1
  -7   6   1  3.7148 0.34146   1
  -7   6   2 -0.1383 0.50611   1
  -7   6   3 1.02822  0.2041   1
  -7   6   4 61.3235 1.60224   1
  -7   6   5 7.46461 0.37324   1
  -7   6   6 0.25772 0.19562   1
  -7   6   7  11.455 0.47965   1
  -7   6   8 2.56201 0.25357   1
  -7   6   9-0.04945 0.55655   1
  -7   6  10 0.61888 0.19941   1
  -7   6  11 41.1951 1.22832   1
  -7   6  12 7.27538 0.43305   1
  -7   6  13 0.53747 0.24036   1
  -7   6  14 3.42293 0.35754   1
  -7   6  15  1.7231 0.45036   1
  -7   6  16 36.1492 1.33924   1
  -7   6  17 5.46446 0.52439   1
  -7   6  18 2.03334 0.57104   1
  -7   7   1 14.1374 0.61173   1
  -7   7   2 8.04758 0.44713   1
  -7   7   3 14.4556 0.71098   1
  -7   7   4  0.3489 0.23694   1
  -7   7   5 1.67469 0.28099   1
  -7   7   6 9.26704 0.46126   1
  -7   7   7 35.8707 1.03822   1
  -7   7   8 1.85778 0.25231   1
  -7   7   9 22.5557 0.88956   1
  -7   7  10  9.0175  0.5909   1
  -7   7  11 45.1557   1.318   1
  -7   7  12 1.27555 0.29506   1
  -7   7  13 30.4669 1.10136   1
  -7   7  14 1.99148 0.33613   1
  -7   7  15 2.12006 0.42444   1
  -7   8   1  4.2239 0.37197   1
  -7   8   2 33.0272 1.05251   1
  -7   8   3 16.7142 0.77152   1
  -7   8   4 11.7181 0.61399   1
  -7   8   5 17.1192 0.81798   1
  -7   8   6 1.08375 0.30167   1
  -7   8   7 0.70149 0.33505   1
  -7   8   8 3.07246 0.33209   1
  -7   8   9 17.6972  0.8167   1
  -7   8  10  3.1347 0.39598   1
  -7   8  11 0.70232  0.4709   1
  -7   8  12 0.47877 0.62667   1
  -6   0   1 0.09871 0.13344   1
  -6   0   2 0.67758 0.17449   1
  -6   0   3 0.01553 0.12997   1
  -6   0   4 6.23713 0.36213   1
  -6   0   5-0.28768 0.30862   1
  -6   0   6 69.3842 1.79065   1
  -6   0   7-0.26963 0.31925   1
  -6   0   8 0.74932 0.14983   1
  -6   0   9-0.09765 0.29025   1
  -6   0  10 25.4966 0.86515   1
  -6   0  11 0.03828 0.14164   1
  -6   0  12 5.46346 0.43104   1
  -6   0  13 0.06624 0.14514   1
  -6   0  14 2.68217 0.32914   1
  -6   0  15  -0.147 0.50409   1
  -6   0  16 1.10066 0.20863   1
  -6   0  17-0.31583 0.53274   1
  -6   0  18 2.96716  0.3154   1
  -6   0  19-0.01951 0.54027   1
  -6   0  20 2.14251 0.35569   1
  -6   0  21  0.0543 0.27257   1
  -6   0  22 11.2169 0.75801   1
  -6   0  23-0.25389 0.63089   1
  -6   0  24    4.60 0.92675   1
  -6   1   1 8.31193 0.30037   1
  -6   1   2 892.306 28.4954   1
  -6   1   3 68.0791 1.71692   1
  -6   1   4 241.447 5.78592   1
  -6   1   5 25.6468 0.73478   1
  -6   1   6 15.5612 0.51287   1
  -6   1   7 1.79189 0.14159   1
  -6   1   8 9.04797 0.30706   1
  -6   1   9 57.7764 1.43541   1
  -6   1  10 6.85976 0.25376   1
  -6   1  11 7.00964 0.26412   1
  -6   1  12 5.83446 0.26531   1
  -6   1  13 3.96864 0.25568   1
  -6   1  14 5.24105 0.31677   1
  -6   1  15 11.4245 0.47864   1
  -6   1  16 8.23501 0.48932   1
  -6   1  17 9.57087 0.42448   1
  -6   1  18 19.9832 0.64181   1
  -6   1  19 1.73032 0.21141   1
  -6   1  20 8.08866 0.43761   1
  -6   1  21 2.47044 0.29218   1
  -6   1  22 0.58571 0.24326   1
  -6   1  23 10.9143 0.64056   1
  -6   2   1 1.21017 0.12658   1
  -6   2   2 0.29419 0.11358   1
  -6   2   3 0.50988 0.10572   1
  -6   2   4 20.5013 0.59525   1
  -6   2   5 15.6292 0.54104   1
  -6   2   6 6.00527 0.30311   1
  -6   2   7 33.5288 0.86402   1
  -6   2   8 5.58833 0.23163   1
  -6   2   9 0.09758 0.09276   1
  -6   2  10 0.76375 0.12612   1
  -6   2  11 2.49699 0.20378   1
  -6   2  12 4.39437   0.207   1
  -6   2  13 4.96692 0.23707   1
  -6   2  14 1.61683 0.19517   1
  -6   2  15 7.74354 0.30649   1
  -6   2  16 1.80291 0.22718   1
  -6   2  17 1.16046 0.17685   1
  -6   2  18 2.83424 0.28879   1
  -6   2  19-0.07764 0.50573   1
  -6   2  20 8.57621 0.62931   1
  -6   2  21 0.76095 0.26389   1
  -6   2  22 0.21457 0.28737   1
  -6   2  23 5.92887 0.54584   1
  -6   3   1 47.4202 1.25188   1
  -6   3   2 58.0652 1.44367   1
  -6   3   3  131.19 3.19705   1
  -6   3   4 149.127 3.58044   1
  -6   3   5 190.611 4.68428   1
  -6   3   6 60.0627 1.68129   1
  -6   3   7 23.1196 0.62519   1
  -6   3   8  0.2397 0.09824   1
  -6   3   9    4.40 0.22348   1
  -6   3  10 15.7233 0.50684   1
  -6   3  11 6.61617 0.29452   1
  -6   3  12 27.7415 0.74199   1
  -6   3  13 13.1535 0.43453   1
  -6   3  14 1.36312 0.16972   1
  -6   3  15 0.10622 0.14941   1
  -6   3  16 0.53758 0.15692   1
  -6   3  17  30.541 0.84979   1
  -6   3  18 4.02183  0.3043   1
  -6   3  19 26.4741  0.8719   1
  -6   3  20 1.36103 0.24768   1
  -6   3  21 16.6791 0.74991   1
  -6   3  22 0.94222 0.47874   1
  -6   4   1 47.6202 1.21997   1
  -6   4   2 4.58829  0.2711   1
  -6   4   3 8.37927 0.41369   1
  -6   4   4 13.8284 0.43417   1
  -6   4   5 0.47245 0.11197   1
  -6   4   6 10.0283 0.36508   1
  -6   4   7 10.4731 0.36989   1
  -6   4   8 0.12765 0.12297   1
  -6   4   9 12.9891 0.43476   1
  -6   4  10  4.9597  0.3264   1
  -6   4  11 5.97446 0.28245   1
  -6   4  12 9.31176 0.37109   1
  -6   4  13 3.51094 0.31753   1
  -6   4  14 16.1945 0.56951   1
  -6   4  15 0.17766 0.16147   1
  -6   4  16 1.50162 0.22392   1
  -6   4  17 18.9536 0.63446   1
  -6   4  18 1.26085 0.30297   1
  -6   4  19 4.20308 0.36766   1
  -6   4  20  5.5534 0.47219   1
  -6   4  21 7.25864 0.67535   1
  -6   5   1 4.77772 0.42854   1
  -6   5   2 5.00314 0.28944   1
  -6   5   3 2.40792 0.22961   1
  -6   5   4 13.7813 0.53379   1
  -6   5   5  27.243 0.75574   1
  -6   5   6 54.8808 1.71945   1
  -6   5   7 78.6037 2.37507   1
  -6   5   8 50.6528 1.28011   1
  -6   5   9 5.31866 0.31064   1
  -6   5  10  15.697 0.50707   1
  -6   5  11 4.62698 0.29991   1
  -6   5  12 1.37359 0.19561   1
  -6   5  13 11.5948 0.44471   1
  -6   5  14   22.37 0.69092   1
  -6   5  15 6.95296 0.52762   1
  -6   5  16 1.33329  0.2734   1
  -6   5  17 4.38767 0.34935   1
  -6   5  18 16.2807  0.7054   1
  -6   5  19 4.14829 0.57061   1
  -6   5  20 0.31816 0.40931   1
  -6   6   1 2.38119  0.2485   1
  -6   6   2 0.25481 0.17044   1
  -6   6   3 22.4151 0.68818   1
  -6   6   4 3.06672 0.25627   1
  -6   6   5 9.66468 0.50376   1
  -6   6   6 18.7832 0.56758   1
  -6   6   7  0.0605 0.15217   1
  -6   6   8 1.26995 0.20161   1
  -6   6   9 0.51814 0.18506   1
  -6   6  10 1.88427 0.20451   1
  -6   6  11 0.00375 0.19082   1
  -6   6  12 44.3131 1.22723   1
  -6   6  13 0.75162 0.22825   1
  -6   6  14 2.70605 0.29855   1
  -6   6  15 4.72068 0.44664   1
  -6   6  16 7.75653 0.59519   1
  -6   6  17    4.70 0.53374   1
  -6   6  18 0.72163 0.39435   1
  -6   7   1 0.05592 0.22242   1
  -6   7   2 8.07787 0.43684   1
  -6   7   3-0.11074 0.60338   1
  -6   7   4 0.15098 0.17673   1
  -6   7   5 0.86286  0.2101   1
  -6   7   6 9.16044 0.43855   1
  -6   7   7 8.39321 0.41925   1
  -6   7   8 39.0995 1.21308   1
  -6   7   9 8.27735 0.45029   1
  -6   7  10 22.8205 0.92048   1
  -6   7  11 23.0906 0.83652   1
  -6   7  12 15.5303 0.71988   1
  -6   7  13 7.79728 0.46134   1
  -6   7  14 0.58047 0.31441   1
  -6   7  15 5.94963 0.60045   1
  -6   7  16 1.12368 0.31903   1
  -6   8   1 29.8377 0.97796   1
  -6   8   2 0.49415 0.30546   1
  -6   8   3 0.17216 0.31199   1
  -6   8   4 2.34337 0.33465   1
  -6   8   5  4.1024 0.40098   1
  -6   8   6 1.60231  0.2604   1
  -6   8   7 0.98716 0.23516   1
  -6   8   8 3.41014 0.34931   1
  -6   8   9 18.4818 0.82126   1
  -6   8  10 5.70125 0.49042   1
  -6   8  11 3.83841 0.44807   1
  -6   8  12 1.09612 0.38861   1
  -6   9   1 12.5133 1.00618   1
  -6   9   2 5.22791 0.57755   1
  -6   9   3 4.80509 0.63536   1
  -6   9   4-0.05821 0.83089   1
  -6   9   5 0.55795 0.31987   1
  -6   9   6 5.96522 0.87671   1
  -5   0   1 49.8753 1.33367   1
  -5   0   2 0.03985 0.12881   1
  -5   0   3 0.44598 0.14783   1
  -5   0   4-0.03436 0.30262   1
  -5   0   5 17.5938   0.561   1
  -5   0   6-0.03976 0.32563   1
  -5   0   7 16.5746 0.58054   1
  -5   0   8 0.21617 0.11732   1
  -5   0   9 505.455 14.0803   1
  -5   0  10 0.19894 0.11976   1
  -5   0  11 0.21666 0.13366   1
  -5   0  12 0.06911 0.21629   1
  -5   0  13 9.96867 0.56829   1
  -5   0  14 0.18313 0.16579   1
  -5   0  15 1.61572 0.38757   1
  -5   0  16-0.28925 0.40975   1
  -5   0  17 6.76914 0.64326   1
  -5   0  18-0.06243 0.44417   1
  -5   0  19 6.30421 0.45222   1
  -5   0  20 0.06688 0.31447   1
  -5   0  21 10.1617 1.52547   1
  -5   0  22 0.68044 0.56758   1
  -5   0  23 6.29056 0.86133   1
  -5   0  24 0.16413 0.43045   1
  -5   1   1 21.9555 0.61263   1
  -5   1   2 375.493 9.23995   1
  -5   1   3 9.50916 0.32684   1
  -5   1   4 73.6709 1.82887   1
  -5   1   5 3.39343 0.16521   1
  -5   1   6 50.0377 1.23681   1
  -5   1   7 25.4086 0.68125   1
  -5   1   8 228.187 5.39826   1
  -5   1   9 3.78054 0.18538   1
  -5   1  10 119.398 3.06766   1
  -5   1  11  0.0579  0.0805   1
  -5   1  12 34.8137 0.87424   1
  -5   1  13 3.34102 0.21285   1
  -5   1  14 61.0906 1.61137   1
  -5   1  15 0.63301 0.12992   1
  -5   1  16 6.02626 0.26724   1
  -5   1  17 24.5029 0.69389   1
  -5   1  18  10.226 0.42645   1
  -5   1  19 1.74179 0.24425   1
  -5   1  20 4.59249 0.48784   1
  -5   1  21 0.15068  0.2444   1
  -5   1  22 2.51919 0.43347   1
  -5   1  23 0.10312 0.30112   1
  -5   1  24 3.19113  0.5147   1
  -5   2   1 11.6404 0.38567   1
  -5   2   2 35.2312  0.8957   1
  -5   2   3 86.3713 2.11293   1
  -5   2   4 2.49473 0.16432   1
  -5   2   5  1.8022 0.14746   1
  -5   2   6 58.2599  1.4976   1
  -5   2   7 203.779  4.9195   1
  -5   2   8 31.5471 0.80881   1
  -5   2   9 0.74742 0.10627   1
  -5   2  10 54.5036  1.3741   1
  -5   2  11 71.5509 1.72066   1
  -5   2  12-0.09547 0.32043   1
  -5   2  13 14.0909 0.51325   1
  -5   2  14 3.75397 0.23281   1
  -5   2  15  1.8151 0.17317   1
  -5   2  16 6.83075 0.29706   1
  -5   2  17 0.02671 0.13327   1
  -5   2  18 8.52029 0.36412   1
  -5   2  19 0.32669 0.17301   1
  -5   2  20 5.28875 0.38082   1
  -5   2  21  0.4979 0.21356   1
  -5   2  22 3.36983 0.36611   1
  -5   2  23 2.48274 0.38895   1
  -5   3   1 8.94061 0.33974   1
  -5   3   2 51.7845 1.40743   1
  -5   3   3 12.9178  0.4029   1
  -5   3   4 10.2833 0.32541   1
  -5   3   5 1.83443   0.147   1
  -5   3   6 1.09347 0.15005   1
  -5   3   7 0.12228 0.09184   1
  -5   3   8 30.6954 0.80928   1
  -5   3   9  17.036 0.52031   1
  -5   3  10 20.0229 0.56135   1
  -5   3  11 22.7761 0.62496   1
  -5   3  12 15.2383 0.48349   1
  -5   3  13 0.01085 0.11173   1
  -5   3  14 2.92442 0.21074   1
  -5   3  15 0.79146  0.1627   1
  -5   3  16 20.5592 0.60789   1
  -5   3  17 17.2329 0.55884   1
  -5   3  18 4.29769 0.40974   1
  -5   3  19 19.2471 0.69636   1
  -5   3  20 19.9347 0.89001   1
  -5   3  21 0.25305 0.21505   1
  -5   3  22 14.5137 0.88738   1
  -5   4   1 29.0349 0.93188   1
  -5   4   2-0.01064 0.35289   1
  -5   4   3 0.58186 0.13073   1
  -5   4   4  2.4695 0.17781   1
  -5   4   5 221.288 5.23403   1
  -5   4   6 1.69254 0.14076   1
  -5   4   7 28.2143 0.80847   1
  -5   4   8 0.95411 0.14824   1
  -5   4   9  13.287 0.51276   1
  -5   4  10 16.4688 0.48779   1
  -5   4  11 6.07482 0.29492   1
  -5   4  12 9.59251 0.43167   1
  -5   4  13 11.6573 0.49589   1
  -5   4  14 4.63426 0.32849   1
  -5   4  15 0.51551 0.17033   1
  -5   4  16  25.135 0.77286   1
  -5   4  17 0.38445 0.23198   1
  -5   4  18 2.72697 0.29452   1
  -5   4  19   6.622 0.52842   1
  -5   4  20 10.5534 0.83919   1
  -5   4  21 1.33741 0.47678   1
  -5   4  22    0.70 1.06653   1
  -5   5   1 5.93377 0.46586   1
  -5   5   2 8.70887 0.31659   1
  -5   5   3 1.68643 0.16201   1
  -5   5   4 27.3074 0.86866   1
  -5   5   5 0.65619 0.16794   1
  -5   5   6 5.41006 0.29196   1
  -5   5   7 7.23511 0.28243   1
  -5   5   8  0.9434 0.13795   1
  -5   5   9 0.44404  0.1557   1
  -5   5  10 0.58203 0.16175   1
  -5   5  11-0.10754 0.44943   1
  -5   5  12-0.19524 0.47428   1
  -5   5  13 5.47895 0.33533   1
  -5   5  14-0.04708 0.56365   1
  -5   5  15 0.42642 0.20696   1
  -5   5  16 3.63802 0.42591   1
  -5   5  17 3.34938  0.4405   1
  -5   5  18 5.67948  0.4491   1
  -5   5  19 7.93732 0.74027   1
  -5   5  20 9.61173 0.80664   1
  -5   6   1 0.57803 0.17521   1
  -5   6   2 13.0351 0.47108   1
  -5   6   3 43.2591 1.10967   1
  -5   6   4 4.04894 0.31474   1
  -5   6   5 0.84552 0.17459   1
  -5   6   6 3.38559 0.24498   1
  -5   6   7 48.2433 1.26248   1
  -5   6   8-0.05938 0.48698   1
  -5   6   9 0.07373 0.14366   1
  -5   6  10 1.45669 0.19539   1
  -5   6  11 1.32208 0.21575   1
  -5   6  12 3.22164 0.29711   1
  -5   6  13 12.3771 0.53519   1
  -5   6  14 7.56269 0.46093   1
  -5   6  15 11.7259 0.70022   1
  -5   6  16 2.74366 0.38505   1
  -5   6  17 0.25426 0.24578   1
  -5   6  18 20.1222 1.27842   1
  -5   7   1 2.53613 0.24666   1
  -5   7   2 10.7472 0.46658   1
  -5   7   3 15.3151 0.52828   1
  -5   7   4 1.39772 0.20287   1
  -5   7   5 5.56222 0.32776   1
  -5   7   6 3.36168 0.25905   1
  -5   7   7 8.59839 0.50189   1
  -5   7   8 1.00435 0.20657   1
  -5   7   9 0.37411  0.2058   1
  -5   7  10 1.11652 0.27458   1
  -5   7  11 0.95747 0.28005   1
  -5   7  12 2.05764 0.31051   1
  -5   7  13 1.00107 0.27138   1
  -5   7  14 0.53563 0.23902   1
  -5   7  15 3.60426 0.39787   1
  -5   7  16 1.16628 0.39383   1
  -5   8   1 6.25395 0.44862   1
  -5   8   2 7.25187 0.46771   1
  -5   8   3 0.51716 0.23689   1
  -5   8   4 13.5503 0.63551   1
  -5   8   5 5.51313 0.39468   1
  -5   8   6 5.26042 0.37243   1
  -5   8   7  4.8943 0.36341   1
  -5   8   8 0.92529 0.28667   1
  -5   8   9  0.9161 0.30097   1
  -5   8  10 38.7585 1.42527   1
  -5   8  11 3.48193 0.41459   1
  -5   8  12  1.4665  0.4983   1
  -5   8  13  2.5115 0.57977   1
  -5   9   1 0.94104 0.48859   1
  -5   9   2 15.9255 1.23155   1
  -5   9   3 5.15179  0.5748   1
  -5   9   4 0.04023 0.43227   1
  -5   9   5 0.29636 0.29854   1
  -5   9   6 4.18954 0.54121   1
  -5   9   7 7.93286 0.74421   1
  -4   0   1   0.082 0.11928   1
  -4   0   2 154.279 4.05121   1
  -4   0   3-0.10809 0.30283   1
  -4   0   4 3.02534 0.22459   1
  -4   0   5  0.0868 0.14083   1
  -4   0   6 245.441 6.65756   1
  -4   0   7 0.21662 0.12851   1
  -4   0   8  570.39 16.9963   1
  -4   0   9 0.57689 0.15105   1
  -4   0  10 223.227 6.41402   1
  -4   0  11 0.46069 0.14028   1
  -4   0  12 212.623 5.28157   1
  -4   0  13  0.0328 0.14139   1
  -4   0  14 49.8223 1.35244   1
  -4   0  15 0.05956  0.1591   1
  -4   0  16 136.168 3.66277   1
  -4   0  17 0.11269 0.19956   1
  -4   0  18 5.80234  0.6837   1
  -4   0  19-0.32289 0.43076   1
  -4   0  20    0.80 0.29878   1
  -4   0  21 0.22228 0.32774   1
  -4   0  22 0.22428 0.33464   1
  -4   0  23-0.30093 0.70949   1
  -4   0  24   16.65 1.40351   1
  -4   1   1 26.8018 0.72086   1
  -4   1   2 3.89091 0.18143   1
  -4   1   3 55.5819 1.40078   1
  -4   1   4 4.00802 0.17569   1
  -4   1   5 79.9543 1.95454   1
  -4   1   6 4.16622 0.21586   1
  -4   1   7 191.671 4.58081   1
  -4   1   8 183.972 4.37486   1
  -4   1   9 6.40213 0.23125   1
  -4   1  10 31.8838 0.84986   1
  -4   1  11 80.4463  1.9245   1
  -4   1  12 0.63595 0.10226   1
  -4   1  13 15.2363 0.47085   1
  -4   1  14 24.3733 0.69478   1
  -4   1  15  1.7753 0.15028   1
  -4   1  16 59.3519 1.54454   1
  -4   1  17 19.8406 0.57861   1
  -4   1  18 2.12665   0.252   1
  -4   1  19 0.05905 0.17019   1
  -4   1  20 5.94811 0.38508   1
  -4   1  21 5.94372 0.45517   1
  -4   1  22 0.32984 0.23959   1
  -4   1  23 16.0548 0.82877   1
  -4   1  24    0.45 0.37014   1
  -4   2   1  21.365 0.60629   1
  -4   2   2 0.27634 0.11647   1
  -4   2   3 12.9596 0.40443   1
  -4   2   4 6.47531 0.25798   1
  -4   2   5  269.28 6.42843   1
  -4   2   6 144.393 3.45478   1
  -4   2   7 81.0925 1.99806   1
  -4   2   8 145.123 3.48107   1
  -4   2   9 0.39698 0.09972   1
  -4   2  10 177.416 4.74011   1
  -4   2  11 9.13866 0.29174   1
  -4   2  12 11.3996 0.36253   1
  -4   2  13 58.6246 1.42244   1
  -4   2  14 105.352 2.63601   1
  -4   2  15  12.232 0.40124   1
  -4   2  16 26.5927 0.72063   1
  -4   2  17  7.9543 0.42846   1
  -4   2  18 29.7712 0.88288   1
  -4   2  19 13.7726 0.51447   1
  -4   2  20 0.83524 0.23715   1
  -4   2  21  8.8722 0.83489   1
  -4   2  22 20.4321 0.81563   1
  -4   2  23 10.7399 0.70023   1
  -4   3   1 1.24006 0.20709   1
  -4   3   2 11.3442 0.42268   1
  -4   3   3 24.0815 0.66001   1
  -4   3   4  1.9172  0.1436   1
  -4   3   5 185.639 4.96081   1
  -4   3   6 64.5318 1.72079   1
  -4   3   7 0.79414 0.12596   1
  -4   3   8  17.335 0.52689   1
  -4   3   9   19.67 0.62881   1
  -4   3  10 6.29184 0.25776   1
  -4   3  11 34.8473 0.89328   1
  -4   3  12  5.1246 0.23885   1
  -4   3  13 34.9449 0.89336   1
  -4   3  14 0.01423  0.1357   1
  -4   3  15 23.3044 0.66468   1
  -4   3  16 1.16776 0.18179   1
  -4   3  17 0.86633 0.18082   1
  -4   3  18 46.6499 1.27214   1
  -4   3  19 5.26711 0.34637   1
  -4   3  20 0.66843 0.22827   1
  -4   3  21 8.34057 0.52666   1
  -4   3  22 5.13343 0.65234   1
  -4   3  23  3.6349 0.64945   1
  -4   4   1 4.33679 0.24155   1
  -4   4   2 23.4447 0.84497   1
  -4   4   3 113.633 2.82334   1
  -4   4   4 50.4661 1.39654   1
  -4   4   5 84.0945 2.01159   1
  -4   4   6 16.0305 0.45227   1
  -4   4   7 47.4917 1.20722   1
  -4   4   8 12.4944 0.41601   1
  -4   4   9 6.27832 0.32859   1
  -4   4  10 1.82329 0.17062   1
  -4   4  11  15.277 0.46971   1
  -4   4  12 50.8842 1.30701   1
  -4   4  13 3.90892 0.26709   1
  -4   4  14 4.21003 0.28881   1
  -4   4  15 59.5231  1.5422   1
  -4   4  16 12.9727 0.52275   1
  -4   4  17 0.74784 0.22491   1
  -4   4  18 6.49617   0.419   1
  -4   4  19  9.1819 0.63834   1
  -4   4  20 75.9523 2.19018   1
  -4   4  21 3.89483 0.57894   1
  -4   4  22 17.2672 1.29009   1
  -4   5   1 15.0648 0.55114   1
  -4   5   2 1.18083 0.18536   1
  -4   5   3 29.7359 0.78234   1
  -4   5   4 59.8209 1.47154   1
  -4   5   5 25.7489 0.73906   1
  -4   5   6 4.83056 0.25623   1
  -4   5   7 2.59587 0.21784   1
  -4   5   8 24.4903 0.68018   1
  -4   5   9 1.10392 0.15051   1
  -4   5  10 1.64937 0.23995   1
  -4   5  11 3.20702 0.25674   1
  -4   5  12 9.87507 0.48778   1
  -4   5  13 35.7904 1.05029   1
  -4   5  14 3.23843 0.30902   1
  -4   5  15 5.91499 0.47311   1
  -4   5  16 1.62003 0.25573   1
  -4   5  17 8.56136 0.49908   1
  -4   5  18 12.4247 0.63898   1
  -4   5  19 1.85136 0.40384   1
  -4   5  20 21.7276 1.29846   1
  -4   6   1 24.5625 0.74888   1
  -4   6   2 51.3594 1.28932   1
  -4   6   3 5.09423 0.29943   1
  -4   6   4 49.5573 1.25983   1
  -4   6   5 21.2204 0.63374   1
  -4   6   6 0.62019 0.16507   1
  -4   6   7 8.87074 0.36785   1
  -4   6   8 0.27737 0.12852   1
  -4   6   9 2.20534 0.24095   1
  -4   6  10 0.35821 0.17429   1
  -4   6  11 0.06106 0.19929   1
  -4   6  12 5.54212 0.35626   1
  -4   6  13 17.3177 0.62563   1
  -4   6  14  7.1166 0.41285   1
  -4   6  15 3.58836 0.32126   1
  -4   6  16  20.994 0.81331   1
  -4   6  17 0.79795 0.26135   1
  -4   6  18 52.4547 2.13712   1
  -4   6  19 16.0536 0.95499   1
  -4   7   1 0.15866 0.20617   1
  -4   7   2 0.46109 0.18733   1
  -4   7   3 6.08808 0.32483   1
  -4   7   4 22.5901  0.7319   1
  -4   7   5 1.59339 0.24138   1
  -4   7   6-0.06802 0.57438   1
  -4   7   7  5.7046 0.38203   1
  -4   7   8  11.553 0.53426   1
  -4   7   9 3.98696 0.36377   1
  -4   7  10 34.5514 1.03306   1
  -4   7  11 11.7597 0.54047   1
  -4   7  12-0.15346 0.71898   1
  -4   7  13 0.84073 0.29465   1
  -4   7  14 1.15377 0.31598   1
  -4   7  15 3.02036 0.41754   1
  -4   7  16 9.35744 0.61529   1
  -4   8   1 21.0697 0.83117   1
  -4   8   2 19.0368 0.69699   1
  -4   8   3 7.38713 0.42761   1
  -4   8   4 4.45394 0.36118   1
  -4   8   5 4.58672 0.41373   1
  -4   8   6 13.7839 0.69053   1
  -4   8   7 0.74592    0.23   1
  -4   8   8 2.97953 0.38787   1
  -4   8   9 0.77152 0.38919   1
  -4   8  10 11.0543 0.70882   1
  -4   8  11 2.38154 0.50316   1
  -4   8  12 0.65412 0.42085   1
  -4   8  13 4.33853 0.48812   1
  -4   9   1  0.1221 0.28735   1
  -4   9   2 3.93027 0.46217   1
  -4   9   3 12.6084 1.01451   1
  -4   9   4 0.77472 0.32134   1
  -4   9   5 13.2767 0.83773   1
  -4   9   6 5.50675 0.41361   1
  -4   9   7 5.49755 0.47965   1
  -4   9   8 14.4756  1.0889   1
  -3   0   1 54.5731 1.62994   1
  -3   0   2 -0.0157 0.32692   1
  -3   0   3 68.9102 1.98259   1
  -3   0   4 -0.0144 0.27333   1
  -3   0   5 20.7215 0.64674   1
  -3   0   6-0.07728 0.28326   1
  -3   0   7 103.218 3.02744   1
  -3   0   8 0.26606 0.11893   1
  -3   0   9 1269.12 43.7763   1
  -3   0  10 0.75328 0.13504   1
  -3   0  11 28.0627 1.09407   1
  -3   0  12 0.04357 0.15914   1
  -3   0  13 187.177  4.6461   1
  -3   0  14 0.05818 0.15334   1
  -3   0  15 143.882 3.65938   1
  -3   0  16 0.69164 0.31803   1
  -3   0  17 18.9505 0.72789   1
  -3   0  18   -0.20 0.48432   1
  -3   0  19 5.03329  0.5653   1
  -3   0  20-0.02412 0.52051   1
  -3   0  21    0.85  0.3437   1
  -3   0  22    0.00 0.67912   1
  -3   0  23 13.0423 1.19806   1
  -3   0  24    0.50  1.1314   1
  -3   1   1 169.563 4.41412   1
  -3   1   2 8.33277 0.27926   1
  -3   1   3 32.3059 0.84553   1
  -3   1   4 13.1876 0.37865   1
  -3   1   5 11.2801 0.46676   1
  -3   1   6 307.835 7.68042   1
  -3   1   7 3.36913  0.2428   1
  -3   1   8 195.701 4.68745   1
  -3   1   9 126.566  3.1763   1
  -3   1  10 171.722 4.38621   1
  -3   1  11 21.6318 0.72959   1
  -3   1  12 12.0656  0.3528   1
  -3   1  13 155.965 3.78138   1
  -3   1  14 30.7483 0.83026   1
  -3   1  15 20.6661 0.93753   1
  -3   1  16 238.905 5.70441   1
  -3   1  17 8.34787 0.44202   1
  -3   1  18  82.525 2.11399   1
  -3   1  19 0.03642 0.16912   1
  -3   1  20 2.00103 0.27472   1
  -3   1  21 6.03435 0.42673   1
  -3   1  22 11.6376 0.76004   1
  -3   1  23 4.96092 0.59337   1
  -3   2   1 43.3297 1.10569   1
  -3   2   2 39.9512 1.03214   1
  -3   2   3 8.11291  0.2901   1
  -3   2   4 16.2511   0.481   1
  -3   2   5 58.1354 1.46793   1
  -3   2   6 198.417 4.81363   1
  -3   2   7 446.368 10.9978   1
  -3   2   8 79.1341 2.35188   1
  -3   2   9 49.0121 1.30027   1
  -3   2  10 22.5684 0.59107   1
  -3   2  11 294.543 6.90792   1
  -3   2  12   49.80 1.53848   1
  -3   2  13 4.00798 0.26654   1
  -3   2  14 64.0703  1.5746   1
  -3   2  15 8.03817 0.34312   1
  -3   2  16 19.3363 0.80168   1
  -3   2  17 30.7423 0.93903   1
  -3   2  18 48.4834  1.3317   1
  -3   2  19  3.6328 0.29774   1
  -3   2  20 0.60113 0.25367   1
  -3   2  21 0.39554 0.21558   1
  -3   2  22 11.8181  0.5823   1
  -3   2  23 0.16687 0.27485   1
  -3   3   1 7.56868 0.28453   1
  -3   3   2 71.9343 1.80991   1
  -3   3   3 7.65118 0.36252   1
  -3   3   4 39.1013 0.99137   1
  -3   3   5 7.37972 0.27205   1
  -3   3   6 20.3238 0.63857   1
  -3   3   7 87.5621 2.37403   1
  -3   3   8 215.054 5.34338   1
  -3   3   9 4.20342 0.20668   1
  -3   3  10 8.18336 0.29448   1
  -3   3  11 175.736 4.22031   1
  -3   3  12 18.0433 0.63933   1
  -3   3  13 31.7441 0.83071   1
  -3   3  14 85.8854 2.11446   1
  -3   3  15 9.16304 0.55119   1
  -3   3  16 5.34632 0.35097   1
  -3   3  17 60.4509 1.60049   1
  -3   3  18 11.7858 0.47484   1
  -3   3  19 4.37725 0.35037   1
  -3   3  20 14.8886 0.68772   1
  -3   3  21 0.96364 0.29334   1
  -3   3  22 0.81791 0.50509   1
  -3   4   1 0.14115 0.13783   1
  -3   4   2 3.53412 0.20544   1
  -3   4   3 337.227 8.72272   1
  -3   4   4 8.97948 0.33702   1
  -3   4   5 126.967 3.39452   1
  -3   4   6  119.34  2.8414   1
  -3   4   7 20.4166 0.63097   1
  -3   4   8 0.50027 0.11449   1
  -3   4   9 14.8237 0.44165   1
  -3   4  10 1.62437 0.20032   1
  -3   4  11 0.99812 0.15853   1
  -3   4  12 54.6729 1.41591   1
  -3   4  13 3.44226 0.32404   1
  -3   4  14 97.2285 2.56438   1
  -3   4  15 11.1245 0.58864   1
  -3   4  16 0.03492 0.20663   1
  -3   4  17 14.4049 0.58821   1
  -3   4  18 9.93408 0.50082   1
  -3   4  19 0.45134 0.30586   1
  -3   4  20 34.5474  1.5733   1
  -3   4  21 7.34636 0.63865   1
  -3   4  22 0.88911 0.71395   1
  -3   5   1 65.1837  1.5904   1
  -3   5   2 0.35601 0.13256   1
  -3   5   3 35.6327 0.91545   1
  -3   5   4 24.5133 0.72278   1
  -3   5   5 28.6444 0.77059   1
  -3   5   6 85.9945 2.05711   1
  -3   5   7 2.01466 0.18084   1
  -3   5   8 1.24258 0.15354   1
  -3   5   9 45.8534 1.17567   1
  -3   5  10 2.47873 0.20334   1
  -3   5  11 46.4998 1.24953   1
  -3   5  12 19.1041 0.64184   1
  -3   5  13 54.3926 1.44087   1
  -3   5  14 7.73914 0.43272   1
  -3   5  15 4.39005 0.34374   1
  -3   5  16-0.11425 0.56432   1
  -3   5  17 9.18003 0.55815   1
  -3   5  18 3.48063 0.39888   1
  -3   5  19  10.669 0.61088   1
  -3   5  20 1.01495 0.34796   1
  -3   6   1 161.217 3.85472   1
  -3   6   2 20.9823 0.59818   1
  -3   6   3 4.84252 0.32738   1
  -3   6   4 45.0241   1.145   1
  -3   6   5 98.3527 2.39918   1
  -3   6   6 47.7379 1.23402   1
  -3   6   7 1.25148 0.16739   1
  -3   6   8 9.74789 0.42569   1
  -3   6   9 1.09638 0.24693   1
  -3   6  10  27.893 0.83395   1
  -3   6  11 22.2385 0.70805   1
  -3   6  12 18.9229 0.63591   1
  -3   6  13 12.9293 0.51492   1
  -3   6  14 0.05854 0.19427   1
  -3   6  15 7.00419  0.4872   1
  -3   6  16  23.592  0.8719   1
  -3   6  17 15.0272 0.75603   1
  -3   6  18 0.72805 0.28786   1
  -3   6  19  2.2425 0.37216   1
  -3   7   1 14.1504 0.48209   1
  -3   7   2 11.0442  0.4309   1
  -3   7   3 106.434 2.62964   1
  -3   7   4 7.78382 0.39606   1
  -3   7   5 0.28253 0.20468   1
  -3   7   6 13.4061 0.55208   1
  -3   7   7 1.56393 0.30106   1
  -3   7   8 0.57474 0.21739   1
  -3   7   9 25.2882 0.79125   1
  -3   7  10 3.39375 0.30263   1
  -3   7  11 45.3741 1.41119   1
  -3   7  12 2.38555 0.34617   1
  -3   7  13 0.14168  0.2343   1
  -3   7  14 0.23958 0.24555   1
  -3   7  15 9.68733 0.61952   1
  -3   7  16 1.21441  0.3671   1
  -3   8   1 32.9419  1.0379   1
  -3   8   2 0.92107 0.21641   1
  -3   8   3 57.1521 1.60921   1
  -3   8   4 2.45865 0.27274   1
  -3   8   5 9.25402  0.5092   1
  -3   8   6 15.5563 0.61536   1
  -3   8   7 8.79352  0.5077   1
  -3   8   8 73.3096 2.14982   1
  -3   8   9 11.4169 0.79829   1
  -3   8  10 1.25486 0.36012   1
  -3   8  11 4.24256 0.42465   1
  -3   8  12 1.15446 0.42768   1
  -3   8  13 1.13954 0.34956   1
  -3   9   1  38.007 1.47962   1
  -3   9   2 2.83238  0.3967   1
  -3   9   3 12.6917 0.79927   1
  -3   9   4  9.6781 1.01431   1
  -3   9   5 15.1722 0.90668   1
  -3   9   6 11.0372 0.84918   1
  -3   9   7 1.85012 0.40112   1
  -3   9   8 18.1267 0.92398   1
  -3   9   9  17.664 0.91295   1
  -2   0   1 0.08392 0.10937   1
  -2   0   2  510.55  21.352   1
  -2   0   3    0.10 0.10735   1
  -2   0   4 141.217 4.01737   1
  -2   0   5-0.00167 0.22069   1
  -2   0   6 0.16928 0.10024   1
  -2   0   7-0.01966 0.22483   1
  -2   0   8 0.03974 0.09696   1
  -2   0   9 0.02041 0.12726   1
  -2   0  10 156.581 4.80065   1
  -2   0  11   -0.10 0.21858   1
  -2   0  12 17.4326 0.52997   1
  -2   0  13-0.01611 0.28321   1
  -2   0  14 5.94359  0.3182   1
  -2   0  15    0.40 0.21948   1
  -2   0  16 19.8759 0.72542   1
  -2   0  17 0.32876 0.39589   1
  -2   0  18 70.2848 2.03296   1
  -2   0  19-0.32317 0.45414   1
  -2   0  20 4.01918 0.57934   1
  -2   0  21 0.44934   0.312   1
  -2   0  22 1.19081 0.45196   1
  -2   0  23 0.18822 0.67425   1
  -2   1   1 1303.34 41.3208   1
  -2   1   2 4.82188  0.2921   1
  -2   1   3 3.73151 0.19676   1
  -2   1   4  221.20 5.81537   1
  -2   1   5 5.53483 0.20411   1
  -2   1   6 31.5435 0.82601   1
  -2   1   7 55.3968 1.40465   1
  -2   1   8 2.66805 0.14871   1
  -2   1   9 5.71162  0.2072   1
  -2   1  10  0.0323 0.06654   1
  -2   1  11 0.35175 0.09032   1
  -2   1  12 1.68259 0.13501   1
  -2   1  13  18.565 0.63236   1
  -2   1  14  1.8403 0.20976   1
  -2   1  15 111.737 3.04283   1
  -2   1  16 85.6331 2.35383   1
  -2   1  17 2.83327 0.28355   1
  -2   1  18 22.1543 0.67805   1
  -2   1  19 2.99123 0.25839   1
  -2   1  20 7.07195 0.46606   1
  -2   1  21 12.0624 0.57253   1
  -2   1  22 1.08607 0.38702   1
  -2   1  23 6.06505 0.72534   1
  -2   2   1 1153.27 37.5575   1
  -2   2   2 14.3717  0.4663   1
  -2   2   3 0.42262 0.11547   1
  -2   2   4 34.5852 0.91016   1
  -2   2   5 28.9608 0.76807   1
  -2   2   6 21.0671 0.56336   1
  -2   2   7 70.4085 1.72164   1
  -2   2   8 37.7425   1.069   1
  -2   2   9 24.1912 0.65302   1
  -2   2  10 0.34091 0.08679   1
  -2   2  11 0.30379 0.09499   1
  -2   2  12 14.6442  0.4288   1
  -2   2  13 15.0641 0.44683   1
  -2   2  14 23.1414   0.642   1
  -2   2  15 37.4399 1.13514   1
  -2   2  16 7.51188 0.34691   1
  -2   2  17-0.02727 0.46531   1
  -2   2  18 1.26082 0.21561   1
  -2   2  19 13.2412 0.55907   1
  -2   2  20 11.5245 0.50262   1
  -2   2  21 0.63655 0.25034   1
  -2   2  22 0.43649 0.39362   1
  -2   2  23 2.34754  0.6356   1
  -2   3   1 234.279 6.13903   1
  -2   3   2 8.05806   0.323   1
  -2   3   3 190.974 4.59566   1
  -2   3   4 39.4462  1.0151   1
  -2   3   5 0.44977  0.1091   1
  -2   3   6  5.2318 0.23395   1
  -2   3   7 13.7589 0.40683   1
  -2   3   8 13.0896 0.47296   1
  -2   3   9 5.19465  0.2805   1
  -2   3  10 13.5927 0.44288   1
  -2   3  11 9.18562  0.3905   1
  -2   3  12 0.08935 0.12765   1
  -2   3  13 100.264 2.50985   1
  -2   3  14 150.048 3.60554   1
  -2   3  15 1.10314 0.21912   1
  -2   3  16 18.5769 0.66356   1
  -2   3  17 0.99599 0.18786   1
  -2   3  18 2.61533  0.2868   1
  -2   3  19 5.19864 0.39724   1
  -2   3  20 8.60351 0.50048   1
  -2   3  21 0.22009 0.28223   1
  -2   3  22  8.7241 0.77966   1
  -2   4   1 32.0875 0.89127   1
  -2   4   2 119.976  3.3545   1
  -2   4   3 299.747 7.48875   1
  -2   4   4 210.349 6.16623   1
  -2   4   5 28.2582 0.91414   1
  -2   4   6 19.4126 0.60236   1
  -2   4   7 15.6187  0.4564   1
  -2   4   8 2.12842 0.15878   1
  -2   4   9 2.72579 0.27964   1
  -2   4  10 0.80377 0.16088   1
  -2   4  11 6.96753 0.59463   1
  -2   4  12 3.43577 0.29479   1
  -2   4  13 18.5379 0.57849   1
  -2   4  14 9.44843 0.64791   1
  -2   4  15 14.6633 0.52905   1
  -2   4  16 0.70913 0.35638   1
  -2   4  17 0.17187  0.1848   1
  -2   4  18 0.51718  0.2146   1
  -2   4  19 0.22772 0.22738   1
  -2   4  20 0.38214 0.26167   1
  -2   4  21 2.38535 0.37351   1
  -2   5   1 0.23381 0.11303   1
  -2   5   2 87.5299    2.09   1
  -2   5   3 39.0278 0.97473   1
  -2   5   4 0.78005 0.11898   1
  -2   5   5 7.32164 0.26981   1
  -2   5   6 8.68661 0.33709   1
  -2   5   7 5.00339 0.25631   1
  -2   5   8 0.00625  0.1381   1
  -2   5   9-0.02353  0.5189   1
  -2   5  10 14.5292 0.59541   1
  -2   5  11  36.066 1.01355   1
  -2   5  12 137.883 3.34221   1
  -2   5  13 0.81834 0.21848   1
  -2   5  14 24.4877 0.79252   1
  -2   5  15 0.11253 0.18104   1
  -2   5  16 8.17073 0.40804   1
  -2   5  17 0.17284 0.28142   1
  -2   5  18 1.51532  0.2945   1
  -2   5  19 8.62477 0.58724   1
  -2   5  20 0.10854 0.32718   1
  -2   6   1-0.19457 0.54798   1
  -2   6   2 3.41949 0.24664   1
  -2   6   3 36.9155 0.97198   1
  -2   6   4  13.778 0.47072   1
  -2   6   5  127.46 3.10803   1
  -2   6   6 58.7968  1.5411   1
  -2   6   7 1.53064 0.18923   1
  -2   6   8 13.5451 0.46452   1
  -2   6   9 0.49264 0.17382   1
  -2   6  10 9.15565 0.47174   1
  -2   6  11 1.66446 0.24492   1
  -2   6  12 2.33347  0.2448   1
  -2   6  13 0.06438 0.17578   1
  -2   6  14  3.1884 0.28619   1
  -2   6  15 0.12551 0.22514   1
  -2   6  16 0.18719 0.24915   1
  -2   6  17 0.96691 0.28223   1
  -2   6  18-0.19778 0.70804   1
  -2   7   1 2.66609 0.21173   1
  -2   7   2 1.59727 0.20847   1
  -2   7   3 11.9674 0.45311   1
  -2   7   4 18.4699  0.6394   1
  -2   7   5 6.66555 0.37865   1
  -2   7   6 0.05509 0.18551   1
  -2   7   7 13.7293 0.63875   1
  -2   7   8 7.23611 0.51987   1
  -2   7   9 34.8508 1.06965   1
  -2   7  10 15.6762 0.73597   1
  -2   7  11 1.25477 0.23116   1
  -2   7  12 6.82832 0.57985   1
  -2   7  13 1.95307 0.28377   1
  -2   7  14 21.0333 1.33243   1
  -2   7  15 0.69167 0.35282   1
  -2   7  16 1.33528 0.52929   1
  -2   8   1 15.2656 0.58784   1
  -2   8   2 9.84778 0.45727   1
  -2   8   3 0.21056 0.18584   1
  -2   8   4 0.18629 0.20185   1
  -2   8   5 10.5079 0.67883   1
  -2   8   6 7.56144 0.46212   1
  -2   8   7 7.25626  0.4969   1
  -2   8   8 25.3793  0.9229   1
  -2   8   9 26.1232 1.16504   1
  -2   8  10 1.50896 0.31285   1
  -2   8  11 4.03925 0.37821   1
  -2   8  12 0.28718 0.27115   1
  -2   8  13 0.63528   0.359   1
  -2   9   1 8.40145 0.54923   1
  -2   9   2 0.26381 0.25742   1
  -2   9   3 2.55427 0.35873   1
  -2   9   4  1.8061 0.34185   1
  -2   9   5 2.65767 0.41371   1
  -2   9   6 29.4109  1.1887   1
  -2   9   7 2.52631 0.52158   1
  -2   9   8 2.09801 0.43175   1
  -2   9   9 3.97766 0.66085   1
  -1   0   2 -0.0159 0.13771   1
  -1   0   3  904.71 36.4068   1
  -1   0   4 0.10577 0.07924   1
  -1   0   5 4.47341  0.2046   1
  -1   0   6 0.02814 0.08882   1
  -1   0   7 256.957 6.75651   1
  -1   0   8 0.13099 0.09461   1
  -1   0   9   -0.05 0.22005   1
  -1   0  10    0.00 0.23433   1
  -1   0  11 6.49682 0.35598   1
  -1   0  12-0.09315 0.32834   1
  -1   0  13 131.429 3.28668   1
  -1   0  14 0.21648 0.14081   1
  -1   0  15 16.8004 0.70688   1
  -1   0  16    3.55 0.44277   1
  -1   0  17 1223.38 32.7305   1
  -1   0  18    2.40 0.43735   1
  -1   0  19 41.3751 1.38005   1
  -1   0  20 1.22642 0.33511   1
  -1   0  21 67.1564 2.50139   1
  -1   0  22 0.34287 0.34926   1
  -1   0  23 54.3555 2.49298   1
  -1   1   1 30.3205 0.91993   1
  -1   1   2 473.891 18.2843   1
  -1   1   3 282.116   9.952   1
  -1   1   4 40.0256 1.09038   1
  -1   1   5 6.68228  0.3577   1
  -1   1   6 158.558 3.90967   1
  -1   1   7 15.4142 0.42078   1
  -1   1   8 14.4024 0.40068   1
  -1   1   9 10.0718 0.30854   1
  -1   1  10 1.90135 0.19182   1
  -1   1  11 7.10738 0.24213   1
  -1   1  12 45.5542 1.13926   1
  -1   1  13 21.5462 0.67936   1
  -1   1  14 1.00814 0.13201   1
  -1   1  15 46.5708 1.21359   1
  -1   1  16 2.51304 0.20711   1
  -1   1  17 15.3519 0.55702   1
  -1   1  18 3.96812 0.27441   1
  -1   1  19 24.7079 0.76948   1
  -1   1  20 11.9299  0.6062   1
  -1   1  21 0.48937 0.35975   1
  -1   1  22 0.78969 0.24151   1
  -1   1  23 0.39008 0.28704   1
  -1   2   1 541.948 20.7637   1
  -1   2   2 130.631 3.30037   1
  -1   2   3 16.0779 0.87839   1
  -1   2   4 272.347 7.28968   1
  -1   2   5 27.1055 0.72851   1
  -1   2   6  11.861 0.34978   1
  -1   2   7 6.45085 0.26603   1
  -1   2   8 5.56385 0.22478   1
  -1   2   9 33.3959 0.91829   1
  -1   2  10 114.343 2.75429   1
  -1   2  11 11.0265 0.40075   1
  -1   2  12-0.01062 0.28896   1
  -1   2  13 7.15304 0.44695   1
  -1   2  14 262.684 7.48487   1
  -1   2  15 655.802 15.6986   1
  -1   2  16  28.542 0.94649   1
  -1   2  17 8.00755 0.35442   1
  -1   2  18 12.6686  0.4817   1
  -1   2  19 223.983   5.703   1
  -1   2  20 101.273 2.70759   1
  -1   2  21 3.93958 0.34467   1
  -1   2  22 29.4561 1.03853   1
  -1   2  23 12.6949 1.26693   1
  -1   3   1 52.2319 1.30061   1
  -1   3   2 46.4025 1.21379   1
  -1   3   3 176.945 4.26647   1
  -1   3   4 3.74501 0.18176   1
  -1   3   5 12.6919 0.42479   1
  -1   3   6 0.33498 0.10927   1
  -1   3   7 0.83005 0.14355   1
  -1   3   8 19.3542 0.57062   1
  -1   3   9 151.819 4.68443   1
  -1   3  10 8.52503 0.30786   1
  -1   3  11  0.3128 0.10949   1
  -1   3  12 19.0709 0.55972   1
  -1   3  13 31.7308 0.86203   1
  -1   3  14 34.7271 1.03713   1
  -1   3  15 3.65913  0.3276   1
  -1   3  16 1.47143 0.23755   1
  -1   3  17 17.6515 0.57546   1
  -1   3  18 0.69064 0.26088   1
  -1   3  19  1.1266 0.22286   1
  -1   3  20 0.69771 0.41301   1
  -1   3  21 15.6741 0.78933   1
  -1   3  22 0.98106 0.76696   1
  -1   4   1 26.4108 0.73564   1
  -1   4   2 324.786 8.16387   1
  -1   4   3 86.1442 2.25452   1
  -1   4   4 2.81448 0.25099   1
  -1   4   5  4.0067 0.26177   1
  -1   4   6 84.6391 2.32879   1
  -1   4   7 15.5937 0.59631   1
  -1   4   8 19.6065 0.59603   1
  -1   4   9 21.1455 0.59837   1
  -1   4  10 2.23125 0.22118   1
  -1   4  11 46.0522 1.24738   1
  -1   4  12 531.736 14.3467   1
  -1   4  13 228.247 5.51237   1
  -1   4  14 38.0038 1.14031   1
  -1   4  15 0.97516 0.20407   1
  -1   4  16 6.17968 0.53371   1
  -1   4  17 39.9964 1.41919   1
  -1   4  18 26.8319 1.16273   1
  -1   4  19 1.56606 0.38753   1
  -1   4  20 17.4828 0.84189   1
  -1   4  21 25.8076 2.82275   1
  -1   5   1 8.58875 0.29566   1
  -1   5   2 77.5018 1.86583   1
  -1   5   3 6.88942 0.28997   1
  -1   5   4 22.4338  0.6466   1
  -1   5   5 22.5741 0.60392   1
  -1   5   6 6.93136 0.28782   1
  -1   5   7 49.4328 1.24048   1
  -1   5   8 17.3108 0.55812   1
  -1   5   9-0.03505 0.49673   1
  -1   5  10 3.56858 0.30983   1
  -1   5  11 159.718  4.0613   1
  -1   5  12 4.32855 0.27147   1
  -1   5  13 0.22563 0.17353   1
  -1   5  14 1.23711 0.20192   1
  -1   5  15 1.12855 0.19507   1
  -1   5  16 2.67507 0.30939   1
  -1   5  17 0.19252  0.2741   1
  -1   5  18 0.32712 0.24504   1
  -1   5  19 9.07284 0.89788   1
  -1   5  20 0.19945 0.41326   1
  -1   6   1 4.80875 0.24957   1
  -1   6   2 5.20505 0.27807   1
  -1   6   3 0.40418 0.12706   1
  -1   6   4 103.193  2.4895   1
  -1   6   5 26.2935 0.91095   1
  -1   6   6 2.52764 0.26506   1
  -1   6   7 32.2332 0.87886   1
  -1   6   8 1.81297 0.30507   1
  -1   6   9 132.722 3.35014   1
  -1   6  10 253.649  6.2899   1
  -1   6  11 117.454 2.91623   1
  -1   6  12 2.77819 0.37435   1
  -1   6  13 2.80702 0.31925   1
  -1   6  14 20.3424 1.02156   1
  -1   6  15 2.03954 0.30645   1
  -1   6  16 0.83688 0.27376   1
  -1   6  17 0.85771 0.56427   1
  -1   6  18 0.98853 0.49744   1
  -1   7   1 0.37724 0.16968   1
  -1   7   2 1.30649 0.19674   1
  -1   7   3 4.47939 0.27578   1
  -1   7   4 2.22874 0.21757   1
  -1   7   5 37.4646 0.99788   1
  -1   7   6 15.3952 0.55062   1
  -1   7   7 2.25701 0.29384   1
  -1   7   8 24.1542 0.74055   1
  -1   7   9  55.402 1.54083   1
  -1   7  10 10.9677 0.54932   1
  -1   7  11 4.62113 0.33685   1
  -1   7  12 0.55343 0.26626   1
  -1   7  13 24.4017 1.04962   1
  -1   7  14 1.80481 0.37001   1
  -1   7  15 1.52637 0.40025   1
  -1   7  16 1.88722 0.54295   1
  -1   8   1 18.7929 0.63799   1
  -1   8   2 1.10562  0.2848   1
  -1   8   3 4.29246 0.33393   1
  -1   8   4 9.98644 0.46714   1
  -1   8   5  34.391 1.01129   1
  -1   8   6 9.70344 0.54618   1
  -1   8   7 99.3717  2.6864   1
  -1   8   8 52.0614 2.05263   1
  -1   8   9 83.3407 2.73072   1
  -1   8  10 1.74664 0.41573   1
  -1   8  11  11.743 1.18876   1
  -1   8  12 5.56228 0.53882   1
  -1   8  13 0.93204 0.45343   1
  -1   9   1 2.18109  0.3826   1
  -1   9   2 0.94597 0.31079   1
  -1   9   3 10.9343 0.75359   1
  -1   9   4 6.94104 0.77517   1
  -1   9   5 4.09233 0.55126   1
  -1   9   6 5.06777 0.53139   1
  -1   9   7 30.6309 1.51848   1
  -1   9   8 3.68205 0.52294   1
  -1   9   9 2.95277 0.55552   1
   0   0   2  721.08 28.5539   1
   0   0   3 0.33316 0.08151   1
   0   0   4 2420.80 93.0599   1
   0   0   5    1.45 0.20818   1
   0   0   6  453.00 17.3879   1
   0   0   7    3.15 1.33926   1
   0   0   8 1.55661 0.16381   1
   0   0   9 0.38198 0.11619   1
   0   0  10 29.7156 1.39073   1
   0   0  11    2.95 2.89951   1
   0   0  12 38.9848 1.18813   1
   0   0  14  223.87 6.19827   1
   0   0  15    4.10 0.80105   1
   0   0  16 496.988 12.3936   1
   0   0  17 3.54519 0.47139   1
   0   0  18 66.9847 2.02599   1
   0   0  19    1.95 0.41334   1
   0   0  20  86.272 2.61741   1
   0   0  21 1.20001 0.42061   1
   0   0  22 22.2285 1.43282   1
   0   0  23 0.65297 0.69123   1
   0   1   0 0.24011 0.07095   1
   0   1   1 9.13363 0.26816   1
   0   1   2   11.32 0.37554   1
   0   1   3 0.58298 0.09842   1
   0   1   4 36.3744 1.01426   1
   0   1   5 16.5933  0.6855   1
   0   1   6 4.97712 0.19523   1
   0   1   7 1.94635 0.14247   1
   0   1   8 14.4606  0.4379   1
   0   1   9 20.9965 0.56497   1
   0   1  10 0.56678 0.09584   1
   0   1  11  5.7155 0.29932   1
   0   1  12 25.9394 0.76151   1
   0   1  13 12.5371 0.40116   1
   0   1  14 4.71718 0.48255   1
   0   1  15 90.0072  2.2423   1
   0   1  16 21.3658  0.8498   1
   0   1  17 3.54248 0.32106   1
   0   1  18 19.9731 0.63004   1
   0   1  19 0.82611 0.29135   1
   0   1  20 3.89554 0.32228   1
   0   1  21 0.66023 0.23575   1
   0   1  22 0.22717 0.28773   1
   0   1  23  2.9997 0.46854   1
   0   2   0 165.591 4.62554   1
   0   2   1 941.783 52.1727   1
   0   2   2 9683.13 472.217   1
   0   2   3 3588.24 111.885   1
   0   2   4 220.217 5.89068   1
   0   2   5 211.939 5.45499   1
   0   2   6 291.934 8.39467   1
   0   2   7 163.248 4.67753   1
   0   2   8  116.67 3.13633   1
   0   2   9 63.2569 1.71394   1
   0   2  10 28.4338 0.97924   1
   0   2  11 26.7344 0.76339   1
   0   2  12 86.3203 2.13144   1
   0   2  13 162.269 3.86085   1
   0   2  14 87.7446 2.15072   1
   0   2  15 4.38477 0.40475   1
   0   2  16 113.172 2.85536   1
   0   2  17 2.73353 0.26882   1
   0   2  18 285.538 7.46338   1
   0   2  19 34.6536 1.49774   1
   0   2  20 32.3103 1.08672   1
   0   2  21  5.8092 0.58167   1
   0   2  22 0.51445 0.45548   1
   0   3   0 0.35139 0.12354   1
   0   3   1 1.04267 0.10608   1
   0   3   2 16.9333 0.47596   1
   0   3   3  140.37 3.41462   1
   0   3   4 7.99838 0.28567   1
   0   3   5 2.67625 0.20102   1
   0   3   6 9.79085 0.33947   1
   0   3   7 0.66416 0.13695   1
   0   3   8 45.5033 1.17915   1
   0   3   9 16.5558 0.57674   1
   0   3  10 2.96796 0.17417   1
   0   3  11 18.4153 0.64963   1
   0   3  12 8.02904 0.31957   1
   0   3  13 32.2005 0.95583   1
   0   3  14 28.9375  0.7861   1
   0   3  15 8.99165  0.4558   1
   0   3  16-0.11777 0.42424   1
   0   3  17 2.61147 0.23896   1
   0   3  18 0.30405  0.2081   1
   0   3  19 0.16322 0.20873   1
   0   3  20 3.31072 0.41196   1
   0   3  21 18.4995 1.20976   1
   0   3  22 2.17792 0.64455   1
   0   4   0 257.548 8.12835   1
   0   4   1 101.956 2.44156   1
   0   4   2 38.6169 1.05923   1
   0   4   3  249.91 6.40765   1
   0   4   4 817.808 30.3549   1
   0   4   5 1553.62 44.8056   1
   0   4   6 274.171 7.41114   1
   0   4   7 60.0122 1.52706   1
   0   4   8 288.351 8.33992   1
   0   4   9 1.24196  0.2064   1
   0   4  10 44.8335 1.33224   1
   0   4  11 232.304 6.42763   1
   0   4  12 14.7007 0.58834   1
   0   4  13 7.17016 0.43747   1
   0   4  14 82.6545 2.14104   1
   0   4  15 120.884 3.08917   1
   0   4  16 24.6004 0.83312   1
   0   4  17 0.43962 0.18645   1
   0   4  18 14.8826 0.86374   1
   0   4  19  47.201 1.40413   1
   0   4  20 27.0216  1.6971   1
   0   4  21  146.12 4.88885   1
   0   5   0 0.39223 0.13954   1
   0   5   1 27.8708 0.88276   1
   0   5   2 0.38819 0.10329   1
   0   5   3  0.3952 0.12926   1
   0   5   4 1.22275 0.13731   1
   0   5   5   10.00 0.66759   1
   0   5   6  74.121 1.85564   1
   0   5   7 12.8386  0.5272   1
   0   5   8 0.58348 0.15956   1
   0   5   9 0.50277  0.2235   1
   0   5  10 0.22968 0.17664   1
   0   5  11 17.5641 0.73767   1
   0   5  12 44.0209 1.28976   1
   0   5  13 13.2766 0.60029   1
   0   5  14 2.09306 0.24176   1
   0   5  15 1.77984 0.28987   1
   0   5  16 0.61435 0.23856   1
   0   5  17 2.41707 0.33919   1
   0   5  18 0.04585 0.28175   1
   0   5  19 8.77757 0.87243   1
   0   5  20  10.016 1.37384   1
   0   6   0 1.38103 0.23139   1
   0   6   1 0.13527 0.14688   1
   0   6   2 2.30923 0.22475   1
   0   6   3 131.719 3.13698   1
   0   6   4 70.0545 1.87517   1
   0   6   5 20.1742 0.59531   1
   0   6   6  336.65  8.1165   1
   0   6   7 127.354 3.50359   1
   0   6   8 451.913 10.9101   1
   0   6   9 24.0708 0.80431   1
   0   6  10  131.83 3.38545   1
   0   6  11 0.90559 0.23339   1
   0   6  12 78.0542 2.07454   1
   0   6  13 160.949 4.38628   1
   0   6  14 1.73537 0.29741   1
   0   6  15  1.7026 0.30249   1
   0   6  16 0.40626 0.33639   1
   0   6  17  2.4337 0.48199   1
   0   6  18 23.0768 1.17973   1
   0   7   0-0.04475  0.5702   1
   0   7   1 0.62704 0.17721   1
   0   7   2 8.24661 0.38038   1
   0   7   3 5.28935 0.32668   1
   0   7   4 25.9956 0.73051   1
   0   7   5-0.08411 0.50286   1
   0   7   6 0.14129 0.19381   1
   0   7   7  28.997 1.87649   1
   0   7   8 1.56923 0.21579   1
   0   7   9  14.725 0.61761   1
   0   7  10 34.6095 1.48633   1
   0   7  11  28.769  0.9882   1
   0   7  12  0.9003 0.29911   1
   0   7  13 8.26924 0.56882   1
   0   7  14 1.15968  0.3286   1
   0   7  15 1.72258 0.55254   1
   0   7  16 1.39635  0.4072   1
   0   8   0   60.84 2.36927   1
   0   8   1 0.28488 0.19609   1
   0   8   2 8.90681 0.66251   1
   0   8   3  9.1067 0.48157   1
   0   8   4 9.02349 0.49169   1
   0   8   5 1.16445 0.24775   1
   0   8   6 138.817 3.82777   1
   0   8   7 3.35847 0.34963   1
   0   8   8  119.50 4.23933   1
   0   8   9 15.3267  0.9409   1
   0   8  10 243.097 6.52487   1
   0   8  11 4.62519 0.54476   1
   0   8  12  55.276 1.99631   1
   0   8  13  20.576 1.58895   1
   0   9   0 0.23226 0.38113   1
   0   9   1  12.418 0.72457   1
   0   9   2 5.42572 0.67495   1
   0   9   3  0.9432 0.32001   1
   0   9   4 1.77744 0.31631   1
   0   9   5 1.48833 0.40205   1
   0   9   6 1.09132 0.45486   1
   0   9   7 24.9945 1.45845   1
   0   9   8 9.03865 0.94536   1
   0   9   9 24.4522 1.38441   1
   1   0   1 129.085 32.0193   1
   1   0   2 0.16791 0.07741   1
   1   0   3  966.45 36.8021   1
   1   0   4 0.34287 0.19416   1
   1   0   5  36.232 1.31843   1
   1   0   6    0.05 0.09417   1
   1   0   7  306.62  11.993   1
   1   0   8 1.12519 0.22511   1
   1   0   9 155.364 4.63342   1
   1   0  10-0.10272 0.24412   1
   1   0  11 1.50896 0.26415   1
   1   0  12 0.09903 0.11031   1
   1   0  13 85.7423 2.22969   1
   1   0  14 0.19274 0.14662   1
   1   0  15 41.5208 1.51226   1
   1   0  16 -0.0672 0.38841   1
   1   0  17 0.05161 0.32152   1
   1   0  18-0.54546 0.47546   1
   1   0  19  0.1749 0.26945   1
   1   0  20 -0.0525 0.52592   1
   1   0  21 14.9238 1.23402   1
   1   0  22 0.07807  0.4345   1
   1   0  23 7.50927 1.42088   1
   1   1   0 15.8547 0.46219   1
   1   1   1 145.011 4.28937   1
   1   1   2 771.589  24.455   1
   1   1   3  286.47 12.6423   1
   1   1   4  232.18 9.81052   1
   1   1   5 10.6455 0.33856   1
   1   1   6 69.2261 1.89731   1
   1   1   7 89.7509 2.23533   1
   1   1   8 40.7742 1.02991   1
   1   1   9 18.2012 0.50859   1
   1   1  10 0.55719 0.09422   1
   1   1  11 3.70003 0.19423   1
   1   1  12 0.29995 0.09848   1
   1   1  13 0.72925 0.13963   1
   1   1  14 27.1609 0.74834   1
   1   1  15 0.80122 0.15842   1
   1   1  16 79.6669 2.49195   1
   1   1  17 0.46016 0.20843   1
   1   1  18 9.54408 0.40919   1
   1   1  19 11.9123   0.514   1
   1   1  20 0.17852 0.23129   1
   1   1  21 0.65097  0.2508   1
   1   1  22 3.00856 0.42585   1
   1   2   0 131.501 3.29152   1
   1   2   1 933.273 28.9858   1
   1   2   2 23.0631  0.8007   1
   1   2   3  2.6373 0.18529   1
   1   2   4 64.2512 1.84062   1
   1   2   5  37.354 1.03844   1
   1   2   6 195.468 5.33648   1
   1   2   7 0.65053 0.12698   1
   1   2   8 5.77664 0.28407   1
   1   2   9 27.4362 0.72487   1
   1   2  10 102.802 2.51865   1
   1   2  11 3.78165 0.18866   1
   1   2  12 2.12826 0.16124   1
   1   2  13 18.3545 0.72479   1
   1   2  14 4.55092 0.31806   1
   1   2  15 20.5426 0.80785   1
   1   2  16 12.2645 0.61117   1
   1   2  17 6.61316 0.33307   1
   1   2  18 5.38705 0.90633   1
   1   2  19 9.74598 0.52362   1
   1   2  20 20.2846  1.0712   1
   1   2  21  0.1221 0.25888   1
   1   2  22  5.8761 0.86506   1
   1   3   0 4.78331 0.28397   1
   1   3   1  367.65 9.10241   1
   1   3   2 1.02572 0.09981   1
   1   3   3 166.269 3.95729   1
   1   3   4 141.721  3.4014   1
   1   3   5 83.4907 2.10216   1
   1   3   6 5.30097 0.27788   1
   1   3   7 0.61464 0.15649   1
   1   3   8 0.73973 0.11313   1
   1   3   9 18.1365 0.56444   1
   1   3  10 23.4972  0.7217   1
   1   3  11  3.8945 0.21178   1
   1   3  12 0.12117 0.12933   1
   1   3  13 14.8645 0.49824   1
   1   3  14 19.9328 0.61007   1
   1   3  15 11.1417 0.42621   1
   1   3  16 25.2484 0.77924   1
   1   3  17 3.08277 0.30763   1
   1   3  18 22.3308 0.75399   1
   1   3  19 23.8012 0.93197   1
   1   3  20 3.52504  0.3707   1
   1   3  21 14.6217 1.41543   1
   1   4   0 15.0103 0.47563   1
   1   4   1 0.46434 0.09891   1
   1   4   2 198.331 5.28918   1
   1   4   3 26.3563 0.97553   1
   1   4   4 232.964 6.01289   1
   1   4   5 4.85079 0.31382   1
   1   4   6 1.08229 0.16206   1
   1   4   7 0.31777 0.14977   1
   1   4   8 0.38595 0.13488   1
   1   4   9 12.8842  0.5478   1
   1   4  10 7.10339 0.44307   1
   1   4  11 7.40512 0.34889   1
   1   4  12 24.0112 0.71083   1
   1   4  13 17.2874 0.70173   1
   1   4  14  3.3399 0.35292   1
   1   4  15 7.72838 0.46835   1
   1   4  16 -0.1466 0.52288   1
   1   4  17 0.10648 0.18318   1
   1   4  18 32.0537 1.23599   1
   1   4  19 0.89382 0.24909   1
   1   4  20 24.0849 2.30931   1
   1   4  21    0.80 0.59293   1
   1   5   0 0.17943 0.10369   1
   1   5   1 0.61073 0.11284   1
   1   5   2 0.39646 0.10472   1
   1   5   3 103.904 2.47713   1
   1   5   4 1.02214 0.14434   1
   1   5   5 16.8383   0.497   1
   1   5   6 9.20361 0.33888   1
   1   5   7-0.00194 0.41429   1
   1   5   8 0.14585 0.16311   1
   1   5   9 0.95977 0.18347   1
   1   5  10 2.78852 0.26335   1
   1   5  11 44.3125 1.51863   1
   1   5  12 2.36299 0.30156   1
   1   5  13 4.84123 0.34925   1
   1   5  14 2.71909 0.32594   1
   1   5  15 0.61497 0.24658   1
   1   5  16 0.51813 0.26749   1
   1   5  17 0.94113 0.27233   1
   1   5  18   15.48 0.92377   1
   1   5  19 16.1968 1.31936   1
   1   6   0  6.9326 0.30632   1
   1   6   1 25.4472 0.71439   1
   1   6   2 8.16044 0.31683   1
   1   6   3 5.35508 0.26248   1
   1   6   4 9.96213 0.38041   1
   1   6   5 57.7884 1.56306   1
   1   6   6 72.8556 1.88465   1
   1   6   7 22.4442 0.80563   1
   1   6   8 0.30822 0.20187   1
   1   6   9 1.55296 0.24875   1
   1   6  10 0.17721 0.21861   1
   1   6  11    3.35 0.34815   1
   1   6  12 24.5061 0.94904   1
   1   6  13 2.55039 0.28917   1
   1   6  14  8.6179 0.55108   1
   1   6  15 7.67665 0.59766   1
   1   6  16 0.80509 0.27834   1
   1   6  17 1.00861 0.42071   1
   1   6  18 9.85369 0.88245   1
   1   7   0 6.93797 0.38074   1
   1   7   1 3.23473 0.24975   1
   1   7   2 0.22694 0.18936   1
   1   7   3 3.28543 0.25103   1
   1   7   4-0.27659 0.60838   1
   1   7   5 5.96291 0.39191   1
   1   7   6 0.19256 0.22483   1
   1   7   7 2.05705  0.3003   1
   1   7   8 8.35758 0.50512   1
   1   7   9 8.15984 0.48048   1
   1   7  10 16.1894 0.68468   1
   1   7  11 0.76802 0.34953   1
   1   7  12  6.7667 0.51903   1
   1   7  13 0.34995 0.28246   1
   1   7  14 1.50395 0.32272   1
   1   7  15 2.45043 0.59794   1
   1   8   0 0.56333 0.19722   1
   1   8   1 2.84689 0.30519   1
   1   8   2 0.04157 0.21743   1
   1   8   3   1.106    0.21   1
   1   8   4 0.12405 0.19301   1
   1   8   5 5.96875 0.46611   1
   1   8   6 2.48094 0.35424   1
   1   8   7 28.2273 1.08586   1
   1   8   8 45.4737 1.47635   1
   1   8   9 2.30241 0.41361   1
   1   8  10 28.5499 1.41177   1
   1   8  11 1.71304 0.57526   1
   1   8  12 2.39429 0.72434   1
   1   8  13    1.30 0.92137   1
   1   9   0 1.14737 0.32167   1
   1   9   1 0.69661 0.28452   1
   1   9   2 0.42994 0.28859   1
   1   9   3 3.97808 0.38422   1
   1   9   4  3.2446 0.47737   1
   1   9   5 1.39815 0.51592   1
   1   9   6 3.14393  0.5505   1
   1   9   7 6.26054 0.80308   1
   1   9   8 10.2268 0.79757   1
   2   0   0  287.67 20.0392   1
   2   0   1 0.22145 0.10317   1
   2   0   2 1082.09 41.5364   1
   2   0   3 0.06791  0.0968   1
   2   0   4 68.2169 3.03587   1
   2   0   5    0.00 0.21143   1
   2   0   6 111.253 3.03346   1
   2   0   7 0.59733 0.12177   1
   2   0   8  576.89 19.8979   1
   2   0   9 0.54303 0.15058   1
   2   0  10 5.44688 0.29502   1
   2   0  11 0.02231 0.11113   1
   2   0  12 15.5184 0.50595   1
   2   0  13-0.01429 0.40771   1
   2   0  14 3.26773 0.25777   1
   2   0  15-0.37867 0.33113   1
   2   0  16    0.50 0.20583   1
   2   0  17-0.44002 0.38659   1
   2   0  18 7.62605 0.88823   1
   2   0  19-0.10413 0.46139   1
   2   0  20 5.35614 0.87448   1
   2   0  21-0.45237 0.71258   1
   2   0  22 1.93299 1.29392   1
   2   1   0 8.06949  0.2915   1
   2   1   1 1376.16  69.027   1
   2   1   2   44.80 1.40297   1
   2   1   3 83.5657 2.60277   1
   2   1   4  283.82 10.4203   1
   2   1   5 104.607 3.04041   1
   2   1   6 71.4959 2.76726   1
   2   1   7  362.21 10.7426   1
   2   1   8 12.5461 0.70771   1
   2   1   9  82.843 2.08646   1
   2   1  10 1.31927  0.1202   1
   2   1  11    0.21 0.09045   1
   2   1  12 14.1974 0.48348   1
   2   1  13 8.99741  0.4078   1
   2   1  14 1.56985 0.15323   1
   2   1  15 6.52186 0.33324   1
   2   1  16 27.5006 0.98865   1
   2   1  17 39.9077 1.32028   1
   2   1  18 1.07549  0.2259   1
   2   1  19 0.81754  0.2121   1
   2   1  20 2.04474 0.30614   1
   2   1  21 0.30895 0.26397   1
   2   1  22  6.9957 0.61511   1
   2   2   0 819.472 25.2203   1
   2   2   1 381.658 11.2218   1
   2   2   2  104.18 2.63546   1
   2   2   3 62.5293 1.89607   1
   2   2   4 47.4944 1.28584   1
   2   2   5 306.999 8.19305   1
   2   2   6 99.1655 2.57314   1
   2   2   7 125.721 3.23984   1
   2   2   8 7.76241 0.37693   1
   2   2   9 5.37797 0.23927   1
   2   2  10 52.7735 1.32049   1
   2   2  11 10.7742 0.35479   1
   2   2  12 3.39008 0.20173   1
   2   2  13-0.07251 0.41651   1
   2   2  14   5.347 0.28381   1
   2   2  15 11.9704 0.60837   1
   2   2  16 4.25815 0.31623   1
   2   2  17 13.4593 0.53995   1
   2   2  18 0.41362 0.18994   1
   2   2  19 -0.2007 0.51628   1
   2   2  20  0.7445 0.24787   1
   2   2  21 12.4537 1.49162   1
   2   2  22 3.48664 0.54609   1
   2   3   0 267.253  6.5446   1
   2   3   1 141.722 3.40287   1
   2   3   2 197.214 4.85321   1
   2   3   3 129.469 3.26115   1
   2   3   4  75.448 1.90741   1
   2   3   5 32.1374 0.92031   1
   2   3   6  67.575 2.25285   1
   2   3   7 13.4808 0.43731   1
   2   3   8 29.1096 0.76467   1
   2   3   9 58.0483 1.43663   1
   2   3  10 29.8888 0.96099   1
   2   3  11 1.09042  0.2111   1
   2   3  12 8.94644   0.395   1
   2   3  13 5.61317 0.31505   1
   2   3  14 0.04959 0.15547   1
   2   3  15 1.66602 0.23992   1
   2   3  16 21.1569 0.77764   1
   2   3  17-0.09415 0.65195   1
   2   3  18 17.6586 0.69715   1
   2   3  19 26.8572 0.90457   1
   2   3  20 1.06541 0.32062   1
   2   3  21  16.024 1.56181   1
   2   4   0 18.1832 0.60739   1
   2   4   1 100.287 2.65587   1
   2   4   2 3.44002 0.17995   1
   2   4   3 468.213 14.6704   1
   2   4   4 1.92616  0.1808   1
   2   4   5  14.886 0.49913   1
   2   4   6 0.18707 0.16836   1
   2   4   7 11.5648 0.40798   1
   2   4   8 3.27357 0.23807   1
   2   4   9 9.77008  0.4923   1
   2   4  10 0.53612 0.15638   1
   2   4  11-0.17512 0.39053   1
   2   4  12 0.43475 0.13394   1
   2   4  13 9.84795 0.37244   1
   2   4  14 6.22324 0.30554   1
   2   4  15  0.9111 0.17844   1
   2   4  16 4.03121 0.29639   1
   2   4  17 9.39508 0.70583   1
   2   4  18 4.17326 0.35378   1
   2   4  19  30.566 1.04438   1
   2   4  20 1.83255 0.67302   1
   2   5   0 6.40632 0.24088   1
   2   5   1 13.5047 0.41422   1
   2   5   2 4.49871 0.20391   1
   2   5   3 47.4466 1.16359   1
   2   5   4 185.673 4.45706   1
   2   5   5 1.19597 0.17618   1
   2   5   6 21.3275 0.82885   1
   2   5   7 0.20754 0.15308   1
   2   5   8 12.4304 0.53991   1
   2   5   9-0.20003 0.49297   1
   2   5  10 0.84232 0.20737   1
   2   5  11 26.8174 0.85477   1
   2   5  12 2.62589 0.30714   1
   2   5  13 0.72079 0.21358   1
   2   5  14 0.79905 0.26643   1
   2   5  15 0.09033 0.23414   1
   2   5  16  0.1655  0.2337   1
   2   5  17 0.33395 0.29819   1
   2   5  18 35.1286 1.59868   1
   2   5  19 9.24145 0.92886   1
   2   6   0  4.3124  0.2399   1
   2   6   1 49.6796  1.2215   1
   2   6   2 11.1547  0.5012   1
   2   6   3 3.46803 0.26166   1
   2   6   4 3.03019 0.29918   1
   2   6   5  42.377 1.17642   1
   2   6   6 29.1175 0.90546   1
   2   6   7 17.0478 0.77896   1
   2   6   8 0.78797 0.22022   1
   2   6   9-0.15923 0.62864   1
   2   6  10 5.54686 0.36994   1
   2   6  11 5.04345  0.3741   1
   2   6  12 7.80237 0.48139   1
   2   6  13  0.3773 0.24912   1
   2   6  14 4.92796 0.54453   1
   2   6  15 0.89043 0.27131   1
   2   6  16 12.8184 0.99303   1
   2   6  17 2.83985 0.82931   1
   2   7   0 3.75068 0.25046   1
   2   7   1-0.31173 0.43242   1
   2   7   2 10.8981 0.60536   1
   2   7   3 9.66136 0.78604   1
   2   7   4 13.3642 0.60505   1
   2   7   5 4.79819   0.389   1
   2   7   6 66.8375 1.88091   1
   2   7   7 8.09704  0.4971   1
   2   7   8 1.99103 0.31484   1
   2   7   9 1.46344 0.31629   1
   2   7  10  0.1627 0.26044   1
   2   7  11 2.79858 0.45528   1
   2   7  12 0.44076 0.28214   1
   2   7  13 0.44979 0.40434   1
   2   7  14 9.52827 0.98472   1
   2   7  15 2.38359 1.02281   1
   2   8   0 0.48135 0.19356   1
   2   8   1 5.61736 0.35211   1
   2   8   2 3.87126 0.31445   1
   2   8   3 1.37277 0.28518   1
   2   8   4-0.02833 0.60175   1
   2   8   5 0.73412 0.28572   1
   2   8   6  0.5419 0.28683   1
   2   8   7 0.13181 0.38771   1
   2   8   8 9.51935  0.7015   1
   2   8   9 37.0836 1.88798   1
   2   8  10 0.95668 0.33477   1
   2   8  11 5.42993 1.06503   1
   2   8  12 9.79022 1.71135   1
   2   9   0 0.83813 0.29278   1
   2   9   1 0.40985  0.2932   1
   2   9   2 2.24002 0.64485   1
   2   9   3 0.61262  0.3866   1
   2   9   4 5.98033 0.69093   1
   2   9   5 0.92919 0.43616   1
   2   9   6  13.225 0.96256   1
   2   9   7 1.68572 0.40921   1
   2   9   8    5.40 1.42485   1
   3   0   0 0.04506 0.08537   1
   3   0   1 43.0131   1.366   1
   3   0   2    0.15 0.12083   1
   3   0   3  464.80  17.159   1
   3   0   4 0.36697 0.14426   1
   3   0   5  385.71 14.0041   1
   3   0   6 0.62449 0.16588   1
   3   0   7  615.84 47.5356   1
   3   0   8  1.1668 0.17279   1
   3   0   9 232.715 6.40968   1
   3   0  10    0.40   0.162   1
   3   0  11 58.9976 1.66891   1
   3   0  12 0.09045 0.18402   1
   3   0  13 8.24862 0.38331   1
   3   0  14-0.17277 0.40149   1
   3   0  15 7.92325 0.48219   1
   3   0  16 0.13775 0.26249   1
   3   0  17 0.27588 0.23627   1
   3   0  18    0.10 0.23427   1
   3   0  19 2.33647 0.43474   1
   3   0  20 0.09587   0.532   1
   3   0  21   13.70 1.67169   1
   3   0  22 0.21342 0.65291   1
   3   1   0 91.4541 2.31692   1
   3   1   1 48.7317 1.29895   1
   3   1   2  2.3385 0.17444   1
   3   1   3  21.576 0.63238   1
   3   1   4 2.96758 0.21257   1
   3   1   5 6.07315 0.29427   1
   3   1   6 274.613 6.91816   1
   3   1   7 357.654 12.4237   1
   3   1   8 3.05467 0.31401   1
   3   1   9 192.874 4.97136   1
   3   1  10  75.714 2.18071   1
   3   1  11 20.4147 0.57868   1
   3   1  12 5.19656 0.36758   1
   3   1  13 2.94278  0.2691   1
   3   1  14 2.20289 0.20198   1
   3   1  15 2.46971  0.2868   1
   3   1  16 24.0262 0.80173   1
   3   1  17 2.65173 0.29413   1
   3   1  18 9.72746 0.48648   1
   3   1  19 1.38439 0.26205   1
   3   1  20 0.20495 0.35727   1
   3   1  21 3.96799 0.72352   1
   3   2   0 167.091 4.18077   1
   3   2   1 17.4106 0.55907   1
   3   2   2 16.8327 0.54491   1
   3   2   3 167.376 4.26248   1
   3   2   4 135.064 3.68206   1
   3   2   5 256.225 6.39506   1
   3   2   6 0.96662 0.17531   1
   3   2   7 224.402 6.39598   1
   3   2   8 0.91864 0.15218   1
   3   2   9 228.126 6.12017   1
   3   2  10 85.0512 2.37808   1
   3   2  11 23.8903 0.79173   1
   3   2  12 27.3631  0.8424   1
   3   2  13 9.57652  0.3716   1
   3   2  14 1.38472  0.2112   1
   3   2  15 3.66682 0.26836   1
   3   2  16 0.08334 0.16673   1
   3   2  17 5.72352 0.52661   1
   3   2  18 0.57585 0.24005   1
   3   2  19 4.28018 0.55271   1
   3   2  20 18.9954 0.77383   1
   3   2  21 12.6218  0.8851   1
   3   3   0 0.35671 0.12084   1
   3   3   1 16.1239 0.48156   1
   3   3   2 265.179 7.15591   1
   3   3   3 1.07377 0.13114   1
   3   3   4 113.951 3.11054   1
   3   3   5 372.172 9.04386   1
   3   3   6 54.9495  1.4145   1
   3   3   7 2.37976 0.24851   1
   3   3   8-0.02684 0.30341   1
   3   3   9 6.23987 0.36713   1
   3   3  10 6.25693 0.28892   1
   3   3  11 29.8202 1.07473   1
   3   3  12 42.2759 1.29617   1
   3   3  13 4.65923 0.26637   1
   3   3  14 28.1512 0.80255   1
   3   3  15 1.43892 0.20148   1
   3   3  16 1.32235 0.23283   1
   3   3  17 -0.2607 0.45071   1
   3   3  18 1.57709 0.28976   1
   3   3  19 15.2162 0.67738   1
   3   3  20 13.5415 0.84614   1
   3   4   0 0.68396 0.11338   1
   3   4   1 95.0258 2.60573   1
   3   4   2 244.429 6.49567   1
   3   4   3  2.0305 0.15756   1
   3   4   4 11.9336 0.50266   1
   3   4   5 88.8008 2.44219   1
   3   4   6  57.532 1.59505   1
   3   4   7 23.0781 0.77019   1
   3   4   8 27.4877 0.79155   1
   3   4   9 7.32664 0.30035   1
   3   4  10 43.0706 1.09242   1
   3   4  11  50.183 1.26335   1
   3   4  12 33.1846 1.04259   1
   3   4  13 30.4351 1.03896   1
   3   4  14 13.1489 0.49288   1
   3   4  15 5.96915 0.48549   1
   3   4  16 3.34361 0.42779   1
   3   4  17 0.36959  0.2622   1
   3   4  18  30.029 1.40414   1
   3   4  19  15.052 1.14053   1
   3   5   0 9.88734  0.3688   1
   3   5   1 93.5543 2.22788   1
   3   5   2 33.4125 0.86199   1
   3   5   3 34.5624 0.89226   1
   3   5   4 186.576 4.44608   1
   3   5   5 43.0829 1.25255   1
   3   5   6 0.02844 0.14361   1
   3   5   7 18.5392 0.69084   1
   3   5   8 0.51954 0.18972   1
   3   5   9 2.57119 0.27292   1
   3   5  10 9.11489 0.46554   1
   3   5  11 0.58126 0.24335   1
   3   5  12  2.2336 0.27973   1
   3   5  13 6.00845 0.52638   1
   3   5  14 5.12311 0.43034   1
   3   5  15  16.036 0.70169   1
   3   5  16 0.72467 0.28182   1
   3   5  17 31.2804 1.24887   1
   3   5  18 1.83531 0.85894   1
   3   6   0  13.722 0.41925   1
   3   6   1 25.3365 0.71108   1
   3   6   2 0.36182 0.14401   1
   3   6   3 57.9109  1.4716   1
   3   6   4 83.3043 2.09237   1
   3   6   5 23.5461 0.98133   1
   3   6   6 1.99914 0.26349   1
   3   6   7-0.11823 0.70512   1
   3   6   8 1.18491 0.24616   1
   3   6   9 0.11033 0.23302   1
   3   6  10 0.60948 0.23553   1
   3   6  11 14.1105 0.66861   1
   3   6  12  18.063 0.72767   1
   3   6  13 31.9407 1.08888   1
   3   6  14 7.70721  0.5221   1
   3   6  15 44.8848 1.52055   1
   3   6  16 0.91431 1.11823   1
   3   6  17 19.5644 3.22415   1
   3   7   0 22.8629  0.7062   1
   3   7   1 41.4466 1.19181   1
   3   7   2 1.54488 0.23445   1
   3   7   3 11.2506 0.53359   1
   3   7   4 6.89271 0.42911   1
   3   7   5 0.46004 0.23898   1
   3   7   6 14.0256 0.66221   1
   3   7   7 60.0785 1.71901   1
   3   7   8 1.53346 0.39898   1
   3   7   9 1.39074  0.3206   1
   3   7  10 0.51169 0.30646   1
   3   7  11 3.05196 0.47693   1
   3   7  12 2.11904 0.35541   1
   3   7  13 8.99656 0.73718   1
   3   7  14 2.03662 0.58475   1
   3   8   0 0.92461 0.20142   1
   3   8   1 44.9728 1.32102   1
   3   8   2-0.22687 0.57802   1
   3   8   3-0.10242 0.72539   1
   3   8   4 17.1199 0.87507   1
   3   8   5 4.38017 0.42217   1
   3   8   6 5.06524 0.46923   1
   3   8   7 21.0752 0.88614   1
   3   8   8 5.05906 0.60492   1
   3   8   9 1.00743 0.34708   1
   3   8  10 0.58735 0.72647   1
   3   8  11 1.41214 0.85728   1
   3   9   0 0.43779 0.39544   1
   3   9   1  1.7336 0.41112   1
   3   9   2 0.46099 0.48934   1
   3   9   3 0.88219 0.37403   1
   3   9   4 6.73129 1.05885   1
   3   9   5  0.3108 0.42987   1
   3   9   6   2.665 1.01931   1
   3   9   7 6.50282 0.98097   1
   4   0   0 7.15885 0.28011   1
   4   0   1 0.07731 0.10527   1
   4   0   2 250.725 10.4606   1
   4   0   3 0.07152  0.1078   1
   4   0   4 43.5938 1.71489   1
   4   0   5    0.40 0.21186   1
   4   0   6 185.715 4.83887   1
   4   0   7 0.28489 0.15028   1
   4   0   8 79.7511 4.52076   1
   4   0   9 0.03223 0.14444   1
   4   0  10 52.7285 1.74947   1
   4   0  11-0.06265 0.37179   1
   4   0  12   33.50 1.18478   1
   4   0  13    0.20 0.18939   1
   4   0  14 21.4017 1.09824   1
   4   0  15 0.29822 0.20425   1
   4   0  16 36.2984 1.19966   1
   4   0  17  0.1457 0.25621   1
   4   0  18 2.77352 0.39146   1
   4   0  19   -0.20 0.53781   1
   4   0  20  3.1151 0.61451   1
   4   0  21-0.10944 1.47855   1
   4   1   0 2.88192 0.15393   1
   4   1   1 17.3046 0.50638   1
   4   1   2 39.5694 1.05853   1
   4   1   3    0.70 0.13228   1
   4   1   4 7.18971 0.26726   1
   4   1   5 39.7817 1.05965   1
   4   1   6 0.46521 0.15672   1
   4   1   7 59.7233 1.92362   1
   4   1   8 19.4501 0.55637   1
   4   1   9 21.1636 0.71018   1
   4   1  10 7.21958  0.2883   1
   4   1  11 1.89198 0.28848   1
   4   1  12 1.20133   0.175   1
   4   1  13 15.1795 0.73764   1
   4   1  14 1.53113 0.22176   1
   4   1  15 27.5299 0.81808   1
   4   1  16 9.20408 0.52266   1
   4   1  17 18.3967 0.70328   1
   4   1  18 0.53757 0.21901   1
   4   1  19 4.19087 0.36209   1
   4   1  20 0.86839  0.3678   1
   4   1  21 9.22378 0.79072   1
   4   2   0 15.9595 0.49398   1
   4   2   1 5.19196 0.42308   1
   4   2   2 19.5762 0.62037   1
   4   2   3 106.266 2.92175   1
   4   2   4 2.69507 0.21602   1
   4   2   5 4.64811 0.25144   1
   4   2   6 15.4796 0.52133   1
   4   2   7 22.8507 0.66098   1
   4   2   8 58.4389 1.57457   1
   4   2   9 1.15348 0.17768   1
   4   2  10 36.5915  1.0142   1
   4   2  11 12.2455 0.44233   1
   4   2  12 0.36046 0.15787   1
   4   2  13 10.3052 0.41861   1
   4   2  14 27.7045 0.90826   1
   4   2  15 3.68753 0.30145   1
   4   2  16 3.43554 0.40574   1
   4   2  17 15.0902 0.59561   1
   4   2  18 7.21113 0.46005   1
   4   2  19 0.25089 0.24227   1
   4   2  20 1.76491 0.41864   1
   4   3   0 1.38724 0.14489   1
   4   3   1  41.406 1.16985   1
   4   3   2 27.2205 0.80106   1
   4   3   3 19.0113 0.65706   1
   4   3   4 47.9687 1.62268   1
   4   3   5 3.41059 0.18933   1
   4   3   6  10.104 0.35053   1
   4   3   7 77.9495 1.92558   1
   4   3   8  8.6731 0.33705   1
   4   3   9 10.2428 0.37599   1
   4   3  10  8.5834 0.37956   1
   4   3  11 16.7091 0.78479   1
   4   3  12 3.17017 0.24601   1
   4   3  13 23.0709 0.69282   1
   4   3  14 1.69229 0.21015   1
   4   3  15 8.57843 0.41483   1
   4   3  16 1.22137 0.23653   1
   4   3  17 0.65114 0.35484   1
   4   3  18 2.34356 0.35157   1
   4   3  19 7.47398 0.58199   1
   4   3  20-0.06503 1.22584   1
   4   4   0 0.58586 0.14324   1
   4   4   1  11.012 0.35625   1
   4   4   2 73.2343 1.78909   1
   4   4   3 19.8352  0.6664   1
   4   4   4 11.1685 0.41639   1
   4   4   5 1.87991 0.18183   1
   4   4   6 0.00957 0.15584   1
   4   4   7 0.02631   0.155   1
   4   4   8 13.1995 0.56497   1
   4   4   9  8.1737  0.3581   1
   4   4  10 2.86925 0.32352   1
   4   4  11 23.8617 0.78657   1
   4   4  12 24.3916 0.72314   1
   4   4  13 12.8809 0.47036   1
   4   4  14 3.48025 0.39024   1
   4   4  15 0.97701 0.22662   1
   4   4  16 3.86035 0.39063   1
   4   4  17 3.87063 0.37955   1
   4   4  18 0.07383 0.43784   1
   4   4  19 5.92177 0.57087   1
   4   5   0 1.24724 0.16444   1
   4   5   1 1.80627 0.23469   1
   4   5   2 6.33285  0.4276   1
   4   5   3 3.08822 0.19277   1
   4   5   4 37.8131 1.47244   1
   4   5   5 19.2948 0.66861   1
   4   5   6 1.95262 0.24204   1
   4   5   7 0.31761 0.28164   1
   4   5   8 11.5058 0.53001   1
   4   5   9 5.78085 0.32283   1
   4   5  10 1.64601  0.2319   1
   4   5  11 0.04332 0.19663   1
   4   5  12 13.4693 0.62511   1
   4   5  13 26.6471   0.901   1
   4   5  14-0.03128 0.70776   1
   4   5  15  0.0045 0.28052   1
   4   5  16 0.61818 0.37542   1
   4   5  17 0.49766 0.62865   1
   4   5  18-0.22825 0.92538   1
   4   6   0 44.3227 1.17439   1
   4   6   1 0.21977 0.14481   1
   4   6   2 37.4217 0.99135   1
   4   6   3 0.56087 0.13128   1
   4   6   4 16.5791 0.56583   1
   4   6   5 27.9076 0.88067   1
   4   6   6 0.10989 0.24126   1
   4   6   7 1.93059 0.27213   1
   4   6   8 1.28003  0.2883   1
   4   6   9 29.6001 1.02119   1
   4   6  10 31.6126 1.00635   1
   4   6  11 0.32188 0.22562   1
   4   6  12 3.25649 0.40218   1
   4   6  13 4.90136 0.44629   1
   4   6  14 0.73828 0.32556   1
   4   6  15 3.95459 0.60598   1
   4   6  16 2.56597  0.8302   1
   4   7   0 8.93608 0.43378   1
   4   7   1 0.86498 0.22657   1
   4   7   2 10.7195 0.47119   1
   4   7   3 2.69063 0.28499   1
   4   7   4 0.72764 0.21413   1
   4   7   5-0.22054 0.51818   1
   4   7   6 0.47092 0.24988   1
   4   7   7 0.71147 0.25753   1
   4   7   8 10.8502 0.61752   1
   4   7   9 0.06766 0.29602   1
   4   7  10 12.3323 0.74339   1
   4   7  11    2.55 0.41667   1
   4   7  12 2.71101 0.49749   1
   4   7  13  3.1171 0.54695   1
   4   7  14 7.28757 0.86726   1
   4   8   0 4.02141 0.36215   1
   4   8   1 23.7575 0.85609   1
   4   8   2 27.1682 1.40574   1
   4   8   3 3.02998 0.39941   1
   4   8   4 8.24845 0.62274   1
   4   8   5 7.87708  0.7251   1
   4   8   6 1.33923 0.28123   1
   4   8   7 60.5467 1.89332   1
   4   8   8 4.63416 0.54261   1
   4   8   9 0.78814 0.45538   1
   4   8  10 0.22122  0.7308   1
   4   9   0 0.53024 0.43623   1
   4   9   1  1.7731 0.68676   1
   4   9   2 2.38208 0.49021   1
   4   9   3 0.97225 0.53213   1
   4   9   4 2.00383  0.7104   1
   4   9   5 1.37102 1.04079   1
   4   9   6    0.40  0.8301   1
   5   0   0 0.49877 0.11815   1
   5   0   1  5.9256  0.2822   1
   5   0   2-0.01802 0.28345   1
   5   0   3    4.15 0.55594   1
   5   0   4-0.03133 0.25929   1
   5   0   5 138.813 3.79997   1
   5   0   6 0.22411 0.14288   1
   5   0   7 2.29278 0.24495   1
   5   0   8-0.20495 0.25647   1
   5   0   9 6.18968 0.44954   1
   5   0  10-0.08531  0.4397   1
   5   0  11 0.05052 0.17364   1
   5   0  12 0.03817 0.28888   1
   5   0  13 1.92405 0.27717   1
   5   0  14-0.17438 0.38579   1
   5   0  15    3.00 0.65606   1
   5   0  16 0.06743 0.27432   1
   5   0  17 14.6039  0.7515   1
   5   0  18 0.06342 0.29584   1
   5   0  19 7.91461  0.6266   1
   5   0  20 0.21273 0.35454   1
   5   1   0 153.266 3.74909   1
   5   1   1 40.4993  1.0374   1
   5   1   2 4.21575 0.20214   1
   5   1   3 0.05391 0.10303   1
   5   1   4 2.79245 0.20493   1
   5   1   5 17.2129 0.50762   1
   5   1   6 7.23695 0.28603   1
   5   1   7 5.94845 0.24869   1
   5   1   8 4.54961  0.2531   1
   5   1   9 1.86218 0.21998   1
   5   1  10 15.3243  0.4614   1
   5   1  11  2.8884 0.22548   1
   5   1  12 0.09983 0.14354   1
   5   1  13 15.3653 0.57515   1
   5   1  14 0.30044 0.18357   1
   5   1  15 34.2704 1.04611   1
   5   1  16  1.4482 0.25301   1
   5   1  17 11.2121 0.67772   1
   5   1  18  9.5044 0.49441   1
   5   1  19 1.92564 0.29508   1
   5   1  20 2.88899 0.38518   1
   5   2   0 50.8275 1.39184   1
   5   2   1 58.4323 1.50726   1
   5   2   2 50.0415 1.36603   1
   5   2   3 18.3453 0.54557   1
   5   2   4 0.08547 0.11437   1
   5   2   5 1.78574 0.15431   1
   5   2   6 1.67481 0.20612   1
   5   2   7 10.7974 0.50009   1
   5   2   8 18.1196 0.55417   1
   5   2   9 16.7523 0.53302   1
   5   2  10 2.56567  0.2266   1
   5   2  11 0.58725 0.16578   1
   5   2  12 4.37085 0.45325   1
   5   2  13-0.03966 0.41929   1
   5   2  14 3.94268  0.2962   1
   5   2  15 1.53664 0.28587   1
   5   2  16 -0.0733 0.52121   1
   5   2  17  5.8561 0.51007   1
   5   2  18-0.13965 0.73755   1
   5   2  19 8.13869 0.62582   1
   5   2  20 0.98927 0.46263   1
   5   3   0 59.6332 1.50154   1
   5   3   1 0.44166 0.11975   1
   5   3   2 12.6805 0.45154   1
   5   3   3 46.5539 1.20895   1
   5   3   4 0.58544 0.14092   1
   5   3   5  9.2915 0.33924   1
   5   3   6 35.3913 0.95376   1
   5   3   7 0.86011 0.16154   1
   5   3   8 9.30233 0.51043   1
   5   3   9 7.54169 0.37057   1
   5   3  10 5.22639 0.35848   1
   5   3  11 3.34704 0.31233   1
   5   3  12 22.5231 0.78022   1
   5   3  13 11.8658 0.63377   1
   5   3  14  3.9718 0.32739   1
   5   3  15 0.87021  0.2184   1
   5   3  16 8.58207 0.48193   1
   5   3  17  2.9612 0.36424   1
   5   3  18 7.76229  0.7851   1
   5   3  19 0.55683 0.37678   1
   5   4   0 13.8749 0.42547   1
   5   4   1  6.2343 0.25914   1
   5   4   2 22.3402 0.80192   1
   5   4   3 28.7996 0.79783   1
   5   4   4  0.1193 0.11212   1
   5   4   5 1.91586 0.24072   1
   5   4   6 1.42349 0.18471   1
   5   4   7 0.42946 0.15127   1
   5   4   8 12.2291 0.53898   1
   5   4   9 11.4227 0.46069   1
   5   4  10  26.697 0.85967   1
   5   4  11 36.1714 1.06097   1
   5   4  12 1.86986 0.23392   1
   5   4  13-0.03897 0.56594   1
   5   4  14 1.08515 0.21937   1
   5   4  15 1.50586 0.22969   1
   5   4  16 0.01818 0.24465   1
   5   4  17-0.15216 0.66006   1
   5   4  18    1.85 0.70026   1
   5   5   0 0.74238 0.15951   1
   5   5   1 0.66483 0.16382   1
   5   5   2 7.74446  0.3453   1
   5   5   3 17.4316 0.56022   1
   5   5   4 67.0371 1.84904   1
   5   5   5 1.52057 0.27969   1
   5   5   6 0.58362 0.20338   1
   5   5   7 0.45773 0.20122   1
   5   5   8 9.75496 0.43507   1
   5   5   9 0.40074   0.174   1
   5   5  10 16.8166 0.61677   1
   5   5  11 32.3433 0.97189   1
   5   5  12 0.76402 0.20146   1
   5   5  13 0.46516  0.1939   1
   5   5  14 0.33173 0.19615   1
   5   5  15  0.3458 0.34744   1
   5   5  16 0.89699 0.46484   1
   5   5  17 0.95483 0.74724   1
   5   6   0 1.26153 0.26997   1
   5   6   1  7.4844 0.43295   1
   5   6   2  0.3103   0.166   1
   5   6   3 14.9802 0.49146   1
   5   6   4 4.13199 0.35319   1
   5   6   5 31.4262 0.89027   1
   5   6   6 1.79097 0.27071   1
   5   6   7 5.14434 0.37897   1
   5   6   8 4.31554 0.36445   1
   5   6   9 0.98928 0.27096   1
   5   6  10 11.9163 0.58352   1
   5   6  11  16.285 1.03158   1
   5   6  12 4.54062 0.41507   1
   5   6  13 13.0028 0.77526   1
   5   6  14 13.8428 2.06695   1
   5   6  15 1.00436 0.56967   1
   5   7   0 6.17087 0.35672   1
   5   7   1 20.7618 0.70488   1
   5   7   2  10.827 0.45996   1
   5   7   3 8.11565 0.49125   1
   5   7   4 9.36314 0.50248   1
   5   7   5 0.62908 0.27823   1
   5   7   6 13.3414 0.54671   1
   5   7   7 3.84093 0.36723   1
   5   7   8 4.31621 0.46494   1
   5   7   9 5.21431 0.46995   1
   5   7  10 11.3636 0.73087   1
   5   7  11 8.30394 1.10047   1
   5   7  12 1.70526 0.54186   1
   5   7  13 1.82085 0.73354   1
   5   8   0 24.2562 0.91369   1
   5   8   1 5.57334 0.54375   1
   5   8   2 0.37534 0.28461   1
   5   8   3 15.1561 0.80921   1
   5   8   4 0.47493 0.35946   1
   5   8   5  15.132 1.07957   1
   5   8   6 0.32205 0.34654   1
   5   8   7 3.30909 0.46995   1
   5   8   8 7.18661 0.72407   1
   5   8   9 0.76609 0.49729   1
   5   9   0 12.9925 1.39119   1
   5   9   1 5.64991 0.51051   1
   5   9   2 0.76584 0.85432   1
   5   9   3 1.42665 1.15428   1
   5   9   4    1.40 1.27298   1
   6   0   0 122.424 3.20634   1
   6   0   1-0.08198 0.28352   1
   6   0   2  219.36 5.62034   1
   6   0   3    0.00 0.25897   1
   6   0   4  4.3323 0.46579   1
   6   0   5 0.14932 0.19819   1
   6   0   6 225.073 5.92523   1
   6   0   7    0.30 0.15606   1
   6   0   8 3.09595 0.31447   1
   6   0   9 0.00901 0.19531   1
   6   0  10 0.05672 0.21152   1
   6   0  11-0.18349 0.49281   1
   6   0  12 13.6016 0.62414   1
   6   0  13-0.24687 0.47613   1
   6   0  14  5.5507 0.44715   1
   6   0  15-0.10321 0.49895   1
   6   0  16 54.5972 1.70124   1
   6   0  17 0.59842 0.50983   1
   6   0  18 1.72306 0.38025   1
   6   0  19    0.20 0.43102   1
   6   1   0  718.73 26.2049   1
   6   1   1 282.943  6.8488   1
   6   1   2 49.9958 1.25676   1
   6   1   3 7.62792 0.34629   1
   6   1   4 4.81924 0.23585   1
   6   1   5 0.18753 0.10743   1
   6   1   6 0.49305 0.16282   1
   6   1   7 0.92824 0.13005   1
   6   1   8 9.10324 0.32651   1
   6   1   9 0.16225 0.15226   1
   6   1  10 2.54886 0.34039   1
   6   1  11  9.4404 0.36672   1
   6   1  12 11.3752   0.629   1
   6   1  13 45.0154 1.28065   1
   6   1  14 38.3708 1.13735   1
   6   1  15 1.25303 0.25081   1
   6   1  16 72.4083 2.17126   1
   6   1  17 0.71572 0.21884   1
   6   1  18 25.3642 1.02204   1
   6   1  19 1.49865 0.46461   1
   6   2   0 80.0858 1.94591   1
   6   2   1 138.604 3.33343   1
   6   2   2  17.175 0.52179   1
   6   2   3 4.84704 0.24691   1
   6   2   4 71.2306 1.86056   1
   6   2   5 5.79227 0.26298   1
   6   2   6 1.28817 0.15781   1
   6   2   7 0.76276 0.13665   1
   6   2   8 89.3604 2.56946   1
   6   2   9  46.415 1.48632   1
   6   2  10 6.68349 0.32511   1
   6   2  11 4.62182 0.29997   1
   6   2  12 1.61148 0.20793   1
   6   2  13 2.42827 0.30446   1
   6   2  14 36.9791 1.24487   1
   6   2  15 1.64664 0.24973   1
   6   2  16 4.54099 0.46812   1
   6   2  17-0.02836 0.63515   1
   6   2  18 9.24766 0.58105   1
   6   2  19  9.3985 0.64915   1
   6   3   0 35.0749 1.17471   1
   6   3   1 65.9728 1.87343   1
   6   3   2  202.52 4.95859   1
   6   3   3 92.8337 2.51201   1
   6   3   4 41.3052 1.13293   1
   6   3   5   27.84 0.76015   1
   6   3   6  6.0596 0.29619   1
   6   3   7 1.94444  0.1746   1
   6   3   8 5.43981 0.32532   1
   6   3   9 0.51893 0.15878   1
   6   3  10 46.5961 1.21798   1
   6   3  11 27.1644 1.05129   1
   6   3  12 22.7869 0.73481   1
   6   3  13 0.33925 0.22688   1
   6   3  14 46.0393 1.32122   1
   6   3  15 17.5885 0.69207   1
   6   3  16 4.51558 0.38984   1
   6   3  17 3.33729 0.39212   1
   6   3  18 34.4062 1.31943   1
   6   4   0 3.14195 0.20328   1
   6   4   1 6.24594   0.282   1
   6   4   2 12.6427 0.41396   1
   6   4   3 36.6652 1.02388   1
   6   4   4 4.03721 0.23928   1
   6   4   5 4.86904 0.23981   1
   6   4   6 9.12468  0.3385   1
   6   4   7 1.12656  0.2266   1
   6   4   8 19.1378 0.58747   1
   6   4   9 0.16528 0.18442   1
   6   4  10 57.6077 1.51997   1
   6   4  11 15.6489 0.55215   1
   6   4  12 33.4537 0.98183   1
   6   4  13 5.41772 0.46703   1
   6   4  14 2.38049 0.38156   1
   6   4  15 0.78856 0.24463   1
   6   4  16 0.11049 0.27332   1
   6   4  17 1.44674 0.51594   1
   6   5   0 17.4233 0.56296   1
   6   5   1 3.08433 0.26734   1
   6   5   2 7.01677 0.42726   1
   6   5   3 98.8927 2.42056   1
   6   5   4 26.8454 0.75913   1
   6   5   5 32.4072 0.88622   1
   6   5   6 45.0053 1.24685   1
   6   5   7 2.51014 0.23003   1
   6   5   8  64.426 1.91021   1
   6   5   9 41.5275    1.20   1
   6   5  10 0.69217 0.21636   1
   6   5  11 7.62124 0.40456   1
   6   5  12  62.533 1.76256   1
   6   5  13 10.9295  0.5245   1
   6   5  14 0.23104 0.20023   1
   6   5  15 0.61915 0.41408   1
   6   5  16 20.7764 0.89577   1
   6   6   0 3.91797 0.28508   1
   6   6   1  22.624 0.86892   1
   6   6   2 0.87649 0.19841   1
   6   6   3 1.34006 0.17907   1
   6   6   4 0.02539 0.24455   1
   6   6   5  0.9922 0.21275   1
   6   6   6 7.52593 0.61912   1
   6   6   7 1.31177 0.35521   1
   6   6   8 7.00834 0.39062   1
   6   6   9  14.935 0.58745   1
   6   6  10 1.74411 0.33831   1
   6   6  11 6.35074 0.45738   1
   6   6  12 8.12318 0.54693   1
   6   6  13 32.0168 1.38061   1
   6   6  14 2.25609 0.50245   1
   6   7   0 19.3907 0.74172   1
   6   7   1 16.8733 0.83096   1
   6   7   2 1.07054 0.25259   1
   6   7   3 0.47288 0.22281   1
   6   7   4 27.2588 0.91708   1
   6   7   5 0.70145  0.2325   1
   6   7   6 85.1813  2.3445   1
   6   7   7 1.77548 0.30012   1
   6   7   8 25.7137 0.98177   1
   6   7   9 1.56198 0.30701   1
   6   7  10 55.6129 1.88068   1
   6   7  11 16.6795 0.97215   1
   6   7  12 6.82017  0.8415   1
   6   8   0 1.41198 0.28256   1
   6   8   1 1.40472 0.34971   1
   6   8   2  0.3948 0.53402   1
   6   8   3 0.48082 0.35278   1
   6   8   4 0.48722 0.41972   1
   6   8   5 1.41968   0.438   1
   6   8   6 0.38016 0.53857   1
   6   8   7 8.60434 0.83669   1
   6   8   8 0.41397 0.44313   1
   6   9   0 1.20231 0.49522   1
   6   9   1 5.67965 0.57575   1
   6   9   2 13.0537 2.25286   1
   7   0   0  1.3342 0.16702   1
   7   0   1 184.046  4.6462   1
   7   0   2 0.43809 0.13546   1
   7   0   3  0.7607 0.13943   1
   7   0   4-0.07308 0.31656   1
   7   0   5 210.188 5.51701   1
   7   0   6 0.31871 0.28972   1
   7   0   7 9.88041 0.55367   1
   7   0   8 0.12454 0.17351   1
   7   0   9  1.6251 0.24829   1
   7   0  10-0.37039 0.64734   1
   7   0  11 16.5707 0.86614   1
   7   0  12 0.12202 0.26103   1
   7   0  13  24.136 0.90398   1
   7   0  14 0.30823 0.38382   1
   7   0  15 2.17427 0.59142   1
   7   0  16 0.01153 0.29063   1
   7   0  17 13.7783 0.83772   1
   7   0  18-0.34287 0.84364   1
   7   0  19-0.62666 0.73618   1
   7   1   0 32.0876 0.83591   1
   7   1   1 113.999 2.85199   1
   7   1   2 124.136 3.42089   1
   7   1   3 24.0332 0.72355   1
   7   1   4 25.6373 0.70038   1
   7   1   5 0.22801  0.1286   1
   7   1   6 137.752 3.47525   1
   7   1   7 69.8992 1.75376   1
   7   1   8 90.8958  2.4521   1
   7   1   9 0.42143 0.17562   1
   7   1  10 0.38642 0.14084   1
   7   1  11 15.3779 0.55093   1
   7   1  12 1.83032 0.27383   1
   7   1  13 6.25842 0.59825   1
   7   1  14 15.7872 0.70174   1
   7   1  15 3.29766 0.43076   1
   7   1  16 0.18437 0.27589   1
   7   1  17 0.82906 0.27293   1
   7   1  18 0.01807 0.37598   1
   7   2   0 0.42703 0.10728   1
   7   2   1  18.034 0.54319   1
   7   2   2 93.3708 2.45348   1
   7   2   3 50.3716 1.30718   1
   7   2   4 25.2015 0.76644   1
   7   2   5 8.18929 0.36695   1
   7   2   6 6.39825   0.442   1
   7   2   7 98.9199 2.65239   1
   7   2   8 30.5042 0.90837   1
   7   2   9 8.67435 0.37224   1
   7   2  10 44.7447 1.22148   1
   7   2  11 1.26298 0.29537   1
   7   2  12 3.70215 0.34793   1
   7   2  13 1.81606 0.25102   1
   7   2  14 1.07478 0.33427   1
   7   2  15 14.2949 0.81412   1
   7   2  16  2.1602 0.32057   1
   7   2  17 0.13295 0.27668   1
   7   2  18 0.49483 0.41417   1
   7   3   0 65.8817 1.64597   1
   7   3   1  75.017 1.86157   1
   7   3   2 10.4183 0.40536   1
   7   3   3 5.06301 0.33197   1
   7   3   4 151.617  3.9352   1
   7   3   5   4.714 0.29967   1
   7   3   6 3.13498  0.2359   1
   7   3   7 58.2426 1.73869   1
   7   3   8 0.99597 0.16585   1
   7   3   9 10.0053 0.39564   1
   7   3  10 68.0536 1.74944   1
   7   3  11 9.87733 0.42727   1
   7   3  12 4.36598  0.3994   1
   7   3  13 0.40227 0.20801   1
   7   3  14-0.11802 0.77613   1
   7   3  15-0.08241 0.62422   1
   7   3  16 5.00625  0.4466   1
   7   3  17  17.618  1.0869   1
   7   4   0 10.6868 0.43591   1
   7   4   1 7.86867 0.39366   1
   7   4   2 49.5653 1.74829   1
   7   4   3 0.23033 0.12445   1
   7   4   4 98.2007 2.57351   1
   7   4   5 21.0384 0.65447   1
   7   4   6   5.543 0.27387   1
   7   4   7 0.79377 0.17031   1
   7   4   8 19.5675 0.64072   1
   7   4   9 22.9397 0.70564   1
   7   4  10 37.6448 1.07484   1
   7   4  11 12.2668 0.51231   1
   7   4  12 17.5717  0.7026   1
   7   4  13 0.44276 0.22063   1
   7   4  14 2.27967 0.30363   1
   7   4  15 0.14242  0.2296   1
   7   4  16 0.34743  0.4001   1
   7   5   0 1.12544 0.21673   1
   7   5   1 7.52933 0.35369   1
   7   5   2 70.7906 1.80891   1
   7   5   3 17.9697 0.58314   1
   7   5   4 0.44229 0.23617   1
   7   5   5 42.1293 1.10656   1
   7   5   6 5.45071 0.30891   1
   7   5   7 0.98474 0.21219   1
   7   5   8 0.39349 0.24107   1
   7   5   9 14.1074 0.55517   1
   7   5  10 8.47053 0.48029   1
   7   5  11 8.65673 0.51814   1
   7   5  12 26.9218 0.95656   1
   7   5  13 6.72418 0.71489   1
   7   5  14  1.4435 0.52543   1
   7   5  15 2.84492 0.80824   1
   7   6   0 8.39372  0.4708   1
   7   6   1 22.4173 0.80377   1
   7   6   2  51.801 1.45912   1
   7   6   3 12.4469 0.52253   1
   7   6   4 10.4766 0.46717   1
   7   6   5 3.62537 0.34266   1
   7   6   6 15.7288 0.62074   1
   7   6   7-0.20956 0.57858   1
   7   6   8 0.40431 0.28977   1
   7   6   9  8.2288 0.56916   1
   7   6  10 4.95232 0.49022   1
   7   6  11 1.00203  0.3055   1
   7   6  12 12.7118 1.04048   1
   7   6  13 2.88188 0.48508   1
   7   7   0 12.6862 0.64649   1
   7   7   1 21.8878 0.81509   1
   7   7   2 0.83903 0.26396   1
   7   7   3 1.88718 0.30749   1
   7   7   4 10.5599 0.66193   1
   7   7   5 11.0576 0.85525   1
   7   7   6 3.56669 0.34045   1
   7   7   7  7.8797 0.51428   1
   7   7   8 2.44038 0.34721   1
   7   7   9 0.30378  0.3525   1
   7   7  10 1.81081 0.45845   1
   7   8   0 27.3523 0.97261   1
   7   8   1 1.26882 0.42347   1
   7   8   2 0.64512 0.49943   1
   7   8   3 3.87836 0.57373   1
   7   8   4-0.35731 0.81851   1
   7   8   5    0.35 1.34351   1
   7   8   6  0.6685  0.5811   1
   7   8   7 7.83918 1.19156   1
   8   0   0 47.1353 1.43792   1
   8   0   1 0.16605 0.12613   1
   8   0   2 75.3154 2.27167   1
   8   0   3-0.06054 0.29082   1
   8   0   4 36.8271 1.26142   1
   8   0   5 0.67932 0.25538   1
   8   0   6 1.04875 0.26249   1
   8   0   7  1.1543  0.2196   1
   8   0   8 334.458 11.3877   1
   8   0   9 -0.1144 0.47471   1
   8   0  10 12.8868 0.96365   1
   8   0  11-0.05117 0.46225   1
   8   0  12 0.33646 0.35473   1
   8   0  13 0.28718 0.43568   1
   8   0  14 1.67982 0.34338   1
   8   0  15   -0.05 0.59097   1
   8   0  16-0.75836 0.46025   1
   8   0  17-0.45237 0.71258   1
   8   0  18 0.89607 0.65052   1
   8   1   0 137.484 3.48494   1
   8   1   1 74.7542  1.9406   1
   8   1   2   13.19 0.47747   1
   8   1   3 3.22614 0.19764   1
   8   1   4 3.92836 0.20267   1
   8   1   5 35.5475 1.08251   1
   8   1   6 28.1599 0.79429   1
   8   1   7 9.68105 0.39052   1
   8   1   8 9.67877  0.3845   1
   8   1   9 0.13271  0.2659   1
   8   1  10  0.0169 0.17316   1
   8   1  11 0.30623 0.18285   1
   8   1  12 -0.1318  0.4836   1
   8   1  13 0.29988 0.24982   1
   8   1  14 4.64802 0.45277   1
   8   1  15 2.02731 0.38079   1
   8   1  16 0.44814 0.26824   1
   8   1  17 0.69052 0.30895   1
   8   2   0 57.0717 1.55859   1
   8   2   1 2.90776 0.18763   1
   8   2   2 0.12627 0.12737   1
   8   2   3 10.9887 0.38339   1
   8   2   4 0.27883 0.13952   1
   8   2   5 136.138 3.30567   1
   8   2   6 14.6636 0.52313   1
   8   2   7 26.2502 0.76746   1
   8   2   8 23.0964 0.79776   1
   8   2   9 40.2411 1.32279   1
   8   2  10 58.1394 1.54654   1
   8   2  11 1.36832 0.26374   1
   8   2  12 4.67183 0.55704   1
   8   2  13 1.18979 0.26818   1
   8   2  14  0.0672 0.23251   1
   8   2  15 0.93936 0.30759   1
   8   2  16 2.28682 0.41403   1
   8   2  17 17.0818 1.10938   1
   8   3   0 6.96265 0.33358   1
   8   3   1 0.45693  0.1425   1
   8   3   2 42.1972 1.13572   1
   8   3   3  61.528 1.55516   1
   8   3   4 10.5257 0.39423   1
   8   3   5 17.4349 0.55387   1
   8   3   6 4.62479 0.33434   1
   8   3   7 2.73309 0.25715   1
   8   3   8 1.72577 0.20032   1
   8   3   9 16.5729   0.557   1
   8   3  10 10.1091 0.48991   1
   8   3  11 0.18947 0.19684   1
   8   3  12 3.25595 0.43727   1
   8   3  13  2.4194 0.35206   1
   8   3  14 0.88919 0.24091   1
   8   3  15  0.2022 0.26424   1
   8   3  16 5.97716 0.55514   1
   8   4   0 6.49101 0.44196   1
   8   4   1 3.36156 0.24638   1
   8   4   2 10.7895 0.39985   1
   8   4   3 69.0553 1.78842   1
   8   4   4  13.977 0.45394   1
   8   4   5   7.588  0.3643   1
   8   4   6 9.66186 0.45296   1
   8   4   7 6.24514 0.47333   1
   8   4   8 3.91618 0.27538   1
   8   4   9 30.4973 0.90415   1
   8   4  10 0.45875 0.24217   1
   8   4  11 7.00755 0.42623   1
   8   4  12 4.73136 0.37045   1
   8   4  13 4.15372  0.3876   1
   8   4  14 0.46334 0.25348   1
   8   4  15 42.3624 1.54008   1
   8   5   0 5.11408 0.34147   1
   8   5   1 4.58468 0.37421   1
   8   5   2 60.3678 1.59171   1
   8   5   3 10.6035 0.47046   1
   8   5   4 6.64208 0.34018   1
   8   5   5 4.92951 0.31718   1
   8   5   6 1.45256 0.19756   1
   8   5   7 2.02257 0.25093   1
   8   5   8 0.31788 0.21321   1
   8   5   9 3.28314 0.31758   1
   8   5  10  1.8785 0.33621   1
   8   5  11 12.6824  0.6034   1
   8   5  12 4.09781 0.37029   1
   8   5  13 2.14524  0.4468   1
   8   5  14 5.80408 0.71799   1
   8   6   0 15.9188 0.62331   1
   8   6   1 2.90975 0.47753   1
   8   6   2 3.14708 0.35644   1
   8   6   3 12.7877 0.55923   1
   8   6   4 -0.3137 0.55603   1
   8   6   5 6.85115 0.37811   1
   8   6   6 0.72262 0.26468   1
   8   6   7 1.07051 0.30004   1
   8   6   8 0.36965 0.24247   1
   8   6   9 1.15457  0.2826   1
   8   6  10 15.3532 0.77634   1
   8   6  11 2.42704 0.43661   1
   8   6  12 4.73845 0.91155   1
   8   7   0 29.8114 1.06192   1
   8   7   1 10.6924 0.69093   1
   8   7   2  1.1576 0.30922   1
   8   7   3 0.06521 0.33175   1
   8   7   4 7.97686 0.60475   1
   8   7   5 0.01535 0.25651   1
   8   7   6-0.06354 0.67742   1
   8   7   7 2.08536 0.31643   1
   8   7   8  4.8866 0.65645   1
   8   7   9 1.78682 0.49006   1
   8   8   0 5.06934 0.48275   1
   8   8   1-0.24832 0.81252   1
   8   8   2 0.71363 0.38447   1
   8   8   3 2.60616 0.58538   1
   8   8   4 2.84876 0.96327   1
   8   8   5  0.0854 0.43053   1
   9   0   0 0.14512 0.13084   1
   9   0   1 0.07615 0.13606   1
   9   0   2 0.13853 0.15208   1
   9   0   3 349.424 11.1302   1
   9   0   4 0.29818 0.25621   1
   9   0   5 0.77489 0.21672   1
   9   0   6 1.20552 0.25225   1
   9   0   7 941.805 25.5968   1
   9   0   8 2.20806 0.39808   1
   9   0   9  3.9166 0.50958   1
   9   0  10-0.20594  0.5354   1
   9   0  11  22.521 0.87239   1
   9   0  12-0.02938 0.52919   1
   9   0  13 39.6334 1.60429   1
   9   0  14 0.03802 0.30554   1
   9   0  15 15.1856 1.41945   1
   9   0  16   -0.50 0.65992   1
   9   0  17    0.20 0.59173   1
   9   1   0 7.52131 0.38919   1
   9   1   1 17.1426   0.586   1
   9   1   2 3.42221 0.23123   1
   9   1   3 88.3243 2.53457   1
   9   1   4 1.52564 0.18527   1
   9   1   5 246.342 5.90717   1
   9   1   6 121.605 3.06642   1
   9   1   7 392.307 10.2547   1
   9   1   8 82.5237 2.10411   1
   9   1   9 189.085 4.80938   1
   9   1  10  30.711 0.98338   1
   9   1  11 0.90026 0.23835   1
   9   1  12 8.14033 0.66844   1
   9   1  13 3.44341 0.35395   1
   9   1  14 0.11893 0.22187   1
   9   1  15 10.4399 0.62983   1
   9   1  16 7.42603 0.60687   1
   9   2   0 108.156 2.61837   1
   9   2   1 102.401 2.49562   1
   9   2   2 1.01031 0.19893   1
   9   2   3 3.14444 0.22696   1
   9   2   4 89.0418 2.32916   1
   9   2   5 588.556 14.1404   1
   9   2   6 16.7208 0.70069   1
   9   2   7 0.18195 0.19688   1
   9   2   8 34.9635 1.12986   1
   9   2   9 138.429 3.42365   1
   9   2  10 66.4062 1.74872   1
   9   2  11  0.7535 0.23489   1
   9   2  12 1.26946 0.26114   1
   9   2  13 22.0276 0.80894   1
   9   2  14 0.08926 0.25602   1
   9   2  15 7.72429 0.57252   1
   9   2  16 16.3245 1.20828   1
   9   3   0 61.1587 1.59944   1
   9   3   1 10.5784 0.41212   1
   9   3   2 120.649 3.14374   1
   9   3   3 155.443 3.85687   1
   9   3   4 96.0116 2.34669   1
   9   3   5 141.535  3.4739   1
   9   3   6 1.28572 0.22109   1
   9   3   7 36.1111 1.04113   1
   9   3   8 18.4074 0.68837   1
   9   3   9 18.7555 0.74929   1
   9   3  10 133.337 3.41127   1
   9   3  11 69.9362 1.91544   1
   9   3  12 50.7874 1.50955   1
   9   3  13   4.011 0.40411   1
   9   3  14 2.43787 0.33084   1
   9   3  15 5.56414 0.51448   1
   9   4   0 1.49771 0.28617   1
   9   4   1 39.1371 1.13948   1
   9   4   2 227.238 5.46347   1
   9   4   3 183.285 4.43715   1
   9   4   4   14.68 0.67957   1
   9   4   5 2.73301 0.25957   1
   9   4   6  2.6718 0.29354   1
   9   4   7 23.9389 0.79073   1
   9   4   8 17.5833 0.66862   1
   9   4   9 6.86935 0.40733   1
   9   4  10 1.66776 0.25472   1
   9   4  11 33.1567  1.0602   1
   9   4  12 28.9388 1.04828   1
   9   4  13   12.97 0.66707   1
   9   4  14 1.05017 0.42338   1
   9   5   0 94.8766 2.43218   1
   9   5   1 53.4224 1.70212   1
   9   5   2 102.499  2.6167   1
   9   5   3 5.44451 0.33511   1
   9   5   4 31.2097 0.91361   1
   9   5   5 2.61764 0.26017   1
   9   5   6 7.58529 0.46641   1
   9   5   7  0.1884 0.19869   1
   9   5   8 17.3347 0.66876   1
   9   5   9 12.7983 0.62943   1
   9   5  10 34.0589 1.31254   1
   9   5  11 20.5128 1.07021   1
   9   5  12 27.0749 1.27315   1
   9   5  13  66.537 3.40027   1
   9   6   0  115.51 3.10493   1
   9   6   1 68.3105 1.93682   1
   9   6   2 0.53168 0.21787   1
   9   6   3 5.66283 0.38524   1
   9   6   4 0.33033 0.25728   1
   9   6   5 0.26372  0.2223   1
   9   6   6 0.95887 0.34163   1
   9   6   7 3.83242 0.38597   1
   9   6   8-0.03965 0.65913   1
   9   6   9 2.21266 0.50553   1
   9   6  10 13.7274 0.88651   1
   9   7   0 9.79954 0.74967   1
   9   7   1 26.3668  1.1706   1
   9   7   2 9.87128 0.64727   1
   9   7   3 0.70705 0.31475   1
   9   7   4 0.70217 0.33098   1
   9   7   5 12.2051 0.91378   1
   9   7   6    1.40 0.50744   1
   9   7   7    2.05 0.91517   1
   9   8   0 1.55007  0.6048   1
   9   8   1 5.24941 0.56052   1
   9   8   2 3.59794 0.59003   1
  10   0   0 32.2316 1.06692   1
  10   0   1-0.18818 0.31411   1
  10   0   2  0.6725   0.303   1
  10   0   3 -0.3024 0.43881   1
  10   0   4 14.1396 0.87312   1
  10   0   5 0.02396 0.21966   1
  10   0   6 112.296 3.02746   1
  10   0   7 0.12546 0.23859   1
  10   0   8  25.437 0.87866   1
  10   0   9 0.02026 0.21651   1
  10   0  10  25.193 0.91624   1
  10   0  11 0.18222 0.36293   1
  10   0  12 5.20413 0.61899   1
  10   0  13 0.07139 0.43367   1
  10   0  14 9.97922 0.82057   1
  10   0  15    0.60 0.40559   1
  10   1   0 7.41775 0.34969   1
  10   1   1 53.0372 1.44694   1
  10   1   2 78.2255 1.98289   1
  10   1   3 46.3465 1.22234   1
  10   1   4 305.319 7.33602   1
  10   1   5 17.1325 0.78692   1
  10   1   6 87.1023 2.21198   1
  10   1   7 73.7223 2.51115   1
  10   1   8 26.2151 1.12671   1
  10   1   9 33.2142 1.02022   1
  10   1  10 13.1426 0.73185   1
  10   1  11  18.105 0.90789   1
  10   1  12  0.1863 0.21422   1
  10   1  13 0.54633 0.27597   1
  10   1  14 0.77499 0.30396   1
  10   1  15 3.50357 0.44061   1
  10   2   0-0.09127 0.39869   1
  10   2   1 19.6106 0.64098   1
  10   2   2 0.72678 0.19329   1
  10   2   3 37.6236  1.0973   1
  10   2   4 18.7186 0.61831   1
  10   2   5  3.7965 0.34346   1
  10   2   6 1.74835 0.24993   1
  10   2   7 32.7415 0.97671   1
  10   2   8 66.8859 1.80026   1
  10   2   9 31.7436 0.98586   1
  10   2  10  7.2302 0.43713   1
  10   2  11 0.54729 0.20736   1
  10   2  12 1.14343  0.2421   1
  10   2  13 31.7573 1.26611   1
  10   2  14 2.02435 0.46573   1
  10   2  15  2.7141 0.56844   1
  10   3   0 15.9804 0.58862   1
  10   3   1 100.451 2.49993   1
  10   3   2 78.4874 2.66336   1
  10   3   3 10.6334 0.52044   1
  10   3   4 1.93468 0.22027   1
  10   3   5  6.3773 0.36811   1
  10   3   6 82.2841 2.10504   1
  10   3   7 0.09743 0.20737   1
  10   3   8 90.1821 2.41097   1
  10   3   9 97.0049 2.70737   1
  10   3  10 6.17637 0.47135   1
  10   3  11 5.18141 0.50555   1
  10   3  12 0.13381 0.23808   1
  10   3  13 3.61809 0.41713   1
  10   3  14 0.41781 0.29626   1
  10   4   0 1.72799 0.30368   1
  10   4   1 68.2855 1.78505   1
  10   4   2 2.42507 0.24921   1
  10   4   3 2.50465 0.24172   1
  10   4   4  30.439 0.89027   1
  10   4   5 62.9345  1.6753   1
  10   4   6  8.3236 0.49924   1
  10   4   7  3.8438 0.35873   1
  10   4   8 4.85625 0.40922   1
  10   4   9 0.16009 0.21464   1
  10   4  10 0.79447 0.24729   1
  10   4  11 81.2632 2.30311   1
  10   4  12 0.79194 0.26674   1
  10   4  13 1.85464 0.59599   1
  10   5   0 64.2262 1.69429   1
  10   5   1 12.4629 0.52988   1
  10   5   2 14.7106  0.6283   1
  10   5   3 11.5785 0.54496   1
  10   5   4 19.3922 0.68737   1
  10   5   5 14.8588 0.59725   1
  10   5   6 2.32043 0.30182   1
  10   5   7 20.0695 1.04488   1
  10   5   8 0.15683 0.28131   1
  10   5   9 21.5983 0.84571   1
  10   5  10  20.546 0.84915   1
  10   5  11  37.272 2.67419   1
  10   6   0 7.99836 0.57782   1
  10   6   1 0.57327 0.22109   1
  10   6   2 22.9143 1.04347   1
  10   6   3 76.6293 2.15118   1
  10   6   4 0.34998 0.31764   1
  10   6   5 10.1057 0.65659   1
  10   6   6 0.37201 0.25086   1
  10   6   7 0.27289 0.29757   1
  10   6   8 12.8475  0.8318   1
  10   6   9 9.30732 1.06643   1
  10   7   0 33.7268 1.33987   1
  10   7   1 8.43905  0.6993   1
  10   7   2 28.6393 1.10362   1
  10   7   3 10.2262 0.69761   1
  10   7   4 5.38525 0.67108   1
  10   7   5 0.48525 0.31124   1
  11   0   0-0.15987 0.88208   1
  11   0   1 15.6807 0.61856   1
  11   0   2-0.08963 0.36867   1
  11   0   3 6.80171 0.47931   1
  11   0   4 0.22094 0.48257   1
  11   0   5 2.56866 0.40899   1
  11   0   6 0.57708 0.42285   1
  11   0   7 70.1936 3.20488   1
  11   0   8 0.45616 0.23383   1
  11   0   9    0.85  0.3727   1
  11   0  10-0.16199 0.51071   1
  11   0  11  0.4173 0.31765   1
  11   0  12 0.05585 0.37874   1
  11   0  13    1.00 0.39213   1
  11   0  14 0.26621 0.58068   1
  11   1   0 5.44939 0.39785   1
  11   1   1-0.18105 0.42563   1
  11   1   2 1.11129 0.18293   1
  11   1   3 0.88891 0.25867   1
  11   1   4 62.6998  1.6347   1
  11   1   5 4.83348 0.34855   1
  11   1   6 39.2494 1.15951   1
  11   1   7 43.8126 1.51574   1
  11   1   8 17.4306 0.62966   1
  11   1   9 15.5278 0.60731   1
  11   1  10 0.70111 0.21145   1
  11   1  11 25.0057 0.87497   1
  11   1  12 1.38671 0.31088   1
  11   1  13 3.09166 0.49709   1
  11   1  14 42.6534 1.61727   1
  11   2   0 8.76494 0.46114   1
  11   2   1 1.01109 0.17877   1
  11   2   2 0.35097 0.21557   1
  11   2   3 16.6305 0.60692   1
  11   2   4 3.05565 0.30038   1
  11   2   5 15.5036 0.55199   1
  11   2   6 25.7078 1.02056   1
  11   2   7 0.42797 0.27538   1
  11   2   8 13.3478  0.6476   1
  11   2   9 4.11395  0.3138   1
  11   2  10 1.24644 0.27976   1
  11   2  11 1.37583 0.27124   1
  11   2  12  1.7639 0.37978   1
  11   2  13 0.84693 0.27028   1
  11   3   0 1.65258 0.21515   1
  11   3   1 10.0993 0.46187   1
  11   3   2 0.74948 0.23233   1
  11   3   3 2.26596 0.25615   1
  11   3   4 4.48851  0.3569   1
  11   3   5 6.89805  0.4064   1
  11   3   6 102.501 2.70689   1
  11   3   7 2.65009 0.28169   1
  11   3   8 3.19702 0.33552   1
  11   3   9 60.0451 1.73757   1
  11   3  10 5.43617 0.43724   1
  11   3  11 4.29678 0.48267   1
  11   3  12 21.8583 1.03385   1
  11   4   0 11.8973 0.49749   1
  11   4   1 12.0306 0.61857   1
  11   4   2 0.17479 0.18214   1
  11   4   3 31.2448 0.93458   1
  11   4   4 11.7342 0.50477   1
  11   4   5 3.31891 0.29395   1
  11   4   6 18.6819 0.72862   1
  11   4   7 1.24907 0.26054   1
  11   4   8 0.79443 0.24458   1
  11   4   9 1.73349 0.37527   1
  11   4  10 2.52003 0.33689   1
  11   4  11 0.77153 0.46829   1
  11   5   0 0.00699 0.22391   1
  11   5   1 0.23309 0.18654   1
  11   5   2 5.15279 0.36638   1
  11   5   3 18.0362 0.66247   1
  11   5   4 17.9531 0.90182   1
  11   5   5 24.1398 0.84522   1
  11   5   6 0.12693 0.23549   1
  11   5   7-0.11813 0.87131   1
  11   5   8 3.99792 0.47702   1
  11   5   9 35.6305 1.44723   1
  11   6   0  2.3524 0.30899   1
  11   6   1 9.08869 0.57488   1
  11   6   2 24.1897 0.88263   1
  11   6   3 1.01398 0.28283   1
  11   6   4 22.9631 0.89324   1
  11   6   5 1.71528 0.30702   1
  11   6   6 0.14408 0.24904   1
  11   6   7 2.14681 1.29387   1
  11   7   0 0.98118 0.29729   1
  11   7   1 19.5152  0.9601   1
  11   7   2  7.4682 1.07499   1
  11   7   3 6.76888 0.82258   1
  12   0   0 1.41398 0.48764   1
  12   0   1-0.31708 0.44286   1
  12   0   2 4.06729 0.48023   1
  12   0   3-0.13012 0.44892   1
  12   0   4 19.7274 0.76718   1
  12   0   5 0.15425 0.30668   1
  12   0   6 5.70748 0.46384   1
  12   0   7 0.02838 0.29852   1
  12   0   8 4.27119 0.43235   1
  12   0   9 0.36582 0.39361   1
  12   0  10 34.0396 1.30813   1
  12   0  11 0.69401 0.34663   1
  12   0  12 8.87337  0.8503   1
  12   1   0 34.3259 0.98307   1
  12   1   1 2.40933 0.24563   1
  12   1   2 0.16158 0.18778   1
  12   1   3  3.1537 0.24963   1
  12   1   4 1.90438 0.30501   1
  12   1   5 15.1429 0.81639   1
  12   1   6 0.12576 0.22555   1
  12   1   7 19.8858 0.69509   1
  12   1   8 0.28878 0.20524   1
  12   1   9  10.943  0.5235   1
  12   1  10 0.73528 0.24745   1
  12   1  11 4.05678 0.38525   1
  12   1  12 15.0043 0.80725   1
  12   2   0 8.55094 0.44826   1
  12   2   1 9.23809 0.63993   1
  12   2   2 1.51667 0.26721   1
  12   2   3   0.081 0.19089   1
  12   2   4 1.52949 0.23514   1
  12   2   5 1.70578 0.26236   1
  12   2   6 0.03438 0.18224   1
  12   2   7 35.6194  1.1162   1
  12   2   8 1.90341 0.27676   1
  12   2   9 6.35433 0.44529   1
  12   2  10   8.756 0.50072   1
  12   2  11 2.30067 0.33984   1
  12   2  12 38.2412 1.28771   1
  12   3   0 1.92068 0.30679   1
  12   3   1 23.4348 0.76169   1
  12   3   2  21.555 0.94634   1
  12   3   3 9.01062  0.5103   1
  12   3   4 0.24602 0.20916   1
  12   3   5 -0.3967 0.52718   1
  12   3   6 0.71142 0.26509   1
  12   3   7 10.9976 0.55459   1
  12   3   8  0.8532 0.24562   1
  12   3   9 0.26457 0.21365   1
  12   3  10 15.0176 0.79199   1
  12   3  11 2.58815  0.3502   1
  12   4   0 12.1802 0.74331   1
  12   4   1 12.5012 0.58247   1
  12   4   2   4.763 0.36602   1
  12   4   3 1.18047 0.28161   1
  12   4   4 5.20793 0.37977   1
  12   4   5 7.61595  0.4587   1
  12   4   6 1.60696 0.30164   1
  12   4   7 3.74492 0.40214   1
  12   4   8 18.5448  0.8047   1
  12   4   9  53.892 1.63457   1
  12   4  10 1.79113 0.61594   1
  12   5   0 4.13303 0.41149   1
  12   5   1 1.12481 0.25044   1
  12   5   2 0.36909 0.22163   1
  12   5   3 0.46682 0.24776   1
  12   5   4 19.1422 0.73885   1
  12   5   5 8.32794 0.52585   1
  12   5   6  0.4942 0.33492   1
  12   5   7 0.57173  0.4503   1
  12   5   8    6.10 2.01679   1
  12   6   0 0.35311 0.30884   1
  12   6   1 0.15552 0.27337   1
  12   6   2 31.4071 1.18663   1
  12   6   3 5.75899 0.60237   1
  12   6   4 0.72151 0.31974   1
  12   6   5-0.13748 0.68202   1
  13   0   0 0.14384 0.23367   1
  13   0   1 0.82511 0.35336   1
  13   0   2-0.18255 0.48886   1
  13   0   3  14.787 0.68058   1
  13   0   4 -0.5188 0.75335   1
  13   0   5 0.52194 0.30692   1
  13   0   6  0.1196 0.26511   1
  13   0   7 2.67868 0.90719   1
  13   0   8 0.37779 0.28675   1
  13   0   9 2.90186 0.41274   1
  13   0  10-0.20883 0.63666   1
  13   0  11   8.202 0.88011   1
  13   1   0 10.4414 0.47659   1
  13   1   1 3.24152 0.28374   1
  13   1   2 7.97899 0.41076   1
  13   1   3 1.42472 0.22755   1
  13   1   4 0.29743 0.18419   1
  13   1   5 0.17634 0.18789   1
  13   1   6 10.4291 0.57228   1
  13   1   7 3.90565 0.36943   1
  13   1   8 1.20359 0.25906   1
  13   1   9 10.0111 0.55745   1
  13   1  10 1.54668 0.30976   1
  13   1  11 8.40513 0.71433   1
  13   2   0 34.7142 1.20167   1
  13   2   1 20.5034 0.76652   1
  13   2   2 28.8362  0.9164   1
  13   2   3 0.08324 0.22652   1
  13   2   4 0.04296 0.20769   1
  13   2   5 8.42536 0.50902   1
  13   2   6 3.50725 0.34647   1
  13   2   7 1.01524 0.30458   1
  13   2   8   4.044  0.3648   1
  13   2   9 4.78534 0.43701   1
  13   2  10 41.2108 1.45472   1
  13   3   0 24.8787 0.85828   1
  13   3   1 0.32006 0.18875   1
  13   3   2 0.84541 0.22793   1
  13   3   3 5.14596 0.41826   1
  13   3   4 0.90482 0.24847   1
  13   3   5 0.14036 0.20395   1
  13   3   6 3.86493  0.4058   1
  13   3   7 2.11956 0.31832   1
  13   3   8 5.50378 0.44326   1
  13   3   9 4.59726 0.42973   1
  13   4   0 13.3792 0.64907   1
  13   4   1 0.49597 0.23769   1
  13   4   2 19.7743 0.82049   1
  13   4   3 27.3255 0.96014   1
  13   4   4 8.60587 0.80717   1
  13   4   5 7.93881 0.58262   1
  13   4   6 0.77355 0.30068   1
  13   4   7 0.99079 0.46056   1
  13   5   0  7.8094 0.47798   1
  13   5   1 16.7746 0.81576   1
  13   5   2 8.55163 0.57919   1
  13   5   3 6.26024 0.68538   1
  13   5   4 0.81024 0.36022   1
  13   5   5 14.5577 0.91981   1
  13   6   0 0.94835 0.41657   1
  13   6   1 7.37123 0.60801   1
  14   0   0 5.33547 0.56047   1
  14   0   1 0.14427 0.43122   1
  14   0   2 2.89446 0.52182   1
  14   0   3 0.46296 0.35361   1
  14   0   4 8.70882 0.72024   1
  14   0   5 0.12924 0.36074   1
  14   0   6 0.82233 0.41617   1
  14   0   7 0.57642 0.49148   1
  14   0   8 1.65685 0.50085   1
  14   0   9-0.02287 0.88971   1
  14   1   0 10.2636  0.5642   1
  14   1   1 1.66199   0.291   1
  14   1   2 1.59563 0.27659   1
  14   1   3 4.96177 0.39805   1
  14   1   4 2.72908 0.36543   1
  14   1   5 16.0359 0.69793   1
  14   1   6   22.08 0.85768   1
  14   1   7   9.304  0.5568   1
  14   1   8 1.62561 0.29628   1
  14   1   9 0.90684 0.30995   1
  14   2   0 6.02636 0.43055   1
  14   2   1 0.17612  0.2249   1
  14   2   2  1.2145 0.23889   1
  14   2   3 0.94093 0.23972   1
  14   2   4 0.26775  0.2428   1
  14   2   5 1.00697 0.35067   1
  14   2   6 1.04066 0.26474   1
  14   2   7 3.61779 0.37738   1
  14   2   8 2.09494 0.32112   1
  14   3   0 0.56301 0.24494   1
  14   3   1 4.82508   0.418   1
  14   3   2   7.416 0.46598   1
  14   3   3 18.3563 0.96496   1
  14   3   4  10.111 0.56044   1
  14   3   5 1.80486 0.33375   1
  14   3   6 2.66404 0.35006   1
  14   3   7 0.68679 0.29478   1
  14   4   0 5.66796 0.47717   1
  14   4   1 0.93866 0.29384   1
  14   4   2 2.28303 0.34538   1
  14   4   3 2.64733 0.40682   1
  14   4   4 0.55807 0.27624   1
  14   4   5 1.06028 0.32169   1
  14   5   0 5.58598 0.63155   1
  14   5   1 15.2255 0.71652   1
  14   5   2 4.88895 0.56414   1
  15   0   0  0.1722 0.38005   1
  15   0   1 33.8502 1.46996   1
  15   0   2    0.50 0.49413   1
  15   0   3 13.6108 1.38521   1
  15   0   4 0.67748 0.60115   1
  15   0   5 5.38033 0.90158   1
  15   0   6 1.20473 0.56379   1
  15   1   0 0.38685 0.25629   1
  15   1   1 1.30275 0.29502   1
  15   1   2 4.34464 0.43387   1
  15   1   3 8.87065 0.59627   1
  15   1   4 1.94199 0.36486   1
  15   1   5 13.4171 0.78261   1
  15   1   6 0.42856 0.39378   1
  15   2   0 3.32819 0.39274   1
  15   2   1 1.57714 0.38094   1
  15   2   2 0.81833  0.3476   1
  15   2   3 13.3019 0.75468   1
  15   2   4 5.61488 0.52496   1
  15   2   5 40.1367 1.45032   1
  15   3   0 5.73829 0.49649   1
  15   3   1 1.41206 0.40674   1
  15   3   2 4.69506 0.50586   1
  15   3   3 3.11843 0.42092   1
  15   3   4 5.72803 0.59838   1
  15   4   0    1.00 0.35027   1
  15   4   1 30.8011 1.42906   1
  15   4   2 3.28762 0.52225   1
  16   0   0 12.8529 0.99304   1
  16   0   1 0.07935 0.68059   1
  16   0   2 2.53546 0.77842   1
  16   0   3 0.44738   0.692   1
  16   1   0 0.68738 0.33706   1
  16   1   1  3.6831  0.5315   1
  16   1   2 1.77313 0.48219   1
  16   1   3 5.46217 0.73308   1
  16   2   0 2.90508 0.44081   1
  16   2   1  4.5991 0.58222   1
  16   2   2 58.4932 2.11086   1
  16   3   0 17.6105 1.04357   1
   0   0   0    0.00    0.00   1
;
_shelx_hkl_checksum     30643

# END of CIF
