# Supplementary material for: Excited-State Intramolecular Proton Transfer in 2-(2′-Hydroxyphenyl)pyrimidines: Synthesis, Optical Properties, and Theoretical Studies
Source: ACS Appl Mater Interfaces. 2022 May 17;14(21):24964–79. doi: 10.1021/acsami.2c05439 (PMC9164210; doi:10.1021/acsami.2c05439)
Supplement: Supplementary file 2 — am2c05439_si_002.zip [file am2c05439_si_002.zip › Compound CCDC 2113244.cif]

#\#CIF_1.1

#  CIF produced by WinGX routine CIF_UPDATE
#  Created on 2021-09-08 at 18:36:45
#  Using CIFtbx version 3.0.4  1 Sep 2006

#  Dictionary name : cif_core.dic
#  Dictionary vers : 2.4.5
#  Request file    : c:\wingx\files\archive.reqdat
#  CIF files read  : shelx project

#------------------ SECTION 1. GLOBAL INFORMATION ---------------------------#

data_global

#------------------ AUDIT DETAILS -------------------------------------------#

_audit_creation_date            2021-09-08
_audit_creation_method          'WinGX routine CIF_UPDATE'
_audit_conform_dict_name        cif_core.dic
_audit_conform_dict_version     2.4.3
_audit_conform_dict_location    ftp://ftp.iucr.org/pub/cif_core.dic
_audit_update_record            ?

#------------------ AUTHOR DETAILS -------------------------------------------#

# Name and address of author for correspondence

_publ_contact_author_name       'Nuria Ill�n Cabeza, Nuria'
_publ_contact_author_address
;

;
_publ_contact_author_email       'University of Ja�n, Ja�n 23071, Spain'
_publ_contact_author_fax         ' '
_publ_contact_author_phone       ' '


# Insert blank lines between references

_publ_section_references
;
Blessing, R. H. (1995) Acta Cryst., A51, 33-38.

Blessing, R. H. (1987) Cryst. Rev. 1, 3-58.

Blessing, R. H. (1989) J. Appl. Cryst. 22, 396-397.

Bruker (2012) APEX2 (Version 2012.10-0), SAINT (version 8.27B), SADABS
(version 2012/1), BrukerAXS Inc, Madison, Wisconsin, USA.

ABSCOR: Higashi, T. (1995). ABSCOR. Rigaku Corporation, Tokyo, Japan.

CAD-4 Software: Enraf-Nonius (1989). CAD-4 Software (or CAD-4 EXPRESS).
Enraf-Nonius, Delft, The Netherlands.

Cambridge Structural Database: Allen, F. R. (2002). Acta Cryst. B58, 380-388.

CAMERON: Watkin, D. J., Prout, C. K. & Pearce, L. J. (1996). CAMERON.
Chemical Crystallography Laboratory, Oxford, England.

CrysAlis CCD, CrysAlis RED and associated programs: Oxford Diffraction (2006).
Program name(s). Oxford Diffraction Ltd, Abingdon, England.

CRYSTALS: Betteridge, P. W., Carruthers, J. R., Cooper, R. I., Prout, K. &
Watkin, D. J. (2003). J. Appl. Cryst. 36, 1487.

COLLECT: Nonius (1998). COLLECT. Nonius BV, Delft, The Netherlands.

DENZO/SCALEPACK:  Otwinowski, Z. & Minor, W. (1997). Methods in Enzymology,
Vol. 276, Macromolecular Crystallography, Part A, edited by C. W. Carter Jr
& R. M. Sweet, pp. 307-326. New York: Academic Press.

DIAMOND: Brandenburg, K.(2006). DIAMOND. Crystal Impact GbR, Bonn, Germany.

DIF4 and REDU4: Stoe & Cie (1991). Program name(s). Stoe & Cie, Darmstadt,
Germany.

DIFABS: Walker, N. &  Stuart, D. (1983). Acta Cryst., A39, 158 - 166.

DIRAX: Duisenberg, A. J. M. (1992). J. Appl. Cryst. 25, 92-96.

DIRDIF-2008: Beurskens, P.T., Beurskens, G., de Gelder, R., Garci\'ia-Granda,
S., Gould, R.O. & Smits, J.M.M. (2008) The DIRDIF-2008 program
system, Crystallography Laboratory, Radboud University  Nijmegen,
The Netherlands.

EDMA: Palatinus, L., Prathapa, S. J. & van Smaalen, S. (2012) J. Appl. Cryst.
45, 575-580.

enCIFer: Allen, F. H., Johnson, O., Shields, G. P., Smith, B. R. & Towler,
M. (2004). J. Appl. Cryst. 37, 335-338.

EVALCCD: Duisenberg, A. J. M., Kroon-Batenburg, L. M. J. & Schreurs,
A. M. M. (2003). J. Appl. Cryst. 36, 220-229.

JANA2000: Petricek, V. & Dusek, M. (2000). JANA2000. Institute of Physics,
Czech Academy of Sciences, Prague, Czech Republic.

MERCURY: Macrae, C. F., Bruno, I. J., Chisholm, J. A., Edgington,
P. R., McCabe, P., Pidcock, E., Rodriguez-Monge, L., Taylor, R.,
van de Streek, J. & Wood, P. A. (2008). J. Appl. Cryst. 41, 466-470.

MOGUL: Bruno, I. J., Cole, J. C., Kessler, M., Luo, J., Motherwell,
W. D. S., Purkis, L. H., Smith, B. R., Taylor, R., Cooper, R. I., Harris,
S. E. & Orpen, A. G. (2004). J. Chem. Inf. Comput. Sci. 44, 2133-2144.

ORTEPII: Johnson, C. K. (1976). ORTEPII. Report ORNL-5138. Oak Ridge
National Laboratory, Tennessee, USA.

ORTEPIII:  Burnett, M. N. & Johnson, C. K. (1996). ORTEPIII.
Report ORNL-6895. Oak Ridge National Laboratory, Tennessee, USA.

ORTEP-3: Farrugia, L. J. (2012). J. Appl. Cryst. 45, 849-854.

PARST: Nardelli, M. (1995). J. Appl. Cryst. 28, 659.

PLATON: Spek, A. L. (2009). Acta. Cryst. D65, 148-155.

PROCESS: Rigaku (1996). PROCESS. Rigaku Corporation, Tokyo, Japan.

PROCESS-AUTO: Rigaku (1998). PROCESS-AUTO. Rigaku Corporation, Tokyo, Japan.

PublCIF: Westrip, S. P. (2010). J. Appl. Cryst. 43, 920-925.

SCHAKAL: Keller, E. (1999) University of Freiburg, Germany.

SHELX: Sheldrick, G. M. (2015). Acta Cryst. C71, 3-8.

SHELXD: Schneider, T. R. & Sheldrick, G. M. (2002) Acta Cryst. D58, 1772-1779.

SHELXT: Sheldrick, G. M. (2015). Acta Cryst. A71, 3-8.

SIR92: Altomare, A., Cascarano, G., Giacovazzo, C., Guagliardi, A., Burla,
M. C., Polidori, G. & Camalli, M. (1994). J. Appl. Cryst. 27, 435.

SIR97: Altomare, A., Burla, M. C., Camalli, M., Cascarano, G. L.,
Giacovazzo, C., Guagliardi, A., Moliterni, A. G. G., Polidori, G. &
Spagna, R. (1999). J. Appl. Cryst. 32, 115-119.

SIR2002: Burla, M. C., Camalli, M., Carrozzini, B., Cascarano, G. L.,
Giacovazzo, C., Polidori, G. & Spagna, R. (2003). J. Appl. Cryst. 36, 1103.

SIR2004: Burla, M. C., Caliandro, R., Camalli, M., Carrozzini, B.,
Cascarano, G. L., De Caro, L., Giacovazzo, C., Polidori, G. & Spagna, R.
(2005). J. Appl. Cryst. 38, 381-388.

SIR2008 & IL MILIONE: Burla, M. C., Caliandro, R., Camalli, M., Carrozzini, B.,
Cascarano, G. L., De Caro, L., Giacovazzo, C., Polidori, G., Siliqi, D.,
& Spagna, R. (2007). J. Appl. Cryst. 40, 609-613.

SIR2011: Burla, M. C., Caliandro, R., Camalli, M., Carrozzini, B.,
Cascarano, G. L., Giacovazzo, C., Mallamo, M., Mazzone, A., Polidori, G.
& Spagna, R. (2012). J. Appl. Cryst. 45, 357-361.

SUPERFLIP: Palatinus, L. & Chapuis, G. (2007) J. Appl. Cryst. 40, 786-790.

TEXSAN: Molecular Structure Corporation & Rigaku (2000). TEXSAN. MSC,
The Woodlands, Texas, USA, and Rigaku Corporation, Tokyo, Japan.

WinGX: Farrugia, L. J. (2012). J. Appl. Cryst. 45, 849-854.

X-AREA, X-RED, X-RED32, X-SHAPE:  Stoe & Cie (2002). Program name(s).
Stoe & Cie GmbH, Darmstadt, Germany.

XCAD4: Harms, K. & Wocadlo, S. (1995). XCAD4. University of Marburg, Germany.

XSCANS: Siemens (1994). XSCANS. Siemens Analytical X-ray Instruments Inc.,
Madison, Wisconsin, USA.

;

#------------------  SECTION 2. COMPOUND(S) DETAILS -------------------------#

data_shelx

_audit_creation_date                    2021-09-08T18:36:45-00:00
_audit_creation_method                  'WinGX routine CIF_UPDATE'
_audit_conform_dict_name                cif_core.dic
_audit_conform_dict_version             2.4.5
_audit_conform_dict_location            ftp://ftp.iucr.org/pub/cif_core.dic
_publ_requested_category                FO

#----------------------------------------------------------------------------#
#                   CHEMICAL INFORMATION                                     #
#----------------------------------------------------------------------------#

_chemical_formula_moiety                'C25 H22 N2 O2'
_chemical_formula_sum                   'C25 H22 N2 O3'
_chemical_formula_weight                398.44
_chemical_absolute_configuration        unk

#----------------------------------------------------------------------------#
#                   UNIT CELL INFORMATION                                    #
#----------------------------------------------------------------------------#

_symmetry_cell_setting                  monoclinic
_symmetry_space_group_name_H-M          'P 21'
_symmetry_space_group_name_Hall         'P 2yb'
_symmetry_Int_Tables_number             4
loop_
    _symmetry_equiv_pos_as_xyz
'x, y, z'
'-x, y+1/2, -z'

_cell_length_a                          6.4827(3)
_cell_length_b                          8.5328(4)
_cell_length_c                          18.0290(9)
_cell_angle_alpha                       90
_cell_angle_beta                        95.015(2)
_cell_angle_gamma                       90
_cell_volume                            993.47(8)
_cell_formula_units_Z                   2
_cell_measurement_temperature           100(2)
_cell_measurement_reflns_used           9943
_cell_measurement_theta_min             2.27
_cell_measurement_theta_max             27.16
_cell_measurement_wavelength            0.71073

#----------------------------------------------------------------------------#
#                   CRYSTAL INFORMATION                                      #
#----------------------------------------------------------------------------#

_exptl_crystal_description              block
_exptl_crystal_colour                   white
_exptl_crystal_size_max                 0.19
_exptl_crystal_size_mid                 0.185
_exptl_crystal_size_min                 0.035
_exptl_crystal_density_diffrn           1.332
_exptl_crystal_density_method           'not measured'
_exptl_crystal_F_000                    420

#----------------------------------------------------------------------------#
#                   ABSORPTION CORRECTION                                    #
#----------------------------------------------------------------------------#

_exptl_absorpt_coefficient_mu           0.088
_exptl_absorpt_correction_type          multi-scan
_exptl_absorpt_process_details
;
        SADABS-2016/2 - Bruker AXS area detector scaling and absorption correcti
;
_exptl_absorpt_correction_T_min         0.669
_exptl_absorpt_correction_T_max         0.746
_shelx_estimated_absorpt_T_min          0.983
_shelx_estimated_absorpt_T_max          0.997

#----------------------------------------------------------------------------#
#                   DATA COLLECTION                                          #
#----------------------------------------------------------------------------#

_diffrn_source                          'sealed x-ray tube'
_diffrn_ambient_temperature             100(2)
_diffrn_radiation_wavelength            0.71073
_diffrn_radiation_type                  MoK\a
_diffrn_radiation_monochromator         graphite
_diffrn_radiation_probe                 x-ray
_diffrn_detector                        'APEX-II CCD'
_diffrn_orient_matrix_ub_11             -0.000257
_diffrn_orient_matrix_ub_12             -0.01571
_diffrn_orient_matrix_ub_13             -0.054973
_diffrn_orient_matrix_ub_21             -0.13456
_diffrn_orient_matrix_ub_22             -0.057449
_diffrn_orient_matrix_ub_23             -0.000471
_diffrn_orient_matrix_ub_31             -0.076629
_diffrn_orient_matrix_ub_32             0.100932
_diffrn_orient_matrix_ub_33             -0.008825
_diffrn_measurement_device              '\k-geometry diffractometer'
_diffrn_measurement_device_type         'Bruker APEX-II'
_diffrn_measurement_method              '\f or \w oscillation scans'
_diffrn_standards_number                0
_diffrn_standards_interval_time         .
_diffrn_standards_interval_count        .
_diffrn_standards_decay_%               ?
_diffrn_reflns_av_R_equivalents         0.035
_diffrn_reflns_av_unetI/netI            0.0386
_diffrn_reflns_number                   4409
_diffrn_reflns_limit_h_min              -8
_diffrn_reflns_limit_h_max              8
_diffrn_reflns_limit_k_min              -10
_diffrn_reflns_limit_k_max              10
_diffrn_reflns_limit_l_min              0
_diffrn_reflns_limit_l_max              23
_diffrn_reflns_theta_min                2.268
_diffrn_reflns_theta_max                27.193
_diffrn_reflns_theta_full               25.242
_diffrn_measured_fraction_theta_full
                                        0.999
_diffrn_measured_fraction_theta_max
                                        0.997
_diffrn_reflns_Laue_measured_fraction_full
                                        0.999
_diffrn_reflns_Laue_measured_fraction_max
                                        0.997
_diffrn_reflns_point_group_measured_fraction_full
                                        0.999
_diffrn_reflns_point_group_measured_fraction_max
                                        0.995
_reflns_Friedel_fraction_full           0.999
_reflns_Friedel_fraction_max            0.994
_reflns_Friedel_coverage                0.869
_reflns_number_total                    4409
_reflns_number_gt                       4010
_reflns_threshold_expression            'I > 2\s(I)'
_diffrn_reflns_reduction_process
;
        Scaled and merged with Sortav
        R.H. Blessing, (1987) Cryst. Rev. 1, 3-58
        R.H. Blessing, (1989) J. Appl. Cryst. 22, 396-397
;

#----------------------------------------------------------------------------#
#                   COMPUTER PROGRAMS USED                                   #
#----------------------------------------------------------------------------#

_computing_data_collection              'Bruker APEX2 software'
_computing_cell_refinement              'SAINT V8.40A integration software'
_computing_data_reduction               'SORTAV (Blessing, 1995)'
_computing_structure_solution           'SHELXT-2018/2 (Sheldrick, 2015)'
_computing_structure_refinement         'SHELXL-2018/3 (Sheldrick, 2018)'
_computing_molecular_graphics           'ORTEP-3 for Windows (Farrugia, 2012)'
_computing_publication_material
                                   'WinGX publication routines (Farrugia, 2012)'

#----------------------------------------------------------------------------#
#                   STRUCTURE SOLUTION                                       #
#----------------------------------------------------------------------------#

_atom_sites_solution_primary            dual
_atom_sites_solution_secondary          dual
_atom_sites_solution_hydrogens          difmap

#----------------------------------------------------------------------------#
#                   REFINEMENT INFORMATION                                   #
#----------------------------------------------------------------------------#

_shelx_SHELXL_version_number            2018/3
_refine_ls_structure_factor_coef        Fsqd
_refine_ls_matrix_type                  full
_refine_ls_weighting_scheme             calc
_refine_ls_weighting_details
              'w=1/[\s^2^(Fo^2^)+(0.0419P)^2^+0.1246P] where P=(Fo^2^+2Fc^2^)/3'
_refine_ls_hydrogen_treatment           refall
_refine_ls_extinction_method            none
_refine_ls_number_reflns                4409
_refine_ls_number_parameters            359
_refine_ls_number_restraints            1
_refine_ls_number_constraints           0
_refine_ls_R_factor_all                 0.0403
_refine_ls_R_factor_gt                  0.0347
_refine_ls_wR_factor_ref                0.0876
_refine_ls_wR_factor_gt                 0.0854
_refine_ls_goodness_of_fit_ref          1.061
_refine_ls_restrained_S_all             1.06
_refine_ls_shift/su_max                 0
_refine_ls_shift/su_mean                0
_refine_ls_abs_structure_details
;
 Flack x determined using 1679 quotients [(I+)-(I-)]/[(I+)+(I-)]
 (Parsons, Flack and Wagner, Acta Cryst. B69 (2013) 249-259).
;
_refine_ls_abs_structure_Flack          -0.6(4)
_refine_diff_density_max                0.156
_refine_diff_density_min                -0.239
_refine_diff_density_rms                0.051

#----------------------------------------------------------------------------#
#                   CONSTRAINTS AND RESTRAINTS                               #
#----------------------------------------------------------------------------#


#----------------------------------------------------------------------------#
#                   ATOMIC TYPES, COORDINATES AND THERMAL PARAMETERS         #
#----------------------------------------------------------------------------#

loop_
    _atom_type_symbol
    _atom_type_description
    _atom_type_scat_dispersion_real
    _atom_type_scat_dispersion_imag
    _atom_type_scat_source
C C 0.0033 0.0016 'International Tables Vol C Tables 4.2.6.8 and 6.1.1.4'
H H 0 0 'International Tables Vol C Tables 4.2.6.8 and 6.1.1.4'
N N 0.0061 0.0033 'International Tables Vol C Tables 4.2.6.8 and 6.1.1.4'
O O 0.0106 0.006 'International Tables Vol C Tables 4.2.6.8 and 6.1.1.4'

loop_
    _atom_site_label
    _atom_site_type_symbol
    _atom_site_fract_x
    _atom_site_fract_y
    _atom_site_fract_z
    _atom_site_U_iso_or_equiv
    _atom_site_adp_type
    _atom_site_occupancy
    _atom_site_site_symmetry_order
    _atom_site_calc_flag
    _atom_site_refinement_flags_posn
    _atom_site_refinement_flags_adp
    _atom_site_refinement_flags_occupancy
    _atom_site_disorder_assembly
    _atom_site_disorder_group
O4C O 1.3333(2) 0.1295(2) 1.00595(9) 0.0314(4) Uani 1 1 d . . . . .
O4A O 1.4384(2) 0.61270(18) 0.40017(9) 0.0283(4) Uani 1 1 d . . . . .
O4B O -0.0507(2) 0.95318(19) 0.77343(9) 0.0309(4) Uani 1 1 d . . . . .
N1 N 0.7734(3) 0.5475(2) 0.77614(9) 0.0219(4) Uani 1 1 d . . . . .
N3 N 1.0403(3) 0.4718(2) 0.70036(10) 0.0220(4) Uani 1 1 d . . . . .
C1B C 0.4951(3) 0.7221(2) 0.73487(12) 0.0197(4) Uani 1 1 d . . . . .
C5 C 0.7783(3) 0.6503(3) 0.65371(12) 0.0212(4) Uani 1 1 d . . . . .
C1A C 1.0721(3) 0.5731(2) 0.57773(12) 0.0211(4) Uani 1 1 d . . . . .
C1C C 1.0466(3) 0.3764(3) 0.82655(12) 0.0225(4) Uani 1 1 d . . . . .
C3A C 1.3818(3) 0.5136(3) 0.51695(12) 0.0253(5) Uani 1 1 d . . . . .
C6 C 0.6871(3) 0.6381(2) 0.72029(11) 0.0204(4) Uani 1 1 d . . . . .
C2 C 0.9470(3) 0.4699(2) 0.76388(12) 0.0216(4) Uani 1 1 d . . . . .
C4B C 0.1304(3) 0.8766(3) 0.76502(12) 0.0234(4) Uani 1 1 d . . . . .
C4A C 1.3084(3) 0.6024(2) 0.45529(12) 0.0233(4) Uani 1 1 d . . . . .
C6B C 0.4132(3) 0.7061(3) 0.80349(12) 0.0240(5) Uani 1 1 d . . . . .
C5B C 0.2325(3) 0.7822(3) 0.81932(13) 0.0248(5) Uani 1 1 d . . . . .
C4C C 1.2455(3) 0.2064(3) 0.94463(12) 0.0238(4) Uani 1 1 d . . . . .
C6A C 0.9986(3) 0.6576(3) 0.51441(12) 0.0251(5) Uani 1 1 d . . . . .
C4 C 0.9577(3) 0.5648(2) 0.64511(11) 0.0209(4) Uani 1 1 d . . . . .
C2B C 0.3906(3) 0.8195(2) 0.68163(12) 0.0228(4) Uani 1 1 d . . . . .
C5A C 1.1151(3) 0.6728(3) 0.45341(13) 0.0257(5) Uani 1 1 d . . . . .
C3B C 0.2113(3) 0.8961(3) 0.69665(13) 0.0255(5) Uani 1 1 d . . . . .
C2A C 1.2650(3) 0.5003(3) 0.57714(12) 0.0243(5) Uani 1 1 d . . . . .
C5C C 1.3267(4) 0.2086(3) 0.87613(13) 0.0288(5) Uani 1 1 d . . . . .
C3C C 1.0642(3) 0.2885(3) 0.95402(13) 0.0275(5) Uani 1 1 d . . . . .
C41A C 1.3656(4) 0.6940(3) 0.33361(14) 0.0300(5) Uani 1 1 d . . . . .
C2C C 0.9654(3) 0.3726(3) 0.89563(12) 0.0255(5) Uani 1 1 d . . . . .
C6C C 1.2272(4) 0.2937(3) 0.81796(13) 0.0291(5) Uani 1 1 d . . . . .
C41B C -0.1371(4) 0.9381(3) 0.84311(15) 0.0335(6) Uani 1 1 d . . . . .
C41C C 1.5214(4) 0.0472(3) 0.99819(15) 0.0370(6) Uani 1 1 d . . . . .
H3A H 1.516(5) 0.470(3) 0.5154(15) 0.034(7) Uiso 1 1 d . . . . .
H2B H 0.445(4) 0.832(3) 0.6308(14) 0.029(6) Uiso 1 1 d . . . . .
H5C H 1.447(4) 0.157(3) 0.8679(14) 0.026(6) Uiso 1 1 d . . . . .
H6B H 0.490(4) 0.638(3) 0.8399(15) 0.035(7) Uiso 1 1 d . . . . .
H5 H 0.715(4) 0.718(3) 0.6140(14) 0.029(7) Uiso 1 1 d . . . . .
H3C H 1.011(4) 0.288(3) 1.0018(16) 0.028(6) Uiso 1 1 d . . . . .
H6C H 1.283(4) 0.294(3) 0.7721(15) 0.037(7) Uiso 1 1 d . . . . .
H2A H 1.310(4) 0.442(3) 0.6180(14) 0.023(6) Uiso 1 1 d . . . . .
H43A H 1.340(4) 0.806(3) 0.3426(13) 0.025(6) Uiso 1 1 d . . . . .
H2C H 0.839(4) 0.429(3) 0.9034(13) 0.022(6) Uiso 1 1 d . . . . .
H5B H 0.177(4) 0.765(3) 0.8687(15) 0.034(7) Uiso 1 1 d . . . . .
H42C H 1.557(4) 0.004(3) 1.0491(16) 0.036(7) Uiso 1 1 d . . . . .
H41C H 1.497(5) -0.039(4) 0.9551(17) 0.044(8) Uiso 1 1 d . . . . .
H42B H -0.266(4) 1.003(3) 0.8376(15) 0.034(7) Uiso 1 1 d . . . . .
H6A H 0.869(4) 0.710(3) 0.5116(13) 0.023(6) Uiso 1 1 d . . . . .
H41A H 1.473(4) 0.680(3) 0.2987(15) 0.029(7) Uiso 1 1 d . . . . .
H42A H 1.239(4) 0.650(4) 0.3097(15) 0.035(7) Uiso 1 1 d . . . . .
H3B H 0.138(4) 0.961(3) 0.6622(15) 0.031(7) Uiso 1 1 d . . . . .
H41B H -0.179(4) 0.826(3) 0.8526(13) 0.025(6) Uiso 1 1 d . . . . .
H5A H 1.055(4) 0.729(3) 0.4108(14) 0.030(7) Uiso 1 1 d . . . . .
H43C H 1.632(4) 0.121(4) 0.9835(15) 0.034(7) Uiso 1 1 d . . . . .
H43B H -0.041(5) 0.989(4) 0.8842(19) 0.055(9) Uiso 1 1 d . . . . .

loop_
    _atom_site_aniso_label
    _atom_site_aniso_U_11
    _atom_site_aniso_U_22
    _atom_site_aniso_U_33
    _atom_site_aniso_U_23
    _atom_site_aniso_U_13
    _atom_site_aniso_U_12
O4C 0.0342(8) 0.0336(9) 0.0272(8) 0.0045(7) 0.0066(7) 0.0060(7)
O4A 0.0284(8) 0.0287(8) 0.0290(8) 0.0028(7) 0.0092(6) 0.0045(7)
O4B 0.0248(8) 0.0306(9) 0.0377(9) -0.0036(7) 0.0049(7) 0.0085(7)
N1 0.0193(8) 0.0215(9) 0.0252(9) -0.0038(7) 0.0028(7) -0.0006(7)
N3 0.0206(8) 0.0214(9) 0.0241(9) -0.0031(7) 0.0034(7) 0.0001(7)
C1B 0.0160(9) 0.0188(10) 0.0244(10) -0.0033(8) 0.0023(8) -0.0026(8)
C5 0.0168(9) 0.0218(10) 0.0248(10) -0.0014(9) 0.0011(8) -0.0013(8)
C1A 0.0197(9) 0.0196(10) 0.0239(10) -0.0032(8) 0.0020(7) -0.0019(8)
C1C 0.0218(10) 0.0209(10) 0.0253(11) -0.0042(9) 0.0046(8) -0.0012(8)
C3A 0.0197(10) 0.0260(11) 0.0303(11) -0.0024(9) 0.0036(8) 0.0042(9)
C6 0.0175(9) 0.0177(10) 0.0257(10) -0.0025(8) 0.0010(8) -0.0039(8)
C2 0.0196(10) 0.0207(10) 0.0249(10) -0.0046(8) 0.0036(8) -0.0016(9)
C4B 0.0176(10) 0.0201(10) 0.0325(11) -0.0060(9) 0.0024(8) -0.0012(8)
C4A 0.0249(10) 0.0196(10) 0.0258(10) -0.0032(8) 0.0047(8) -0.0022(8)
C6B 0.0220(10) 0.0262(11) 0.0239(11) 0.0009(9) 0.0018(8) -0.0004(9)
C5B 0.0208(10) 0.0277(11) 0.0260(11) -0.0025(9) 0.0037(9) -0.0022(9)
C4C 0.0266(11) 0.0204(10) 0.0245(11) 0.0003(9) 0.0031(8) -0.0018(9)
C6A 0.0204(10) 0.0233(11) 0.0314(12) 0.0015(9) 0.0012(9) 0.0033(9)
C4 0.0187(9) 0.0202(10) 0.0237(10) -0.0039(8) 0.0010(8) -0.0030(8)
C2B 0.0261(11) 0.0184(10) 0.0243(11) 0.0005(8) 0.0038(8) -0.0021(8)
C5A 0.0280(11) 0.0238(11) 0.0252(11) 0.0029(9) 0.0016(9) 0.0009(9)
C3B 0.0253(11) 0.0210(11) 0.0299(11) 0.0022(9) 0.0003(9) 0.0020(9)
C2A 0.0233(10) 0.0265(11) 0.0228(11) 0.0007(9) -0.0001(8) 0.0028(9)
C5C 0.0262(11) 0.0318(12) 0.0296(12) -0.0017(10) 0.0087(9) 0.0083(10)
C3C 0.0253(11) 0.0317(12) 0.0267(11) -0.0012(10) 0.0096(9) -0.0008(10)
C41A 0.0313(12) 0.0305(13) 0.0289(12) 0.0047(10) 0.0061(10) -0.0021(10)
C2C 0.0200(11) 0.0280(11) 0.0292(11) -0.0024(10) 0.0060(9) 0.0021(9)
C6C 0.0314(12) 0.0331(12) 0.0242(11) -0.0004(10) 0.0106(10) 0.0079(10)
C41B 0.0253(11) 0.0383(14) 0.0378(13) -0.0114(11) 0.0087(10) 0.0040(11)
C41C 0.0432(14) 0.0380(14) 0.0298(12) 0.0032(11) 0.0038(10) 0.0149(12)


#----------------------------------------------------------------------------#
#                   MOLECULAR GEOMETRY                                       #
#----------------------------------------------------------------------------#

_geom_special_details
;
 All esds (except the esd in the dihedral angle between two l.s. planes)
 are estimated using the full covariance matrix.  The cell esds are taken
 into account individually in the estimation of esds in distances, angles
 and torsion angles; correlations between esds in cell parameters are only
 used when they are defined by crystal symmetry.  An approximate (isotropic)
 treatment of cell esds is used for estimating esds involving l.s. planes.
;
loop_
    _geom_bond_atom_site_label_1
    _geom_bond_atom_site_label_2
    _geom_bond_distance
    _geom_bond_site_symmetry_2
    _geom_bond_publ_flag
O4C C4C 1.366(3) . ?
O4C C41C 1.424(3) . ?
O4A C4A 1.361(3) . ?
O4A C41A 1.430(3) . ?
O4B C4B 1.364(3) . ?
O4B C41B 1.425(3) . ?
N1 C2 1.340(3) . ?
N1 C6 1.351(3) . ?
N3 C2 1.341(3) . ?
N3 C4 1.348(3) . ?
C1B C6B 1.395(3) . ?
C1B C2B 1.399(3) . ?
C1B C6 1.479(3) . ?
C5 C6 1.388(3) . ?
C5 C4 1.393(3) . ?
C5 H5 0.98(3) . ?
C1A C2A 1.397(3) . ?
C1A C6A 1.398(3) . ?
C1A C4 1.479(3) . ?
C1C C6C 1.387(3) . ?
C1C C2C 1.394(3) . ?
C1C C2 1.484(3) . ?
C3A C2A 1.381(3) . ?
C3A C4A 1.394(3) . ?
C3A H3A 0.95(3) . ?
C4B C5B 1.389(3) . ?
C4B C3B 1.391(3) . ?
C4A C5A 1.388(3) . ?
C6B C5B 1.391(3) . ?
C6B H6B 0.98(3) . ?
C5B H5B 1.00(3) . ?
C4C C5C 1.384(3) . ?
C4C C3C 1.391(3) . ?
C6A C5A 1.393(3) . ?
C6A H6A 0.95(3) . ?
C2B C3B 1.381(3) . ?
C2B H2B 1.02(3) . ?
C5A H5A 0.96(3) . ?
C3B H3B 0.93(3) . ?
C2A H2A 0.91(3) . ?
C5C C6C 1.387(3) . ?
C5C H5C 0.92(3) . ?
C3C C2C 1.384(3) . ?
C3C H3C 0.95(3) . ?
C41A H43A 0.99(3) . ?
C41A H41A 0.99(3) . ?
C41A H42A 0.97(3) . ?
C2C H2C 0.97(3) . ?
C6C H6C 0.93(3) . ?
C41B H42B 1.00(3) . ?
C41B H41B 1.01(3) . ?
C41B H43B 1.02(3) . ?
C41C H42C 1.00(3) . ?
C41C H41C 1.07(3) . ?
C41C H43C 1.01(3) . ?

loop_
    _geom_angle_atom_site_label_1
    _geom_angle_atom_site_label_2
    _geom_angle_atom_site_label_3
    _geom_angle
    _geom_angle_site_symmetry_1
    _geom_angle_site_symmetry_3
    _geom_angle_publ_flag
C4C O4C C41C 117.17(18) . . ?
C4A O4A C41A 117.68(17) . . ?
C4B O4B C41B 117.59(19) . . ?
C2 N1 C6 117.31(18) . . ?
C2 N3 C4 117.29(17) . . ?
C6B C1B C2B 117.85(18) . . ?
C6B C1B C6 120.10(18) . . ?
C2B C1B C6 122.05(18) . . ?
C6 C5 C4 118.70(19) . . ?
C6 C5 H5 119.6(15) . . ?
C4 C5 H5 121.7(15) . . ?
C2A C1A C6A 117.66(19) . . ?
C2A C1A C4 119.89(19) . . ?
C6A C1A C4 122.40(18) . . ?
C6C C1C C2C 118.4(2) . . ?
C6C C1C C2 120.25(18) . . ?
C2C C1C C2 121.29(19) . . ?
C2A C3A C4A 119.94(19) . . ?
C2A C3A H3A 123.9(16) . . ?
C4A C3A H3A 116.1(17) . . ?
N1 C6 C5 120.48(18) . . ?
N1 C6 C1B 116.42(17) . . ?
C5 C6 C1B 123.10(18) . . ?
N1 C2 N3 125.6(2) . . ?
N1 C2 C1C 117.11(18) . . ?
N3 C2 C1C 117.24(17) . . ?
O4B C4B C5B 124.12(19) . . ?
O4B C4B C3B 115.84(19) . . ?
C5B C4B C3B 120.03(19) . . ?
O4A C4A C5A 124.72(19) . . ?
O4A C4A C3A 115.34(18) . . ?
C5A C4A C3A 119.94(19) . . ?
C5B C6B C1B 121.9(2) . . ?
C5B C6B H6B 122.0(15) . . ?
C1B C6B H6B 116.1(15) . . ?
C4B C5B C6B 118.9(2) . . ?
C4B C5B H5B 121.8(16) . . ?
C6B C5B H5B 119.2(16) . . ?
O4C C4C C5C 124.39(19) . . ?
O4C C4C C3C 116.09(19) . . ?
C5C C4C C3C 119.5(2) . . ?
C5A C6A C1A 121.5(2) . . ?
C5A C6A H6A 116.9(14) . . ?
C1A C6A H6A 121.5(14) . . ?
N3 C4 C5 120.52(18) . . ?
N3 C4 C1A 116.09(17) . . ?
C5 C4 C1A 123.36(19) . . ?
C3B C2B C1B 120.83(19) . . ?
C3B C2B H2B 119.3(15) . . ?
C1B C2B H2B 119.8(15) . . ?
C4A C5A C6A 119.4(2) . . ?
C4A C5A H5A 122.6(16) . . ?
C6A C5A H5A 118.0(16) . . ?
C2B C3B C4B 120.4(2) . . ?
C2B C3B H3B 122.7(17) . . ?
C4B C3B H3B 116.9(17) . . ?
C3A C2A C1A 121.5(2) . . ?
C3A C2A H2A 121.1(15) . . ?
C1A C2A H2A 117.4(15) . . ?
C4C C5C C6C 119.6(2) . . ?
C4C C5C H5C 122.1(16) . . ?
C6C C5C H5C 118.3(16) . . ?
C2C C3C C4C 120.5(2) . . ?
C2C C3C H3C 120.7(17) . . ?
C4C C3C H3C 118.7(16) . . ?
O4A C41A H43A 112.4(14) . . ?
O4A C41A H41A 106.0(15) . . ?
H43A C41A H41A 112(2) . . ?
O4A C41A H42A 112.8(17) . . ?
H43A C41A H42A 107(2) . . ?
H41A C41A H42A 107(2) . . ?
C3C C2C C1C 120.4(2) . . ?
C3C C2C H2C 119.2(14) . . ?
C1C C2C H2C 120.4(14) . . ?
C1C C6C C5C 121.5(2) . . ?
C1C C6C H6C 119.7(17) . . ?
C5C C6C H6C 118.7(17) . . ?
O4B C41B H42B 104.6(15) . . ?
O4B C41B H41B 111.4(13) . . ?
H42B C41B H41B 108(2) . . ?
O4B C41B H43B 109.8(18) . . ?
H42B C41B H43B 107(2) . . ?
H41B C41B H43B 116(2) . . ?
O4C C41C H42C 102.7(16) . . ?
O4C C41C H41C 109.6(16) . . ?
H42C C41C H41C 115(2) . . ?
O4C C41C H43C 110.6(16) . . ?
H42C C41C H43C 111(2) . . ?
H41C C41C H43C 108(2) . . ?

loop_
    _geom_torsion_atom_site_label_1
    _geom_torsion_atom_site_label_2
    _geom_torsion_atom_site_label_3
    _geom_torsion_atom_site_label_4
    _geom_torsion
    _geom_torsion_site_symmetry_1
    _geom_torsion_site_symmetry_2
    _geom_torsion_site_symmetry_3
    _geom_torsion_site_symmetry_4
    _geom_torsion_publ_flag
C2 N1 C6 C5 -0.8(3) . . . . ?
C2 N1 C6 C1B 179.73(17) . . . . ?
C4 C5 C6 N1 1.4(3) . . . . ?
C4 C5 C6 C1B -179.22(18) . . . . ?
C6B C1B C6 N1 0.3(3) . . . . ?
C2B C1B C6 N1 -179.97(19) . . . . ?
C6B C1B C6 C5 -179.1(2) . . . . ?
C2B C1B C6 C5 0.6(3) . . . . ?
C6 N1 C2 N3 -1.4(3) . . . . ?
C6 N1 C2 C1C 177.24(17) . . . . ?
C4 N3 C2 N1 3.0(3) . . . . ?
C4 N3 C2 C1C -175.69(17) . . . . ?
C6C C1C C2 N1 -179.7(2) . . . . ?
C2C C1C C2 N1 -1.4(3) . . . . ?
C6C C1C C2 N3 -0.9(3) . . . . ?
C2C C1C C2 N3 177.4(2) . . . . ?
C41B O4B C4B C5B 1.6(3) . . . . ?
C41B O4B C4B C3B -179.1(2) . . . . ?
C41A O4A C4A C5A -4.0(3) . . . . ?
C41A O4A C4A C3A 176.12(19) . . . . ?
C2A C3A C4A O4A 177.7(2) . . . . ?
C2A C3A C4A C5A -2.2(3) . . . . ?
C2B C1B C6B C5B 0.6(3) . . . . ?
C6 C1B C6B C5B -179.6(2) . . . . ?
O4B C4B C5B C6B 178.0(2) . . . . ?
C3B C4B C5B C6B -1.3(3) . . . . ?
C1B C6B C5B C4B 0.2(3) . . . . ?
C41C O4C C4C C5C 0.3(3) . . . . ?
C41C O4C C4C C3C -178.7(2) . . . . ?
C2A C1A C6A C5A -1.7(3) . . . . ?
C4 C1A C6A C5A 175.56(19) . . . . ?
C2 N3 C4 C5 -2.3(3) . . . . ?
C2 N3 C4 C1A 175.89(18) . . . . ?
C6 C5 C4 N3 0.2(3) . . . . ?
C6 C5 C4 C1A -177.78(19) . . . . ?
C2A C1A C4 N3 -6.6(3) . . . . ?
C6A C1A C4 N3 176.24(19) . . . . ?
C2A C1A C4 C5 171.5(2) . . . . ?
C6A C1A C4 C5 -5.7(3) . . . . ?
C6B C1B C2B C3B -0.5(3) . . . . ?
C6 C1B C2B C3B 179.8(2) . . . . ?
O4A C4A C5A C6A -178.1(2) . . . . ?
C3A C4A C5A C6A 1.8(3) . . . . ?
C1A C6A C5A C4A 0.2(3) . . . . ?
C1B C2B C3B C4B -0.6(3) . . . . ?
O4B C4B C3B C2B -177.9(2) . . . . ?
C5B C4B C3B C2B 1.4(3) . . . . ?
C4A C3A C2A C1A 0.6(3) . . . . ?
C6A C1A C2A C3A 1.3(3) . . . . ?
C4 C1A C2A C3A -176.0(2) . . . . ?
O4C C4C C5C C6C -178.5(2) . . . . ?
C3C C4C C5C C6C 0.5(3) . . . . ?
O4C C4C C3C C2C 178.8(2) . . . . ?
C5C C4C C3C C2C -0.3(3) . . . . ?
C4C C3C C2C C1C -0.1(3) . . . . ?
C6C C1C C2C C3C 0.2(3) . . . . ?
C2 C1C C2C C3C -178.1(2) . . . . ?
C2C C1C C6C C5C 0.0(4) . . . . ?
C2 C1C C6C C5C 178.3(2) . . . . ?
C4C C5C C6C C1C -0.4(4) . . . . ?

_shelx_res_file
;
TITL shelxt_a.res in P2(1)
    shelx.res
    created by SHELXL-2018/3 at 18:36:12 on 08-Sep-2021
CELL  0.71073   6.4827   8.5328  18.0290   90.000   95.015   90.000
ZERR     2.00   0.0003   0.0004   0.0009    0.000    0.002    0.000
LATT  -1
SYMM  - X, 1/2 + Y, - Z
SFAC  C    H    N    O
UNIT  50 44 4 6
MERG   2
FMAP   2
PLAN    5
SIZE     0.035   0.185   0.190
ACTA
BOND
BOND   $H
CONF
LIST   4
L.S.  10
TEMP    20.00
WGHT    0.041900    0.124600
FVAR       0.72427
O4C   4    1.333291    0.129501    1.005949    11.00000    0.03421    0.03357 =
         0.02719    0.00452    0.00656    0.00595
O4A   4    1.438391    0.612704    0.400165    11.00000    0.02842    0.02873 =
         0.02896    0.00277    0.00915    0.00449
O4B   4   -0.050742    0.953179    0.773434    11.00000    0.02480    0.03063 =
         0.03766   -0.00364    0.00492    0.00848
N1    3    0.773419    0.547461    0.776139    11.00000    0.01931    0.02147 =
         0.02517   -0.00376    0.00277   -0.00055
N3    3    1.040315    0.471797    0.700360    11.00000    0.02064    0.02139 =
         0.02409   -0.00312    0.00345    0.00013
C1B   1    0.495149    0.722055    0.734867    11.00000    0.01595    0.01882 =
         0.02438   -0.00331    0.00229   -0.00258
C5    1    0.778328    0.650264    0.653709    11.00000    0.01684    0.02176 =
         0.02477   -0.00138    0.00107   -0.00128
C1A   1    1.072077    0.573097    0.577729    11.00000    0.01969    0.01960 =
         0.02393   -0.00317    0.00202   -0.00189
C1C   1    1.046643    0.376421    0.826551    11.00000    0.02180    0.02089 =
         0.02532   -0.00422    0.00458   -0.00118
C3A   1    1.381750    0.513557    0.516952    11.00000    0.01974    0.02596 =
         0.03034   -0.00242    0.00365    0.00420
C6    1    0.687057    0.638053    0.720291    11.00000    0.01753    0.01766 =
         0.02572   -0.00245    0.00096   -0.00394
C2    1    0.946973    0.469879    0.763881    11.00000    0.01959    0.02069 =
         0.02487   -0.00458    0.00359   -0.00157
C4B   1    0.130418    0.876553    0.765019    11.00000    0.01761    0.02008 =
         0.03248   -0.00596    0.00240   -0.00120
C4A   1    1.308434    0.602351    0.455288    11.00000    0.02494    0.01964 =
         0.02581   -0.00324    0.00474   -0.00222
C6B   1    0.413234    0.706068    0.803485    11.00000    0.02202    0.02616 =
         0.02389    0.00086    0.00184   -0.00036
C5B   1    0.232520    0.782248    0.819317    11.00000    0.02079    0.02774 =
         0.02603   -0.00250    0.00371   -0.00216
C4C   1    1.245530    0.206359    0.944626    11.00000    0.02662    0.02043 =
         0.02454    0.00029    0.00312   -0.00178
C6A   1    0.998629    0.657593    0.514410    11.00000    0.02043    0.02331 =
         0.03136    0.00147    0.00118    0.00334
C4    1    0.957705    0.564839    0.645112    11.00000    0.01870    0.02020 =
         0.02371   -0.00392    0.00103   -0.00296
C2B   1    0.390559    0.819477    0.681633    11.00000    0.02610    0.01841 =
         0.02431    0.00053    0.00379   -0.00209
C5A   1    1.115102    0.672843    0.453414    11.00000    0.02796    0.02380 =
         0.02522    0.00293    0.00155    0.00094
C3B   1    0.211294    0.896104    0.696649    11.00000    0.02527    0.02103 =
         0.02985    0.00223    0.00028    0.00197
C2A   1    1.264988    0.500305    0.577141    11.00000    0.02329    0.02649 =
         0.02281    0.00065   -0.00015    0.00279
C5C   1    1.326746    0.208646    0.876131    11.00000    0.02619    0.03179 =
         0.02957   -0.00175    0.00869    0.00830
C3C   1    1.064218    0.288461    0.954018    11.00000    0.02529    0.03171 =
         0.02674   -0.00119    0.00963   -0.00077
C41A  1    1.365635    0.694033    0.333609    11.00000    0.03126    0.03048 =
         0.02891    0.00466    0.00611   -0.00210
C2C   1    0.965429    0.372614    0.895628    11.00000    0.02003    0.02800 =
         0.02924   -0.00239    0.00598    0.00212
C6C   1    1.227233    0.293723    0.817956    11.00000    0.03140    0.03307 =
         0.02415   -0.00038    0.01059    0.00792
C41B  1   -0.137079    0.938110    0.843113    11.00000    0.02529    0.03835 =
         0.03779   -0.01135    0.00875    0.00401
C41C  1    1.521377    0.047219    0.998190    11.00000    0.04324    0.03800 =
         0.02978    0.00324    0.00384    0.01486
H3A   2    1.516341    0.469684    0.515433    11.00000    0.03421
H2B   2    0.444762    0.832154    0.630774    11.00000    0.02885
H5C   2    1.446960    0.157214    0.867934    11.00000    0.02551
H6B   2    0.490361    0.637943    0.839857    11.00000    0.03495
H5    2    0.715325    0.718230    0.614001    11.00000    0.02879
H3C   2    1.011060    0.287540    1.001754    11.00000    0.02841
H6C   2    1.282761    0.293614    0.772115    11.00000    0.03652
H2A   2    1.310410    0.442102    0.617951    11.00000    0.02304
H43A  2    1.339575    0.805890    0.342594    11.00000    0.02514
H2C   2    0.839264    0.428985    0.903362    11.00000    0.02213
H5B   2    0.176917    0.764662    0.868699    11.00000    0.03384
H42C  2    1.556504    0.004380    1.049102    11.00000    0.03644
H41C  2    1.496684   -0.039265    0.955113    11.00000    0.04366
H42B  2   -0.265917    1.002644    0.837614    11.00000    0.03405
H6A   2    0.869333    0.709675    0.511589    11.00000    0.02283
H41A  2    1.473270    0.679552    0.298663    11.00000    0.02892
H42A  2    1.238619    0.649733    0.309687    11.00000    0.03525
H3B   2    0.137656    0.960760    0.662171    11.00000    0.03106
H41B  2   -0.178692    0.825886    0.852610    11.00000    0.02455
H5A   2    1.055156    0.728966    0.410826    11.00000    0.02994
H43C  2    1.632198    0.121355    0.983515    11.00000    0.03419
H43B  2   -0.041113    0.989363    0.884156    11.00000    0.05541
HKLF    4


REM  shelxt_a.res in P2(1)
REM wR2 = 0.0876, GooF = S = 1.061, Restrained GooF = 1.060 for all data
REM R1 = 0.0347 for 4010 Fo > 4sig(Fo) and 0.0403 for all 4409 data
REM 359 parameters refined using 1 restraints

END

WGHT      0.0419      0.1246

REM Highest difference peak  0.156,  deepest hole -0.239,  1-sigma level  0.051
Q1    1   1.4846 -0.1029  1.1255  11.00000  0.05    0.16
Q2    1   1.4687  0.9405  0.3611  11.00000  0.05    0.16
Q3    1   0.4129  0.6781  0.7613  11.00000  0.05    0.15
Q4    1   0.4114  0.9620  0.6232  11.00000  0.05    0.15
Q5    1   0.5243  0.7084  0.8524  11.00000  0.05    0.14
;
_shelx_res_checksum     37745

_shelx_hkl_file
;
  -8  -3   2  2.9478 1.43662   1
  -8  -2   1 5.54785 1.51511   1
  -8  -2   2  4.8311  1.1119   1
  -8  -2   3 4.91425 1.26287   1
  -8  -2   4 7.60751 1.19032   1
  -8  -2   5 10.6319 1.48357   1
  -8  -2   6 12.2891 1.61743   1
  -8  -1   1 30.5756 2.14965   1
  -8  -1   2   25.70 3.27798   1
  -8  -1   3 1.07346 0.96081   1
  -8  -1   4 5.79513 1.44047   1
  -8  -1   5  8.0259  1.8949   1
  -8  -1   6 1.96189 1.21538   1
  -8  -1   7 10.0611 1.60082   1
  -8   0   1 2.76225 1.13158   1
  -8   0   2 26.5079 4.02608   1
  -8   0   3    2.40 0.96401   1
  -8   0   4 6.24149 1.18728   1
  -8   0   5 21.2647 3.71534   1
  -8   0   6 9.59539  1.9346   1
  -8   0   7 50.2696 4.63951   1
  -8   0   8 1.97288 1.30155   1
  -8   1   1 31.6836 3.07882   1
  -8   1   2  21.406 3.34131   1
  -8   1   3 1.09669 1.39218   1
  -8   1   4  7.6971 2.22799   1
  -8   1   5 7.93968 1.50898   1
  -8   1   6 1.59889 1.08965   1
  -8   1   7   10.50 2.79735   1
  -8   2   1 5.88875 1.83309   1
  -8   2   2    2.75 2.06054   1
  -8   2   3 3.54553 1.81915   1
  -8   2   4    9.35 2.27385   1
  -8   2   5 11.5347 2.04213   1
  -8   2   6 11.8882 3.28156   1
  -8   3   2    3.05  2.0871   1
  -7  -5   1 27.5132 2.60148   1
  -7  -5   2 9.76314 1.06114   1
  -7  -5   3 120.578 4.17622   1
  -7  -5   4 77.7746 3.10851   1
  -7  -5   5  32.862 1.75362   1
  -7  -5   6 3.69099 1.05182   1
  -7  -5   7 31.0302 2.54679   1
  -7  -5   8 3.66585 1.08256   1
  -7  -4   1 2.78713 0.66717   1
  -7  -4   2 48.1917 1.92337   1
  -7  -4   3 90.6821 3.71732   1
  -7  -4   4 93.4473 3.26903   1
  -7  -4   5 89.0826 2.93081   1
  -7  -4   6 110.918 3.78187   1
  -7  -4   7 52.3399 2.22466   1
  -7  -4   8 27.5284 1.84377   1
  -7  -4   9 12.5175 1.85838   1
  -7  -4  10 7.96584 1.38113   1
  -7  -3   1 13.3458 1.64887   1
  -7  -3   2 39.4994 1.58068   1
  -7  -3   3 65.4308 2.16197   1
  -7  -3   4 6.58184 0.84381   1
  -7  -3   5 1.59544 0.63848   1
  -7  -3   6 20.3853 1.36551   1
  -7  -3   7 3.83271 0.72674   1
  -7  -3   8 19.8178 1.31782   1
  -7  -3   9 81.6569 3.18127   1
  -7  -3  10 48.1229 3.19188   1
  -7  -3  11 13.0636  1.4765   1
  -7  -3  12 2.30292 1.09526   1
  -7  -2   1 9.10483 0.87711   1
  -7  -2   2 8.69095 0.84982   1
  -7  -2   3 29.3727 1.41786   1
  -7  -2   4 59.9804 2.12903   1
  -7  -2   5 4.65331 0.70976   1
  -7  -2   6 1.10689 0.61108   1
  -7  -2   7 14.5502 1.13195   1
  -7  -2   8 56.9944 3.29188   1
  -7  -2   9 37.3295 1.80908   1
  -7  -2  10 3.43961 0.81494   1
  -7  -2  11  2.5379 0.96747   1
  -7  -2  12 13.0319 2.50698   1
  -7  -2  13 21.5661 2.05988   1
  -7  -1   1 8.01038 0.83567   1
  -7  -1   2 76.2524 3.20984   1
  -7  -1   3  0.7137 0.51656   1
  -7  -1   4 37.5409 1.55611   1
  -7  -1   5 2.28825 1.10666   1
  -7  -1   6 14.6303 1.84304   1
  -7  -1   7  2.8532 0.65846   1
  -7  -1   8 12.1626 1.18814   1
  -7  -1   9 10.7256 1.14544   1
  -7  -1  10 1.92636 0.91362   1
  -7  -1  11 0.15188 0.75157   1
  -7  -1  12 1.17579  0.9079   1
  -7  -1  13 16.1352 1.70414   1
  -7  -1  14   22.70 4.70192   1
  -7   0   1 4.82746 0.77449   1
  -7   0   2 18.7121 1.54314   1
  -7   0   3 28.6325 3.00523   1
  -7   0   4  20.309  1.4067   1
  -7   0   5  14.197 1.74904   1
  -7   0   6 1.38924 0.49293   1
  -7   0   7 1.40946 0.94478   1
  -7   0   8 2.50549 0.70072   1
  -7   0   9 16.9783 1.77661   1
  -7   0  10 2.49296 0.70632   1
  -7   0  11 0.20919 0.69358   1
  -7   0  12 1.53555 0.80475   1
  -7   0  13  44.014   2.489   1
  -7   0  14 4.65402 1.16542   1
  -7   1   1 10.0329 1.74995   1
  -7   1   2   76.22 4.17608   1
  -7   1   3   2.154 0.72607   1
  -7   1   4 34.3509 3.12436   1
  -7   1   5 3.46183 0.93682   1
  -7   1   6   14.50 1.24849   1
  -7   1   7 3.25722 0.88842   1
  -7   1   8 15.7484 1.26059   1
  -7   1   9 12.0316 1.11093   1
  -7   1  10 1.51666 0.69113   1
  -7   1  11 0.22698 0.65476   1
  -7   1  12 1.94643 0.82105   1
  -7   1  13 16.6194 1.67153   1
  -7   1  14   16.20 2.78339   1
  -7   2   1 11.3064 1.18974   1
  -7   2   2 10.1957 2.39636   1
  -7   2   3 33.8151 2.11901   1
  -7   2   4 61.8258 2.99226   1
  -7   2   5 4.14461 1.02705   1
  -7   2   6  1.6346 0.80578   1
  -7   2   7 15.8144 1.67213   1
  -7   2   8 60.6178 2.69427   1
  -7   2   9 40.3698 1.88103   1
  -7   2  10 3.36509 0.81361   1
  -7   2  11  2.5738 0.84532   1
  -7   2  12 16.9494 1.43071   1
  -7   2  13 23.5722 1.72868   1
  -7   3   1  10.116 1.54979   1
  -7   3   2 39.0233 2.65497   1
  -7   3   3 67.5923 2.91668   1
  -7   3   4 7.95714 1.20536   1
  -7   3   5 1.93252 0.94979   1
  -7   3   6   21.20 6.37278   1
  -7   3   7 5.11015 1.07104   1
  -7   3   8 22.0656 1.99185   1
  -7   3   9 83.2185 3.16042   1
  -7   3  10 50.1438 2.70715   1
  -7   3  11 15.0096  1.5352   1
  -7   3  12 2.61941  0.8796   1
  -7   4   1 3.04338 1.04033   1
  -7   4   2 42.4519 4.91163   1
  -7   4   3 94.2696 7.64472   1
  -7   4   4  96.675 9.25195   1
  -7   4   5 92.8826 4.72166   1
  -7   4   6 113.442 4.85166   1
  -7   4   7  53.292 5.76132   1
  -7   4   8 25.2275 2.94708   1
  -7   4   9 12.8074 1.88677   1
  -7   4  10 7.98929 2.09831   1
  -7   5   1 25.0222 3.32014   1
  -7   5   2 13.9647 4.31036   1
  -7   5   3  143.24 9.26145   1
  -7   5   4 68.7853 6.55895   1
  -7   5   5 31.6496 2.69517   1
  -7   5   6 8.40274 4.97802   1
  -7   5   7 32.4469 4.65322   1
  -7   5   8 5.45238  1.3227   1
  -6  -7   1 12.2734 1.15371   1
  -6  -7   2 4.24729 0.76654   1
  -6  -7   3 0.68357 0.60732   1
  -6  -7   4 6.70947  1.3703   1
  -6  -7   5 9.13021 1.75413   1
  -6  -7   6 3.51613 1.19076   1
  -6  -7   7 2.89465 1.08247   1
  -6  -6   1 31.8954 1.61668   1
  -6  -6   2 16.9592 1.10618   1
  -6  -6   3 7.48279 0.75572   1
  -6  -6   4 1.74246 0.52658   1
  -6  -6   5 2.06044 0.71237   1
  -6  -6   6  4.2509 0.92703   1
  -6  -6   7 2.33599 0.85266   1
  -6  -6   8 18.2933  3.3437   1
  -6  -6   9 7.22751 1.18209   1
  -6  -6  10 31.8679 2.06841   1
  -6  -6  11 20.7796 2.06726   1
  -6  -5   1 29.1353 1.18558   1
  -6  -5   2 10.4682 0.75543   1
  -6  -5   3 32.3345 1.26735   1
  -6  -5   4 6.54607 0.60119   1
  -6  -5   5 5.14318 0.65585   1
  -6  -5   6 2.14891 0.70948   1
  -6  -5   7 1.29912 0.85011   1
  -6  -5   8-0.62273 1.64124   1
  -6  -5   9 3.85814 1.16142   1
  -6  -5  10 24.3606 2.65496   1
  -6  -5  11 39.2463 2.82263   1
  -6  -5  12 45.6977 2.52834   1
  -6  -5  13 1.10357 1.36565   1
  -6  -4   1 0.76718 0.55727   1
  -6  -4   2  36.924  1.5934   1
  -6  -4   3 7.33232 0.65883   1
  -6  -4   4 84.2663 2.49991   1
  -6  -4   5 1.53824 0.50179   1
  -6  -4   6 19.9287 1.14366   1
  -6  -4   7 12.6851  1.8324   1
  -6  -4   8 36.2748 2.03003   1
  -6  -4   9 16.0424 1.55088   1
  -6  -4  10 27.8752 1.70337   1
  -6  -4  11 22.9621 1.67918   1
  -6  -4  12 4.29132 1.20032   1
  -6  -4  13 5.30406 1.63206   1
  -6  -4  14 32.7029 2.70627   1
  -6  -4  15 22.3619 4.07918   1
  -6  -3   1 70.8371  2.0205   1
  -6  -3   2 66.1158 1.99803   1
  -6  -3   3 4.13411 0.48216   1
  -6  -3   4 5.25299 0.61926   1
  -6  -3   5 322.033 8.21377   1
  -6  -3   6 22.3228 1.27794   1
  -6  -3   7 24.8914 1.41217   1
  -6  -3   8 18.2139 1.28354   1
  -6  -3   9 39.0112 1.56589   1
  -6  -3  10 27.0531 1.59063   1
  -6  -3  11 9.83082 1.14483   1
  -6  -3  12 1.47459 0.87714   1
  -6  -3  13-1.45899 1.82018   1
  -6  -3  14  2.9583 1.10047   1
  -6  -3  15 7.14245 2.13435   1
  -6  -3  16 8.59524 2.04832   1
  -6  -2   1  110.45   2.879   1
  -6  -2   2 22.2494  0.9395   1
  -6  -2   3 4.75939 0.73225   1
  -6  -2   4  188.94 4.83757   1
  -6  -2   5 283.748 7.03081   1
  -6  -2   6 309.756 7.81986   1
  -6  -2   7  206.86 5.38755   1
  -6  -2   8 148.082 4.84219   1
  -6  -2   9 13.9774  0.9446   1
  -6  -2  10 9.29694 0.98098   1
  -6  -2  11    3.10 1.17175   1
  -6  -2  12 3.73004 0.88367   1
  -6  -2  13 2.65323 0.98267   1
  -6  -2  14 5.97799 1.27423   1
  -6  -2  15 6.77897 1.17218   1
  -6  -2  16 0.00927 0.85918   1
  -6  -1   1 1.31102 0.38679   1
  -6  -1   2 11.1525 0.66398   1
  -6  -1   3 18.5075   0.906   1
  -6  -1   4  121.47 3.89784   1
  -6  -1   5 17.7744 0.94056   1
  -6  -1   6 5.89847 0.69992   1
  -6  -1   7 10.4207 0.87526   1
  -6  -1   8 40.6045 1.40193   1
  -6  -1   9 43.6139 1.74151   1
  -6  -1  10 1.82377 0.70555   1
  -6  -1  11 13.0045 1.04589   1
  -6  -1  12 2.92473  0.7558   1
  -6  -1  13 0.71139   0.707   1
  -6  -1  14 0.77127 0.93749   1
  -6  -1  15 4.34863  0.9681   1
  -6  -1  16 23.3016 1.76845   1
  -6  -1  17 40.3504 3.01387   1
  -6   0   1 7.27003  0.8061   1
  -6   0   2 18.8304 1.01342   1
  -6   0   3 5.17201 0.88554   1
  -6   0   4 58.1329 1.65853   1
  -6   0   5 116.323 3.09917   1
  -6   0   6 241.093 6.80076   1
  -6   0   7 58.5035 1.84231   1
  -6   0   8 3.18927 0.82879   1
  -6   0   9 116.979 3.44191   1
  -6   0  10 186.834 4.97071   1
  -6   0  11 2.15363 0.51194   1
  -6   0  12 5.21286 0.82274   1
  -6   0  13 3.24541 0.69779   1
  -6   0  14 7.81089 0.95719   1
  -6   0  15 134.727 4.43296   1
  -6   0  16 6.15251 1.12739   1
  -6   0  17 37.1979 2.35104   1
  -6   1   1    1.45 0.70925   1
  -6   1   2  10.219  1.8733   1
  -6   1   3  16.069 1.77917   1
  -6   1   4 120.675 3.39335   1
  -6   1   5  15.966 1.47735   1
  -6   1   6 6.28705 0.74846   1
  -6   1   7 12.6614 1.36216   1
  -6   1   8 41.6068  1.4968   1
  -6   1   9 43.6609 1.58125   1
  -6   1  10 2.02983 0.58531   1
  -6   1  11 14.0783 0.96317   1
  -6   1  12 3.63813 0.64741   1
  -6   1  13 0.76228 0.60715   1
  -6   1  14 0.75852 0.66704   1
  -6   1  15 6.39751 1.84466   1
  -6   1  16 22.8566 1.93188   1
  -6   1  17 43.4692 2.69434   1
  -6   2   1 109.438 3.43979   1
  -6   2   2 22.1393  1.6583   1
  -6   2   3 4.59919 0.88978   1
  -6   2   4  193.63 5.91721   1
  -6   2   5 294.974  14.382   1
  -6   2   6 307.812  7.9042   1
  -6   2   7 208.109 7.51993   1
  -6   2   8 150.429 4.10141   1
  -6   2   9 14.0972  0.9141   1
  -6   2  10 9.44182 1.13393   1
  -6   2  11 3.79785  0.8685   1
  -6   2  12 3.75324 0.66382   1
  -6   2  13  1.8968  0.7226   1
  -6   2  14 7.69427 1.17674   1
  -6   2  15 6.31622 1.10923   1
  -6   2  16  -0.089 1.76877   1
  -6   3   1 71.0573 2.90343   1
  -6   3   2 65.4286 2.31606   1
  -6   3   3  4.7667  0.8928   1
  -6   3   4    4.40 1.06127   1
  -6   3   5 333.157 8.74486   1
  -6   3   6 23.0397 2.33744   1
  -6   3   7 26.6856 3.18365   1
  -6   3   8 21.5508 1.83477   1
  -6   3   9 40.9345  1.9098   1
  -6   3  10 29.1262 1.74493   1
  -6   3  11 8.40794 1.44968   1
  -6   3  12 1.25653 0.61103   1
  -6   3  13 0.43985 0.63893   1
  -6   3  14 3.43064 0.83863   1
  -6   3  15 6.61858 1.02446   1
  -6   3  16 11.9709 1.92339   1
  -6   4   1 0.51972  0.6608   1
  -6   4   2 38.3181 3.69917   1
  -6   4   3 8.68449 2.56704   1
  -6   4   4 83.4432 3.33127   1
  -6   4   5 2.56047 0.77329   1
  -6   4   6 22.0261 1.35498   1
  -6   4   7 16.2254 1.66635   1
  -6   4   8 40.3753 1.63197   1
  -6   4   9 15.5044  2.0881   1
  -6   4  10 27.4385 1.43428   1
  -6   4  11 26.0242 1.60616   1
  -6   4  12    3.40 0.88024   1
  -6   4  13 5.01674 0.96749   1
  -6   4  14 31.3699 2.00487   1
  -6   4  15 21.8057 1.94867   1
  -6   5   1 30.3572  1.9963   1
  -6   5   2 11.4764 1.56514   1
  -6   5   3 32.2397 3.14367   1
  -6   5   4    7.70 1.06242   1
  -6   5   5 6.48595 0.99448   1
  -6   5   6 2.75689 0.83108   1
  -6   5   7 1.88849 0.81604   1
  -6   5   8-0.39941 1.41197   1
  -6   5   9 5.39916 0.91366   1
  -6   5  10 23.7519   2.229   1
  -6   5  11 41.4586 2.12696   1
  -6   5  12 48.0858 2.37727   1
  -6   5  13  1.1607 0.83151   1
  -6   6   1 31.9748 3.58433   1
  -6   6   2 14.4427 2.77092   1
  -6   6   3  8.8561 2.17418   1
  -6   6   4 0.87737 1.74073   1
  -6   6   5 2.65181  1.1444   1
  -6   6   6 5.21215 1.61874   1
  -6   6   7 4.00516 1.08142   1
  -6   6   8 24.8362 1.86253   1
  -6   6   9 8.98489  1.5517   1
  -6   6  10 32.2718 2.41951   1
  -6   6  11 17.9282 2.30856   1
  -6   7   1 13.1121 4.70216   1
  -6   7   2 6.76299 1.55143   1
  -6   7   3   -0.05    2.70   1
  -6   7   4 8.30569 1.77205   1
  -6   7   5 10.8458 1.75414   1
  -6   7   6 8.12441 1.84621   1
  -6   7   7 4.82947 2.96605   1
  -5  -8   1 20.9803 3.04173   1
  -5  -8   2  37.909 2.05152   1
  -5  -8   3 5.68448 1.15223   1
  -5  -8   4 15.8842 1.93576   1
  -5  -8   5 5.99939 1.44236   1
  -5  -8   6-0.65382 1.68555   1
  -5  -8   7    0.30 1.44162   1
  -5  -8   8 0.66987 0.98139   1
  -5  -7   1 30.7135 1.62682   1
  -5  -7   2 24.9941 1.69432   1
  -5  -7   3  34.025 1.75982   1
  -5  -7   4  2.1304 0.49257   1
  -5  -7   5 26.6843  1.9715   1
  -5  -7   6 3.34829 0.74328   1
  -5  -7   7 5.36522  1.0319   1
  -5  -7   8 11.7583 1.10956   1
  -5  -7   9   0.324 0.79351   1
  -5  -7  10 13.2474 1.84557   1
  -5  -7  11  9.8909 1.52443   1
  -5  -7  12 2.29026 1.04127   1
  -5  -6   1 16.6869 1.60899   1
  -5  -6   2 33.6287 1.28015   1
  -5  -6   3 1.89669 0.35566   1
  -5  -6   4 11.2096 1.06304   1
  -5  -6   5 12.6234  0.9146   1
  -5  -6   6 12.2177 0.88239   1
  -5  -6   7 2.32144 0.63372   1
  -5  -6   8 2.19883 0.64632   1
  -5  -6   9 3.79664 1.23679   1
  -5  -6  10 2.41656 0.82542   1
  -5  -6  11  29.442 2.52203   1
  -5  -6  12 6.38779 1.89151   1
  -5  -6  13 0.19691 1.37709   1
  -5  -6  14 14.0326 4.15704   1
  -5  -5   1 1.50276  0.3879   1
  -5  -5   2 14.4235 0.85847   1
  -5  -5   3   51.81 1.49099   1
  -5  -5   4 28.9113 1.02363   1
  -5  -5   5 47.3994 1.38982   1
  -5  -5   6  36.603 1.66818   1
  -5  -5   7 15.4975 1.86257   1
  -5  -5   8 4.26718 0.81479   1
  -5  -5   9 3.93393 0.79207   1
  -5  -5  10 13.7498 1.15094   1
  -5  -5  11 59.8041 2.77064   1
  -5  -5  12 61.4527 2.75817   1
  -5  -5  13 20.2222 1.82588   1
  -5  -5  14 0.55899 1.05093   1
  -5  -5  15    0.95  2.3335   1
  -5  -5  16 2.41236 1.88618   1
  -5  -4   1 12.2775 0.85329   1
  -5  -4   2 76.0396 2.53787   1
  -5  -4   3 81.9095 2.20614   1
  -5  -4   4 27.3786 1.04309   1
  -5  -4   5 28.5684 1.09995   1
  -5  -4   6 16.0545 0.96108   1
  -5  -4   7 23.5267 1.21756   1
  -5  -4   8 18.9628 1.14421   1
  -5  -4   9  48.288 2.64613   1
  -5  -4  10 23.7425 1.95852   1
  -5  -4  11 14.2781 1.71579   1
  -5  -4  12 16.4908 2.12339   1
  -5  -4  13    4.55 2.61728   1
  -5  -4  14   23.10 3.27313   1
  -5  -4  15 9.40293 2.01921   1
  -5  -4  16  13.682 3.36926   1
  -5  -4  17 17.0321 2.59019   1
  -5  -3   1 3.66095 0.37758   1
  -5  -3   2 37.2559  1.1699   1
  -5  -3   3 11.7244 0.97478   1
  -5  -3   4 13.4289 0.64785   1
  -5  -3   5 53.5926 1.64546   1
  -5  -3   6 20.3335 1.52321   1
  -5  -3   7 89.0697 2.40061   1
  -5  -3   8 26.9247 1.06163   1
  -5  -3   9 5.37255 0.66504   1
  -5  -3  10 4.10162 0.87979   1
  -5  -3  11 10.2388 1.67119   1
  -5  -3  12   33.55 1.56465   1
  -5  -3  13    0.70 0.82671   1
  -5  -3  14 7.23361 1.09849   1
  -5  -3  15 12.1384  1.6697   1
  -5  -3  16    1.60 2.68712   1
  -5  -3  17 7.47813 1.28752   1
  -5  -3  18 23.4424 3.17839   1
  -5  -2   1 39.7231 1.17703   1
  -5  -2   2 19.5281 0.88043   1
  -5  -2   3 26.9922 0.90313   1
  -5  -2   4 18.0744 0.74362   1
  -5  -2   5 44.4998 1.57095   1
  -5  -2   6 68.6383 1.90993   1
  -5  -2   7 100.003 2.61715   1
  -5  -2   8 140.777 3.63336   1
  -5  -2   9 30.2084 1.12776   1
  -5  -2  10 114.383  3.2266   1
  -5  -2  11 71.0185 2.50194   1
  -5  -2  12 57.4158 2.02234   1
  -5  -2  13 6.06695 1.44367   1
  -5  -2  14 0.76802 0.76386   1
  -5  -2  15 13.9909 2.51577   1
  -5  -2  16 55.2911 3.73489   1
  -5  -2  17  28.046 2.95281   1
  -5  -2  18   19.20 2.84467   1
  -5  -2  19   25.80 3.55899   1
  -5  -1   1 11.3473 0.57654   1
  -5  -1   2 27.5847 0.93976   1
  -5  -1   3 19.1304 0.88025   1
  -5  -1   4 24.0729 1.03317   1
  -5  -1   5 79.7639 2.38392   1
  -5  -1   6 35.4482  1.2228   1
  -5  -1   7 600.529 14.3826   1
  -5  -1   8 188.754 5.01973   1
  -5  -1   9 36.8218 1.25495   1
  -5  -1  10 240.133 5.90556   1
  -5  -1  11 55.5799 1.65659   1
  -5  -1  12 3.78575 0.57152   1
  -5  -1  13 4.68981 0.74707   1
  -5  -1  14 7.91092 0.96172   1
  -5  -1  15 4.01216 0.94201   1
  -5  -1  16  2.9829 0.85409   1
  -5  -1  17 0.70886 1.37448   1
  -5  -1  18 1.70523 1.13574   1
  -5  -1  19 4.43133 2.19671   1
  -5   0   1 9.21467  0.5894   1
  -5   0   2 119.461 2.92031   1
  -5   0   3 52.1214 1.43406   1
  -5   0   4 34.2048 1.19323   1
  -5   0   5 10.7176  1.0517   1
  -5   0   6 292.797 7.78555   1
  -5   0   7 1382.68  33.212   1
  -5   0   8 580.422 13.7763   1
  -5   0   9 71.5434  1.9264   1
  -5   0  10 375.461 9.01359   1
  -5   0  11 1.82338 0.41994   1
  -5   0  12 37.9416 1.65469   1
  -5   0  13 0.31668  0.4838   1
  -5   0  14 1.42358  0.5583   1
  -5   0  15 4.58072   0.697   1
  -5   0  16-0.68083 1.32239   1
  -5   0  17 5.75792 0.97782   1
  -5   0  18 0.00942 0.75473   1
  -5   0  19 0.97937  0.9925   1
  -5   1   1 11.8442 0.94991   1
  -5   1   2 28.0363 1.98924   1
  -5   1   3 19.7379 1.40785   1
  -5   1   4   25.65 0.93723   1
  -5   1   5 81.1821 2.23358   1
  -5   1   6 35.5559 1.17038   1
  -5   1   7 600.357  14.366   1
  -5   1   8 188.748  4.6328   1
  -5   1   9 36.5735 1.56552   1
  -5   1  10 243.237 6.44713   1
  -5   1  11 54.1653 1.59961   1
  -5   1  12 4.24307 0.49577   1
  -5   1  13 5.60804 0.56321   1
  -5   1  14 8.49222   0.825   1
  -5   1  15 4.37489 0.69088   1
  -5   1  16 3.70253 0.91496   1
  -5   1  17 1.98615 0.75207   1
  -5   1  18 2.04527 0.88491   1
  -5   1  19 2.81613 1.02299   1
  -5   2   1 38.6664 1.39366   1
  -5   2   2 20.9746 1.01062   1
  -5   2   3 28.6992 1.45489   1
  -5   2   4 15.6053 1.02212   1
  -5   2   5 45.3898 1.61877   1
  -5   2   6 68.5096 2.41277   1
  -5   2   7 99.6367 2.73293   1
  -5   2   8 141.227 3.56834   1
  -5   2   9 30.5545  1.1379   1
  -5   2  10 116.555 3.13612   1
  -5   2  11 67.9827 2.02708   1
  -5   2  12 57.4073 1.86928   1
  -5   2  13 7.23863 0.92059   1
  -5   2  14 1.42607 0.57881   1
  -5   2  15 13.8324 1.88725   1
  -5   2  16  59.356 2.50029   1
  -5   2  17 27.8127 2.68478   1
  -5   2  18 20.7187 1.83662   1
  -5   2  19 29.1259 2.71319   1
  -5   3   1 2.89857 0.84601   1
  -5   3   2 35.4053 2.42976   1
  -5   3   3 12.1014 0.82297   1
  -5   3   4   13.20 0.82963   1
  -5   3   5 52.8316 1.58486   1
  -5   3   6 21.2168 1.35213   1
  -5   3   7 92.2746  2.8553   1
  -5   3   8 27.9316 1.19834   1
  -5   3   9 5.05694 0.54764   1
  -5   3  10 3.16475 0.52347   1
  -5   3  11 8.47875 0.71747   1
  -5   3  12 34.2369 1.40544   1
  -5   3  13 1.26168 0.55497   1
  -5   3  14 7.30325 0.77927   1
  -5   3  15 9.54286 1.18256   1
  -5   3  16 1.66075 0.81832   1
  -5   3  17 7.38265 1.35036   1
  -5   3  18 20.8452  1.8748   1
  -5   4   1 10.8507 1.91214   1
  -5   4   2 77.0964 2.55838   1
  -5   4   3 81.6982 2.46055   1
  -5   4   4 29.1429 2.05589   1
  -5   4   5   28.10 1.45061   1
  -5   4   6 16.4697 0.88598   1
  -5   4   7 24.4557 1.04587   1
  -5   4   8 18.1061 0.96826   1
  -5   4   9 45.6736 1.76523   1
  -5   4  10 22.9189 1.35348   1
  -5   4  11 13.4705 1.27337   1
  -5   4  12 16.7609 1.06269   1
  -5   4  13 4.30135 0.71016   1
  -5   4  14 21.4065 1.34706   1
  -5   4  15 10.1496 1.08318   1
  -5   4  16 15.3712 1.99109   1
  -5   4  17 14.3187  1.6039   1
  -5   5   1 1.97206 0.67648   1
  -5   5   2 16.4996  1.6538   1
  -5   5   3 52.6625 1.95542   1
  -5   5   4 28.3828 2.08988   1
  -5   5   5 47.8625 2.26156   1
  -5   5   6  38.715 1.51331   1
  -5   5   7  13.468 1.12306   1
  -5   5   8 3.12005 0.65538   1
  -5   5   9 4.88375 0.64037   1
  -5   5  10 17.3069 1.09092   1
  -5   5  11 62.5489 2.29146   1
  -5   5  12 65.5995 3.03435   1
  -5   5  13 22.3367 1.45301   1
  -5   5  14 0.99702 0.76594   1
  -5   5  15 2.47545 1.14012   1
  -5   5  16 1.52715 1.02826   1
  -5   6   1 17.9687 2.89491   1
  -5   6   2  35.772 2.12803   1
  -5   6   3 3.33154 1.01526   1
  -5   6   4 12.8006 1.08773   1
  -5   6   5 17.2574 1.93541   1
  -5   6   6 15.8447 1.13242   1
  -5   6   7 3.54511 0.75513   1
  -5   6   8 3.35823 0.67585   1
  -5   6   9 5.50475 0.73525   1
  -5   6  10 4.18476 0.71618   1
  -5   6  11 29.3113 1.66709   1
  -5   6  12 4.51339 0.95539   1
  -5   6  13 0.28123 0.81317   1
  -5   6  14 14.1988  1.8633   1
  -5   7   1 34.8242 2.48652   1
  -5   7   2 29.2522 2.30269   1
  -5   7   3 35.1314 1.85726   1
  -5   7   4 2.82487 0.86676   1
  -5   7   5 29.5789 1.79589   1
  -5   7   6 4.17442 1.00756   1
  -5   7   7 6.61843 0.99677   1
  -5   7   8  12.539 1.29378   1
  -5   7   9 0.27185 0.79248   1
  -5   7  10 15.9161 1.75751   1
  -5   7  11   10.62 1.44346   1
  -5   7  12 3.27617 1.20416   1
  -5   8   1   23.25 3.44264   1
  -5   8   2 42.5676 2.95795   1
  -5   8   3    9.70 2.19923   1
  -5   8   4 22.7316 2.28278   1
  -5   8   5  5.8324 1.56229   1
  -5   8   6    1.65 3.60634   1
  -5   8   7    1.50 3.21364   1
  -5   8   8    6.20 2.40881   1
  -4  -9   1    5.45 1.04983   1
  -4  -9   2 5.73337 0.99483   1
  -4  -9   3-0.14179 1.30256   1
  -4  -9   4 9.03242 1.31096   1
  -4  -9   5 0.45261 0.87106   1
  -4  -9   6 10.9693 1.63867   1
  -4  -9   7  49.286 2.99719   1
  -4  -9   8   10.90  3.3627   1
  -4  -8   1 14.2942 1.08542   1
  -4  -8   2 10.3354 0.81883   1
  -4  -8   3  0.9333 0.50107   1
  -4  -8   4 14.6486 1.31395   1
  -4  -8   5 2.64858 0.83127   1
  -4  -8   6 17.2213  2.0992   1
  -4  -8   7 12.1215 1.24187   1
  -4  -8   8 43.4609 2.56223   1
  -4  -8   9 11.4195 3.08998   1
  -4  -8  10 3.89669 1.14032   1
  -4  -8  11  12.718 1.81216   1
  -4  -8  12   11.70 2.23849   1
  -4  -7   1-0.48343 1.15009   1
  -4  -7   2 9.34594 1.18926   1
  -4  -7   3 5.23247 0.56258   1
  -4  -7   4 61.1367 1.98638   1
  -4  -7   5 48.4823 2.12535   1
  -4  -7   6 66.8404 2.25167   1
  -4  -7   7 4.34566 0.62494   1
  -4  -7   8 21.8878 1.35244   1
  -4  -7   9 14.9583  1.9694   1
  -4  -7  10 9.45066 1.08372   1
  -4  -7  11   11.40 2.69304   1
  -4  -7  12 25.5894 1.93141   1
  -4  -7  13    5.45  1.8888   1
  -4  -7  14 0.30044 1.02736   1
  -4  -6   1 10.7273  0.8925   1
  -4  -6   2 16.3061 0.80135   1
  -4  -6   3 153.483 5.73564   1
  -4  -6   4  89.963 2.37225   1
  -4  -6   5 35.0599 1.32767   1
  -4  -6   6 1.78294 0.45827   1
  -4  -6   7 30.8382 1.88069   1
  -4  -6   8   38.05 2.22584   1
  -4  -6   9 24.9792 1.38116   1
  -4  -6  10 6.93238 0.90713   1
  -4  -6  11  23.954 1.52919   1
  -4  -6  12-1.00671 1.54226   1
  -4  -6  13 4.05889 1.57482   1
  -4  -6  14 5.35439 1.15263   1
  -4  -6  15 4.53386 1.92337   1
  -4  -6  16 0.21517  1.3775   1
  -4  -5   1 23.5325 0.77752   1
  -4  -5   2   36.30 1.06387   1
  -4  -5   3 139.871   3.355   1
  -4  -5   4 19.8893 0.86431   1
  -4  -5   5 41.5342 1.38272   1
  -4  -5   6 58.5899 2.57386   1
  -4  -5   7 3.40336 0.56662   1
  -4  -5   8 22.2723 1.14908   1
  -4  -5   9 70.2415 2.85438   1
  -4  -5  10 81.4557 2.53448   1
  -4  -5  11 13.1037 1.81728   1
  -4  -5  12 46.0524 2.16382   1
  -4  -5  13 3.41462 0.93828   1
  -4  -5  14 7.41605   1.134   1
  -4  -5  15 1.51967  0.9848   1
  -4  -5  16    1.20 1.27293   1
  -4  -5  17 1.15274 1.45522   1
  -4  -5  18   11.10 2.93734   1
  -4  -4   1 32.2474  1.2744   1
  -4  -4   2 31.0397 0.96693   1
  -4  -4   3 14.8799 0.63992   1
  -4  -4   4 14.6763 0.62894   1
  -4  -4   5 27.5734 0.94348   1
  -4  -4   6 24.7417 1.00112   1
  -4  -4   7 37.3479 1.87918   1
  -4  -4   8 4.93234 0.71205   1
  -4  -4   9 71.9395  2.8529   1
  -4  -4  10 72.8291 2.28754   1
  -4  -4  11 94.1139  6.0715   1
  -4  -4  12   38.65 3.24013   1
  -4  -4  13 106.035  3.4614   1
  -4  -4  14 4.85542 1.18392   1
  -4  -4  15    0.40 1.21182   1
  -4  -4  16 4.11295 1.73199   1
  -4  -4  17 15.0483 2.29477   1
  -4  -4  18   34.25 8.85541   1
  -4  -4  19 34.2845 2.65297   1
  -4  -3   1 7.16323 0.56469   1
  -4  -3   2  5.1112 0.50732   1
  -4  -3   3 110.268 2.82156   1
  -4  -3   4 0.59462 0.26944   1
  -4  -3   5 13.6078 0.64641   1
  -4  -3   6 0.29824 0.31612   1
  -4  -3   7 16.9168 0.85898   1
  -4  -3   8  241.96 6.21113   1
  -4  -3   9 46.6194 1.99373   1
  -4  -3  10 226.188 5.83207   1
  -4  -3  11 1.93732 0.58822   1
  -4  -3  12 49.3737 2.07046   1
  -4  -3  13 170.421 10.5588   1
  -4  -3  14   54.09 2.71752   1
  -4  -3  15 10.4828 2.21926   1
  -4  -3  16 4.20318 1.16809   1
  -4  -3  17 9.93983  1.3069   1
  -4  -3  18 1.93238 1.02374   1
  -4  -3  19 5.81004 1.50761   1
  -4  -3  20 1.70436 2.86591   1
  -4  -2   1 77.5096 2.32617   1
  -4  -2   2  1.6649 0.27954   1
  -4  -2   3 72.4236 1.83975   1
  -4  -2   4 34.2355 1.04495   1
  -4  -2   5 41.2449 1.36859   1
  -4  -2   6 19.8489 0.76106   1
  -4  -2   7 42.1698 1.40538   1
  -4  -2   8 144.257 4.17165   1
  -4  -2   9 828.279 20.5116   1
  -4  -2  10 369.786 11.6353   1
  -4  -2  11 128.727 3.70797   1
  -4  -2  12 121.188 3.43002   1
  -4  -2  13  10.357 2.14842   1
  -4  -2  14 41.2174  2.4476   1
  -4  -2  15 3.00491 0.80512   1
  -4  -2  16 9.95641 1.54747   1
  -4  -2  17 9.56774 2.19182   1
  -4  -2  18 1.50157 1.00664   1
  -4  -2  19 3.17333 1.77615   1
  -4  -2  20-1.42027  2.9659   1
  -4  -1   1 85.0424 2.82128   1
  -4  -1   2  104.50 3.15021   1
  -4  -1   3 86.1103 2.53925   1
  -4  -1   4 14.5302 0.66364   1
  -4  -1   5 65.2014 1.90739   1
  -4  -1   6 78.9949  2.0272   1
  -4  -1   7 26.6591 0.90058   1
  -4  -1   8 298.785 6.99459   1
  -4  -1   9 177.133 4.31518   1
  -4  -1  10 92.6855  2.4296   1
  -4  -1  11 135.036 3.48575   1
  -4  -1  12  72.885 2.15653   1
  -4  -1  13    6.95  1.0795   1
  -4  -1  14 27.3648  1.4715   1
  -4  -1  15  27.378 1.42174   1
  -4  -1  16 8.78662 1.41423   1
  -4  -1  17 27.6569 2.19022   1
  -4  -1  18-0.60779 2.08621   1
  -4  -1  19-0.76835 2.47436   1
  -4  -1  20 9.05226 1.33005   1
  -4  -1  21 9.21358 1.81476   1
  -4   0   1 154.291 4.66852   1
  -4   0   2 14.6497 0.67475   1
  -4   0   3 201.528 6.55691   1
  -4   0   4  12.037 0.84145   1
  -4   0   5 85.8237 2.18591   1
  -4   0   6 39.4443 1.19361   1
  -4   0   7 1.30109 0.27825   1
  -4   0   8 303.578 7.05293   1
  -4   0   9 4.30199 0.37508   1
  -4   0  10 0.67861 0.30415   1
  -4   0  11 47.9971 1.36467   1
  -4   0  12 35.3977 1.33647   1
  -4   0  13 39.7286  1.4446   1
  -4   0  14 64.4045 2.34846   1
  -4   0  15 33.4125 1.49061   1
  -4   0  16  17.637 2.14319   1
  -4   0  17 76.7015 2.67944   1
  -4   0  18 4.88962 1.34219   1
  -4   0  19 1.77085  0.9746   1
  -4   0  20-0.55962 2.05589   1
  -4   0  21 2.11632 1.32362   1
  -4   1   1 89.2827 3.04668   1
  -4   1   2 105.656   2.716   1
  -4   1   3 86.2613 2.58905   1
  -4   1   4 14.3381 0.63657   1
  -4   1   5 65.9977 1.82503   1
  -4   1   6 78.9718 2.08018   1
  -4   1   7 25.9068 0.88691   1
  -4   1   8  293.57 6.82674   1
  -4   1   9 177.843 4.21025   1
  -4   1  10 91.8495 2.37375   1
  -4   1  11 130.527 3.34016   1
  -4   1  12 72.0626 1.91405   1
  -4   1  13 7.05164 0.65991   1
  -4   1  14 26.3862 1.76769   1
  -4   1  15 28.5458 1.33295   1
  -4   1  16 9.12764  0.9994   1
  -4   1  17 29.4521 1.59691   1
  -4   1  18 0.62528 0.71107   1
  -4   1  19-0.20856 2.22235   1
  -4   1  20 8.37906 2.06817   1
  -4   1  21 8.03539  1.7389   1
  -4   2   1 81.4182 2.35348   1
  -4   2   2 1.29252 0.41345   1
  -4   2   3 70.4898 1.84011   1
  -4   2   4 32.4659 1.05765   1
  -4   2   5 41.3093 1.91966   1
  -4   2   6 21.5536 0.89458   1
  -4   2   7 43.7186 1.26995   1
  -4   2   8 146.504 3.62794   1
  -4   2   9 830.138 19.7206   1
  -4   2  10 357.344 9.00775   1
  -4   2  11 127.254 3.21951   1
  -4   2  12 120.163 3.11274   1
  -4   2  13 8.58496 0.63986   1
  -4   2  14 39.9483 1.42424   1
  -4   2  15  3.5023 0.59461   1
  -4   2  16 11.5563 1.16527   1
  -4   2  17 9.72308 1.01287   1
  -4   2  18 1.47876 0.92303   1
  -4   2  19 5.27766  1.0395   1
  -4   2  20 0.31132 0.93547   1
  -4   3   1 7.44733 0.63124   1
  -4   3   2 4.92271 0.52004   1
  -4   3   3 107.257 2.64365   1
  -4   3   4    1.10 0.30956   1
  -4   3   5 13.3148 0.65887   1
  -4   3   6 0.43781  0.3079   1
  -4   3   7 16.1383 0.79083   1
  -4   3   8 232.724 5.85021   1
  -4   3   9 47.3477 1.61913   1
  -4   3  10 225.646 5.47693   1
  -4   3  11 1.08476 0.42975   1
  -4   3  12 47.6763 1.64247   1
  -4   3  13 176.367 6.23252   1
  -4   3  14 53.4164 1.84424   1
  -4   3  15 9.84751 1.14563   1
  -4   3  16 4.39306 1.05586   1
  -4   3  17 8.54544 1.41762   1
  -4   3  18 1.54202 0.84074   1
  -4   3  19 5.03485 1.08743   1
  -4   3  20 2.71286 1.66849   1
  -4   4   1 31.4773 1.21118   1
  -4   4   2 31.4452 1.19175   1
  -4   4   3 14.2708 0.78645   1
  -4   4   4 15.7199 0.73428   1
  -4   4   5 28.1946 1.22753   1
  -4   4   6 23.1004 1.01303   1
  -4   4   7 38.8139 1.50972   1
  -4   4   8  5.9818  0.5585   1
  -4   4   9 69.4102 1.94372   1
  -4   4  10 68.0022 3.21202   1
  -4   4  11 97.1695 2.76169   1
  -4   4  12 37.7629 1.45185   1
  -4   4  13 104.833 3.42386   1
  -4   4  14 3.95829 0.61992   1
  -4   4  15 0.10774 0.60159   1
  -4   4  16 6.16249 0.90163   1
  -4   4  17 16.3813 1.37998   1
  -4   4  18 34.9792 2.15108   1
  -4   4  19 33.4693 2.59547   1
  -4   5   1  23.774 1.11649   1
  -4   5   2 35.6501 1.33946   1
  -4   5   3 135.924 3.66115   1
  -4   5   4 20.6566  0.9402   1
  -4   5   5 43.8901 1.36798   1
  -4   5   6 59.2416  1.9314   1
  -4   5   7 3.27498 0.70247   1
  -4   5   8 20.9353 1.26023   1
  -4   5   9 72.2134  2.0734   1
  -4   5  10 82.0219 2.33426   1
  -4   5  11 13.0379 1.06336   1
  -4   5  12 49.3254 2.00456   1
  -4   5  13 4.67986 0.73918   1
  -4   5  14 4.96697 0.83864   1
  -4   5  15 0.86805 0.69463   1
  -4   5  16-0.63897 1.45011   1
  -4   5  17 1.32836 0.93354   1
  -4   5  18 13.9538 2.74336   1
  -4   6   1 12.4583 0.91644   1
  -4   6   2 18.5239 1.21372   1
  -4   6   3 151.955 4.08205   1
  -4   6   4 88.9518 2.75403   1
  -4   6   5 34.4248 1.29643   1
  -4   6   6 1.95644 0.46211   1
  -4   6   7 31.4955 1.23001   1
  -4   6   8 35.9324 1.52466   1
  -4   6   9 27.7062 1.22219   1
  -4   6  10 7.63209 1.17879   1
  -4   6  11 22.8723 1.25178   1
  -4   6  12    0.30 0.51625   1
  -4   6  13 3.56092 0.84923   1
  -4   6  14  6.6879 1.22845   1
  -4   6  15    3.90 1.99827   1
  -4   6  16-0.30038 1.77951   1
  -4   7   1 0.76748 0.78893   1
  -4   7   2 9.37934 1.16568   1
  -4   7   3 5.81071 1.37967   1
  -4   7   4 60.6844 2.52315   1
  -4   7   5 50.8648 6.22063   1
  -4   7   6 66.0443 2.38502   1
  -4   7   7 4.35909 0.92269   1
  -4   7   8 20.7251 1.62748   1
  -4   7   9 17.3712 1.75044   1
  -4   7  10  12.198 1.17623   1
  -4   7  11 13.2542 1.47754   1
  -4   7  12 27.1021 2.02197   1
  -4   7  13 6.47475 1.40466   1
  -4   7  14-1.70942 1.69648   1
  -4   8   1 16.7655 2.42359   1
  -4   8   2 11.0205  1.4597   1
  -4   8   3    2.10 1.09191   1
  -4   8   4 15.6883 1.93656   1
  -4   8   5    1.45 1.27861   1
  -4   8   6   23.20 3.73382   1
  -4   8   7   15.25 3.75541   1
  -4   8   8   39.80  3.5911   1
  -4   8   9 11.5463 1.38011   1
  -4   8  10  3.1641 1.09851   1
  -4   8  11 18.2476 2.45914   1
  -4   8  12   13.20 2.55413   1
  -4   9   1 7.15457 1.69428   1
  -4   9   2 7.76209 1.66875   1
  -4   9   3    0.95 1.61418   1
  -4   9   4 13.8623 2.33056   1
  -4   9   5 1.36452 2.08354   1
  -4   9   6   13.20 3.72694   1
  -4   9   7   64.79 6.06872   1
  -3 -10   1 8.26701 0.98098   1
  -3 -10   2 3.23766 0.76744   1
  -3 -10   3 2.62588 0.92571   1
  -3 -10   4 2.26289 0.82813   1
  -3 -10   5 1.89961 0.83947   1
  -3  -9   1 7.95539 0.84005   1
  -3  -9   2 0.30801 0.52727   1
  -3  -9   3 2.97304  0.6027   1
  -3  -9   4 3.59167 0.74705   1
  -3  -9   5 4.65863 0.91409   1
  -3  -9   6 82.4122 4.16946   1
  -3  -9   7    7.40 2.30911   1
  -3  -9   8 67.6768 4.14591   1
  -3  -9   9 147.309 8.78468   1
  -3  -9  10 48.5025 4.28785   1
  -3  -8   1 4.85633 0.58532   1
  -3  -8   2 8.02219 0.65093   1
  -3  -8   3 1.19168 0.49551   1
  -3  -8   4 9.91072 0.84421   1
  -3  -8   5  30.539 1.83172   1
  -3  -8   6 56.0611 2.70393   1
  -3  -8   7 21.5368 1.50686   1
  -3  -8   8 49.2879 2.24361   1
  -3  -8   9  276.63 9.77593   1
  -3  -8  10 78.4209 3.04795   1
  -3  -8  11 86.9497 3.76487   1
  -3  -8  12 43.9213 3.07657   1
  -3  -8  13 28.9254 2.98763   1
  -3  -8  14    7.65 2.76037   1
  -3  -7   1 0.77981 0.37881   1
  -3  -7   2 0.18562 0.35147   1
  -3  -7   3 0.87184 0.37704   1
  -3  -7   4 8.35558 0.84621   1
  -3  -7   5 3.77758 0.51392   1
  -3  -7   6  6.0786 0.72658   1
  -3  -7   7   12.45 1.48904   1
  -3  -7   8 86.4568 2.99004   1
  -3  -7   9   28.65 2.10919   1
  -3  -7  10 26.8709 1.52665   1
  -3  -7  11 130.757  4.3817   1
  -3  -7  12 1.31194 0.91214   1
  -3  -7  13 23.4819 1.87065   1
  -3  -7  14  6.2401 1.24352   1
  -3  -7  15 4.61691 1.65711   1
  -3  -7  16 6.21799 1.77054   1
  -3  -6   1 78.8917  2.1216   1
  -3  -6   2 20.5444 0.83097   1
  -3  -6   3 18.5252 0.77913   1
  -3  -6   4 6.37495 0.50663   1
  -3  -6   5 20.5889 0.88337   1
  -3  -6   6 27.2371  1.4569   1
  -3  -6   7 1.63302 0.54171   1
  -3  -6   8 12.9637 1.39217   1
  -3  -6   9 29.3757 1.35784   1
  -3  -6  10 85.0086 2.79736   1
  -3  -6  11   68.04 2.95721   1
  -3  -6  12 63.7084 2.35132   1
  -3  -6  13 240.931 6.86462   1
  -3  -6  14 60.6712  3.2826   1
  -3  -6  15 5.60092 1.11292   1
  -3  -6  16 2.07863 1.05177   1
  -3  -6  17    5.75 1.99379   1
  -3  -6  18 35.6128 4.63759   1
  -3  -5   1 8.55811 0.47332   1
  -3  -5   2 27.0704 0.89317   1
  -3  -5   3 6.09308 0.43159   1
  -3  -5   4 14.5932 0.74318   1
  -3  -5   5 1.22592 0.39926   1
  -3  -5   6 24.5245 1.00711   1
  -3  -5   7 21.0336 0.96721   1
  -3  -5   8 52.8136 1.65671   1
  -3  -5   9  7.3464  0.6659   1
  -3  -5  10 121.513 3.68806   1
  -3  -5  11  50.887 1.80556   1
  -3  -5  12 146.205 4.39258   1
  -3  -5  13 32.8935 1.57964   1
  -3  -5  14    3.95 1.15615   1
  -3  -5  15 3.93923 1.08897   1
  -3  -5  16-0.23529 2.32314   1
  -3  -5  17 1.32896 0.98239   1
  -3  -5  18 3.32895 1.34403   1
  -3  -5  19    6.40 2.97157   1
  -3  -4   1 123.771 3.22801   1
  -3  -4   2   39.73 1.16575   1
  -3  -4   3 12.7017 0.82598   1
  -3  -4   4 225.771 6.33858   1
  -3  -4   5 365.231 9.43065   1
  -3  -4   6 10.4305  0.9081   1
  -3  -4   7 18.9382 0.85925   1
  -3  -4   8  18.552 0.97935   1
  -3  -4   9 80.7391 2.23549   1
  -3  -4  10 419.041 10.1542   1
  -3  -4  11 769.935  19.077   1
  -3  -4  12 155.175 4.11422   1
  -3  -4  13 13.0949 1.33876   1
  -3  -4  14 32.5585 1.55041   1
  -3  -4  15 18.5985 1.42982   1
  -3  -4  16   14.70 2.13402   1
  -3  -4  17 7.93474 1.15395   1
  -3  -4  18 3.88154 1.70154   1
  -3  -4  19 0.74538 1.70852   1
  -3  -4  20 5.05678 2.38949   1
  -3  -3   1 14.0583 0.74383   1
  -3  -3   2 173.782 4.72037   1
  -3  -3   3 28.3324  0.8699   1
  -3  -3   4 212.136 7.39908   1
  -3  -3   5  376.20 13.3827   1
  -3  -3   6 80.2692 2.29854   1
  -3  -3   7 35.4037 1.92118   1
  -3  -3   8 146.393 3.83658   1
  -3  -3   9  52.068 2.50368   1
  -3  -3  10 119.184 4.63892   1
  -3  -3  11 91.8683 3.92064   1
  -3  -3  12 76.4066 2.30686   1
  -3  -3  13 71.4052 2.34186   1
  -3  -3  14  118.65 3.47785   1
  -3  -3  15   54.99  3.1484   1
  -3  -3  16 3.43566 0.79458   1
  -3  -3  17 6.86422 0.91279   1
  -3  -3  18 0.47433 0.94808   1
  -3  -3  19  7.4628  2.4644   1
  -3  -3  20 8.96143 2.63833   1
  -3  -3  21 2.50041 2.86802   1
  -3  -2   1 152.609 3.79663   1
  -3  -2   2 176.166   4.555   1
  -3  -2   3 164.854 4.28616   1
  -3  -2   4 331.948 9.46935   1
  -3  -2   5  17.313 0.78433   1
  -3  -2   6 162.702 4.70548   1
  -3  -2   7  169.95 4.22958   1
  -3  -2   8 143.186 3.80885   1
  -3  -2   9 8.64218 1.12406   1
  -3  -2  10 36.4026 1.30564   1
  -3  -2  11 4.84504 0.64095   1
  -3  -2  12 29.3595 1.24115   1
  -3  -2  13 18.5488  1.0703   1
  -3  -2  14 17.4743 1.11384   1
  -3  -2  15 10.7321 1.32558   1
  -3  -2  16 19.6469 1.26182   1
  -3  -2  17 1.42331  0.7239   1
  -3  -2  18 41.2107 1.99068   1
  -3  -2  19 29.9921  2.2657   1
  -3  -2  20-0.73526 2.68974   1
  -3  -2  21 5.34207  2.1949   1
  -3  -1   1 643.497  14.774   1
  -3  -1   2 200.335 4.76616   1
  -3  -1   3 34.0462 1.05792   1
  -3  -1   4 135.721  4.0719   1
  -3  -1   5 104.628 3.07192   1
  -3  -1   6 8.48457 0.80243   1
  -3  -1   7 16.1567  0.8185   1
  -3  -1   8 33.8656 1.05036   1
  -3  -1   9  37.935 1.83557   1
  -3  -1  10 5.79127 0.64784   1
  -3  -1  11 19.0676 1.01446   1
  -3  -1  12 10.9851 1.06751   1
  -3  -1  13 61.9754  1.8722   1
  -3  -1  14 24.2964 1.90527   1
  -3  -1  15 143.836  4.2159   1
  -3  -1  16 98.2784  2.9307   1
  -3  -1  17 40.6164 1.76786   1
  -3  -1  18 12.0795 1.30119   1
  -3  -1  19-0.35881 1.98792   1
  -3  -1  20-0.48462 2.01764   1
  -3  -1  21 22.9835 1.93753   1
  -3  -1  22    2.70 1.67302   1
  -3   0   1 0.96498 0.28814   1
  -3   0   2  185.60 4.49394   1
  -3   0   3 235.429 5.61248   1
  -3   0   4 19.5579 0.73797   1
  -3   0   5 140.661 3.92783   1
  -3   0   6  128.51 3.19302   1
  -3   0   7 128.203 4.01368   1
  -3   0   8 42.7995 1.50513   1
  -3   0   9  70.718 1.84676   1
  -3   0  10 43.2487 1.62167   1
  -3   0  11 14.5528 0.78527   1
  -3   0  12 6.69062 0.55837   1
  -3   0  13 1.41798  0.4405   1
  -3   0  14 10.9315 1.37247   1
  -3   0  15 23.3242 1.33406   1
  -3   0  16 2.30454 0.60455   1
  -3   0  17 2.52917 0.68118   1
  -3   0  18 70.4812 2.53468   1
  -3   0  19-1.22813 1.47242   1
  -3   0  20 2.41892 0.87842   1
  -3   0  21  9.9061 1.60774   1
  -3   0  22-0.36638 2.13798   1
  -3   1   1 643.917 15.2254   1
  -3   1   2 203.952 4.92354   1
  -3   1   3 35.9962 1.25362   1
  -3   1   4 137.337 3.46556   1
  -3   1   5 108.175 2.61879   1
  -3   1   6 9.45361 0.47794   1
  -3   1   7  15.912 0.70217   1
  -3   1   8  32.266 0.98023   1
  -3   1   9 39.5633 1.21606   1
  -3   1  10  6.4717 0.47935   1
  -3   1  11 18.6159 0.94688   1
  -3   1  12 10.0113 0.91895   1
  -3   1  13 63.0957 2.28589   1
  -3   1  14 24.3594 1.07951   1
  -3   1  15 142.448 3.78417   1
  -3   1  16 102.237 2.96607   1
  -3   1  17 42.6785  2.0882   1
  -3   1  18 13.5078 1.10402   1
  -3   1  19-0.26869 1.40524   1
  -3   1  20 0.22778 1.08525   1
  -3   1  21 22.5532 1.81388   1
  -3   1  22 0.95645   1.253   1
  -3   2   1 153.861 3.85337   1
  -3   2   2 176.017 4.23815   1
  -3   2   3 167.741 4.01298   1
  -3   2   4  341.53 8.00564   1
  -3   2   5 17.9254 0.74915   1
  -3   2   6 165.479 4.39332   1
  -3   2   7 164.352 4.79389   1
  -3   2   8 140.995 3.39549   1
  -3   2   9 7.94015 0.61585   1
  -3   2  10 36.1547 1.24339   1
  -3   2  11 4.64132 0.41005   1
  -3   2  12 31.7955 1.12874   1
  -3   2  13 17.1527 1.44796   1
  -3   2  14 17.0333 0.98004   1
  -3   2  15 10.3868 0.94647   1
  -3   2  16 20.1968 1.17079   1
  -3   2  17    2.05 0.61995   1
  -3   2  18 42.2121 1.85117   1
  -3   2  19 30.2963 1.76659   1
  -3   2  20 0.27136 0.90824   1
  -3   2  21 5.98048 1.68828   1
  -3   3   1  12.912 0.67562   1
  -3   3   2 174.828 4.14688   1
  -3   3   3 30.0806 1.11502   1
  -3   3   4 213.725 5.21173   1
  -3   3   5  369.32 10.5709   1
  -3   3   6 77.8078 2.04301   1
  -3   3   7 32.8706  1.1394   1
  -3   3   8  144.08 3.53727   1
  -3   3   9 52.4067 1.50346   1
  -3   3  10 115.308 2.98157   1
  -3   3  11 88.8679 2.40366   1
  -3   3  12 76.7462 2.06568   1
  -3   3  13  71.801 2.10939   1
  -3   3  14  121.39 3.31379   1
  -3   3  15 55.8606 1.85953   1
  -3   3  16 4.30053 0.66716   1
  -3   3  17 8.27291 0.84627   1
  -3   3  18 1.51839 0.74278   1
  -3   3  19 10.5945 1.48757   1
  -3   3  20 10.2847  1.2542   1
  -3   3  21 3.31894 1.35853   1
  -3   4   1 123.908 3.14858   1
  -3   4   2 39.9528 1.44042   1
  -3   4   3 12.7988 0.69381   1
  -3   4   4 222.363 5.97927   1
  -3   4   5 357.807 8.33543   1
  -3   4   6 9.97104 0.54674   1
  -3   4   7 18.6001  0.7434   1
  -3   4   8 17.1202 0.72562   1
  -3   4   9 78.6722 2.35261   1
  -3   4  10 411.025 9.91025   1
  -3   4  11 760.019 19.0691   1
  -3   4  12 154.816 4.75394   1
  -3   4  13 15.0089 0.83721   1
  -3   4  14 31.7025  1.3609   1
  -3   4  15 17.7201 1.15341   1
  -3   4  16 16.5393 1.81768   1
  -3   4  17 7.98232 0.98328   1
  -3   4  18 4.12847 0.74342   1
  -3   4  19-1.02453 1.77178   1
  -3   4  20 1.86291 0.89916   1
  -3   5   1 9.49743 0.93403   1
  -3   5   2   26.50 1.06707   1
  -3   5   3  5.5689 0.50651   1
  -3   5   4 15.3466   0.894   1
  -3   5   5 0.97762 0.30663   1
  -3   5   6 23.2402 0.89271   1
  -3   5   7 21.3285 0.89837   1
  -3   5   8 52.0827 1.55825   1
  -3   5   9 7.59639 0.87207   1
  -3   5  10 117.158 3.00861   1
  -3   5  11  47.403 1.59353   1
  -3   5  12 144.978 3.86044   1
  -3   5  13 31.5581  1.2737   1
  -3   5  14  4.4056 0.66255   1
  -3   5  15 4.49661 0.66371   1
  -3   5  16-0.31608 1.18799   1
  -3   5  17 0.27913 0.62078   1
  -3   5  18 2.66702 0.85108   1
  -3   5  19 6.59289  1.0158   1
  -3   6   1   81.14 6.00758   1
  -3   6   2   20.80   2.988   1
  -3   6   3 17.9546 1.25192   1
  -3   6   4 7.23191 0.81909   1
  -3   6   5  19.589 0.95414   1
  -3   6   6 27.0984 1.38899   1
  -3   6   7 1.72695 0.49168   1
  -3   6   8 14.5594  1.2525   1
  -3   6   9 28.5468 1.28381   1
  -3   6  10 85.6909 3.14916   1
  -3   6  11 70.5701  2.3189   1
  -3   6  12 67.3822 2.33654   1
  -3   6  13 245.187  7.2749   1
  -3   6  14   65.29 3.40372   1
  -3   6  15 6.35958 1.13461   1
  -3   6  16 1.36863 1.03146   1
  -3   6  17    5.40  1.6992   1
  -3   6  18   33.70 9.06664   1
  -3   7   1    1.30 0.69739   1
  -3   7   2-0.23071 1.06736   1
  -3   7   3 0.13501 0.61908   1
  -3   7   4 9.46838 1.54983   1
  -3   7   5 3.30111  0.5988   1
  -3   7   6 5.37859 0.65743   1
  -3   7   7 12.6325 1.42983   1
  -3   7   8 84.8487 2.67127   1
  -3   7   9 30.0103  1.5068   1
  -3   7  10 24.8192 1.43973   1
  -3   7  11 127.367 4.41114   1
  -3   7  12 0.42586 0.70724   1
  -3   7  13   24.65 2.45086   1
  -3   7  14 7.58634 1.30797   1
  -3   7  15  3.9975 1.29319   1
  -3   7  16    8.30 3.03595   1
  -3   8   1    4.80 0.90014   1
  -3   8   2 10.7995 1.95993   1
  -3   8   3 2.59801 0.82993   1
  -3   8   4 13.1186 1.59588   1
  -3   8   5 30.6758 1.76511   1
  -3   8   6 59.3929 2.50922   1
  -3   8   7 22.1728 1.43263   1
  -3   8   8 48.6236 2.10543   1
  -3   8   9 272.188 8.85061   1
  -3   8  10 78.8743 4.75893   1
  -3   8  11 82.5047   3.207   1
  -3   8  12 53.0267 2.66057   1
  -3   8  13 30.3331 2.60866   1
  -3   8  14    7.95 2.23439   1
  -3   9   1 12.0678 1.83444   1
  -3   9   2    1.75 1.14479   1
  -3   9   3    7.90 1.51039   1
  -3   9   4    6.10 3.67822   1
  -3   9   5 7.14308  1.6814   1
  -3   9   6  81.398 3.64988   1
  -3   9   7 8.85947 1.43256   1
  -3   9   8 83.2017 3.63696   1
  -3   9   9 151.722  5.4039   1
  -3   9  10  48.295 3.53609   1
  -3  10   1   13.90 3.13744   1
  -3  10   2   10.70 3.13746   1
  -3  10   3    4.20 2.38761   1
  -3  10   4    1.80 2.27985   1
  -2 -10   1 10.0876 1.03096   1
  -2 -10   2 1.80015 0.93514   1
  -2 -10   3 4.13439 0.89319   1
  -2 -10   4 1.19441 0.84356   1
  -2 -10   5  0.6589 0.89172   1
  -2 -10   6 7.68216 1.18054   1
  -2 -10   7 15.0604 3.45088   1
  -2 -10   8   11.85  2.3491   1
  -2  -9   1 162.094 5.41308   1
  -2  -9   2 46.0761 3.21294   1
  -2  -9   3 11.7985 0.95295   1
  -2  -9   4 1.14894 0.91955   1
  -2  -9   5 8.88575 1.36275   1
  -2  -9   6 7.09281 0.99762   1
  -2  -9   7  4.4667 1.12995   1
  -2  -9   8 1.60062 0.79924   1
  -2  -9   9 11.5226 2.23398   1
  -2  -9  10 1.88185 1.45743   1
  -2  -9  11 6.12176 1.41491   1
  -2  -9  12 3.38966 1.69134   1
  -2  -8   1  14.791 0.85477   1
  -2  -8   2 96.3559 2.76579   1
  -2  -8   3 13.5496 1.09648   1
  -2  -8   4 8.55911 1.38265   1
  -2  -8   5 5.29873 0.80636   1
  -2  -8   6 5.38081   0.722   1
  -2  -8   7 14.8009  1.5205   1
  -2  -8   8 0.55751 0.56223   1
  -2  -8   9   26.65 2.10209   1
  -2  -8  10 16.0683 1.71471   1
  -2  -8  11 7.98025 1.31333   1
  -2  -8  12 6.91556 1.53516   1
  -2  -8  13 3.70384 1.45327   1
  -2  -8  14 139.749 5.19194   1
  -2  -8  15  31.945 4.31337   1
  -2  -7   1 19.3542 1.34236   1
  -2  -7   2 81.4705 3.56454   1
  -2  -7   3 3.42372 0.55031   1
  -2  -7   4 9.83931  0.7167   1
  -2  -7   5 1.16957 0.50709   1
  -2  -7   6  28.273 1.10161   1
  -2  -7   7 7.83726 1.25507   1
  -2  -7   8 64.2309 2.40507   1
  -2  -7   9 38.4723 2.44033   1
  -2  -7  10 41.7068 2.20212   1
  -2  -7  11  228.89 6.36442   1
  -2  -7  12 60.1346 2.55009   1
  -2  -7  13 43.7799 2.05782   1
  -2  -7  14 112.027 4.20352   1
  -2  -7  15 6.52716 1.70731   1
  -2  -7  16 7.75494  2.3418   1
  -2  -7  17 3.67444 2.22736   1
  -2  -6   1 13.3774    0.67   1
  -2  -6   2 35.6703 1.27059   1
  -2  -6   3 25.7333 0.88483   1
  -2  -6   4 15.0738 0.65867   1
  -2  -6   5 39.4391 1.20891   1
  -2  -6   6 71.8538 2.25885   1
  -2  -6   7 65.1357 1.93995   1
  -2  -6   8 26.2823 1.53349   1
  -2  -6   9 5.91929 0.66527   1
  -2  -6  10 30.1268 1.85982   1
  -2  -6  11 982.986 36.4016   1
  -2  -6  12 227.072 6.77236   1
  -2  -6  13  235.76 7.60559   1
  -2  -6  14   84.08 2.98118   1
  -2  -6  15 45.6144 2.82854   1
  -2  -6  16 20.8987  1.9541   1
  -2  -6  17 1.19845  1.1571   1
  -2  -6  18 0.16536  1.0713   1
  -2  -6  19    8.80 2.85072   1
  -2  -5   1 2.18131 0.34863   1
  -2  -5   2 32.1312  1.3809   1
  -2  -5   3 41.2454 1.29534   1
  -2  -5   4 86.2576 2.45065   1
  -2  -5   5  20.497 1.48589   1
  -2  -5   6  1.4879 0.51609   1
  -2  -5   7 28.0102 1.05124   1
  -2  -5   8 28.6595  1.1565   1
  -2  -5   9 38.2108 1.39161   1
  -2  -5  10 24.4696 1.34366   1
  -2  -5  11 66.2785  2.5487   1
  -2  -5  12 311.485 7.86741   1
  -2  -5  13 40.0703 1.63666   1
  -2  -5  14 230.316 6.21193   1
  -2  -5  15 29.4518 2.06191   1
  -2  -5  16 27.3301 1.59884   1
  -2  -5  17 22.0049 1.77162   1
  -2  -5  18 1.92701 1.86277   1
  -2  -5  19    3.45 1.76861   1
  -2  -5  20 0.43542 1.17307   1
  -2  -4   1 160.903  4.2327   1
  -2  -4   2 151.255 3.82788   1
  -2  -4   3 487.401 12.7596   1
  -2  -4   4 78.8854 2.77147   1
  -2  -4   5 146.285 5.07295   1
  -2  -4   6  16.644 0.76202   1
  -2  -4   7 70.3202 2.16058   1
  -2  -4   8 38.4213 1.47784   1
  -2  -4   9 82.7663 2.21673   1
  -2  -4  10 27.9398 1.28149   1
  -2  -4  11 43.2297 1.73104   1
  -2  -4  12 87.6951 2.98004   1
  -2  -4  13 105.325  3.6189   1
  -2  -4  14 50.0441 1.82459   1
  -2  -4  15 61.9184 2.16283   1
  -2  -4  16 3.23853 0.76318   1
  -2  -4  17 10.8449 1.32242   1
  -2  -4  18 11.4413 2.15297   1
  -2  -4  19 56.8652 3.35659   1
  -2  -4  20 38.2796 2.51123   1
  -2  -4  21    2.00 1.66169   1
  -2  -3   1 172.247 4.07989   1
  -2  -3   2 1061.08 24.5174   1
  -2  -3   3 556.947 16.1255   1
  -2  -3   4 5.94687 0.64417   1
  -2  -3   5 64.7555 2.34999   1
  -2  -3   6 66.3916 2.06277   1
  -2  -3   7 59.8762 2.43047   1
  -2  -3   8 123.665 3.26257   1
  -2  -3   9  88.044 3.04206   1
  -2  -3  10 20.3014 1.14456   1
  -2  -3  11 37.8013 2.26809   1
  -2  -3  12 45.2594 2.64407   1
  -2  -3  13 61.2297 1.87527   1
  -2  -3  14 8.20392 0.71385   1
  -2  -3  15 2.24118 0.66353   1
  -2  -3  16 11.6469 2.65413   1
  -2  -3  17-0.26001 1.29559   1
  -2  -3  18 29.7873 3.73929   1
  -2  -3  19 39.3219 3.01463   1
  -2  -3  20 3.05821  2.1708   1
  -2  -3  21   23.30 3.17372   1
  -2  -3  22   17.40  5.0862   1
  -2  -2   1 583.541  13.629   1
  -2  -2   2 195.285 5.09996   1
  -2  -2   3 172.676 4.68322   1
  -2  -2   4 96.7947 3.48896   1
  -2  -2   5  69.707 2.79377   1
  -2  -2   6 547.165 13.5294   1
  -2  -2   7  124.23 3.89244   1
  -2  -2   8 98.9097  3.4242   1
  -2  -2   9 206.087 5.38199   1
  -2  -2  10 11.5579 1.08292   1
  -2  -2  11 26.1323 1.20154   1
  -2  -2  12 63.8034 1.90185   1
  -2  -2  13 110.067 4.31582   1
  -2  -2  14 0.59602 0.48802   1
  -2  -2  15 10.8503 1.10565   1
  -2  -2  16 6.19142 0.74715   1
  -2  -2  17 39.2084 1.83123   1
  -2  -2  18 20.3536  2.1057   1
  -2  -2  19 9.70031 1.09444   1
  -2  -2  20 5.06324 1.69061   1
  -2  -2  21 7.27363 1.40009   1
  -2  -2  22  33.456 3.19113   1
  -2  -1   1 369.739 9.12596   1
  -2  -1   2 125.464 3.18704   1
  -2  -1   3 87.8544 2.35299   1
  -2  -1   4 113.831 2.93207   1
  -2  -1   5 46.7963 1.36832   1
  -2  -1   6 432.743 10.4788   1
  -2  -1   7 1462.55  34.944   1
  -2  -1   8 102.352 2.73383   1
  -2  -1   9  201.73 5.10357   1
  -2  -1  10 112.011 2.90631   1
  -2  -1  11 27.3763 1.00478   1
  -2  -1  12 18.1001 1.04602   1
  -2  -1  13 5.50025 0.52844   1
  -2  -1  14 41.1809 1.52213   1
  -2  -1  15 75.8128 3.17124   1
  -2  -1  16 42.3462 1.84895   1
  -2  -1  17 86.5718 2.68273   1
  -2  -1  18 10.5079 1.39373   1
  -2  -1  19 2.08051 1.23393   1
  -2  -1  20 1.92777 0.93155   1
  -2  -1  21 7.11927 1.14957   1
  -2  -1  22-0.95115 1.95443   1
  -2   0   1 0.72812 0.33554   1
  -2   0   2  499.19 11.8535   1
  -2   0   3 9.37163 0.53936   1
  -2   0   4    9.20  0.5788   1
  -2   0   5 115.704 2.96287   1
  -2   0   6 207.988 4.99223   1
  -2   0   7 38.5141 2.21732   1
  -2   0   8 37.8632 1.64027   1
  -2   0   9 50.8722 3.22737   1
  -2   0  10 86.0093 2.81836   1
  -2   0  11 13.3466 0.72821   1
  -2   0  12 0.19725 0.35016   1
  -2   0  13 8.02633  0.5911   1
  -2   0  14 3.09683 0.49521   1
  -2   0  15  5.0759  0.5786   1
  -2   0  16 8.87615 0.96784   1
  -2   0  17 0.41807 0.55312   1
  -2   0  18 45.9288 2.76763   1
  -2   0  19 9.90342 1.03893   1
  -2   0  20  36.687 2.18221   1
  -2   0  21-0.94619 1.60763   1
  -2   0  22 7.14246 1.71151   1
  -2   1   1 369.937 9.08264   1
  -2   1   2 124.921  3.2521   1
  -2   1   3 86.8571 2.34563   1
  -2   1   4  113.74 2.80333   1
  -2   1   5 46.4613   1.267   1
  -2   1   6 429.307 10.0479   1
  -2   1   7 1450.20 38.2463   1
  -2   1   8 106.075 3.66717   1
  -2   1   9 194.083 4.66336   1
  -2   1  10 111.008  2.7892   1
  -2   1  11 26.0005 0.98837   1
  -2   1  12 15.8219 1.00695   1
  -2   1  13 4.75202 0.74258   1
  -2   1  14 39.1156 1.33451   1
  -2   1  15 74.4147 2.16517   1
  -2   1  16 44.7019 1.56878   1
  -2   1  17 91.8898 3.67469   1
  -2   1  18 11.5646  1.6164   1
  -2   1  19 1.07104 0.67852   1
  -2   1  20 2.28735 0.73317   1
  -2   1  21 7.72496  1.5003   1
  -2   1  22-1.84912 1.82356   1
  -2   2   1 584.451  13.712   1
  -2   2   2 196.717 4.77288   1
  -2   2   3 169.822 4.14805   1
  -2   2   4 94.1028 3.02029   1
  -2   2   5 69.1155 1.88063   1
  -2   2   6  543.10 12.6019   1
  -2   2   7 123.455  3.0102   1
  -2   2   8 95.0295 2.34134   1
  -2   2   9 197.956 5.10905   1
  -2   2  10  11.171 0.61685   1
  -2   2  11 25.0539 0.90987   1
  -2   2  12 63.1628 1.75191   1
  -2   2  13 108.883 2.82368   1
  -2   2  14 0.97633 0.41005   1
  -2   2  15 11.3275 1.02172   1
  -2   2  16 6.89341 0.69757   1
  -2   2  17 38.5581 1.55595   1
  -2   2  18 21.9033 1.15942   1
  -2   2  19   12.17 1.27332   1
  -2   2  20 5.44596 0.82895   1
  -2   2  21 5.08001 1.01301   1
  -2   2  22 35.4072 2.53882   1
  -2   3   1 170.674 4.17161   1
  -2   3   2 1057.14  24.918   1
  -2   3   3 548.313 12.7216   1
  -2   3   4 5.71943 0.45759   1
  -2   3   5 62.6679 1.64341   1
  -2   3   6 63.5305 1.71647   1
  -2   3   7 60.1248 1.63426   1
  -2   3   8 115.574 3.35415   1
  -2   3   9 88.5698 2.21029   1
  -2   3  10 19.1624 0.72962   1
  -2   3  11 35.3679 1.13722   1
  -2   3  12 39.4606 1.26208   1
  -2   3  13 59.9968 1.89666   1
  -2   3  14 8.49971   0.751   1
  -2   3  15 2.53677 0.67885   1
  -2   3  16 10.1194 0.69269   1
  -2   3  17 0.89111 0.48356   1
  -2   3  18 31.4495 1.41028   1
  -2   3  19 42.7755 1.77351   1
  -2   3  20 3.57872 0.85149   1
  -2   3  21 22.5062 1.85683   1
  -2   4   1 159.429 3.91674   1
  -2   4   2 150.915 3.65609   1
  -2   4   3 489.601 11.2923   1
  -2   4   4  79.412 1.99492   1
  -2   4   5 144.604 3.45101   1
  -2   4   6  17.467 0.90717   1
  -2   4   7  69.192 1.77509   1
  -2   4   8 37.0116 1.14235   1
  -2   4   9 81.5939 2.12098   1
  -2   4  10 26.4234 0.89916   1
  -2   4  11 43.0071 1.27399   1
  -2   4  12 86.4186 2.45475   1
  -2   4  13 102.084 2.91846   1
  -2   4  14 49.1271 1.55611   1
  -2   4  15 62.0152 1.83836   1
  -2   4  16 4.08921 0.58172   1
  -2   4  17 12.7565 1.64004   1
  -2   4  18 12.4159  1.1366   1
  -2   4  19 63.7697 2.19046   1
  -2   4  20 38.4649 1.78208   1
  -2   4  21 0.97719 0.80692   1
  -2   5   1 1.61205 0.64463   1
  -2   5   2 30.8392 1.20419   1
  -2   5   3 41.8107 1.89417   1
  -2   5   4 87.0424 2.35294   1
  -2   5   5 20.6511  0.8405   1
  -2   5   6  1.5751  0.3462   1
  -2   5   7 27.7136 1.02156   1
  -2   5   8 30.3624  1.1246   1
  -2   5   9 38.1431 1.35411   1
  -2   5  10  25.059 1.21471   1
  -2   5  11  66.388 2.27917   1
  -2   5  12 305.179 7.98898   1
  -2   5  13 38.6068 1.90278   1
  -2   5  14 227.734 6.40095   1
  -2   5  15 30.1212 1.77099   1
  -2   5  16 27.0455 1.22904   1
  -2   5  17 20.5851 1.42266   1
  -2   5  18 2.76306 0.71112   1
  -2   5  19 3.80912 0.70695   1
  -2   5  20 0.36213 0.69642   1
  -2   6   1 11.9992 0.87174   1
  -2   6   2 35.2468 1.37011   1
  -2   6   3 25.7469 1.15686   1
  -2   6   4 14.9058 0.77504   1
  -2   6   5 40.2565 1.34231   1
  -2   6   6 72.8935 3.26756   1
  -2   6   7 65.8756 1.92294   1
  -2   6   8 24.9239 1.06626   1
  -2   6   9 6.34724 0.64328   1
  -2   6  10 29.0787 1.67711   1
  -2   6  11 958.389 26.3078   1
  -2   6  12  233.78 7.19807   1
  -2   6  13 234.625 6.75169   1
  -2   6  14 83.7568  3.1055   1
  -2   6  15 45.7826 2.29202   1
  -2   6  16 21.8667 2.09324   1
  -2   6  17   -0.50 1.48086   1
  -2   6  18-0.57135 1.89959   1
  -2   6  19    7.60 2.84797   1
  -2   7   1 19.8455 1.09866   1
  -2   7   2   82.04 2.71414   1
  -2   7   3 2.69587 0.53427   1
  -2   7   4 11.7921 0.78124   1
  -2   7   5 0.73941 0.41997   1
  -2   7   6 27.6318 1.43845   1
  -2   7   7 7.14867 0.68754   1
  -2   7   8 62.0374 2.06029   1
  -2   7   9 36.8763 1.55146   1
  -2   7  10 42.2083 1.70587   1
  -2   7  11 228.652 7.01737   1
  -2   7  12 55.7611 2.69093   1
  -2   7  13 40.3391 2.42804   1
  -2   7  14  108.29 7.36705   1
  -2   7  15 6.09949 1.26177   1
  -2   7  16 7.71386 1.39197   1
  -2   7  17    0.95 1.61465   1
  -2   8   1   14.05 2.48482   1
  -2   8   2   99.44 3.44859   1
  -2   8   3 15.5531 1.28329   1
  -2   8   4 7.56987 0.73102   1
  -2   8   5 5.43051  0.7642   1
  -2   8   6 4.72642    0.66   1
  -2   8   7 14.1083 1.25469   1
  -2   8   8 0.93193 0.60755   1
  -2   8   9 26.2069 1.49292   1
  -2   8  10 16.5473  1.2885   1
  -2   8  11   10.60 1.91361   1
  -2   8  12 7.13238 1.31346   1
  -2   8  13 4.36454 1.15502   1
  -2   8  14 136.096 10.4339   1
  -2   8  15   31.50 7.08859   1
  -2   9   1 165.494  5.1745   1
  -2   9   2 46.7262 3.08161   1
  -2   9   3 13.2693 1.32791   1
  -2   9   4 1.25352 0.79133   1
  -2   9   5 9.20398 1.26088   1
  -2   9   6 7.87503 0.83469   1
  -2   9   7 5.73245  1.0388   1
  -2   9   8-0.11313 1.79499   1
  -2   9   9  10.321 1.16137   1
  -2   9  10 1.45061 1.03557   1
  -2   9  11 5.56588 1.36273   1
  -2   9  12    1.70 1.83867   1
  -2  10   1 13.1878 2.57987   1
  -2  10   2   3.063 1.28809   1
  -2  10   3    4.20 1.45947   1
  -2  10   4 1.38695 1.45588   1
  -2  10   5   -0.95 1.80797   1
  -2  10   6    9.85 2.05978   1
  -2  10   7   13.15 1.90669   1
  -2  10   8   10.05 1.87889   1
  -1 -10   1 36.6507 2.09537   1
  -1 -10   2  10.531 2.03674   1
  -1 -10   3 30.1776 2.12762   1
  -1 -10   4 28.4304   2.254   1
  -1 -10   5  1.1924 1.27495   1
  -1 -10   6 11.7803 2.25031   1
  -1 -10   7    5.50 2.22215   1
  -1 -10   8 11.0115 1.92418   1
  -1 -10   9 3.50629  1.9705   1
  -1  -9   1 40.1111 1.76283   1
  -1  -9   2 39.2081 1.71535   1
  -1  -9   3 52.1541 2.59141   1
  -1  -9   4 22.6088 1.92047   1
  -1  -9   5 3.84714 1.02843   1
  -1  -9   6 1.29644 0.67272   1
  -1  -9   7 10.9049 1.39222   1
  -1  -9   8 1.44568 0.89054   1
  -1  -9   9 5.86123 1.73447   1
  -1  -9  10 3.62642 0.94558   1
  -1  -9  11 7.44532 3.78283   1
  -1  -9  12 6.06169 1.87377   1
  -1  -9  13    6.70 4.10259   1
  -1  -8   1 17.8228 1.19704   1
  -1  -8   2 22.1315 1.30347   1
  -1  -8   3 9.82629 1.25108   1
  -1  -8   4 15.9305 1.32432   1
  -1  -8   5 20.4209 1.25611   1
  -1  -8   6 12.6067 2.34494   1
  -1  -8   7 18.5465 1.56787   1
  -1  -8   8 8.82413 1.08381   1
  -1  -8   9 5.04168 0.98926   1
  -1  -8  10    2.35 0.70305   1
  -1  -8  11 14.0452 2.55853   1
  -1  -8  12  34.189 2.21507   1
  -1  -8  13  96.389 3.66722   1
  -1  -8  14 121.259 4.91335   1
  -1  -8  15 87.4255 4.25096   1
  -1  -7   1 7.42767 0.79469   1
  -1  -7   2 223.856 5.62131   1
  -1  -7   3 122.554 3.23006   1
  -1  -7   4 36.0487 1.41095   1
  -1  -7   5 49.5734 1.63542   1
  -1  -7   6 77.2074 3.08894   1
  -1  -7   7 11.9513 1.01806   1
  -1  -7   8 3.70315  0.5879   1
  -1  -7   9 36.2379 1.55759   1
  -1  -7  10 17.5871 1.25034   1
  -1  -7  11 8.13756 1.02885   1
  -1  -7  12 92.0978 3.01787   1
  -1  -7  13 10.1858  1.0538   1
  -1  -7  14  7.3927 1.27532   1
  -1  -7  15 60.6288 3.43031   1
  -1  -7  16 28.9415 3.17412   1
  -1  -7  17 22.3012 1.93886   1
  -1  -6   1 78.7818 2.06815   1
  -1  -6   2 55.8401 1.87011   1
  -1  -6   3 58.6424 1.55993   1
  -1  -6   4 309.407 8.01204   1
  -1  -6   5 36.3516 1.13854   1
  -1  -6   6 17.3916 0.77156   1
  -1  -6   7 38.5496 1.33001   1
  -1  -6   8 26.7597 1.10202   1
  -1  -6   9 26.0886 1.21021   1
  -1  -6  10 1.36508 0.51531   1
  -1  -6  11 12.3291 0.96455   1
  -1  -6  12 26.7043 1.55628   1
  -1  -6  13   16.95  1.7983   1
  -1  -6  14 10.2193 1.24368   1
  -1  -6  15 12.8427 1.70618   1
  -1  -6  16 6.14379 1.47035   1
  -1  -6  17 1.15062  1.4557   1
  -1  -6  18 26.4404 2.90947   1
  -1  -6  19 11.6908 1.67329   1
  -1  -5   1 49.0013 1.39536   1
  -1  -5   2 100.752 2.83279   1
  -1  -5   3 152.837 3.92913   1
  -1  -5   4 603.258 16.8051   1
  -1  -5   5 50.2838 1.70711   1
  -1  -5   6 64.0467 1.90426   1
  -1  -5   7  80.671  3.7452   1
  -1  -5   8 2.15337  0.4066   1
  -1  -5   9 41.1736 1.35521   1
  -1  -5  10 211.371 6.19902   1
  -1  -5  11 24.2234 1.12202   1
  -1  -5  12 129.788 5.29063   1
  -1  -5  13 92.3829 3.11215   1
  -1  -5  14 114.472 3.55329   1
  -1  -5  15   41.60 3.22693   1
  -1  -5  16 5.72808 0.88567   1
  -1  -5  17  2.2804  0.9017   1
  -1  -5  18 6.10181 1.16546   1
  -1  -5  19 3.07437 1.21948   1
  -1  -5  20 25.7371 2.53756   1
  -1  -4   1 55.4578 1.54563   1
  -1  -4   2   15.19 0.82509   1
  -1  -4   3 34.2907 1.15139   1
  -1  -4   4 69.3398 1.79873   1
  -1  -4   5 140.148 4.08748   1
  -1  -4   6 5.54235 0.46563   1
  -1  -4   7 111.339 3.54924   1
  -1  -4   8 65.2608 1.91109   1
  -1  -4   9 8.41869 0.58631   1
  -1  -4  10  54.549 1.61501   1
  -1  -4  11 178.975 4.43597   1
  -1  -4  12 182.801 5.28095   1
  -1  -4  13  653.91 16.0502   1
  -1  -4  14 80.9707 2.48565   1
  -1  -4  15    9.60 0.87902   1
  -1  -4  16 9.95229 1.19195   1
  -1  -4  17 3.69669 0.88235   1
  -1  -4  18 9.15341 1.17998   1
  -1  -4  19  15.015 1.58151   1
  -1  -4  20 8.11039 1.29338   1
  -1  -4  21 4.09903  1.8522   1
  -1  -3   1 100.277 2.46955   1
  -1  -3   2  0.4897 0.23029   1
  -1  -3   3 42.1957 1.15979   1
  -1  -3   4  184.67  4.4399   1
  -1  -3   5 3.28298  0.3913   1
  -1  -3   6 9.66417 0.63732   1
  -1  -3   7 24.5522 0.93067   1
  -1  -3   8 105.568  3.0344   1
  -1  -3   9 14.0165 1.17387   1
  -1  -3  10 18.7489 1.10548   1
  -1  -3  11 110.298 3.03927   1
  -1  -3  12  191.79 4.71373   1
  -1  -3  13 151.256 3.84518   1
  -1  -3  14 271.938 6.73517   1
  -1  -3  15 5.18764 0.66663   1
  -1  -3  16 69.8954 2.26892   1
  -1  -3  17 55.7435 2.14897   1
  -1  -3  18 43.0843 3.46101   1
  -1  -3  19 14.9476  1.3564   1
  -1  -3  20 16.9086 2.33801   1
  -1  -3  21  9.2765   1.437   1
  -1  -3  22 3.07135 1.33003   1
  -1  -2   1  302.74 7.65015   1
  -1  -2   2 283.289 6.98475   1
  -1  -2   3 120.747 3.29791   1
  -1  -2   4  248.45 6.14326   1
  -1  -2   5  138.68 3.71814   1
  -1  -2   6 65.4216  1.8283   1
  -1  -2   7 21.8901 1.38497   1
  -1  -2   8 125.777 4.19924   1
  -1  -2   9 119.334 3.42512   1
  -1  -2  10  117.59 4.22031   1
  -1  -2  11 16.4012  0.9984   1
  -1  -2  12 7.26949 0.76453   1
  -1  -2  13 16.5968 1.12976   1
  -1  -2  14 120.646   3.812   1
  -1  -2  15 153.739 4.75604   1
  -1  -2  16 17.5824 1.43568   1
  -1  -2  17 76.0019 2.72267   1
  -1  -2  18 3.75729 0.75157   1
  -1  -2  19 1.41957 0.77114   1
  -1  -2  20 14.7914 1.26877   1
  -1  -2  21 42.3947 2.70396   1
  -1  -2  22 9.76173 1.93362   1
  -1  -1   1 1442.21 34.1979   1
  -1  -1   2  635.04 23.6361   1
  -1  -1   3 66.5803 1.92372   1
  -1  -1   4 85.8748 2.38249   1
  -1  -1   5 222.154 5.60397   1
  -1  -1   6 13.7737 0.81851   1
  -1  -1   7 190.176 9.13193   1
  -1  -1   8 452.634 10.6779   1
  -1  -1   9 591.021 13.7824   1
  -1  -1  10 162.781 6.07665   1
  -1  -1  11   7.791 0.61808   1
  -1  -1  12 108.313 2.85647   1
  -1  -1  13 36.7201 2.01128   1
  -1  -1  14 112.417 3.90378   1
  -1  -1  15 53.1347 2.17091   1
  -1  -1  16   46.24 1.64882   1
  -1  -1  17 25.0458 1.30546   1
  -1  -1  18-0.46014 1.21247   1
  -1  -1  19 2.39402 0.82277   1
  -1  -1  20 4.60136 0.90363   1
  -1  -1  21 0.41385 0.77311   1
  -1  -1  22   12.12 1.32029   1
  -1  -1  23 29.2267 2.29699   1
  -1   0   1   20.99 0.70866   1
  -1   0   2 1751.53 37.6601   1
  -1   0   3 1169.93 30.0902   1
  -1   0   4    3.90 0.38343   1
  -1   0   5 26.1335 1.02028   1
  -1   0   6 202.172 5.06374   1
  -1   0   7  810.12 21.5784   1
  -1   0   8 631.718 14.7951   1
  -1   0   9 717.914 19.4437   1
  -1   0  10 130.962 3.99488   1
  -1   0  11 138.112  3.8798   1
  -1   0  12 2.52307 0.39806   1
  -1   0  13    5.25 0.49258   1
  -1   0  14 117.154 3.00754   1
  -1   0  15 160.162  4.0596   1
  -1   0  16 62.1053 1.93256   1
  -1   0  17 45.8066 1.65208   1
  -1   0  18 7.27405  0.7381   1
  -1   0  19 4.77955 0.91685   1
  -1   0  20 5.34628 0.82769   1
  -1   0  21 13.2301 1.54107   1
  -1   0  22-1.14444 1.82169   1
  -1   0  23 0.83367 1.14261   1
  -1   1   1 1455.91 46.3482   1
  -1   1   2 652.735 19.1604   1
  -1   1   3 65.9169 2.06887   1
  -1   1   4 84.4973 2.23135   1
  -1   1   5 224.039 5.78228   1
  -1   1   6 14.2226 0.70744   1
  -1   1   7 198.386 5.57297   1
  -1   1   8  449.09 10.8216   1
  -1   1   9 587.123 13.9263   1
  -1   1  10 156.592 4.12804   1
  -1   1  11 7.96499 0.64803   1
  -1   1  12 109.318 2.98252   1
  -1   1  13 36.2231 1.61651   1
  -1   1  14 119.368 3.88268   1
  -1   1  15 52.5965 1.53934   1
  -1   1  16 45.9863 1.47731   1
  -1   1  17 26.2596 1.14112   1
  -1   1  18-0.79739 1.08774   1
  -1   1  19 1.63909 0.58669   1
  -1   1  20 3.68825 0.75529   1
  -1   1  21 0.72196 0.75846   1
  -1   1  22 12.6262 2.22217   1
  -1   1  23 32.4358 2.36689   1
  -1   2   1 304.377 7.63354   1
  -1   2   2 294.633 10.6416   1
  -1   2   3 119.075 3.02414   1
  -1   2   4 238.257 6.15765   1
  -1   2   5 139.364 3.43578   1
  -1   2   6 64.5174 1.79182   1
  -1   2   7  22.172  1.3047   1
  -1   2   8 127.374 3.32434   1
  -1   2   9 122.573 3.17534   1
  -1   2  10 117.828 4.83617   1
  -1   2  11 14.3253 1.26006   1
  -1   2  12  7.4501 0.88275   1
  -1   2  13 17.3204 0.83167   1
  -1   2  14  122.24  3.1734   1
  -1   2  15 150.734 3.86928   1
  -1   2  16 19.3947 1.06897   1
  -1   2  17 77.6668 2.42427   1
  -1   2  18 3.55067 0.58643   1
  -1   2  19 2.05518 0.63315   1
  -1   2  20 14.6267 1.07722   1
  -1   2  21  40.948  1.9691   1
  -1   2  22 12.2371 1.67527   1
  -1   3   1 99.4162 3.00794   1
  -1   3   2 0.34397 0.24505   1
  -1   3   3 41.6104 1.36695   1
  -1   3   4 180.605  4.3525   1
  -1   3   5 2.79653 0.35135   1
  -1   3   6 9.76113 0.47946   1
  -1   3   7 23.0358 0.97859   1
  -1   3   8 104.711 2.62125   1
  -1   3   9 13.5819 0.57119   1
  -1   3  10 19.4161 0.86795   1
  -1   3  11 110.718  2.7684   1
  -1   3  12 197.624 5.63299   1
  -1   3  13 150.085 3.73732   1
  -1   3  14 270.278 6.95301   1
  -1   3  15 6.62132 0.63806   1
  -1   3  16 66.9832 2.10193   1
  -1   3  17 58.3808 2.02252   1
  -1   3  18 44.9318 1.88096   1
  -1   3  19 17.6022 1.34345   1
  -1   3  20 16.5676 1.32217   1
  -1   3  21 8.46591  1.2873   1
  -1   3  22 0.91038 1.03096   1
  -1   4   1 55.4897 1.85275   1
  -1   4   2 15.4109 0.76182   1
  -1   4   3 34.7923 1.06544   1
  -1   4   4 70.5013 1.79741   1
  -1   4   5 142.441 3.39879   1
  -1   4   6 6.36881 0.52674   1
  -1   4   7 110.954 3.23716   1
  -1   4   8 63.1423 1.64007   1
  -1   4   9 8.96805 0.71239   1
  -1   4  10 52.9775 1.54051   1
  -1   4  11 178.128 4.37901   1
  -1   4  12 175.847 4.27514   1
  -1   4  13 630.473 15.4722   1
  -1   4  14 81.5498  2.2094   1
  -1   4  15 9.58629 0.65451   1
  -1   4  16 8.95147 0.80541   1
  -1   4  17 4.74237 0.62047   1
  -1   4  18 9.79037 0.84191   1
  -1   4  19 16.8224 1.24851   1
  -1   4  20 9.36559 1.13809   1
  -1   4  21 6.65999 0.96677   1
  -1   5   1 49.9759  1.2791   1
  -1   5   2 101.518 2.52011   1
  -1   5   3 155.489 3.68378   1
  -1   5   4 591.418 13.6593   1
  -1   5   5 52.2163 1.40613   1
  -1   5   6 64.7157 1.76486   1
  -1   5   7 82.3424 2.15922   1
  -1   5   8 1.84167 0.43849   1
  -1   5   9 38.9739 2.42805   1
  -1   5  10 201.307 5.08067   1
  -1   5  11 25.9362 1.86814   1
  -1   5  12 130.503 3.37663   1
  -1   5  13 92.3066 3.27173   1
  -1   5  14 111.272 3.10259   1
  -1   5  15 42.0397  1.7257   1
  -1   5  16 7.20248 0.98098   1
  -1   5  17 3.16984 0.62166   1
  -1   5  18  5.5063 0.92548   1
  -1   5  19 2.61067 0.77902   1
  -1   5  20 25.7226 2.23438   1
  -1   6   1 78.4397 1.90083   1
  -1   6   2 56.8081 1.43067   1
  -1   6   3 57.7047 1.51014   1
  -1   6   4 314.626 7.34144   1
  -1   6   5 36.6711 1.09909   1
  -1   6   6 16.6961 0.70908   1
  -1   6   7 37.2994   1.169   1
  -1   6   8 26.9425  0.9471   1
  -1   6   9 26.6988 1.13237   1
  -1   6  10 1.98884 0.49269   1
  -1   6  11 11.6565 1.14129   1
  -1   6  12  28.038  1.2235   1
  -1   6  13 14.8847 0.95558   1
  -1   6  14 12.3051 0.93946   1
  -1   6  15 11.4761 1.05091   1
  -1   6  16 9.33651 1.11187   1
  -1   6  17 2.52578 0.94614   1
  -1   6  18 26.7706  2.5546   1
  -1   6  19   11.85 5.58928   1
  -1   7   1 8.33843  0.7365   1
  -1   7   2 218.852 5.12964   1
  -1   7   3 119.407 2.87324   1
  -1   7   4 35.9898 1.94368   1
  -1   7   5 49.9868 1.44148   1
  -1   7   6 75.8344 2.05545   1
  -1   7   7 9.60396 0.97062   1
  -1   7   8 3.80446  0.4676   1
  -1   7   9 35.8127  1.9853   1
  -1   7  10 17.2437 1.28908   1
  -1   7  11 8.10565 0.82889   1
  -1   7  12 92.1094 3.51741   1
  -1   7  13 9.95163 0.90173   1
  -1   7  14 9.50468 1.81881   1
  -1   7  15   62.29 2.91924   1
  -1   7  16 27.7659 1.79021   1
  -1   7  17 20.3765 1.96888   1
  -1   8   1 19.1084 0.87681   1
  -1   8   2 20.7975 0.82863   1
  -1   8   3 9.02246 0.52793   1
  -1   8   4 15.3655 0.70098   1
  -1   8   5 21.1678 0.91617   1
  -1   8   6 12.0424 0.71224   1
  -1   8   7 16.2176 0.91219   1
  -1   8   8 9.32338 0.91887   1
  -1   8   9 5.61448 1.00368   1
  -1   8  10 2.27533 0.61192   1
  -1   8  11 11.9107 0.98162   1
  -1   8  12 30.2814 3.26617   1
  -1   8  13   88.54 3.36249   1
  -1   8  14 112.281 4.47104   1
  -1   8  15 84.4482  4.3805   1
  -1   9   1 39.7227 1.84633   1
  -1   9   2 38.7845 1.34558   1
  -1   9   3 47.9428 2.00169   1
  -1   9   4 21.6454 1.27981   1
  -1   9   5 4.05036 0.53469   1
  -1   9   6 1.21968 0.47293   1
  -1   9   7 13.1352 1.41018   1
  -1   9   8  0.3511 0.63793   1
  -1   9   9 8.41036 0.96106   1
  -1   9  10 2.83287 0.80418   1
  -1   9  11    5.50 1.09463   1
  -1   9  12 3.92645 1.16152   1
  -1   9  13 9.99932 2.22504   1
  -1  10   1   35.15 2.35178   1
  -1  10   2   13.60 1.74855   1
  -1  10   3 29.1727 1.73866   1
  -1  10   4  25.681 1.48485   1
  -1  10   5-0.02247 1.90366   1
  -1  10   6 12.3233 2.04506   1
  -1  10   7  4.6576 1.01501   1
  -1  10   8 12.3184 1.42413   1
  -1  10   9    2.60 1.17854   1
   0 -10   0 27.0665    4.29   1
   0 -10   1 2.42526 0.68889   1
   0 -10   2 14.4755  1.8402   1
   0 -10   3 14.0325 1.35702   1
   0 -10   4  9.7623 1.36409   1
   0 -10   5 3.40687 1.02844   1
   0 -10   6 1.63218 0.86937   1
   0 -10   7 10.7759 1.54854   1
   0 -10   8 61.6888 5.99267   1
   0 -10   9 13.5978 1.69353   1
   0  -9   0    0.05  0.7554   1
   0  -9   1 0.45971 0.49994   1
   0  -9   2 16.9685 1.02478   1
   0  -9   3 5.40972 0.61223   1
   0  -9   4 2.00983 0.61287   1
   0  -9   5 11.8797 1.43413   1
   0  -9   6 8.55875 1.11655   1
   0  -9   7 8.31081 1.04534   1
   0  -9   8 17.4611 1.81051   1
   0  -9   9 46.9174 2.21651   1
   0  -9  10 4.76562 1.00386   1
   0  -9  11-0.14549 2.94343   1
   0  -9  12 8.37144 1.81923   1
   0  -9  13 5.48955   1.331   1
   0  -8   0 5.34288 0.71565   1
   0  -8   1 1.46035 0.38741   1
   0  -8   2 27.2115  1.0637   1
   0  -8   3 1.62659 0.42348   1
   0  -8   4 14.4046 0.98861   1
   0  -8   5 3.19734 0.55649   1
   0  -8   6 116.941 3.35871   1
   0  -8   7 47.5693 2.43897   1
   0  -8   8 20.6042 1.58179   1
   0  -8   9 21.6462 1.24352   1
   0  -8  10 38.6136 1.65821   1
   0  -8  11 25.7469 1.45215   1
   0  -8  12 7.81044  1.0352   1
   0  -8  13 1.67044 0.85094   1
   0  -8  14 5.40226 2.11991   1
   0  -8  15    5.25 1.54178   1
   0  -7   0    2.30 1.13196   1
   0  -7   1 15.2557 1.24649   1
   0  -7   2 11.8267 0.78392   1
   0  -7   3 51.8614 2.05945   1
   0  -7   4 96.6311 2.78403   1
   0  -7   5 23.9645 1.03957   1
   0  -7   6 101.376 2.95224   1
   0  -7   7   32.15 2.66522   1
   0  -7   8 21.7699 1.12472   1
   0  -7   9 3.00584 0.97429   1
   0  -7  10 1.14353 0.52493   1
   0  -7  11 5.30519  0.9956   1
   0  -7  12 9.37129 1.02354   1
   0  -7  13 27.8325 1.57352   1
   0  -7  14 6.50245 0.89985   1
   0  -7  15 17.4014   1.524   1
   0  -7  16 7.92023 1.50707   1
   0  -7  17  16.723 3.33476   1
   0  -6   0   44.15 1.77981   1
   0  -6   1 44.0334 1.73217   1
   0  -6   2 11.5247   0.922   1
   0  -6   3 28.1045 0.98359   1
   0  -6   4   40.24 1.18167   1
   0  -6   5 132.059 3.59592   1
   0  -6   6 66.1611 1.95533   1
   0  -6   7 45.6477 1.63912   1
   0  -6   8 9.81718 1.14714   1
   0  -6   9 39.4242 1.41943   1
   0  -6  10 3.97138  1.2678   1
   0  -6  11  6.5102  0.8323   1
   0  -6  12 3.77464 0.57581   1
   0  -6  13   29.00  2.0323   1
   0  -6  14 1.86093 0.60778   1
   0  -6  15 1.90129 0.67941   1
   0  -6  16 5.35674 1.39335   1
   0  -6  17-0.20131 2.30458   1
   0  -6  18  0.3679 1.39167   1
   0  -6  19 30.4347 2.70459   1
   0  -5   0    0.30 1.55564   1
   0  -5   1   86.74 2.33387   1
   0  -5   2 114.765  2.9733   1
   0  -5   3 79.5633 2.85004   1
   0  -5   4 455.051 11.9501   1
   0  -5   5 232.658   5.478   1
   0  -5   6 32.6411 1.08017   1
   0  -5   7 19.0974  0.8496   1
   0  -5   8 30.6653 1.47463   1
   0  -5   9 5.39611 0.52711   1
   0  -5  10 12.7272 0.97773   1
   0  -5  11 53.2872 2.13364   1
   0  -5  12 62.5371 2.57717   1
   0  -5  13 1.17479 0.50832   1
   0  -5  14 2.86516 0.67098   1
   0  -5  15 3.84495 0.75423   1
   0  -5  16 3.11178 0.71612   1
   0  -5  17  28.805 1.63948   1
   0  -5  18 4.82165 2.21278   1
   0  -5  19 42.1849 3.05765   1
   0  -5  20  26.436 4.12856   1
   0  -4   0  193.08 5.23604   1
   0  -4   1 44.3644 1.61809   1
   0  -4   2 225.506 5.47869   1
   0  -4   3 120.128 2.89605   1
   0  -4   4 85.8414 2.24857   1
   0  -4   5 334.494 10.9787   1
   0  -4   6 29.2277 1.44286   1
   0  -4   7 81.5615 2.16226   1
   0  -4   8 39.2324 2.12175   1
   0  -4   9 23.3488 1.06268   1
   0  -4  10 38.7322 1.54013   1
   0  -4  11 90.0743 3.43162   1
   0  -4  12 39.6172 2.01676   1
   0  -4  13 47.2279 2.19143   1
   0  -4  14 2.87743 0.54108   1
   0  -4  15 3.18604 0.59193   1
   0  -4  16 21.9799 1.33599   1
   0  -4  17   3.341 0.68111   1
   0  -4  18 23.1884  2.1972   1
   0  -4  19 13.9596 2.08099   1
   0  -4  20 28.8951 2.34085   1
   0  -4  21 10.5975 1.50136   1
   0  -3   0   -0.45    0.90   1
   0  -3   1 334.086 8.10118   1
   0  -3   2  680.23 18.5548   1
   0  -3   3 132.897 3.25353   1
   0  -3   4 115.073 2.80988   1
   0  -3   5 110.231 3.44055   1
   0  -3   6 268.593 6.43938   1
   0  -3   7 26.7332 2.21367   1
   0  -3   8 55.8094 1.83568   1
   0  -3   9 142.953 3.73455   1
   0  -3  10 410.405 9.64834   1
   0  -3  11 77.1785 2.07489   1
   0  -3  12 303.151  7.2496   1
   0  -3  13  90.692 2.39805   1
   0  -3  14 19.8311 1.03412   1
   0  -3  15 117.185 3.59862   1
   0  -3  16  91.597 2.56335   1
   0  -3  17 7.15257 0.82593   1
   0  -3  18 8.52814 0.89742   1
   0  -3  19 13.3348 2.26695   1
   0  -3  20-0.37487 2.86339   1
   0  -3  21 6.89886 1.53037   1
   0  -3  22 0.85977 1.15237   1
   0  -2   0  930.01 28.2575   1
   0  -2   1 1498.55 39.6416   1
   0  -2   2 2015.25 39.3391   1
   0  -2   3 420.168 10.7431   1
   0  -2   4 315.259 7.82786   1
   0  -2   5  260.57 7.99164   1
   0  -2   6 230.023 5.65435   1
   0  -2   7 98.1212  2.6207   1
   0  -2   8 366.571 8.69422   1
   0  -2   9 229.218 7.11854   1
   0  -2  10 33.6543 1.20503   1
   0  -2  11 189.423 5.56222   1
   0  -2  12 28.6961 1.19079   1
   0  -2  13 306.953 7.20416   1
   0  -2  14 310.571 7.35439   1
   0  -2  15 560.675 13.4077   1
   0  -2  16 72.3725 2.90771   1
   0  -2  17 41.4524 1.55894   1
   0  -2  18 21.1383  1.9087   1
   0  -2  19  6.0429  1.5481   1
   0  -2  20  13.561 1.34697   1
   0  -2  21 0.22478 0.87003   1
   0  -2  22 8.60639 1.35861   1
   0  -1   0    0.15 0.27768   1
   0  -1   1  590.29 20.4293   1
   0  -1   2  360.21 13.4938   1
   0  -1   3 2417.86 63.6603   1
   0  -1   4 8.86682 0.71702   1
   0  -1   5 78.9279 2.34358   1
   0  -1   6 8.19641 0.78089   1
   0  -1   7 7.21928 0.76276   1
   0  -1   8 23.4579  1.2105   1
   0  -1   9 12.5446 2.00496   1
   0  -1  10 29.5881 1.21093   1
   0  -1  11  4.6584 0.43244   1
   0  -1  12 156.596 5.55556   1
   0  -1  13 6.58398 0.62437   1
   0  -1  14 50.3186 1.58581   1
   0  -1  15 332.471 8.12972   1
   0  -1  16  197.54 5.97218   1
   0  -1  17 151.999 4.68374   1
   0  -1  18  36.803 1.60731   1
   0  -1  19 13.8011 1.17591   1
   0  -1  20 4.69723 0.91951   1
   0  -1  21-0.29913 1.89302   1
   0  -1  22-0.49961 1.95014   1
   0   0   2  535.75 21.0586   1
   0   0   3    8.20 0.67683   1
   0   0   4  751.42 25.5329   1
   0   0   5  333.27 11.4068   1
   0   0   6 426.034 12.0706   1
   0   0   7 49.5388 1.93293   1
   0   0   8   19.70 1.14435   1
   0   0   9 180.307 4.40658   1
   0   0  10   53.05 1.64972   1
   0   0  11   35.60 1.16049   1
   0   0  12 64.2586 1.78443   1
   0   0  13 14.1416 0.80765   1
   0   0  14 5.26219 0.51703   1
   0   0  15  7.1837 0.78935   1
   0   0  16 6.95229 0.83589   1
   0   0  17 313.528  8.3677   1
   0   0  18 55.7053 3.08719   1
   0   0  19 0.74008 0.68447   1
   0   0  20 3.31823 0.75078   1
   0   0  21 10.4759 1.19442   1
   0   0  22 65.0449 2.77206   1
   0   0  23 9.48523 2.07223   1
   0   1   0 0.15936 0.20969   1
   0   1   1  564.94 19.3031   1
   0   1   2  362.26 15.1058   1
   0   1   3 2415.66  63.467   1
   0   1   4 8.37821 0.53976   1
   0   1   5 80.7693 2.38411   1
   0   1   6  7.1869 0.51691   1
   0   1   7 5.77218 0.48734   1
   0   1   8 22.0749  0.8441   1
   0   1   9 11.3022  0.7643   1
   0   1  10 29.6364 1.01877   1
   0   1  11 4.01967 0.41912   1
   0   1  12 163.285 3.96046   1
   0   1  13 6.72401 0.53526   1
   0   1  14 50.0604 1.56146   1
   0   1  15 328.711 8.01053   1
   0   1  16 196.595 6.57304   1
   0   1  17  157.49 5.02602   1
   0   1  18 35.3686 1.64392   1
   0   1  19 11.5493 1.14665   1
   0   1  20 5.60081   1.003   1
   0   1  21-1.40371 1.81217   1
   0   1  22 -0.4208 1.99744   1
   0   2   0  913.61 28.1203   1
   0   2   1 1450.95 46.3708   1
   0   2   2 2145.99  79.062   1
   0   2   3  415.86 12.4794   1
   0   2   4 316.786 8.64242   1
   0   2   5  265.38 6.38478   1
   0   2   6 228.834  5.8611   1
   0   2   7 97.9085 2.51194   1
   0   2   8 362.972 8.56421   1
   0   2   9  232.33  6.2473   1
   0   2  10 32.6885 1.42362   1
   0   2  11 192.602 4.60227   1
   0   2  12 26.6777  1.1853   1
   0   2  13 306.688 7.29501   1
   0   2  14 311.001 7.84778   1
   0   2  15 560.345 13.8496   1
   0   2  16 70.0484 2.39636   1
   0   2  17 43.1139 1.77045   1
   0   2  18 22.7739 1.35049   1
   0   2  19 7.09727 0.95593   1
   0   2  20 13.9867 1.52884   1
   0   2  21-0.59216 1.67243   1
   0   2  22 8.42335 1.50672   1
   0   3   0   -0.35    0.50   1
   0   3   1 339.759 8.14739   1
   0   3   2  683.93 19.2338   1
   0   3   3 131.344 3.35744   1
   0   3   4 115.358 2.95212   1
   0   3   5  110.92 3.18045   1
   0   3   6 265.587 6.85669   1
   0   3   7 26.4649  1.2509   1
   0   3   8 57.2873 1.52391   1
   0   3   9 144.011 4.21554   1
   0   3  10 415.125 10.7272   1
   0   3  11 75.4313 2.01946   1
   0   3  12  300.23 7.52759   1
   0   3  13 87.7038 2.37542   1
   0   3  14 20.5358 0.98422   1
   0   3  15 115.957 3.23291   1
   0   3  16 92.8111 2.69919   1
   0   3  17 9.49643 0.84551   1
   0   3  18 8.76704   1.101   1
   0   3  19 15.1522 1.32992   1
   0   3  20 0.19651 0.95519   1
   0   3  21 6.97922 1.22443   1
   0   3  22  1.1656 1.38118   1
   0   4   0  193.68 4.74153   1
   0   4   1 43.5406 1.18424   1
   0   4   2 226.776 5.37909   1
   0   4   3 123.215 3.00718   1
   0   4   4 86.3807 2.23788   1
   0   4   5 331.314 10.0507   1
   0   4   6 29.7346  1.3692   1
   0   4   7 81.4818 2.40054   1
   0   4   8 40.3879 1.12105   1
   0   4   9 23.0662 0.95756   1
   0   4  10 38.1689 1.09782   1
   0   4  11 91.3715 2.28688   1
   0   4  12 40.7377 1.72261   1
   0   4  13 46.0812 1.37004   1
   0   4  14 3.51448 0.46057   1
   0   4  15 3.67508 0.73243   1
   0   4  16 22.3124 1.06777   1
   0   4  17 4.35262 0.62061   1
   0   4  18 22.5155 1.28929   1
   0   4  19 13.8188 2.22505   1
   0   4  20 30.4308 2.12036   1
   0   4  21 9.96651 2.18784   1
   0   5   0 0.69763 0.29816   1
   0   5   1 86.1813 2.07744   1
   0   5   2 115.341 2.91682   1
   0   5   3 82.2187 2.60555   1
   0   5   4 469.537 12.1725   1
   0   5   5 238.401  5.6918   1
   0   5   6 32.8667 1.18199   1
   0   5   7  20.391 0.82383   1
   0   5   8 30.3657 1.17047   1
   0   5   9    6.35 0.69517   1
   0   5  10 13.9127 0.96107   1
   0   5  11 52.3552 1.83443   1
   0   5  12 59.9708 1.67544   1
   0   5  13 1.13956 0.38321   1
   0   5  14 3.00404 0.46295   1
   0   5  15 4.42995 0.58145   1
   0   5  16 3.08376 0.59385   1
   0   5  17 30.9214 1.41641   1
   0   5  18 7.84458 1.18925   1
   0   5  19 49.2472  2.1417   1
   0   5  20 30.1073 2.49521   1
   0   6   0 44.8648 1.31089   1
   0   6   1 41.7201 1.09812   1
   0   6   2 9.76424 0.45201   1
   0   6   3 28.8118 0.89515   1
   0   6   4 40.0158   1.169   1
   0   6   5 130.687 3.17223   1
   0   6   6 67.4466 1.85408   1
   0   6   7 44.8791 1.53705   1
   0   6   8 9.51517 0.76608   1
   0   6   9 40.1436 1.59774   1
   0   6  10 3.43301  0.4841   1
   0   6  11 6.25192 0.87804   1
   0   6  12 3.01251 0.63855   1
   0   6  13 29.5268 1.33765   1
   0   6  14 1.59633 0.64032   1
   0   6  15 2.57234 0.71219   1
   0   6  16 4.12462 1.16976   1
   0   6  17 1.59667 0.95459   1
   0   6  18-0.20248 2.99113   1
   0   6  19   23.50 4.68167   1
   0   7   0    2.70 0.42657   1
   0   7   1 15.9815  0.6513   1
   0   7   2 12.5844 0.54593   1
   0   7   3   51.29 1.37294   1
   0   7   4 95.5822 2.39342   1
   0   7   5 23.1581 0.95692   1
   0   7   6 99.7082 2.67325   1
   0   7   7 35.0824 1.40614   1
   0   7   8 22.2022 1.20913   1
   0   7   9 2.56954 0.58905   1
   0   7  10 2.04286 0.50949   1
   0   7  11 5.51392 0.71026   1
   0   7  12 9.02996 0.85417   1
   0   7  13 24.4853 1.43137   1
   0   7  14 7.11379 1.07852   1
   0   7  15 17.4828 2.73882   1
   0   7  16  8.3495 1.24137   1
   0   7  17 14.8883 2.07628   1
   0   8   0 5.26764 0.67749   1
   0   8   1    1.65 0.32603   1
   0   8   2 28.8624 0.99803   1
   0   8   3 1.67884  0.3806   1
   0   8   4 14.1115 1.05644   1
   0   8   5 3.57304 0.44207   1
   0   8   6 113.512 3.02152   1
   0   8   7 44.1337  1.9377   1
   0   8   8 21.2314 1.75591   1
   0   8   9 21.9259 1.27657   1
   0   8  10 38.0114 1.92229   1
   0   8  11 26.1522 1.76874   1
   0   8  12    9.40 1.09058   1
   0   8  13 3.22684 1.30713   1
   0   8  14 6.81441 1.39471   1
   0   8  15 4.68915  1.1106   1
   0   9   0 0.13345 0.51957   1
   0   9   1 0.28966 0.36873   1
   0   9   2 17.8834 0.95428   1
   0   9   3 5.01431 0.66291   1
   0   9   4 2.69578 0.51203   1
   0   9   5 13.8308 1.06034   1
   0   9   6 9.98096 0.80597   1
   0   9   7 9.79985 0.99636   1
   0   9   8 16.2741 1.86556   1
   0   9   9 45.4634 3.05127   1
   0   9  10 3.58778  0.8403   1
   0   9  11-0.21375 1.57724   1
   0   9  12  9.2966 1.37201   1
   0   9  13    6.65 2.33582   1
   0  10   0 23.5206 1.45812   1
   0  10   1 1.64579 0.52114   1
   0  10   2 12.0089 1.22105   1
   0  10   3 12.7962 0.95718   1
   0  10   4  10.281 0.84694   1
   0  10   5 3.02146 0.92514   1
   0  10   6-0.65133 1.39961   1
   0  10   7 13.6453  1.6758   1
   0  10   8 63.4659  4.9861   1
   0  10   9 14.5292 1.78542   1
   1 -10   0 259.307 10.0504   1
   1 -10   1 152.697 5.40168   1
   1 -10   2 22.7869 2.11252   1
   1 -10   3 4.93129 0.74065   1
   1 -10   4 1.63283 1.07559   1
   1 -10   5-0.07935 1.66058   1
   1 -10   6 2.67663 0.90432   1
   1 -10   7 30.1668 2.47719   1
   1 -10   8   13.70 3.40102   1
   1  -9   0  19.346  1.7011   1
   1  -9   1 71.8653 2.27144   1
   1  -9   2 14.5779 1.21889   1
   1  -9   3 32.9905 1.74362   1
   1  -9   4 5.60564 0.81231   1
   1  -9   5 5.40904 0.67921   1
   1  -9   6 44.8479 2.24404   1
   1  -9   7 23.4906 2.28131   1
   1  -9   8 23.5211 1.80499   1
   1  -9   9 17.9384 2.48811   1
   1  -9  10 6.57204 1.24922   1
   1  -9  11    9.65 2.47957   1
   1  -9  12 1.83193 1.82437   1
   1  -8   0  11.795 1.09585   1
   1  -8   1 59.2633 1.78884   1
   1  -8   2 48.4733 1.56574   1
   1  -8   3  14.008 0.84957   1
   1  -8   4 64.5474 1.93409   1
   1  -8   5 12.7743 0.80249   1
   1  -8   6 12.5138 0.89487   1
   1  -8   7  1.9725 0.76634   1
   1  -8   8 30.4404 2.09475   1
   1  -8   9 41.5682 1.91511   1
   1  -8  10 55.4639  2.5858   1
   1  -8  11 8.87699 1.14606   1
   1  -8  12 8.40607 1.11844   1
   1  -8  13 2.44026 1.75157   1
   1  -8  14 1.60506 1.64769   1
   1  -8  15  3.4143   1.192   1
   1  -7   0 38.1968 1.27758   1
   1  -7   1 21.4174 0.94705   1
   1  -7   2  9.7984 0.80729   1
   1  -7   3 14.9022 0.73811   1
   1  -7   4 0.24284 0.34215   1
   1  -7   5 10.7202 1.14929   1
   1  -7   6 8.97607 0.56903   1
   1  -7   7 3.20427 0.48339   1
   1  -7   8 17.1219 1.36193   1
   1  -7   9 4.71634  0.7602   1
   1  -7  10 23.0776 1.29335   1
   1  -7  11 57.9113 2.39577   1
   1  -7  12 4.28956 0.71276   1
   1  -7  13 24.7124 1.44374   1
   1  -7  14 9.84523 1.33524   1
   1  -7  15   0.859 0.91301   1
   1  -7  16 5.89137 1.17562   1
   1  -7  17 4.69588 2.28172   1
   1  -6   0 23.5046 0.89193   1
   1  -6   1 7.71194 0.51627   1
   1  -6   2 39.6994 1.24114   1
   1  -6   3  14.326 0.66915   1
   1  -6   4  69.299 1.82189   1
   1  -6   5 60.5706 1.72798   1
   1  -6   6 46.5717 1.50985   1
   1  -6   7 -0.0652 0.70899   1
   1  -6   8 12.7219 0.93657   1
   1  -6   9 12.5278  0.9104   1
   1  -6  10 7.53816 0.84746   1
   1  -6  11 23.4994 1.12077   1
   1  -6  12 33.2843 1.38608   1
   1  -6  13 17.1191 1.22172   1
   1  -6  14 17.1551 1.15293   1
   1  -6  15 4.31487  0.7626   1
   1  -6  16 5.48753 1.17696   1
   1  -6  17    4.45 3.88972   1
   1  -6  18  8.9085 1.58008   1
   1  -5   0 39.3236 1.21335   1
   1  -5   1 10.9873  0.6989   1
   1  -5   2 41.6067 1.18025   1
   1  -5   3  185.55 5.08167   1
   1  -5   4 86.6864 2.40904   1
   1  -5   5 44.2391 1.20082   1
   1  -5   6 42.3894 1.27117   1
   1  -5   7 23.1977 0.81041   1
   1  -5   8 27.6026 1.22438   1
   1  -5   9 8.20907 0.52907   1
   1  -5  10 4.31456 0.74464   1
   1  -5  11 146.889 5.72608   1
   1  -5  12 104.778 3.02652   1
   1  -5  13  26.287 1.19794   1
   1  -5  14 3.82618 0.67773   1
   1  -5  15  5.8219 0.73525   1
   1  -5  16 1.49414  0.7019   1
   1  -5  17 22.3961 3.18119   1
   1  -5  18 14.0351 2.78241   1
   1  -5  19 5.75959 3.19133   1
   1  -5  20   25.05 2.79164   1
   1  -4   0 52.0336   1.464   1
   1  -4   1 185.981 4.49736   1
   1  -4   2 51.7813 1.36969   1
   1  -4   3 938.972 26.8943   1
   1  -4   4 277.458 6.91617   1
   1  -4   5 150.888 3.71566   1
   1  -4   6 96.9693 2.36352   1
   1  -4   7 228.565 6.07761   1
   1  -4   8 9.19149 0.84842   1
   1  -4   9 32.2772 0.98538   1
   1  -4  10 56.2662 1.71792   1
   1  -4  11 23.3163 0.99955   1
   1  -4  12 32.8824 1.18023   1
   1  -4  13 99.9936 4.46311   1
   1  -4  14 40.5335 1.46527   1
   1  -4  15 18.8861 1.04402   1
   1  -4  16 -0.5106 1.36508   1
   1  -4  17 4.69385  0.7398   1
   1  -4  18  16.243 2.25652   1
   1  -4  19 9.76383 2.37692   1
   1  -4  20 22.8438 2.45049   1
   1  -4  21    2.70 1.48295   1
   1  -3   0  470.90 12.2613   1
   1  -3   1 522.367 15.6081   1
   1  -3   2  916.56 36.9706   1
   1  -3   3  931.36 22.4796   1
   1  -3   4 83.4815  2.0632   1
   1  -3   5 667.155 15.5897   1
   1  -3   6 670.605 16.3059   1
   1  -3   7 210.843 7.01144   1
   1  -3   8 37.2626 1.54268   1
   1  -3   9 28.8871 1.43412   1
   1  -3  10 30.3677 1.60701   1
   1  -3  11 2.74804   0.805   1
   1  -3  12 11.6552 1.16732   1
   1  -3  13 32.4468 2.45839   1
   1  -3  14 2.25867 0.97154   1
   1  -3  15 13.5091 1.15439   1
   1  -3  16 9.08261 0.75926   1
   1  -3  17 13.0594  1.0501   1
   1  -3  18 33.2271 1.72175   1
   1  -3  19 83.7817 2.93457   1
   1  -3  20 5.75384 1.25696   1
   1  -3  21 0.19869 1.04706   1
   1  -2   1 4516.05 117.883   1
   1  -2   3 433.335 10.5905   1
   1  -2   4  109.65 2.82301   1
   1  -2   5 299.968 7.14848   1
   1  -2   6 688.705 16.4072   1
   1  -2   7  623.96 14.6697   1
   1  -2   8 7.25797 0.54652   1
   1  -2   9 65.9337  2.4884   1
   1  -2  10 81.4319 2.90538   1
   1  -2  11 40.2003 1.26094   1
   1  -2  12 29.0468 1.05666   1
   1  -2  13 82.9978 2.24755   1
   1  -2  14 0.79413 0.69952   1
   1  -2  15 19.6738 1.20128   1
   1  -2  16 0.42135 0.52953   1
   1  -2  17 8.02716 1.05577   1
   1  -2  18 234.967 6.65282   1
   1  -2  19 6.26528 0.84368   1
   1  -2  20 6.03126 1.20416   1
   1  -2  21 0.32717 0.88777   1
   1  -2  22-0.72113 2.11089   1
   1  -1   0 28.1833 0.91212   1
   1  -1   1 1824.52 51.5334   1
   1  -1   2 1973.80 43.6703   1
   1  -1   3 2036.60  39.485   1
   1  -1   4 508.745  12.447   1
   1  -1   5 283.879 6.89913   1
   1  -1   6 6.99896  0.6047   1
   1  -1   7 241.655 5.72341   1
   1  -1   8 298.785 6.97798   1
   1  -1   9 8.39057 1.13248   1
   1  -1  10 32.5755 1.06542   1
   1  -1  11 2.34987 0.48538   1
   1  -1  12 123.871 3.07804   1
   1  -1  13 48.2664 1.66191   1
   1  -1  14 58.4919 3.13656   1
   1  -1  15 84.9966 2.64986   1
   1  -1  16 36.1776 1.56224   1
   1  -1  17   64.39 2.20423   1
   1  -1  18 102.132 3.23053   1
   1  -1  19 39.0636 1.94042   1
   1  -1  20 11.2284 1.26288   1
   1  -1  21 4.83334 1.24482   1
   1  -1  22 1.68595 1.16224   1
   1   0   0  289.47 24.4734   1
   1   0   1 21.4866  0.7192   1
   1   0   2 25.7514   1.006   1
   1   0   3  531.10  16.562   1
   1   0   4 10.1905 0.58371   1
   1   0   5 43.2041  1.6144   1
   1   0   6 101.336 2.55638   1
   1   0   7 46.1976 1.59254   1
   1   0   8  58.089 1.73353   1
   1   0   9 229.453 5.76139   1
   1   0  10 256.761  6.0965   1
   1   0  11 25.7255 1.02829   1
   1   0  12 29.2028 1.06513   1
   1   0  13 20.2362 0.91966   1
   1   0  14 52.9422 1.65292   1
   1   0  15 1221.51 30.7186   1
   1   0  16 274.342 7.22272   1
   1   0  17 612.665 16.5167   1
   1   0  18 27.6686  1.5149   1
   1   0  19 9.23691 1.03378   1
   1   0  20  0.8711 0.83086   1
   1   0  21 5.08345 1.27251   1
   1   0  22 -1.1676 2.15595   1
   1   1   0 28.8804 0.95636   1
   1   1   1 1824.17 37.9841   1
   1   1   2 1971.70 122.529   1
   1   1   3 2091.54 39.5565   1
   1   1   4 505.864 12.7827   1
   1   1   5 289.533 7.00736   1
   1   1   6 6.54143 0.55754   1
   1   1   7 239.426 7.52143   1
   1   1   8 295.381  7.0462   1
   1   1   9 8.25218 0.76099   1
   1   1  10 31.8336 1.05711   1
   1   1  11  1.9536 0.42301   1
   1   1  12 121.596 3.05396   1
   1   1  13  46.904 2.51293   1
   1   1  14 59.2071  1.7864   1
   1   1  15 84.5202 2.57691   1
   1   1  16 35.9541 1.45181   1
   1   1  17 63.6795 2.22664   1
   1   1  18 103.516 3.33984   1
   1   1  19 37.6546 1.85746   1
   1   1  20 13.2732  1.8354   1
   1   1  21 5.87416 1.15325   1
   1   1  22 2.20478 1.14352   1
   1   2   0 2186.18 59.6413   1
   1   2   1 4441.66 117.415   1
   1   2   2 9999.00 256.935   1
   1   2   3 428.721 10.5187   1
   1   2   4 104.483 3.00677   1
   1   2   5 294.746  8.3157   1
   1   2   6 694.152 16.4776   1
   1   2   7 625.899 15.5513   1
   1   2   8 6.59021 0.67937   1
   1   2   9 68.3286 2.10872   1
   1   2  10 82.9069 2.39974   1
   1   2  11 40.6642 1.25759   1
   1   2  12 28.9437 1.11757   1
   1   2  13 84.7431 2.28111   1
   1   2  14    0.55 0.82099   1
   1   2  15 20.3468 1.05428   1
   1   2  16 0.22905 0.52286   1
   1   2  17 9.30645 0.85241   1
   1   2  18 234.317 6.55719   1
   1   2  19 6.47555 1.31772   1
   1   2  20 6.22145 1.07339   1
   1   2  21-0.54157 1.99945   1
   1   2  22-1.20524 2.38409   1
   1   3   0 467.897 11.5242   1
   1   3   1 518.299 12.4606   1
   1   3   2  895.61 21.8749   1
   1   3   3 933.096 21.9011   1
   1   3   4 81.1544  2.0915   1
   1   3   5 668.175 15.5977   1
   1   3   6 649.942 15.3279   1
   1   3   7 209.484 5.63827   1
   1   3   8 37.0618 1.08347   1
   1   3   9 28.4917 1.00267   1
   1   3  10 31.6751 0.99744   1
   1   3  11 2.61836 0.41515   1
   1   3  12 11.2995 0.78988   1
   1   3  13 32.2943 1.45073   1
   1   3  14 2.00743 0.52958   1
   1   3  15 12.4171 1.23042   1
   1   3  16 10.2743 1.30556   1
   1   3  17 13.7481 1.35569   1
   1   3  18 35.4712 1.73972   1
   1   3  19 92.0882 4.62761   1
   1   3  20 4.31222 1.07737   1
   1   3  21 0.81405   1.123   1
   1   4   0  51.147 1.47714   1
   1   4   1  183.68 4.85892   1
   1   4   2 50.6907 1.67172   1
   1   4   3 947.507 22.0626   1
   1   4   4 279.673 6.88716   1
   1   4   5 155.939 4.11574   1
   1   4   6 97.3366 2.41565   1
   1   4   7 233.417 5.81263   1
   1   4   8 10.1434 0.56056   1
   1   4   9 32.4972 0.99983   1
   1   4  10 56.4914  1.7619   1
   1   4  11  24.256 0.88855   1
   1   4  12 33.6386 1.28816   1
   1   4  13 95.0716 2.64243   1
   1   4  14 42.0815 1.40092   1
   1   4  15 20.3857 1.38676   1
   1   4  16-0.40031 1.05853   1
   1   4  17 6.71579 0.76377   1
   1   4  18 18.4792 1.88418   1
   1   4  19 12.3621 1.85251   1
   1   4  20 23.2897 1.78575   1
   1   4  21 0.57054 1.26941   1
   1   5   0 40.6318 1.18992   1
   1   5   1   11.00 0.83157   1
   1   5   2   41.70 1.50176   1
   1   5   3 186.216 4.65625   1
   1   5   4 86.6854 2.43181   1
   1   5   5 45.0274 1.33077   1
   1   5   6 43.8276 1.32193   1
   1   5   7 25.3204 0.95148   1
   1   5   8 28.5508 1.04699   1
   1   5   9 8.17139 0.73398   1
   1   5  10 4.67559 0.56127   1
   1   5  11 147.576 3.73144   1
   1   5  12 100.816 2.65448   1
   1   5  13 26.8899 1.08247   1
   1   5  14 4.86113 0.55317   1
   1   5  15 6.33397 0.63988   1
   1   5  16 1.41516 0.64983   1
   1   5  17 22.5521 1.35126   1
   1   5  18 11.5401 1.07681   1
   1   5  19 6.56845 1.27024   1
   1   5  20   32.00 2.53164   1
   1   6   0 22.6876 0.72843   1
   1   6   1 8.55196 0.67078   1
   1   6   2   40.70 1.55276   1
   1   6   3   15.45 0.98151   1
   1   6   4  70.174 1.84676   1
   1   6   5 61.0079 1.80574   1
   1   6   6 47.4359 1.45492   1
   1   6   7 0.20106 0.38413   1
   1   6   8  11.774 0.71319   1
   1   6   9 13.9752 0.83702   1
   1   6  10   8.425 0.81661   1
   1   6  11 24.0034 1.15714   1
   1   6  12   32.25 1.47108   1
   1   6  13 17.5068 1.11409   1
   1   6  14 15.9843 1.37203   1
   1   6  15 3.76413 0.93411   1
   1   6  16    5.50  1.1414   1
   1   6  17 3.33651 1.42321   1
   1   6  18 9.77884 1.11833   1
   1   7   0 36.2727 1.07796   1
   1   7   1  20.044  0.9956   1
   1   7   2 8.93963 0.71664   1
   1   7   3 14.3338  0.9154   1
   1   7   4    0.05 0.55441   1
   1   7   5 11.9791 0.69517   1
   1   7   6 10.5464 0.60993   1
   1   7   7 3.52826 0.85228   1
   1   7   8 16.7747 0.95764   1
   1   7   9 4.97523 0.60509   1
   1   7  10  20.718 1.16292   1
   1   7  11 56.0977 2.10098   1
   1   7  12 4.60338 0.81445   1
   1   7  13 23.3716 2.14017   1
   1   7  14 10.3429 1.58556   1
   1   7  15-0.49587 1.53939   1
   1   7  16  6.5558  1.5989   1
   1   7  17    6.95 5.16305   1
   1   8   0 12.2667 0.90478   1
   1   8   1 58.9606 2.56648   1
   1   8   2   46.10 1.97337   1
   1   8   3 15.5875 1.15332   1
   1   8   4 60.9586 2.75261   1
   1   8   5  13.609 1.04505   1
   1   8   6 10.3701 1.05745   1
   1   8   7    2.05 0.96375   1
   1   8   8  29.407 1.26067   1
   1   8   9   38.21 2.94623   1
   1   8  10 52.2394 2.29802   1
   1   8  11 8.29185 1.07933   1
   1   8  12 7.71118 1.15526   1
   1   8  13 1.02813  0.9031   1
   1   8  14    2.05 1.37564   1
   1   8  15 5.17542 2.35632   1
   1   9   0   18.85 1.62558   1
   1   9   1   69.34 5.41544   1
   1   9   2 13.3126 1.50885   1
   1   9   3  31.303 3.19769   1
   1   9   4 5.66176 1.71021   1
   1   9   5 5.58971 0.94545   1
   1   9   6 47.0746 2.19067   1
   1   9   7 19.8793 2.15539   1
   1   9   8   27.20 2.66632   1
   1   9   9   20.95 2.34189   1
   1   9  10 7.28929 1.52409   1
   1   9  11 11.1969 2.20829   1
   1   9  12 0.82109 0.92426   1
   1  10   0 252.775 20.4688   1
   1  10   1 148.535 17.3354   1
   1  10   2   21.20 5.38446   1
   1  10   3    5.50 1.11125   1
   1  10   4 1.10549 1.99663   1
   1  10   5 0.95228  1.3902   1
   1  10   6 2.76703 1.38093   1
   1  10   7   30.35 3.00696   1
   1  10   8   16.30 5.52145   1
   2 -10   0 51.6582 3.18322   1
   2 -10   1 26.4831 1.56562   1
   2 -10   2   26.56 1.57498   1
   2 -10   3 6.66182 1.13297   1
   2 -10   4 1.05466 0.65889   1
   2 -10   5 8.39989 0.97101   1
   2 -10   6  1.0322 0.91155   1
   2 -10   7 4.11646 1.63398   1
   2  -9   0 60.0763 2.82412   1
   2  -9   1  112.04 3.88608   1
   2  -9   2 32.1745 1.57297   1
   2  -9   3 84.0931 3.16594   1
   2  -9   4 21.6241 1.44145   1
   2  -9   5 4.00368 0.83895   1
   2  -9   6 4.21754 0.74585   1
   2  -9   7 9.18563 1.24597   1
   2  -9   8   20.86 1.60251   1
   2  -9   9 4.79791 1.42341   1
   2  -9  10 0.15894 0.89982   1
   2  -9  11 1.53005 1.22671   1
   2  -8   0  76.334 3.93053   1
   2  -8   1 179.668 5.83878   1
   2  -8   2 447.077 11.3298   1
   2  -8   3 141.115 3.76164   1
   2  -8   4  34.896 1.48172   1
   2  -8   5 13.3848 0.91913   1
   2  -8   6 25.1217 1.18507   1
   2  -8   7 6.81516 1.15483   1
   2  -8   8 9.86692 1.29329   1
   2  -8   9 8.63425 0.91857   1
   2  -8  10 3.91343 1.05311   1
   2  -8  11 0.32591  0.8364   1
   2  -8  12 4.65692 1.63464   1
   2  -8  13 1.26052 1.41558   1
   2  -8  14-0.50779  2.1239   1
   2  -7   0 46.2482 1.50239   1
   2  -7   1 70.8684 2.70078   1
   2  -7   2 80.8764  2.4235   1
   2  -7   3 200.068  5.6057   1
   2  -7   4 45.9257 1.66201   1
   2  -7   5 64.9913 1.89783   1
   2  -7   6 89.6538 2.44082   1
   2  -7   7 7.02655 0.78949   1
   2  -7   8 16.2187 1.70654   1
   2  -7   9 1.38157 0.52451   1
   2  -7  10 10.3571 0.78736   1
   2  -7  11  11.401 2.06108   1
   2  -7  12 29.0555 1.94784   1
   2  -7  13 29.6079 2.45482   1
   2  -7  14 32.5098 3.13161   1
   2  -7  15 30.2712 3.54094   1
   2  -7  16 2.24214 1.54641   1
   2  -6   0 2.64172 0.33421   1
   2  -6   1 9.67943  0.5667   1
   2  -6   2 27.8235 0.95008   1
   2  -6   3 217.868 5.17454   1
   2  -6   4 134.599  3.3051   1
   2  -6   5  160.09 4.20808   1
   2  -6   6 205.774 5.13677   1
   2  -6   7 48.5949 1.51273   1
   2  -6   8 10.5364 0.74551   1
   2  -6   9 0.11751  0.3688   1
   2  -6  10 31.2538 1.15945   1
   2  -6  11 105.538 2.85015   1
   2  -6  12 6.78851 0.90713   1
   2  -6  13 39.0765 1.67398   1
   2  -6  14 24.7463 1.45663   1
   2  -6  15 19.7049 2.57023   1
   2  -6  16 6.82455 1.32803   1
   2  -6  17 6.78947 2.47038   1
   2  -6  18   -0.80 1.41307   1
   2  -5   0 129.683 3.11402   1
   2  -5   1 136.898 3.27653   1
   2  -5   2 32.4382  0.9973   1
   2  -5   3 59.8059  1.5865   1
   2  -5   4  334.69 7.78741   1
   2  -5   5 85.8925 2.75769   1
   2  -5   6 137.982 3.92102   1
   2  -5   7 34.5391   1.062   1
   2  -5   8 44.8231 1.30079   1
   2  -5   9 13.9461  0.6888   1
   2  -5  10 1.58253  0.3865   1
   2  -5  11 21.7132 0.95077   1
   2  -5  12 32.1688 1.17952   1
   2  -5  13 40.9708 1.58601   1
   2  -5  14 0.40954 0.56389   1
   2  -5  15 0.28602 0.82844   1
   2  -5  16  2.4704 0.98424   1
   2  -5  17 2.15811 0.91967   1
   2  -5  18 12.4573 3.15402   1
   2  -5  19    5.20 2.26424   1
   2  -4   0 24.1832 0.81431   1
   2  -4   1 153.433 3.67548   1
   2  -4   2 848.015 19.5007   1
   2  -4   3 1329.99 35.6208   1
   2  -4   4 1860.69 54.1268   1
   2  -4   5 333.948 8.91283   1
   2  -4   6 35.0685 1.23696   1
   2  -4   7 74.2713 2.46689   1
   2  -4   8 12.9416 0.93862   1
   2  -4   9 13.1273  0.6891   1
   2  -4  10 27.1379 1.01292   1
   2  -4  11 -0.0021 0.85027   1
   2  -4  12 9.09444 1.05435   1
   2  -4  13 43.0175 1.65707   1
   2  -4  14 28.0415 1.35582   1
   2  -4  15 1.42652 0.79144   1
   2  -4  16-0.30902 1.98362   1
   2  -4  17  5.6519 1.44899   1
   2  -4  18 20.6559 1.68165   1
   2  -4  19  17.058 2.11894   1
   2  -4  20 31.5977 3.06484   1
   2  -3   0  79.268 2.18451   1
   2  -3   1 459.621 10.7349   1
   2  -3   2 28.1746 1.02181   1
   2  -3   3 27.8093 1.15641   1
   2  -3   4 555.843 14.1912   1
   2  -3   5 212.585 5.63421   1
   2  -3   6 50.3645 1.87416   1
   2  -3   7 48.4452 1.75263   1
   2  -3   8 48.4535 1.49463   1
   2  -3   9 2.11706 0.49295   1
   2  -3  10  20.469 0.83009   1
   2  -3  11 23.5289 0.90078   1
   2  -3  12 0.72245 0.36377   1
   2  -3  13 4.75628 0.60645   1
   2  -3  14 6.77945 0.77606   1
   2  -3  15 11.3161 1.18658   1
   2  -3  16   53.97 2.16157   1
   2  -3  17 2.09474 0.86901   1
   2  -3  18 51.7812 3.00409   1
   2  -3  19 19.9931 3.47108   1
   2  -3  20 16.4027 3.00302   1
   2  -3  21   64.49 7.14637   1
   2  -2   0  349.24 8.24157   1
   2  -2   1 250.556 5.95669   1
   2  -2   2 176.842 4.30777   1
   2  -2   3 82.8725  3.3834   1
   2  -2   4 20.5206 1.16599   1
   2  -2   5 33.1341 1.13978   1
   2  -2   6 4.75322 0.49377   1
   2  -2   7 22.1955  1.2252   1
   2  -2   8 77.3251 2.70339   1
   2  -2   9 263.957 8.97984   1
   2  -2  10 126.882 3.32453   1
   2  -2  11 41.8453 1.46514   1
   2  -2  12 25.3037 0.95018   1
   2  -2  13 8.33647 0.61279   1
   2  -2  14 -0.1112 1.08782   1
   2  -2  15 75.5051 2.29474   1
   2  -2  16 155.986 4.24009   1
   2  -2  17 188.192 5.33884   1
   2  -2  18 105.352  3.5394   1
   2  -2  19 85.1154 3.25314   1
   2  -2  20 32.0964 2.68322   1
   2  -2  21 1.79529  1.2997   1
   2  -1   0 104.452 2.71403   1
   2  -1   1 196.724 4.87003   1
   2  -1   2  94.261 2.39818   1
   2  -1   3 30.5265 0.95574   1
   2  -1   4  287.87 6.80609   1
   2  -1   5 214.126 5.07721   1
   2  -1   6 598.328 15.0782   1
   2  -1   7 174.716 4.59531   1
   2  -1   8 401.343 10.4514   1
   2  -1   9 12.6559 0.88821   1
   2  -1  10 122.105  2.9547   1
   2  -1  11 63.3427  1.9944   1
   2  -1  12  6.8806  0.5417   1
   2  -1  13  35.533 1.28719   1
   2  -1  14 108.007 4.32292   1
   2  -1  15 28.4734 3.06565   1
   2  -1  16 45.7635  1.7593   1
   2  -1  17 33.0388 1.62967   1
   2  -1  18 26.4702 1.63034   1
   2  -1  19 64.8633 2.66641   1
   2  -1  20 13.4811 2.22905   1
   2  -1  21 12.4352 2.62124   1
   2   0   0 156.092 3.87974   1
   2   0   1 74.1695 1.94122   1
   2   0   2 156.972 3.85999   1
   2   0   3 13.7954 0.65238   1
   2   0   4  425.54  9.9855   1
   2   0   5 24.4181 0.91349   1
   2   0   6 10.1955 0.77207   1
   2   0   7 1.89844 0.32877   1
   2   0   8 1306.26 35.2764   1
   2   0   9 139.545 4.24363   1
   2   0  10 26.6866 0.92063   1
   2   0  11 28.4347 0.96301   1
   2   0  12 44.5535 1.49167   1
   2   0  13 14.1253 0.86331   1
   2   0  14 3.43052 0.61535   1
   2   0  15 9.18043 0.73541   1
   2   0  16 2.82507 0.64161   1
   2   0  17 13.5143 1.52359   1
   2   0  18 11.3213 1.28772   1
   2   0  19 15.8595 2.76246   1
   2   0  20 4.35664 1.03947   1
   2   0  21 3.10703 1.34556   1
   2   1   0 104.933  2.7482   1
   2   1   1 198.496 4.86321   1
   2   1   2 92.7869 2.45244   1
   2   1   3 30.8777 0.97539   1
   2   1   4  286.69 6.89409   1
   2   1   5 212.542 5.12037   1
   2   1   6 605.004 14.0262   1
   2   1   7 173.771 4.24942   1
   2   1   8 406.809 9.43926   1
   2   1   9 12.2241 0.66724   1
   2   1  10 119.639 3.61852   1
   2   1  11 63.1752 1.77912   1
   2   1  12 5.01311 0.51393   1
   2   1  13 36.9699 1.31224   1
   2   1  14 105.979 2.89356   1
   2   1  15 25.3593 1.22303   1
   2   1  16 42.7975 1.77127   1
   2   1  17 33.0279 1.59347   1
   2   1  18 26.7083 1.94221   1
   2   1  19 65.9743 2.71786   1
   2   1  20 11.8827 1.53697   1
   2   1  21 14.7675  1.9493   1
   2   2   0  344.16 8.41438   1
   2   2   1 248.823 5.97276   1
   2   2   2 176.952 4.37007   1
   2   2   3 82.4602 2.11265   1
   2   2   4 19.9615 0.74183   1
   2   2   5 34.5946 2.21373   1
   2   2   6 3.80542 0.36746   1
   2   2   7 21.7263 0.96524   1
   2   2   8 77.7711 2.00532   1
   2   2   9 268.797 7.81104   1
   2   2  10 126.885   3.168   1
   2   2  11 42.1379 1.68571   1
   2   2  12 23.0593 0.98376   1
   2   2  13 10.2748 0.70768   1
   2   2  14 0.36171 0.45147   1
   2   2  15 76.4429 2.33343   1
   2   2  16 157.693 4.45287   1
   2   2  17  183.84 5.54177   1
   2   2  18 108.878 3.53658   1
   2   2  19 87.3641 3.47094   1
   2   2  20 30.9697 3.98819   1
   2   2  21 3.55693 2.16945   1
   2   3   0 73.2178 2.05176   1
   2   3   1 449.222 10.9339   1
   2   3   2 26.6138 0.97014   1
   2   3   3  27.191 0.94872   1
   2   3   4 547.803 12.6279   1
   2   3   5 212.883 5.23045   1
   2   3   6 49.5173 1.65948   1
   2   3   7 49.4734 1.74449   1
   2   3   8 47.1821 1.75653   1
   2   3   9 1.94534 0.35981   1
   2   3  10 20.3088 0.82132   1
   2   3  11 24.0668 0.92568   1
   2   3  12 0.51998 0.38379   1
   2   3  13 5.29881  0.5963   1
   2   3  14 7.03085 0.67073   1
   2   3  15 12.1595 1.57435   1
   2   3  16 54.5001 2.02749   1
   2   3  17 2.77983 0.84786   1
   2   3  18 53.7005 2.32662   1
   2   3  19   18.38 2.30063   1
   2   3  20 17.3621 3.52391   1
   2   3  21   52.99 9.33101   1
   2   4   0 23.4764 0.94051   1
   2   4   1 153.586 4.03208   1
   2   4   2 830.463 19.4027   1
   2   4   3 1336.24 30.8198   1
   2   4   4 1803.97 87.2966   1
   2   4   5 339.953 7.88683   1
   2   4   6 35.6369  1.3438   1
   2   4   7 74.8613  2.2958   1
   2   4   8 12.0299 0.76565   1
   2   4   9 11.8087 0.70229   1
   2   4  10 26.3362 0.97728   1
   2   4  11    0.00 0.74789   1
   2   4  12 9.29963 0.72448   1
   2   4  13 43.1262 1.47742   1
   2   4  14 27.6735 1.19029   1
   2   4  15 1.25909 0.53788   1
   2   4  16   0.918 0.55651   1
   2   4  17  5.8499 1.11786   1
   2   4  18 21.0663 1.88871   1
   2   4  19 19.7896 1.92585   1
   2   4  20   47.75 3.97703   1
   2   5   0 129.196 3.36306   1
   2   5   1  137.52 3.54734   1
   2   5   2 33.7968 1.38152   1
   2   5   3   60.40 1.78529   1
   2   5   4 339.248 8.25641   1
   2   5   5  84.568 2.83642   1
   2   5   6 138.535 3.45683   1
   2   5   7 34.2483 1.19975   1
   2   5   8 44.6263 1.37016   1
   2   5   9 14.4993 1.00204   1
   2   5  10 1.17857 0.38673   1
   2   5  11 20.3884  0.9598   1
   2   5  12 31.7036 1.35369   1
   2   5  13 42.7824 1.53609   1
   2   5  14 0.36611 0.50547   1
   2   5  15 0.09758 0.56436   1
   2   5  16 2.87968 0.70382   1
   2   5  17 7.23237 1.25377   1
   2   5  18 13.2167 1.40503   1
   2   5  19 7.68804 1.44146   1
   2   6   0 2.75303 0.54577   1
   2   6   1 11.6339 0.82801   1
   2   6   2 29.3781 1.57045   1
   2   6   3 219.679 5.50839   1
   2   6   4  132.96 3.49185   1
   2   6   5  160.18 4.41151   1
   2   6   6 208.031  5.4626   1
   2   6   7 49.1361 1.87332   1
   2   6   8 9.84913 1.44674   1
   2   6   9    0.35 0.68606   1
   2   6  10 31.5375  1.5355   1
   2   6  11 107.382 3.13492   1
   2   6  12 6.32019 1.11635   1
   2   6  13 40.5002 1.58728   1
   2   6  14 25.1757 1.37065   1
   2   6  15 19.0355 1.32648   1
   2   6  16  8.0108 1.02474   1
   2   6  17  8.0035  1.0682   1
   2   7   0 46.6698 1.87578   1
   2   7   1   73.34 2.55151   1
   2   7   2   87.04 2.90542   1
   2   7   3 196.421 6.25566   1
   2   7   4 49.4618 3.00629   1
   2   7   5 62.8977 2.36124   1
   2   7   6   92.39 3.21859   1
   2   7   7 7.32947 0.91797   1
   2   7   8 15.5682 1.45023   1
   2   7   9 1.54592 1.13854   1
   2   7  10 10.8638 1.59285   1
   2   7  11 12.8111 1.46867   1
   2   7  12 28.1428 1.63902   1
   2   7  13 28.4401 1.83624   1
   2   7  14 32.9718 1.98898   1
   2   7  15 31.9451 2.43881   1
   2   7  16 3.47912 1.49874   1
   2   8   0   77.44 3.54179   1
   2   8   1  175.93 5.51619   1
   2   8   2 420.399 29.1273   1
   2   8   3 140.596 4.99738   1
   2   8   4 34.1766 1.70793   1
   2   8   5 12.4916 1.46679   1
   2   8   6 24.9707 2.23572   1
   2   8   7 7.03663 1.18146   1
   2   8   8 10.7497 3.09766   1
   2   8   9  9.4372 1.43434   1
   2   8  10 3.69357 1.44989   1
   2   8  11-0.33535 1.83442   1
   2   8  12 5.45536 2.19928   1
   2   8  13 0.88117 1.03077   1
   2   8  14    3.95 1.31219   1
   2   9   0 60.6003 2.85031   1
   2   9   1 109.497  5.5927   1
   2   9   2   32.05 5.60908   1
   2   9   3   84.09  4.0139   1
   2   9   4   20.75 2.16178   1
   2   9   5 2.86762 0.98557   1
   2   9   6    5.65 1.30811   1
   2   9   7 12.8752 1.65613   1
   2   9   8 19.4957 3.46738   1
   2   9   9 3.84086 1.11896   1
   2   9  10 0.18299 1.35274   1
   2   9  11    1.35 4.17199   1
   2  10   0 47.5997 2.66638   1
   2  10   1 27.2431 2.33134   1
   2  10   2 24.7928 2.08187   1
   2  10   3 4.12712 1.29898   1
   2  10   4 2.10524 1.34865   1
   2  10   5   13.10 6.50868   1
   2  10   6    0.30   1.875   1
   2  10   7   10.80 2.96863   1
   3 -10   0 2.51951 0.80962   1
   3 -10   1 4.06816 1.39348   1
   3 -10   2 18.4232 2.07708   1
   3 -10   3 4.98311 1.08367   1
   3  -9   0 1.23048 0.55878   1
   3  -9   1-0.01788 1.27328   1
   3  -9   2  0.8729 0.55403   1
   3  -9   3 24.9575 1.44138   1
   3  -9   4 12.6329 1.01246   1
   3  -9   5 6.95651 0.97299   1
   3  -9   6 2.24084   0.755   1
   3  -9   7 9.42008 1.18861   1
   3  -9   8 17.0993 1.95979   1
   3  -9   9 13.5365 2.23393   1
   3  -8   0 27.6113 1.24345   1
   3  -8   1 28.2142 2.48726   1
   3  -8   2 73.9497 2.33893   1
   3  -8   3  44.062  2.3688   1
   3  -8   4 46.7098 1.85583   1
   3  -8   5  2.8235 0.63681   1
   3  -8   6 28.8185 1.53766   1
   3  -8   7 108.626  3.5173   1
   3  -8   8  5.6333 0.83679   1
   3  -8   9 25.6338 1.61948   1
   3  -8  10 14.4958 1.99501   1
   3  -8  11 15.8989 2.70086   1
   3  -8  12  4.0551  1.1322   1
   3  -7   0  89.106 2.40222   1
   3  -7   1 141.935 3.81348   1
   3  -7   2 5.86185 0.64467   1
   3  -7   3 35.0513 1.55041   1
   3  -7   4 37.3374 1.57421   1
   3  -7   5 157.159 4.49951   1
   3  -7   6  221.73 6.54087   1
   3  -7   7 23.2849  1.2423   1
   3  -7   8 15.6356 1.50295   1
   3  -7   9 9.15191 1.00261   1
   3  -7  10 0.52515  0.6422   1
   3  -7  11 3.76686 0.84743   1
   3  -7  12 0.57658 1.06087   1
   3  -7  13  4.1538 1.26769   1
   3  -7  14 9.31284 2.02821   1
   3  -6   0 101.925 2.58758   1
   3  -6   1  53.914 1.77333   1
   3  -6   2 93.5364 3.03271   1
   3  -6   3 297.152  7.6595   1
   3  -6   4 1659.15 40.6916   1
   3  -6   5 173.699 4.36549   1
   3  -6   6 221.227 5.70644   1
   3  -6   7  99.888 2.76153   1
   3  -6   8 22.5387 1.14517   1
   3  -6   9 39.2231 1.39268   1
   3  -6  10 4.01462    0.61   1
   3  -6  11 0.09954 0.48271   1
   3  -6  12 0.18257 0.53282   1
   3  -6  13  5.1142 0.73987   1
   3  -6  14 3.60892 1.23699   1
   3  -6  15 0.94979 1.51371   1
   3  -6  16 4.40364 1.25354   1
   3  -5   0 48.4146 1.52154   1
   3  -5   1 253.641 5.96869   1
   3  -5   2  41.978 1.30111   1
   3  -5   3 99.9681 2.58677   1
   3  -5   4 119.628 2.94366   1
   3  -5   5 220.706 6.24037   1
   3  -5   6 100.009 3.01234   1
   3  -5   7  231.07 6.03352   1
   3  -5   8 66.5349 1.91342   1
   3  -5   9 0.14976 0.42386   1
   3  -5  10 5.88534 0.62057   1
   3  -5  11  4.6676 0.62948   1
   3  -5  12  28.973 1.55169   1
   3  -5  13 0.28842 0.51892   1
   3  -5  14 5.72035 0.74068   1
   3  -5  15 3.93993 1.55147   1
   3  -5  16 23.4676 5.34571   1
   3  -5  17-0.22359   3.323   1
   3  -5  18    4.10 1.45935   1
   3  -4   0 19.2864 0.63816   1
   3  -4   1 147.168 3.56542   1
   3  -4   2 109.576 2.72673   1
   3  -4   3 40.2016 1.23319   1
   3  -4   4 9.63434 1.33519   1
   3  -4   5 115.304 2.85145   1
   3  -4   6 69.7239   2.433   1
   3  -4   7 53.7848 1.54956   1
   3  -4   8 55.4231 1.71323   1
   3  -4   9-0.99769 0.82844   1
   3  -4  10 19.2578  0.9713   1
   3  -4  11  0.9371 0.42025   1
   3  -4  12 161.743 4.13455   1
   3  -4  13 9.29007 1.35102   1
   3  -4  14 3.06283 0.61411   1
   3  -4  15 10.4216 1.51584   1
   3  -4  16 16.1385 1.64927   1
   3  -4  17 48.2588 4.08483   1
   3  -4  18 97.5422 4.70103   1
   3  -4  19 71.2191 5.21063   1
   3  -3   0 54.2936 1.38276   1
   3  -3   1 4.78296 0.31272   1
   3  -3   2 150.045 3.57055   1
   3  -3   3 33.7388 1.32004   1
   3  -3   4 12.6006  0.6185   1
   3  -3   5 40.3821 1.21506   1
   3  -3   6 184.088 4.87184   1
   3  -3   7 75.8034 2.73947   1
   3  -3   8 69.8587 1.81603   1
   3  -3   9 31.8453 1.25123   1
   3  -3  10 25.9356 0.96828   1
   3  -3  11 22.1395 1.06238   1
   3  -3  12 3.45977 0.59842   1
   3  -3  13 52.7623 1.82839   1
   3  -3  14 70.9862 2.43655   1
   3  -3  15 20.0436 1.53509   1
   3  -3  16 25.9988 2.63054   1
   3  -3  17 18.1852 2.31563   1
   3  -3  18 6.88141 2.06577   1
   3  -3  19 25.7015 3.49928   1
   3  -2   0 124.267 5.36487   1
   3  -2   1 180.231 4.27846   1
   3  -2   2 188.305 4.57952   1
   3  -2   3 67.6895 2.11691   1
   3  -2   4 18.5792  0.7153   1
   3  -2   5 4.56005 0.41893   1
   3  -2   6  185.63 5.53014   1
   3  -2   7 46.1555 1.28572   1
   3  -2   8 4.08582 0.41789   1
   3  -2   9 39.8193 1.18456   1
   3  -2  10 95.1786 2.41189   1
   3  -2  11 45.4604 1.37448   1
   3  -2  12 22.4018 1.05346   1
   3  -2  13 1.99182 0.65722   1
   3  -2  14 31.3345 1.27068   1
   3  -2  15 50.0498 2.19659   1
   3  -2  16 1.94301 0.75938   1
   3  -2  17 7.04787 2.19835   1
   3  -2  18 3.10433 0.95085   1
   3  -2  19 4.85781 1.59304   1
   3  -2  20 0.76093 1.35327   1
   3  -1   0 976.305 22.5919   1
   3  -1   1 224.514 5.56216   1
   3  -1   2 37.2819 1.22517   1
   3  -1   3 23.2641 1.20367   1
   3  -1   4 12.7764 0.56856   1
   3  -1   5  27.887 0.92654   1
   3  -1   6 123.204 3.60559   1
   3  -1   7 57.5709   1.914   1
   3  -1   8 156.079 3.71917   1
   3  -1   9 107.602 2.64907   1
   3  -1  10  151.97 3.66761   1
   3  -1  11 113.334 3.41064   1
   3  -1  12 14.4013 1.17128   1
   3  -1  13 3.03039 0.62276   1
   3  -1  14 0.75482 0.46671   1
   3  -1  15    8.50 1.27198   1
   3  -1  16 9.83305 0.99742   1
   3  -1  17  9.7087 1.58299   1
   3  -1  18 7.97932 1.71397   1
   3  -1  19 0.83521 1.07875   1
   3  -1  20 4.82618 1.39086   1
   3   0   0 432.936 10.1277   1
   3   0   1 53.7759 1.44812   1
   3   0   2 62.8764 1.87288   1
   3   0   3 50.0855 1.58224   1
   3   0   4 119.023 3.09703   1
   3   0   5 75.6342 1.96346   1
   3   0   6 8.34901 0.77988   1
   3   0   7 52.6662 1.46755   1
   3   0   8 1.90241 0.33586   1
   3   0   9 71.7338 1.90306   1
   3   0  10 43.4353 1.41086   1
   3   0  11 6.92662 0.70037   1
   3   0  12 5.13798  0.5423   1
   3   0  13 28.3039 1.33476   1
   3   0  14-0.50408 0.90837   1
   3   0  15 1.18184 0.66188   1
   3   0  16 0.80267 0.64859   1
   3   0  17  22.687 1.49888   1
   3   0  18 11.0947 1.16793   1
   3   0  19-0.97043 2.05737   1
   3   0  20 7.81803 1.83659   1
   3   1   0 997.596 22.8153   1
   3   1   1  220.93 5.32012   1
   3   1   2  39.142 1.15473   1
   3   1   3 23.6567 1.36526   1
   3   1   4 12.4982 0.67837   1
   3   1   5 27.3076 0.97467   1
   3   1   6 122.872   3.622   1
   3   1   7 57.3644 1.84334   1
   3   1   8 159.108 4.17844   1
   3   1   9 107.659 3.28428   1
   3   1  10 157.957 3.84263   1
   3   1  11  111.40   2.848   1
   3   1  12  14.061 1.05715   1
   3   1  13 3.05535 0.63895   1
   3   1  14 0.48433 0.65953   1
   3   1  15 9.54487 1.13382   1
   3   1  16 9.95787  0.9663   1
   3   1  17 10.3002 1.20061   1
   3   1  18 7.22656 1.11246   1
   3   1  19 0.34372 1.07166   1
   3   1  20 4.45686 1.58992   1
   3   2   0 122.127 3.98153   1
   3   2   1  180.20 4.37288   1
   3   2   2 188.611 4.49463   1
   3   2   3 65.6901 2.04815   1
   3   2   4 17.4856 0.74243   1
   3   2   5 4.20266 0.38016   1
   3   2   6 187.096 5.06074   1
   3   2   7 45.9941 1.29492   1
   3   2   8 5.14194  0.4227   1
   3   2   9 40.3739 1.66888   1
   3   2  10 95.1556 2.59851   1
   3   2  11   44.76 1.41992   1
   3   2  12 21.5704  1.0657   1
   3   2  13 1.03651 0.59108   1
   3   2  14 31.0394 1.39202   1
   3   2  15 50.7612 2.01239   1
   3   2  16 3.10276 0.75493   1
   3   2  17 6.80855 0.96298   1
   3   2  18 2.92472 1.11788   1
   3   2  19 5.91782  1.7227   1
   3   2  20 1.71512 1.18806   1
   3   3   0 53.8596 1.98282   1
   3   3   1 5.49523 0.51833   1
   3   3   2 148.793 4.07154   1
   3   3   3 31.4444 0.99556   1
   3   3   4  12.933 0.66177   1
   3   3   5 39.7655 1.15451   1
   3   3   6 183.239 4.43198   1
   3   3   7 76.6372 2.01953   1
   3   3   8 67.6995 1.89937   1
   3   3   9 32.4445 1.45487   1
   3   3  10 24.3013 1.16393   1
   3   3  11 21.3464 1.00824   1
   3   3  12 4.04799 0.58864   1
   3   3  13 51.6237   1.799   1
   3   3  14 69.5179 2.23636   1
   3   3  15  21.073 1.25079   1
   3   3  16  27.864 1.49421   1
   3   3  17 17.0209 1.27354   1
   3   3  18 7.03378 1.40341   1
   3   3  19  27.144  3.3378   1
   3   4   0 18.5005 1.06318   1
   3   4   1  149.01 3.78359   1
   3   4   2 109.742 3.38557   1
   3   4   3 40.1381 1.27372   1
   3   4   4 9.05051 0.90174   1
   3   4   5 111.402 2.87968   1
   3   4   6 67.7577 2.51181   1
   3   4   7 52.5168 1.50173   1
   3   4   8 55.2493  2.0518   1
   3   4   9-0.74796 0.86872   1
   3   4  10   17.52 1.15707   1
   3   4  11 1.52784 0.46426   1
   3   4  12 163.241 4.24445   1
   3   4  13 10.3781 1.52249   1
   3   4  14 5.30349 0.76678   1
   3   4  15 10.7485 1.81848   1
   3   4  16 19.7718 1.59287   1
   3   4  17 54.3176 2.36156   1
   3   4  18  109.38 4.19572   1
   3   4  19 90.2781 4.56897   1
   3   5   0 47.1283 1.47806   1
   3   5   1 246.758   5.986   1
   3   5   2  42.956 1.41582   1
   3   5   3 101.663 2.74545   1
   3   5   4 116.663 4.25706   1
   3   5   5  211.69 5.53541   1
   3   5   6 95.3745 3.25741   1
   3   5   7  235.65  7.9672   1
   3   5   8 67.0352 2.22137   1
   3   5   9 0.71559 0.43496   1
   3   5  10 5.34488 0.60811   1
   3   5  11 6.04923 0.64753   1
   3   5  12 28.0092 1.89351   1
   3   5  13  0.5491 0.76798   1
   3   5  14 7.57905 1.13241   1
   3   5  15 5.49713 0.84209   1
   3   5  16 25.7069 1.95076   1
   3   5  17-1.14346 2.34908   1
   3   5  18 7.10029 1.68212   1
   3   6   0  105.74 3.54146   1
   3   6   1  53.795 5.57364   1
   3   6   2   95.09 3.20808   1
   3   6   3 301.078 9.04138   1
   3   6   4 1648.60  44.182   1
   3   6   5 176.163 4.97881   1
   3   6   6 229.286 5.99015   1
   3   6   7 99.4802 3.63116   1
   3   6   8 20.7614 1.49063   1
   3   6   9 37.8743 2.18338   1
   3   6  10    4.95  0.7616   1
   3   6  11 0.43662 0.63198   1
   3   6  12-0.10095 1.25843   1
   3   6  13 5.68744 0.81869   1
   3   6  14 4.85686 0.88762   1
   3   6  15 2.94829 0.86578   1
   3   6  16 7.59158  1.8222   1
   3   7   0 89.5894 2.85379   1
   3   7   1 137.249 4.02526   1
   3   7   2 8.13933 1.79857   1
   3   7   3 36.3123 1.95871   1
   3   7   4 39.6025 3.07567   1
   3   7   5  155.58 5.18111   1
   3   7   6  221.69 7.54869   1
   3   7   7 23.8756 3.01002   1
   3   7   8  14.929 1.39548   1
   3   7   9    8.30 1.14165   1
   3   7  10-0.15578 2.23715   1
   3   7  11 2.84042 1.11144   1
   3   7  12    0.40 1.22083   1
   3   7  13 3.49694 1.44901   1
   3   7  14 7.93239 1.59221   1
   3   8   0 28.7881 1.81425   1
   3   8   1 28.7324 1.78373   1
   3   8   2 70.8873 5.07295   1
   3   8   3 44.0784 2.57829   1
   3   8   4  42.944 3.67753   1
   3   8   5  3.7343 1.04627   1
   3   8   6   30.40 2.45287   1
   3   8   7 112.632  4.1378   1
   3   8   8  6.6501 1.12592   1
   3   8   9 24.8107 2.59815   1
   3   8  10   16.10 5.66258   1
   3   8  11   15.80 3.26227   1
   3   8  12 5.26573 2.17842   1
   3   9   0    3.70 1.26214   1
   3   9   1    1.85 1.20244   1
   3   9   2    1.15 1.20222   1
   3   9   3 27.5648  2.5063   1
   3   9   4  13.165 1.97878   1
   3   9   5 8.06686 1.41683   1
   3   9   6 2.03792 1.23739   1
   3   9   7 11.4817 1.71459   1
   3   9   8 16.8385 2.31564   1
   3   9   9   14.05 2.85684   1
   3  10   0    4.60 2.49384   1
   3  10   1    7.25 2.05381   1
   3  10   2   22.20 3.83808   1
   3  10   3    8.90  1.9989   1
   4  -9   0 2.82872 1.05239   1
   4  -9   1 6.45907 1.64639   1
   4  -9   2 4.64923 1.15558   1
   4  -9   3 4.30551 0.90288   1
   4  -9   4 2.83239  0.8129   1
   4  -9   5 11.1226 1.37975   1
   4  -9   6 23.1391 2.14087   1
   4  -8   0 8.77954 0.86255   1
   4  -8   1 4.07839 0.64037   1
   4  -8   2 8.55471 0.81753   1
   4  -8   3 5.05946 1.03777   1
   4  -8   4 84.3528 2.75463   1
   4  -8   5 67.0826 2.53104   1
   4  -8   6 157.823 5.16285   1
   4  -8   7 43.7824 2.13527   1
   4  -8   8 97.6963 4.36344   1
   4  -8   9  37.525  2.1986   1
   4  -8  10 34.4145 2.27199   1
   4  -7   0  5.1216  0.6231   1
   4  -7   1 1.23734 0.45821   1
   4  -7   2 10.3295 0.74043   1
   4  -7   3 24.2975 1.16047   1
   4  -7   4 31.5939 1.61512   1
   4  -7   5 7.14691 0.83409   1
   4  -7   6 22.9149 1.27334   1
   4  -7   7 23.0207 2.61041   1
   4  -7   8 49.3376 2.01599   1
   4  -7   9 64.0074 2.43626   1
   4  -7  10 6.63468 1.24762   1
   4  -7  11 12.6814 2.10754   1
   4  -7  12    8.60 1.86669   1
   4  -6   0 2.59327 0.40932   1
   4  -6   1 78.6355 2.16455   1
   4  -6   2 72.4779 2.11277   1
   4  -6   3 10.4922 0.97956   1
   4  -6   4  58.202 1.88849   1
   4  -6   5 7.81524 0.99835   1
   4  -6   6 14.4607 1.35506   1
   4  -6   7 19.9467 1.18414   1
   4  -6   8   3.497 0.67607   1
   4  -6   9 4.89973 0.66709   1
   4  -6  10 1.48363 0.69218   1
   4  -6  11 5.86023 0.77915   1
   4  -6  12 13.0294 1.64145   1
   4  -6  13 28.8803 2.75565   1
   4  -6  14 40.5023 2.52968   1
   4  -5   0 0.65209 0.46221   1
   4  -5   1 20.2038 1.05061   1
   4  -5   2 179.061    4.96   1
   4  -5   3 113.353 3.38971   1
   4  -5   4 19.4945 1.84375   1
   4  -5   5 9.23911 0.55152   1
   4  -5   6 84.8727 2.21906   1
   4  -5   7  133.22 3.43031   1
   4  -5   8 1.60432 0.48297   1
   4  -5   9 4.17747 0.61567   1
   4  -5  10  6.7801 0.67785   1
   4  -5  11 2.84053 0.63558   1
   4  -5  12  2.8793 0.70635   1
   4  -5  13 0.36495 0.70717   1
   4  -5  14 3.25566 1.29549   1
   4  -5  15 3.85939 1.05778   1
   4  -5  16 32.6705 3.71847   1
   4  -4   0 41.7398 1.18796   1
   4  -4   1 75.7712 1.92928   1
   4  -4   2 26.1718 0.91706   1
   4  -4   3 116.917 2.82252   1
   4  -4   4 308.226 7.19962   1
   4  -4   5 646.704 15.4287   1
   4  -4   6 436.727 10.7269   1
   4  -4   7 62.8489  1.7707   1
   4  -4   8 3.00242 0.45276   1
   4  -4   9 11.2346 1.03165   1
   4  -4  10 19.8178 1.22252   1
   4  -4  11 67.0797 3.61907   1
   4  -4  12 23.3714 1.30806   1
   4  -4  13 7.97087 0.85122   1
   4  -4  14 15.4129 1.54223   1
   4  -4  15   5.184 0.92447   1
   4  -4  16  8.7046 1.96466   1
   4  -4  17   -1.25    1.70   1
   4  -3   0 45.3949 1.25976   1
   4  -3   1 56.5069 1.68524   1
   4  -3   2 74.2457 1.91173   1
   4  -3   3 104.087 2.79185   1
   4  -3   4 23.0014 0.72394   1
   4  -3   5 11.6099 0.80458   1
   4  -3   6 255.721 6.04962   1
   4  -3   7 92.2964 3.47911   1
   4  -3   8 41.2823 1.55829   1
   4  -3   9 103.643  2.6874   1
   4  -3  10 125.195  4.1139   1
   4  -3  11 20.7198 1.05089   1
   4  -3  12  9.2619 1.17164   1
   4  -3  13 26.7872 1.33407   1
   4  -3  14 3.57187 0.66764   1
   4  -3  15 0.19387 0.82659   1
   4  -3  16  1.0771 1.02457   1
   4  -3  17 11.2949 1.59265   1
   4  -3  18   2.322 4.45795   1
   4  -2   0 14.8672 0.78328   1
   4  -2   1 3.24264 0.45879   1
   4  -2   2 102.673   2.541   1
   4  -2   3 87.2411 2.32848   1
   4  -2   4 23.3109 0.76502   1
   4  -2   5 7.45224 0.51311   1
   4  -2   6 26.7588  0.9143   1
   4  -2   7 320.374 7.50709   1
   4  -2   8 29.1288 1.07443   1
   4  -2   9 50.8544 1.50123   1
   4  -2  10 11.8844 0.69261   1
   4  -2  11 33.8263 1.25676   1
   4  -2  12 8.94417 0.69642   1
   4  -2  13 51.6589  1.8232   1
   4  -2  14 11.2058 1.35861   1
   4  -2  15-0.02506 1.59596   1
   4  -2  16 25.6317 2.16759   1
   4  -2  17 8.01249 3.19187   1
   4  -2  18 0.64081  1.4643   1
   4  -1   0 252.163 6.43344   1
   4  -1   1 496.088 12.0244   1
   4  -1   2  199.24 5.23848   1
   4  -1   3 36.1435 1.15303   1
   4  -1   4 38.1252 1.07486   1
   4  -1   5 9.19405 0.69791   1
   4  -1   6  4.4101 0.48819   1
   4  -1   7 14.3216 0.67002   1
   4  -1   8 94.3274 2.38238   1
   4  -1   9 5.46636 0.48192   1
   4  -1  10  51.434 1.60234   1
   4  -1  11  4.5001 0.49587   1
   4  -1  12 12.0537 0.82483   1
   4  -1  13 2.76167   0.617   1
   4  -1  14 9.82487  0.8243   1
   4  -1  15 58.4553  2.1965   1
   4  -1  16 26.6802 1.54712   1
   4  -1  17 5.66608 1.77092   1
   4  -1  18 3.00927 2.24314   1
   4  -1  19-0.82824 3.13828   1
   4   0   0 204.081 5.35532   1
   4   0   1 16.2716 0.64044   1
   4   0   2 85.6253 2.13656   1
   4   0   3 222.604 5.21171   1
   4   0   4 2.63269  0.3639   1
   4   0   5 3.23218 0.55098   1
   4   0   6 11.4229 0.68144   1
   4   0   7 26.8331 0.98388   1
   4   0   8 119.766 3.01815   1
   4   0   9 109.745 2.96574   1
   4   0  10 34.7897 1.45467   1
   4   0  11-0.09652 0.97744   1
   4   0  12 11.8752 0.80626   1
   4   0  13 20.7296 1.11858   1
   4   0  14 0.86713 0.90431   1
   4   0  15 5.31554  0.7631   1
   4   0  16 4.26829 0.94885   1
   4   0  17 38.0786  2.5645   1
   4   0  18 1.10425 1.08648   1
   4   0  19 0.98475  1.7594   1
   4   1   0  257.43 6.34806   1
   4   1   1 494.495 13.2746   1
   4   1   2 199.489 4.80901   1
   4   1   3 36.3785  1.1656   1
   4   1   4  37.242 1.12497   1
   4   1   5 9.34649 0.57195   1
   4   1   6 4.26901 0.40854   1
   4   1   7 14.3282 0.84051   1
   4   1   8 93.0758 2.44176   1
   4   1   9 5.76283  1.0164   1
   4   1  10 50.1203 2.08911   1
   4   1  11 4.08002 0.52452   1
   4   1  12 12.4694 1.03428   1
   4   1  13  2.8499 0.60282   1
   4   1  14 10.8114 0.85543   1
   4   1  15 61.4449  3.1704   1
   4   1  16 27.1397 2.65491   1
   4   1  17 5.61918 1.81125   1
   4   1  18 4.64034 1.51041   1
   4   1  19    1.00  1.8561   1
   4   2   0  15.598 0.73171   1
   4   2   1  3.9161 0.43583   1
   4   2   2 103.172 2.63396   1
   4   2   3 88.7821 2.31949   1
   4   2   4 21.2584 0.81668   1
   4   2   5 7.00605 0.63889   1
   4   2   6 27.2495  1.0107   1
   4   2   7 318.655 7.51451   1
   4   2   8 26.8428 1.16026   1
   4   2   9 50.1582 1.50779   1
   4   2  10 13.5067 0.84042   1
   4   2  11 34.5897  1.2626   1
   4   2  12 10.1069 1.50395   1
   4   2  13 53.4278 1.81062   1
   4   2  14 11.8152 1.22813   1
   4   2  15 0.33234 0.76363   1
   4   2  16 26.5352 2.00781   1
   4   2  17  8.5358   1.221   1
   4   2  18  2.5823 1.05108   1
   4   3   0   45.75 1.47086   1
   4   3   1  55.457 1.76937   1
   4   3   2   73.11 1.98268   1
   4   3   3 102.128 2.98184   1
   4   3   4 23.4115 0.91148   1
   4   3   5 11.6463 0.69074   1
   4   3   6 249.643 7.12159   1
   4   3   7 88.9284 2.41765   1
   4   3   8 40.4054 1.32495   1
   4   3   9 102.563 2.69636   1
   4   3  10 125.323 3.61395   1
   4   3  11 21.0667 1.06363   1
   4   3  12 9.78806 0.86449   1
   4   3  13 27.5572 1.38445   1
   4   3  14  4.4501 0.77435   1
   4   3  15 1.35666 0.76834   1
   4   3  16 2.65369 0.83776   1
   4   3  17  12.456 1.30197   1
   4   3  18 0.37151 1.34012   1
   4   4   0 39.7455 1.71913   1
   4   4   1  76.213 2.32986   1
   4   4   2 25.9128 1.33326   1
   4   4   3 115.549 3.10453   1
   4   4   4 304.873 7.46288   1
   4   4   5 637.335 15.2094   1
   4   4   6 412.218 9.90838   1
   4   4   7 63.6387 1.91103   1
   4   4   8 3.28331 0.53377   1
   4   4   9 12.1732 0.89134   1
   4   4  10 21.5168 1.23422   1
   4   4  11 72.1952 2.29513   1
   4   4  12 27.6974  1.3931   1
   4   4  13  7.0957 1.13363   1
   4   4  14 16.9061 1.93251   1
   4   4  15 6.75612 1.38743   1
   4   4  16 8.64545 1.47095   1
   4   4  17-0.23792 2.61539   1
   4   5   0 0.80476  0.5306   1
   4   5   1  19.269 1.14554   1
   4   5   2 176.639 5.26587   1
   4   5   3 108.239 3.47938   1
   4   5   4 18.2091 1.07471   1
   4   5   5 10.5949 0.88412   1
   4   5   6 87.7814 3.36208   1
   4   5   7 134.985 3.86412   1
   4   5   8 0.86637 0.80495   1
   4   5   9 6.06407 0.88912   1
   4   5  10 8.76758  1.8068   1
   4   5  11 3.09104 0.77145   1
   4   5  12 4.42903  0.7797   1
   4   5  13 1.89533 0.80336   1
   4   5  14 4.40908 1.22572   1
   4   5  15 6.95442 1.52432   1
   4   5  16 39.7223 3.10067   1
   4   6   0 3.93019 0.64899   1
   4   6   1 78.5456 2.42133   1
   4   6   2 73.8712 2.33039   1
   4   6   3 10.0215 1.04089   1
   4   6   4 55.1795  2.2671   1
   4   6   5    8.50 1.25746   1
   4   6   6 18.4013 1.52309   1
   4   6   7 20.0198 2.47658   1
   4   6   8 4.21615 1.03583   1
   4   6   9 4.06757 2.08332   1
   4   6  10 1.53409 1.01068   1
   4   6  11 6.77698 1.29329   1
   4   6  12  13.855 1.45747   1
   4   6  13 32.8165 2.67761   1
   4   6  14 45.5052 3.10545   1
   4   7   0 6.10796 1.04809   1
   4   7   1 1.35935 0.79408   1
   4   7   2 12.8966 1.32082   1
   4   7   3 29.3848 2.30054   1
   4   7   4 30.4033 1.90775   1
   4   7   5 8.00667 1.91389   1
   4   7   6 25.4383 2.82723   1
   4   7   7 23.8987 3.40124   1
   4   7   8 49.7816 2.74697   1
   4   7   9  65.436 3.06591   1
   4   7  10 9.02412 2.18907   1
   4   7  11 15.9788 3.80803   1
   4   7  12 8.14922 1.77755   1
   4   8   0 8.78799 1.85588   1
   4   8   1 3.26056 1.16931   1
   4   8   2 7.99256  1.3775   1
   4   8   3 7.82143 1.63649   1
   4   8   4 83.6692 3.60294   1
   4   8   5 72.3016 11.1694   1
   4   8   6 149.485 15.7279   1
   4   8   7 47.9707 7.05463   1
   4   8   8 99.0751 6.00895   1
   4   8   9 44.6493 3.18946   1
   4   8  10   39.20 4.10063   1
   4   9   0    4.10 1.89448   1
   4   9   1 8.04215  1.6741   1
   4   9   2 8.04164 1.82154   1
   4   9   3 7.69691 1.60367   1
   4   9   4 4.93887 1.63652   1
   4   9   5 14.5386 2.31128   1
   4   9   6   20.15 5.31286   1
   5  -8   0 16.9852  1.5289   1
   5  -8   1 1.22811 0.69207   1
   5  -8   2 13.8053 1.54994   1
   5  -8   3 44.1127 2.42272   1
   5  -8   4 5.30402 0.87254   1
   5  -8   5 6.79219 1.01724   1
   5  -8   6 5.54479 1.02884   1
   5  -7   0 43.5947 1.77673   1
   5  -7   1 1.30266 0.57073   1
   5  -7   2-0.12306 1.27674   1
   5  -7   3 12.4272 0.99102   1
   5  -7   4  9.8779 1.24391   1
   5  -7   5  -0.297 1.32654   1
   5  -7   6 7.90457 1.06409   1
   5  -7   7 4.11438 0.90121   1
   5  -7   8  21.156 1.74266   1
   5  -7   9 37.2015 2.34415   1
   5  -6   0 13.0734 1.01689   1
   5  -6   1   5.252 0.57844   1
   5  -6   2 12.5339 1.00496   1
   5  -6   3 0.23388 0.67456   1
   5  -6   4 5.67679 1.10223   1
   5  -6   5 6.44705 0.83613   1
   5  -6   6  30.103 1.65667   1
   5  -6   7 21.8067 1.65233   1
   5  -6   8 10.9408 1.30534   1
   5  -6   9 1.59121 0.81447   1
   5  -6  10 0.78415 0.67525   1
   5  -6  11 9.39387 1.26822   1
   5  -6  12 58.0347 2.64811   1
   5  -5   0 5.53287 0.46396   1
   5  -5   1 1.71538 0.45255   1
   5  -5   2 16.2204  0.8393   1
   5  -5   3  3.1623 0.52178   1
   5  -5   4 5.66209 0.54321   1
   5  -5   5 10.2845 0.85312   1
   5  -5   6 2.29007 0.40912   1
   5  -5   7 32.8349 1.38446   1
   5  -5   8 10.3171 0.87036   1
   5  -5   9 13.2208 1.07433   1
   5  -5  10 22.2845 1.23661   1
   5  -5  11 24.8695 1.67773   1
   5  -5  12 37.8455 2.54952   1
   5  -5  13 2.73056 1.60773   1
   5  -4   0 7.47301 0.61407   1
   5  -4   1  9.4337 0.62507   1
   5  -4   2 14.7991 0.87407   1
   5  -4   3 11.3129 0.81346   1
   5  -4   4 99.6885 2.72811   1
   5  -4   5 12.5976 1.70644   1
   5  -4   6 6.48521  0.4774   1
   5  -4   7 7.62211 0.73501   1
   5  -4   8  3.1133 0.59974   1
   5  -4   9 11.4101 0.81728   1
   5  -4  10 -0.6556 1.34216   1
   5  -4  11 4.77928 0.87776   1
   5  -4  12  2.9272 1.80677   1
   5  -4  13 13.3472 2.19366   1
   5  -4  14 14.2445 2.52461   1
   5  -4  15 1.00574 0.98424   1
   5  -3   0 4.57266 0.45766   1
   5  -3   1 37.4698 1.84667   1
   5  -3   2 205.354 5.00447   1
   5  -3   3 168.837 5.09693   1
   5  -3   4 176.738 4.51657   1
   5  -3   5  21.672 1.01494   1
   5  -3   6 1.25839 0.46521   1
   5  -3   7 21.4166 0.91178   1
   5  -3   8 123.565 3.20956   1
   5  -3   9 50.5067 1.85059   1
   5  -3  10 14.0569 1.17104   1
   5  -3  11    2.57 0.60123   1
   5  -3  12 13.8891 1.60639   1
   5  -3  13 7.40231 1.51464   1
   5  -3  14 5.82939 2.47319   1
   5  -3  15 9.56378 1.41905   1
   5  -3  16-0.50827  1.8429   1
   5  -2   0 30.8122 0.99175   1
   5  -2   1 90.4476 2.58919   1
   5  -2   2 34.7906 1.14253   1
   5  -2   3 63.1007  1.8946   1
   5  -2   4 30.1638 1.09524   1
   5  -2   5  327.13 8.97989   1
   5  -2   6 304.983 8.91577   1
   5  -2   7 282.364 6.82231   1
   5  -2   8 167.487 4.24928   1
   5  -2   9 56.0835 1.74767   1
   5  -2  10 9.20597  0.7285   1
   5  -2  11 36.2604 1.80215   1
   5  -2  12 14.2654 1.48496   1
   5  -2  13 5.82858 1.19139   1
   5  -2  14 8.08664 1.75146   1
   5  -2  15  2.6119 1.19165   1
   5  -2  16  1.2613 0.96926   1
   5  -1   0 35.6123 1.08058   1
   5  -1   1    1.10  0.3303   1
   5  -1   2 21.7063 0.80851   1
   5  -1   3 61.3411 1.67034   1
   5  -1   4 61.1868 1.76917   1
   5  -1   5 54.7751 1.60934   1
   5  -1   6 19.6601  0.8861   1
   5  -1   7 45.3061 1.50253   1
   5  -1   8 194.297 4.83575   1
   5  -1   9 59.7834 2.07232   1
   5  -1  10  146.67 3.98853   1
   5  -1  11 15.4284 1.41284   1
   5  -1  12 24.7493 1.36032   1
   5  -1  13 1.85938  0.6953   1
   5  -1  14 0.37233 0.73875   1
   5  -1  15 14.7907 1.91524   1
   5  -1  16 9.49233 1.27643   1
   5  -1  17 14.6179 1.83717   1
   5   0   0 5.37212  0.5205   1
   5   0   1 13.2147  0.7263   1
   5   0   2 12.4502 0.76292   1
   5   0   3 18.3117 0.85299   1
   5   0   4 27.2869 1.13027   1
   5   0   5 19.2565 0.93625   1
   5   0   6 47.0427 1.44942   1
   5   0   7 20.2178 1.22782   1
   5   0   8 121.267 3.36996   1
   5   0   9 136.483 3.64113   1
   5   0  10 0.73059 0.50745   1
   5   0  11 79.3428 2.79798   1
   5   0  12 52.2515 2.03441   1
   5   0  13 6.16038 0.84151   1
   5   0  14  23.435 2.56059   1
   5   0  15 40.7488 3.52186   1
   5   0  16  1.1553  1.0645   1
   5   0  17  7.7551 1.66963   1
   5   1   0 36.8238 1.69443   1
   5   1   1  0.9547 0.44265   1
   5   1   2 22.0869 0.94611   1
   5   1   3 62.3561 2.01025   1
   5   1   4 61.6105 1.83948   1
   5   1   5 52.1376 1.64127   1
   5   1   6 19.4059 1.53066   1
   5   1   7 45.6456 1.64111   1
   5   1   8 190.755 4.91418   1
   5   1   9 61.9513 1.88765   1
   5   1  10 146.951 3.91503   1
   5   1  11 14.3036 1.21915   1
   5   1  12 25.3486 1.40242   1
   5   1  13 2.20065 0.74731   1
   5   1  14 0.29696 0.73758   1
   5   1  15 12.6339 1.64662   1
   5   1  16  12.919 2.01205   1
   5   1  17 15.1257 2.38332   1
   5   2   0 31.0826 1.12189   1
   5   2   1 90.9308 2.46655   1
   5   2   2 33.5823 1.58092   1
   5   2   3 62.6441 2.76839   1
   5   2   4 31.6988 1.22388   1
   5   2   5 325.922 7.99021   1
   5   2   6  295.93 7.22682   1
   5   2   7 277.905 6.84066   1
   5   2   8 169.562 6.13579   1
   5   2   9 56.3188 1.87546   1
   5   2  10 9.43606 0.76016   1
   5   2  11 35.2548 1.46767   1
   5   2  12 16.2141 1.52048   1
   5   2  13 7.58989 1.08442   1
   5   2  14 8.17121 1.42968   1
   5   2  15 4.45637  1.0153   1
   5   2  16 1.88316 1.28645   1
   5   3   0 3.82188 0.93636   1
   5   3   1 39.0221 1.50681   1
   5   3   2 205.872 5.12405   1
   5   3   3 166.061 4.25024   1
   5   3   4 172.856 4.43123   1
   5   3   5  22.635 1.19049   1
   5   3   6 1.33063 0.45933   1
   5   3   7 20.7527 1.08304   1
   5   3   8 124.799 3.40008   1
   5   3   9  52.052 2.39429   1
   5   3  10 14.3582 1.62038   1
   5   3  11 3.46672 0.68189   1
   5   3  12 13.7702 1.58344   1
   5   3  13 8.58373 1.14669   1
   5   3  14 4.10302 1.22925   1
   5   3  15 9.23873 1.79322   1
   5   3  16    0.35 1.76778   1
   5   4   0 6.09413 0.72806   1
   5   4   1  8.4042 1.12341   1
   5   4   2 15.5329 1.03493   1
   5   4   3 11.5655 1.50348   1
   5   4   4 96.0001 3.18193   1
   5   4   5 10.5302 1.13511   1
   5   4   6   6.193 0.96866   1
   5   4   7 9.20306 0.81644   1
   5   4   8 4.22725 0.75261   1
   5   4   9 12.7445 1.76386   1
   5   4  10 0.40624 0.66711   1
   5   4  11 5.08106 0.87148   1
   5   4  12 2.34058 1.32252   1
   5   4  13  14.561  1.6371   1
   5   4  14 17.5899 3.08902   1
   5   4  15 2.11438 1.29506   1
   5   5   0  6.4581 0.89634   1
   5   5   1  1.8109 0.71278   1
   5   5   2  17.109 2.11849   1
   5   5   3 4.68122  0.9334   1
   5   5   4 4.79484 0.82652   1
   5   5   5   10.95  1.1376   1
   5   5   6 2.63566 0.78306   1
   5   5   7 31.7316  1.8804   1
   5   5   8  10.405 0.92982   1
   5   5   9 15.6972 2.71127   1
   5   5  10 24.1629  1.6842   1
   5   5  11 30.6268 2.49278   1
   5   5  12 36.2828 2.97457   1
   5   5  13 4.31703  1.8339   1
   5   6   0 15.2009 1.89622   1
   5   6   1 7.28626 1.36016   1
   5   6   2 13.2444 2.23963   1
   5   6   3-0.17008 1.35217   1
   5   6   4 4.89731 1.20856   1
   5   6   5 5.95917 1.16346   1
   5   6   6 32.1845 2.81494   1
   5   6   7 21.6617 3.09634   1
   5   6   8 12.7441 1.70704   1
   5   6   9 0.05058 1.19296   1
   5   6  10    1.45 1.21719   1
   5   6  11 9.64942 1.94166   1
   5   6  12 64.8434 5.34417   1
   5   7   0 45.3409 3.75549   1
   5   7   1 2.44333 1.07111   1
   5   7   2 0.40437 1.22037   1
   5   7   3 17.9643 1.95135   1
   5   7   4   12.50  6.7911   1
   5   7   5    1.35 1.57848   1
   5   7   6 7.08366 2.11927   1
   5   7   7 5.56222 1.59161   1
   5   7   8 23.0126 2.60176   1
   5   7   9   36.15  18.747   1
   5   8   0   19.70  7.5018   1
   5   8   1 2.99671 1.58224   1
   5   8   2   16.65 6.01617   1
   5   8   3  44.927  4.4678   1
   5   8   4 6.52364 1.72098   1
   5   8   5 9.64647 1.94189   1
   5   8   6 8.69702 2.22253   1
   6  -7   0 2.25912 0.86567   1
   6  -7   1 1.09234 0.83471   1
   6  -7   2 15.2318 1.79197   1
   6  -7   3 29.5698 2.07717   1
   6  -7   4 19.9106 1.85544   1
   6  -6   0 1.76762 0.88289   1
   6  -6   1 19.2664 1.81884   1
   6  -6   2 5.49944 1.14271   1
   6  -6   3 4.56048  1.0941   1
   6  -6   4   30.85 6.45314   1
   6  -6   5    2.40 1.09515   1
   6  -6   6-0.90158 1.81284   1
   6  -6   7-0.33333  1.9021   1
   6  -6   8-0.05196 2.44767   1
   6  -5   0 15.3765 1.90335   1
   6  -5   1-0.06016 1.10629   1
   6  -5   2 21.0737 1.15262   1
   6  -5   3  30.528 1.47157   1
   6  -5   4 43.5127 2.37427   1
   6  -5   5 69.1541 2.35362   1
   6  -5   6 29.3008 2.17002   1
   6  -5   7 6.13247 0.84737   1
   6  -5   8-0.35693   1.481   1
   6  -5   9 10.6662 1.72556   1
   6  -5  10 39.4268 1.77185   1
   6  -4   0 55.2315 3.91084   1
   6  -4   1 24.9752 1.63792   1
   6  -4   2 2.24988 0.55466   1
   6  -4   3 13.6575 0.89861   1
   6  -4   4 0.96429 0.49899   1
   6  -4   5 21.5313 1.20108   1
   6  -4   6 2.71102 0.63923   1
   6  -4   7 6.03731 0.77836   1
   6  -4   8 12.1253 1.06184   1
   6  -4   9 8.22888 1.03056   1
   6  -4  10 6.05261 1.58964   1
   6  -4  11 1.46107 0.85149   1
   6  -4  12 5.97359  1.1578   1
   6  -3   0 24.5172 1.03014   1
   6  -3   1 18.2267 0.94078   1
   6  -3   2  1.8692 0.46352   1
   6  -3   3 5.75464 0.72206   1
   6  -3   4  2.0262 0.59279   1
   6  -3   5 2.14075 0.62926   1
   6  -3   6 3.86054 0.66332   1
   6  -3   7 15.7234 1.10804   1
   6  -3   8 4.95524 0.87023   1
   6  -3   9 10.0188 1.08431   1
   6  -3  10 7.85208  1.0475   1
   6  -3  11  7.0055 1.12695   1
   6  -3  12 17.2695 1.42003   1
   6  -3  13 25.9352 2.12443   1
   6  -2   0 9.50481 0.72376   1
   6  -2   1 2.52729 0.43848   1
   6  -2   2 1.44991 0.44919   1
   6  -2   3 17.6735 0.89479   1
   6  -2   4 10.6756 0.82249   1
   6  -2   5 66.3602 2.60306   1
   6  -2   6 9.54318 1.06865   1
   6  -2   7 33.3604 1.45776   1
   6  -2   8 10.4001 0.89766   1
   6  -2   9 10.2316 0.92721   1
   6  -2  10 13.4309 1.23525   1
   6  -2  11 61.5297 3.00787   1
   6  -2  12 7.40893  1.3977   1
   6  -2  13  2.9915 1.23911   1
   6  -1   0 24.5878 0.96756   1
   6  -1   1 11.7007  0.8513   1
   6  -1   2 6.19585 0.59247   1
   6  -1   3 2.30507 0.47221   1
   6  -1   4  33.517 1.35413   1
   6  -1   5 175.886 6.28568   1
   6  -1   6 4.64339 0.77986   1
   6  -1   7 15.1363 1.08969   1
   6  -1   8 42.1522 1.90506   1
   6  -1   9   46.68 1.88666   1
   6  -1  10 130.465 4.00175   1
   6  -1  11 28.5162 1.77922   1
   6  -1  12 7.62335 1.34846   1
   6  -1  13 3.19698 1.58973   1
   6  -1  14-1.53412 1.68077   1
   6   0   0 20.5473 1.12134   1
   6   0   1 6.89348  0.7652   1
   6   0   2 5.22831 0.70593   1
   6   0   3 51.5837 1.74772   1
   6   0   4 4.06593 0.64036   1
   6   0   5 89.9386 2.77411   1
   6   0   6 37.0044 2.03319   1
   6   0   7 423.667 11.1473   1
   6   0   8 606.193 25.1028   1
   6   0   9 51.3704 2.04922   1
   6   0  10 94.8612 3.65984   1
   6   0  11 138.381 4.93316   1
   6   0  12 2.26661 0.89594   1
   6   0  13 8.67261  1.5646   1
   6   0  14  4.0448 1.67885   1
   6   1   0 24.8494 1.14723   1
   6   1   1 11.4321 1.17729   1
   6   1   2 6.46759 0.81789   1
   6   1   3 3.21739 0.62526   1
   6   1   4 33.6088 1.41996   1
   6   1   5 175.696 4.77174   1
   6   1   6 4.09675  0.8412   1
   6   1   7 13.5498 1.21411   1
   6   1   8 41.4555 1.65861   1
   6   1   9 47.8544 2.41858   1
   6   1  10  138.17 4.06346   1
   6   1  11 30.1804 1.77039   1
   6   1  12 7.47681 1.20179   1
   6   1  13 4.77232 1.32325   1
   6   1  14-0.70949 2.04899   1
   6   2   0 10.6664 1.08671   1
   6   2   1 2.72698 0.68059   1
   6   2   2 2.28586 0.61326   1
   6   2   3 19.4338 1.15288   1
   6   2   4 9.17434 0.87122   1
   6   2   5 67.3848 2.78844   1
   6   2   6 11.9691 1.03699   1
   6   2   7 35.0014 1.98791   1
   6   2   8 12.9485 1.25868   1
   6   2   9  9.1405 0.93736   1
   6   2  10 13.9943 1.58838   1
   6   2  11  66.568 2.57202   1
   6   2  12 9.42123 1.29767   1
   6   2  13 5.25135 1.23059   1
   6   3   0   22.85 2.36457   1
   6   3   1 18.3449 1.43909   1
   6   3   2 1.10348 0.82857   1
   6   3   3 5.11354 0.75011   1
   6   3   4 2.63085 0.72705   1
   6   3   5 2.97797 0.74083   1
   6   3   6 3.58245 0.78608   1
   6   3   7 15.8718 1.76703   1
   6   3   8 5.01283  1.1781   1
   6   3   9 9.99204 1.23934   1
   6   3  10 8.65465 1.43189   1
   6   3  11 7.96501 1.28835   1
   6   3  12 21.7694 2.27516   1
   6   3  13 31.0193 3.01628   1
   6   4   0 51.7891  2.6184   1
   6   4   1 24.8141 2.51462   1
   6   4   2   3.665 1.00172   1
   6   4   3 16.5514 2.03818   1
   6   4   4 2.46811 0.89163   1
   6   4   5  21.243 1.94966   1
   6   4   6 3.97709 0.98868   1
   6   4   7 5.98132 1.10073   1
   6   4   8 12.2022 2.43687   1
   6   4   9 7.43533 1.20692   1
   6   4  10 8.79224 1.31851   1
   6   4  11 1.98932 1.05838   1
   6   4  12 6.43754 1.32908   1
   6   5   0 15.2567 1.71479   1
   6   5   1-0.66238 2.10447   1
   6   5   2 19.1012 3.27202   1
   6   5   3 33.6841 2.31721   1
   6   5   4 43.0147 2.87005   1
   6   5   5 69.8506 4.43736   1
   6   5   6 28.9284 2.08796   1
   6   5   7 6.20978 1.30087   1
   6   5   8 1.33821  1.3453   1
   6   5   9 15.7442 2.64885   1
   6   5  10 35.7343 4.21114   1
   6   6   0 3.73614 1.93308   1
   6   6   1 20.7617 4.23746   1
   6   6   2 6.99836 2.76023   1
   6   6   3 7.73496 2.27546   1
   6   6   4 30.7661  2.2355   1
   6   6   5 5.22287 1.28599   1
   6   6   6-0.44963 2.36543   1
   6   6   7 1.18176  1.3108   1
   6   6   8    0.80  3.5592   1
   6   7   0 3.22821 1.25612   1
   6   7   1 2.29065 1.61302   1
   6   7   2 15.5401 5.13227   1
   6   7   3   30.10 3.57189   1
   6   7   4   22.40 7.45331   1
   7  -5   0  4.5141 1.00148   1
   7  -5   1 13.2218 1.48681   1
   7  -5   2-0.74466 1.63959   1
   7  -5   3 19.1218 1.63621   1
   7  -5   4 30.5666 2.62028   1
   7  -4   0 35.8244 1.59112   1
   7  -4   1 14.9164  1.1596   1
   7  -4   2 1.36937 0.64614   1
   7  -4   3 10.5664 0.99731   1
   7  -4   4-0.00499 1.62566   1
   7  -4   5  3.3799 1.26798   1
   7  -4   6 11.0932 1.28035   1
   7  -4   7   14.45 2.79018   1
   7  -3   0 0.07573 0.53319   1
   7  -3   1 17.1057  1.1012   1
   7  -3   2 2.65623 0.64374   1
   7  -3   3 3.96942 0.70802   1
   7  -3   4 6.40705 0.83405   1
   7  -3   5 5.77687 1.05215   1
   7  -3   6 6.39956 1.24625   1
   7  -3   7 29.8496 2.44693   1
   7  -3   8 6.21681 1.25793   1
   7  -3   9 2.38126 1.27796   1
   7  -2   0 1.75391 0.55492   1
   7  -2   1 7.06684 0.76105   1
   7  -2   2   18.30  1.5501   1
   7  -2   3 18.9169  1.1989   1
   7  -2   4 3.74114 0.88809   1
   7  -2   5 11.4825 1.41649   1
   7  -2   6 6.96175 1.18093   1
   7  -2   7 49.0275 2.68749   1
   7  -2   8 71.0157 6.01736   1
   7  -2   9 104.517 4.28954   1
   7  -2  10  115.04 13.3474   1
   7  -1   0 24.9197  2.2527   1
   7  -1   1 32.3379 1.99308   1
   7  -1   2 15.8509 1.39021   1
   7  -1   3 3.74923 0.77818   1
   7  -1   4 3.91716 0.88204   1
   7  -1   5 7.73711 1.05269   1
   7  -1   6 43.8624 2.26511   1
   7  -1   7 23.7922 1.97826   1
   7  -1   8 14.5669 3.35837   1
   7  -1   9 7.86351 1.32815   1
   7  -1  10 1.07779 1.19985   1
   7   0   0 68.8158 2.51354   1
   7   0   1 76.1734 3.51908   1
   7   0   2 34.6195 1.69755   1
   7   0   3 39.0711 1.82341   1
   7   0   4 0.56962 0.73547   1
   7   0   5 24.6392 2.15034   1
   7   0   6 32.2118 1.93092   1
   7   0   7 4.60158 1.03513   1
   7   0   8   16.95 1.96056   1
   7   0   9 6.34149 1.28866   1
   7   0  10 2.17964  1.2969   1
   7   1   0 26.3059 2.66078   1
   7   1   1 34.0168 1.90199   1
   7   1   2 16.9492 1.81905   1
   7   1   3 4.20424 0.84568   1
   7   1   4 4.96379 0.95666   1
   7   1   5 7.17094 1.28824   1
   7   1   6 42.8173 2.47085   1
   7   1   7 26.1023 2.56802   1
   7   1   8 12.9788 2.83822   1
   7   1   9 8.32675 1.42938   1
   7   1  10 2.66988 1.32718   1
   7   2   0 1.73164 0.79181   1
   7   2   1 5.77991 1.00138   1
   7   2   2 17.7913 2.67089   1
   7   2   3 17.7271 1.68271   1
   7   2   4 3.79328  0.9099   1
   7   2   5 11.6441 1.50441   1
   7   2   6 7.99674 1.60328   1
   7   2   7 44.6442  4.8269   1
   7   2   8 70.0711 5.54255   1
   7   2   9  112.96 5.48829   1
   7   2  10 112.997 5.28793   1
   7   3   0 1.92749 0.89183   1
   7   3   1  17.278 1.82576   1
   7   3   2 4.09237 1.05753   1
   7   3   3 3.08783 1.27877   1
   7   3   4 5.66041 1.48178   1
   7   3   5    5.45 1.29394   1
   7   3   6 7.25882 1.61423   1
   7   3   7 32.0766 2.23277   1
   7   3   8 5.42181 2.54021   1
   7   3   9 5.45124 1.93746   1
   7   4   0 38.8397 2.99403   1
   7   4   1 15.4702 2.16414   1
   7   4   2 1.90737 1.21501   1
   7   4   3 10.6356 2.19174   1
   7   4   4 0.67478 1.44355   1
   7   4   5 5.40162 1.41017   1
   7   4   6 9.67946 2.11029   1
   7   4   7 12.4088 3.22858   1
   7   5   0 5.95539 1.99922   1
   7   5   1  13.451 1.76891   1
   7   5   2 0.62429 1.39559   1
   7   5   3 22.3763 4.32541   1
   7   5   4 30.7738 3.40096   1
   8  -2   0 17.2204 3.64348   1
   8  -2   1 19.8136 1.70732   1
   8  -2   2 41.8086 4.76644   1
   8  -1   0 20.8763 2.09842   1
   8  -1   1 7.63769 1.22218   1
   8  -1   2 5.87052 1.17719   1
   8  -1   3 11.4467 2.44817   1
   8  -1   4 16.8612 2.30089   1
   8   0   0 1.28187 1.35782   1
   8   0   1  2.2761 0.99511   1
   8   0   2 8.46296 1.91663   1
   8   0   3 24.8376  3.0671   1
   8   0   4 5.29185 1.50934   1
   8   1   0 14.2012 2.39472   1
   8   1   1 6.38613 1.50403   1
   8   1   2 6.47463 1.46223   1
   8   1   3 9.01959 2.26887   1
   8   1   4 16.5475 3.39042   1
   8   2   0  17.173 2.19636   1
   8   2   1 17.1762 2.48221   1
   8   2   2 37.3107  3.1399   1
   0   0   0    0.00    0.00   1
;
_shelx_hkl_checksum     70833

# END of CIF
