# Supplementary material for: Excited-State Intramolecular Proton Transfer in 2-(2′-Hydroxyphenyl)pyrimidines: Synthesis, Optical Properties, and Theoretical Studies
Source: ACS Appl Mater Interfaces. 2022 May 17;14(21):24964–79. doi: 10.1021/acsami.2c05439 (PMC9164210; doi:10.1021/acsami.2c05439)
Supplement: Supplementary file 2 — am2c05439_si_002.zip [file am2c05439_si_002.zip › Compound CCDC 2113245.cif]

#\#CIF_1.1

#  CIF produced by WinGX routine CIF_UPDATE
#  Created on 2021-11-04 at 20:01:58
#  Using CIFtbx version 3.0.4  1 Sep 2006

#  Dictionary name : cif_core.dic
#  Dictionary vers : 2.4.5
#  Request file    : c:\wingx\files\archive.reqdat
#  CIF files read  : shelx project

#------------------ SECTION 1. GLOBAL INFORMATION ---------------------------#

data_global

#------------------ AUDIT DETAILS -------------------------------------------#

_audit_creation_date            2021-11-04
_audit_creation_method          'WinGX routine CIF_UPDATE'
_audit_conform_dict_name        cif_core.dic
_audit_conform_dict_version     2.4.3
_audit_conform_dict_location    ftp://ftp.iucr.org/pub/cif_core.dic
_audit_update_record            ?

#------------------ AUTHOR DETAILS -------------------------------------------#

# Name and address of author for correspondence

_publ_contact_author_name       'Nuria Ill�n Cabeza, Nuria'
_publ_contact_author_address
;

;
_publ_contact_author_email       'University of Ja�n, Ja�n 23071, Spain'
_publ_contact_author_fax         ' '
_publ_contact_author_phone       ' '


# Insert blank lines between references

_publ_section_references
;
Blessing, R. H. (1995) Acta Cryst., A51, 33-38.

Blessing, R. H. (1987) Cryst. Rev. 1, 3-58.

Blessing, R. H. (1989) J. Appl. Cryst. 22, 396-397.

Bruker (2012) APEX2 (Version 2012.10-0), SAINT (version 8.27B), SADABS
(version 2012/1), BrukerAXS Inc, Madison, Wisconsin, USA.

ABSCOR: Higashi, T. (1995). ABSCOR. Rigaku Corporation, Tokyo, Japan.

CAD-4 Software: Enraf-Nonius (1989). CAD-4 Software (or CAD-4 EXPRESS).
Enraf-Nonius, Delft, The Netherlands.

Cambridge Structural Database: Allen, F. R. (2002). Acta Cryst. B58, 380-388.

CAMERON: Watkin, D. J., Prout, C. K. & Pearce, L. J. (1996). CAMERON.
Chemical Crystallography Laboratory, Oxford, England.

CrysAlis CCD, CrysAlis RED and associated programs: Oxford Diffraction (2006).
Program name(s). Oxford Diffraction Ltd, Abingdon, England.

CRYSTALS: Betteridge, P. W., Carruthers, J. R., Cooper, R. I., Prout, K. &
Watkin, D. J. (2003). J. Appl. Cryst. 36, 1487.

COLLECT: Nonius (1998). COLLECT. Nonius BV, Delft, The Netherlands.

DENZO/SCALEPACK:  Otwinowski, Z. & Minor, W. (1997). Methods in Enzymology,
Vol. 276, Macromolecular Crystallography, Part A, edited by C. W. Carter Jr
& R. M. Sweet, pp. 307-326. New York: Academic Press.

DIAMOND: Brandenburg, K.(2006). DIAMOND. Crystal Impact GbR, Bonn, Germany.

DIF4 and REDU4: Stoe & Cie (1991). Program name(s). Stoe & Cie, Darmstadt,
Germany.

DIFABS: Walker, N. &  Stuart, D. (1983). Acta Cryst., A39, 158 - 166.

DIRAX: Duisenberg, A. J. M. (1992). J. Appl. Cryst. 25, 92-96.

DIRDIF-2008: Beurskens, P.T., Beurskens, G., de Gelder, R., Garci\'ia-Granda,
S., Gould, R.O. & Smits, J.M.M. (2008) The DIRDIF-2008 program
system, Crystallography Laboratory, Radboud University  Nijmegen,
The Netherlands.

EDMA: Palatinus, L., Prathapa, S. J. & van Smaalen, S. (2012) J. Appl. Cryst.
45, 575-580.

enCIFer: Allen, F. H., Johnson, O., Shields, G. P., Smith, B. R. & Towler,
M. (2004). J. Appl. Cryst. 37, 335-338.

EVALCCD: Duisenberg, A. J. M., Kroon-Batenburg, L. M. J. & Schreurs,
A. M. M. (2003). J. Appl. Cryst. 36, 220-229.

JANA2000: Petricek, V. & Dusek, M. (2000). JANA2000. Institute of Physics,
Czech Academy of Sciences, Prague, Czech Republic.

MERCURY: Macrae, C. F., Bruno, I. J., Chisholm, J. A., Edgington,
P. R., McCabe, P., Pidcock, E., Rodriguez-Monge, L., Taylor, R.,
van de Streek, J. & Wood, P. A. (2008). J. Appl. Cryst. 41, 466-470.

MOGUL: Bruno, I. J., Cole, J. C., Kessler, M., Luo, J., Motherwell,
W. D. S., Purkis, L. H., Smith, B. R., Taylor, R., Cooper, R. I., Harris,
S. E. & Orpen, A. G. (2004). J. Chem. Inf. Comput. Sci. 44, 2133-2144.

ORTEPII: Johnson, C. K. (1976). ORTEPII. Report ORNL-5138. Oak Ridge
National Laboratory, Tennessee, USA.

ORTEPIII:  Burnett, M. N. & Johnson, C. K. (1996). ORTEPIII.
Report ORNL-6895. Oak Ridge National Laboratory, Tennessee, USA.

ORTEP-3: Farrugia, L. J. (2012). J. Appl. Cryst. 45, 849-854.

PARST: Nardelli, M. (1995). J. Appl. Cryst. 28, 659.

PLATON: Spek, A. L. (2009). Acta. Cryst. D65, 148-155.

PROCESS: Rigaku (1996). PROCESS. Rigaku Corporation, Tokyo, Japan.

PROCESS-AUTO: Rigaku (1998). PROCESS-AUTO. Rigaku Corporation, Tokyo, Japan.

PublCIF: Westrip, S. P. (2010). J. Appl. Cryst. 43, 920-925.

SCHAKAL: Keller, E. (1999) University of Freiburg, Germany.

SHELX: Sheldrick, G. M. (2015). Acta Cryst. C71, 3-8.

SHELXD: Schneider, T. R. & Sheldrick, G. M. (2002) Acta Cryst. D58, 1772-1779.

SHELXT: Sheldrick, G. M. (2015). Acta Cryst. A71, 3-8.

SIR92: Altomare, A., Cascarano, G., Giacovazzo, C., Guagliardi, A., Burla,
M. C., Polidori, G. & Camalli, M. (1994). J. Appl. Cryst. 27, 435.

SIR97: Altomare, A., Burla, M. C., Camalli, M., Cascarano, G. L.,
Giacovazzo, C., Guagliardi, A., Moliterni, A. G. G., Polidori, G. &
Spagna, R. (1999). J. Appl. Cryst. 32, 115-119.

SIR2002: Burla, M. C., Camalli, M., Carrozzini, B., Cascarano, G. L.,
Giacovazzo, C., Polidori, G. & Spagna, R. (2003). J. Appl. Cryst. 36, 1103.

SIR2004: Burla, M. C., Caliandro, R., Camalli, M., Carrozzini, B.,
Cascarano, G. L., De Caro, L., Giacovazzo, C., Polidori, G. & Spagna, R.
(2005). J. Appl. Cryst. 38, 381-388.

SIR2008 & IL MILIONE: Burla, M. C., Caliandro, R., Camalli, M., Carrozzini, B.,
Cascarano, G. L., De Caro, L., Giacovazzo, C., Polidori, G., Siliqi, D.,
& Spagna, R. (2007). J. Appl. Cryst. 40, 609-613.

SIR2011: Burla, M. C., Caliandro, R., Camalli, M., Carrozzini, B.,
Cascarano, G. L., Giacovazzo, C., Mallamo, M., Mazzone, A., Polidori, G.
& Spagna, R. (2012). J. Appl. Cryst. 45, 357-361.

SUPERFLIP: Palatinus, L. & Chapuis, G. (2007) J. Appl. Cryst. 40, 786-790.

TEXSAN: Molecular Structure Corporation & Rigaku (2000). TEXSAN. MSC,
The Woodlands, Texas, USA, and Rigaku Corporation, Tokyo, Japan.

WinGX: Farrugia, L. J. (2012). J. Appl. Cryst. 45, 849-854.

X-AREA, X-RED, X-RED32, X-SHAPE:  Stoe & Cie (2002). Program name(s).
Stoe & Cie GmbH, Darmstadt, Germany.

XCAD4: Harms, K. & Wocadlo, S. (1995). XCAD4. University of Marburg, Germany.

XSCANS: Siemens (1994). XSCANS. Siemens Analytical X-ray Instruments Inc.,
Madison, Wisconsin, USA.

;

#------------------  SECTION 2. COMPOUND(S) DETAILS -------------------------#

data_shelx

_audit_creation_date                    2021-11-04T20:01:58-00:00
_audit_creation_method                  'WinGX routine CIF_UPDATE'
_audit_conform_dict_name                cif_core.dic
_audit_conform_dict_version             2.4.5
_audit_conform_dict_location            ftp://ftp.iucr.org/pub/cif_core.dic
_publ_requested_category                FO

#----------------------------------------------------------------------------#
#                   CHEMICAL INFORMATION                                     #
#----------------------------------------------------------------------------#

_chemical_formula_moiety                C24H20N2O3
_chemical_formula_sum                   'C24 H20 N2 O3'
_chemical_formula_weight                384.42

#----------------------------------------------------------------------------#
#                   UNIT CELL INFORMATION                                    #
#----------------------------------------------------------------------------#

_symmetry_cell_setting                  monoclinic
_symmetry_space_group_name_H-M          'P 21/n'
_symmetry_space_group_name_Hall         '-P 2yn'
_symmetry_Int_Tables_number             14
loop_
    _symmetry_equiv_pos_as_xyz
'x, y, z'
'-x+1/2, y+1/2, -z+1/2'
'-x, -y, -z'
'x-1/2, -y-1/2, z-1/2'

_cell_length_a                          13.7555(7)
_cell_length_b                          7.7974(4)
_cell_length_c                          17.9276(10)
_cell_angle_alpha                       90
_cell_angle_beta                        102.421(2)
_cell_angle_gamma                       90
_cell_volume                            1877.86(17)
_cell_formula_units_Z                   4
_cell_measurement_temperature           100(2)
_cell_measurement_reflns_used           9832
_cell_measurement_theta_min             2.86
_cell_measurement_theta_max             28.75
_cell_measurement_wavelength            0.71073

#----------------------------------------------------------------------------#
#                   CRYSTAL INFORMATION                                      #
#----------------------------------------------------------------------------#

_exptl_crystal_description              prismatic
_exptl_crystal_colour                   white
_exptl_crystal_size_max                 0.228
_exptl_crystal_size_mid                 0.15
_exptl_crystal_size_min                 0.123
_exptl_crystal_density_diffrn           1.36
_exptl_crystal_density_method           'not measured'
_exptl_crystal_F_000                    808

#----------------------------------------------------------------------------#
#                   ABSORPTION CORRECTION                                    #
#----------------------------------------------------------------------------#

_exptl_absorpt_coefficient_mu           0.091
_exptl_absorpt_correction_type          multi-scan
_exptl_absorpt_process_details
;
        SADABS-2014/5 - Bruker AXS area detector scaling and absorption correcti
;
_exptl_absorpt_correction_T_min         0.951
_exptl_absorpt_correction_T_max         1
_shelx_estimated_absorpt_T_min          0.98
_shelx_estimated_absorpt_T_max          0.989

#----------------------------------------------------------------------------#
#                   DATA COLLECTION                                          #
#----------------------------------------------------------------------------#

_diffrn_source                          'sealed x-ray tube'
_diffrn_ambient_temperature             100(2)
_diffrn_radiation_wavelength            0.71073
_diffrn_radiation_type                  MoK\a
_diffrn_radiation_monochromator         graphite
_diffrn_radiation_probe                 x-ray
_diffrn_detector                        'APEX-II CCD'
_diffrn_orient_matrix_ub_11             0.071321
_diffrn_orient_matrix_ub_12             -0.000926
_diffrn_orient_matrix_ub_13             -0.004202
_diffrn_orient_matrix_ub_21             0.021
_diffrn_orient_matrix_ub_22             -0.019204
_diffrn_orient_matrix_ub_23             0.056324
_diffrn_orient_matrix_ub_31             -0.003701
_diffrn_orient_matrix_ub_32             -0.126798
_diffrn_orient_matrix_ub_33             -0.0085
_diffrn_measurement_device              '\k-geometry diffractometer'
_diffrn_measurement_device_type         'Bruker APEX-II'
_diffrn_measurement_method              '\f or \w oscillation scans'
_diffrn_standards_number                0
_diffrn_standards_interval_time         .
_diffrn_standards_interval_count        .
_diffrn_standards_decay_%               ?
_diffrn_reflns_av_R_equivalents         0.043
_diffrn_reflns_av_unetI/netI            0.0351
_diffrn_reflns_number                   4872
_diffrn_reflns_limit_h_min              -18
_diffrn_reflns_limit_h_max              18
_diffrn_reflns_limit_k_min              -9
_diffrn_reflns_limit_k_max              10
_diffrn_reflns_limit_l_min              -24
_diffrn_reflns_limit_l_max              23
_diffrn_reflns_theta_min                2.327
_diffrn_reflns_theta_max                28.757
_diffrn_reflns_theta_full               25.242
_diffrn_measured_fraction_theta_full
                                        0.999
_diffrn_measured_fraction_theta_max
                                        0.997
_diffrn_reflns_Laue_measured_fraction_full
                                        0.999
_diffrn_reflns_Laue_measured_fraction_max
                                        0.997
_diffrn_reflns_point_group_measured_fraction_full
                                        0.999
_diffrn_reflns_point_group_measured_fraction_max
                                        0.997
_reflns_Friedel_coverage                0
_reflns_number_total                    4872
_reflns_number_gt                       4053
_reflns_threshold_expression            'I > 2\s(I)'
_diffrn_reflns_reduction_process
;
        Scaled and merged with Sortav
        R.H. Blessing, (1987) Cryst. Rev. 1, 3-58
        R.H. Blessing, (1989) J. Appl. Cryst. 22, 396-397
;

#----------------------------------------------------------------------------#
#                   COMPUTER PROGRAMS USED                                   #
#----------------------------------------------------------------------------#

_computing_data_collection              'Bruker APEX2 software'
_computing_cell_refinement              'SAINT V8.37A integration software'
_computing_data_reduction               'SORTAV (Blessing, 1995)'
_computing_structure_solution           'SHELXT-2018/2 (Sheldrick, 2015)'
_computing_structure_refinement         'SHELXL-2018/3 (Sheldrick, 2018)'
_computing_molecular_graphics           'ORTEP-3 for Windows (Farrugia, 2012)'
_computing_publication_material         'WinGX publication routines (Farrugia, 2012)'

#----------------------------------------------------------------------------#
#                   STRUCTURE SOLUTION                                       #
#----------------------------------------------------------------------------#

_atom_sites_solution_primary            dual
_atom_sites_solution_secondary          dual
_atom_sites_solution_hydrogens          difmap

#----------------------------------------------------------------------------#
#                   REFINEMENT INFORMATION                                   #
#----------------------------------------------------------------------------#

_shelx_SHELXL_version_number            2018/3
_refine_ls_structure_factor_coef        Fsqd
_refine_ls_matrix_type                  full
_refine_ls_weighting_scheme             calc
_refine_ls_weighting_details            'w=1/[\s^2^(Fo^2^)+(0.0587P)^2^+0.7061P] where P=(Fo^2^+2Fc^2^)/3'
_refine_ls_hydrogen_treatment           refall
_refine_ls_extinction_method            none
_refine_ls_number_reflns                4872
_refine_ls_number_parameters            342
_refine_ls_number_restraints            0
_refine_ls_number_constraints           0
_refine_ls_R_factor_all                 0.052
_refine_ls_R_factor_gt                  0.0402
_refine_ls_wR_factor_ref                0.1162
_refine_ls_wR_factor_gt                 0.1105
_refine_ls_goodness_of_fit_ref          1.061
_refine_ls_restrained_S_all             1.061
_refine_ls_shift/su_max                 0
_refine_ls_shift/su_mean                0
_refine_diff_density_max                0.362
_refine_diff_density_min                -0.271
_refine_diff_density_rms                0.055

#----------------------------------------------------------------------------#
#                   CONSTRAINTS AND RESTRAINTS                               #
#----------------------------------------------------------------------------#


#----------------------------------------------------------------------------#
#                   ATOMIC TYPES, COORDINATES AND THERMAL PARAMETERS         #
#----------------------------------------------------------------------------#

loop_
    _atom_type_symbol
    _atom_type_description
    _atom_type_scat_dispersion_real
    _atom_type_scat_dispersion_imag
    _atom_type_scat_source
C C 0.0033 0.0016 'International Tables Vol C Tables 4.2.6.8 and 6.1.1.4'
H H 0 0 'International Tables Vol C Tables 4.2.6.8 and 6.1.1.4'
N N 0.0061 0.0033 'International Tables Vol C Tables 4.2.6.8 and 6.1.1.4'
O O 0.0106 0.006 'International Tables Vol C Tables 4.2.6.8 and 6.1.1.4'

loop_
    _atom_site_label
    _atom_site_type_symbol
    _atom_site_fract_x
    _atom_site_fract_y
    _atom_site_fract_z
    _atom_site_U_iso_or_equiv
    _atom_site_adp_type
    _atom_site_occupancy
    _atom_site_site_symmetry_order
    _atom_site_calc_flag
    _atom_site_refinement_flags_posn
    _atom_site_refinement_flags_adp
    _atom_site_refinement_flags_occupancy
    _atom_site_disorder_assembly
    _atom_site_disorder_group
O4C O 0.04041(6) 0.65307(11) 0.18538(5) 0.01485(18) Uani 1 1 d . . . . .
O4B O 0.84991(6) 0.24642(12) 0.52084(5) 0.0198(2) Uani 1 1 d . . . . .
O4A O 0.09145(6) -0.11202(12) 0.76819(5) 0.0210(2) Uani 1 1 d . . . . .
N1 N 0.37617(7) 0.29115(12) 0.43776(5) 0.01095(19) Uani 1 1 d . . . . .
N3 N 0.23211(7) 0.24947(12) 0.49027(5) 0.01161(19) Uani 1 1 d . . . . .
C1B C 0.54370(8) 0.24207(14) 0.50893(6) 0.0107(2) Uani 1 1 d . . . . .
C4C C 0.10075(8) 0.57076(14) 0.24518(6) 0.0118(2) Uani 1 1 d . . . . .
C4 C 0.28959(8) 0.17773(14) 0.55298(6) 0.0114(2) Uani 1 1 d . . . . .
C6 C 0.43512(8) 0.23567(13) 0.50394(6) 0.0103(2) Uani 1 1 d . . . . .
C1A C 0.23745(8) 0.10421(14) 0.60968(6) 0.0119(2) Uani 1 1 d . . . . .
C6B C 0.58212(8) 0.33537(14) 0.45524(6) 0.0122(2) Uani 1 1 d . . . . .
C2 C 0.27815(8) 0.30545(14) 0.43619(6) 0.0103(2) Uani 1 1 d . . . . .
C5 C 0.39307(8) 0.17741(14) 0.56356(6) 0.0120(2) Uani 1 1 d . . . . .
C1C C 0.21607(8) 0.39357(14) 0.36929(6) 0.0104(2) Uani 1 1 d . . . . .
C3C C 0.20353(8) 0.55993(15) 0.25311(6) 0.0141(2) Uani 1 1 d . . . . .
C2C C 0.26005(8) 0.47294(15) 0.31504(6) 0.0135(2) Uani 1 1 d . . . . .
C5B C 0.68360(8) 0.34082(15) 0.45680(7) 0.0142(2) Uani 1 1 d . . . . .
C2B C 0.61163(8) 0.15815(14) 0.56719(6) 0.0133(2) Uani 1 1 d . . . . .
C3B C 0.71278(9) 0.16318(15) 0.56978(7) 0.0149(2) Uani 1 1 d . . . . .
C6A C 0.28534(8) -0.00689(15) 0.66754(6) 0.0140(2) Uani 1 1 d . . . . .
C4B C 0.74923(8) 0.25225(15) 0.51404(7) 0.0140(2) Uani 1 1 d . . . . .
C6C C 0.11288(8) 0.40650(16) 0.36056(6) 0.0149(2) Uani 1 1 d . . . . .
C4A C 0.13476(9) -0.03548(15) 0.71477(6) 0.0147(2) Uani 1 1 d . . . . .
C3A C 0.08537(9) 0.07407(16) 0.65771(7) 0.0165(2) Uani 1 1 d . . . . .
C5A C 0.23509(9) -0.07589(16) 0.71955(7) 0.0166(2) Uani 1 1 d . . . . .
C5C C 0.05544(8) 0.49431(16) 0.29936(7) 0.0160(2) Uani 1 1 d . . . . .
C2A C 0.13726(9) 0.14170(16) 0.60568(7) 0.0157(2) Uani 1 1 d . . . . .
C41A C -0.00991(9) -0.06935(17) 0.76585(8) 0.0195(3) Uani 1 1 d . . . . .
C41B C 0.88899(10) 0.3341(2) 0.46363(8) 0.0253(3) Uani 1 1 d . . . . .
H41A H -0.0161(11) 0.057(2) 0.7747(9) 0.022(4) Uiso 1 1 d . . . . .
H3C H 0.2352(11) 0.619(2) 0.2167(9) 0.023(4) Uiso 1 1 d . . . . .
H6B H 0.5375(11) 0.402(2) 0.4177(9) 0.019(4) Uiso 1 1 d . . . . .
H3A H 0.0155(12) 0.103(2) 0.6536(9) 0.022(4) Uiso 1 1 d . . . . .
H43A H -0.0275(12) -0.129(2) 0.8083(10) 0.028(4) Uiso 1 1 d . . . . .
H5 H 0.4326(11) 0.1348(19) 0.6106(9) 0.017(4) Uiso 1 1 d . . . . .
H6C H 0.0800(12) 0.346(2) 0.3969(10) 0.028(4) Uiso 1 1 d . . . . .
H6A H 0.3551(11) -0.042(2) 0.6696(9) 0.022(4) Uiso 1 1 d . . . . .
H2B H 0.5890(11) 0.091(2) 0.6053(9) 0.019(4) Uiso 1 1 d . . . . .
H4C H 0.0761(12) 0.701(2) 0.1544(10) 0.027(4) Uiso 1 1 d . . . . .
H3B H 0.7595(12) 0.105(2) 0.6091(9) 0.024(4) Uiso 1 1 d . . . . .
H42B H 0.8617(12) 0.285(2) 0.4113(10) 0.027(4) Uiso 1 1 d . . . . .
H2A H 0.1031(12) 0.220(2) 0.5674(9) 0.023(4) Uiso 1 1 d . . . . .
H42A H -0.0526(11) -0.109(2) 0.7190(9) 0.022(4) Uiso 1 1 d . . . . .
H2C H 0.3318(12) 0.469(2) 0.3213(10) 0.029(4) Uiso 1 1 d . . . . .
H5C H -0.0177(12) 0.502(2) 0.2925(9) 0.028(4) Uiso 1 1 d . . . . .
H5A H 0.2671(11) -0.155(2) 0.7584(9) 0.023(4) Uiso 1 1 d . . . . .
H5B H 0.7070(11) 0.409(2) 0.4180(9) 0.019(4) Uiso 1 1 d . . . . .
H41B H 0.8741(13) 0.457(2) 0.4643(10) 0.034(5) Uiso 1 1 d . . . . .
H43B H 0.9608(14) 0.317(3) 0.4784(11) 0.041(5) Uiso 1 1 d . . . . .

loop_
    _atom_site_aniso_label
    _atom_site_aniso_U_11
    _atom_site_aniso_U_22
    _atom_site_aniso_U_33
    _atom_site_aniso_U_23
    _atom_site_aniso_U_13
    _atom_site_aniso_U_12
O4C 0.0144(4) 0.0177(4) 0.0118(4) 0.0042(3) 0.0015(3) 0.0031(3)
O4B 0.0093(4) 0.0266(5) 0.0235(5) -0.0003(4) 0.0035(3) -0.0003(3)
O4A 0.0186(4) 0.0251(5) 0.0231(5) 0.0101(4) 0.0128(4) 0.0040(4)
N1 0.0114(4) 0.0113(4) 0.0102(4) -0.0005(3) 0.0025(3) 0.0002(3)
N3 0.0121(4) 0.0130(4) 0.0101(4) 0.0002(3) 0.0031(3) 0.0004(3)
C1B 0.0112(5) 0.0108(5) 0.0103(5) -0.0029(4) 0.0026(4) -0.0009(4)
C4C 0.0140(5) 0.0107(5) 0.0101(5) -0.0013(4) 0.0013(4) 0.0015(4)
C4 0.0129(5) 0.0116(5) 0.0102(5) -0.0013(4) 0.0037(4) -0.0001(4)
C6 0.0112(5) 0.0094(5) 0.0103(5) -0.0021(4) 0.0020(4) -0.0005(4)
C1A 0.0120(5) 0.0140(5) 0.0100(5) -0.0004(4) 0.0033(4) -0.0006(4)
C6B 0.0117(5) 0.0129(5) 0.0117(5) -0.0013(4) 0.0017(4) -0.0006(4)
C2 0.0117(5) 0.0098(5) 0.0094(5) -0.0016(4) 0.0022(4) 0.0001(4)
C5 0.0123(5) 0.0144(5) 0.0091(5) 0.0003(4) 0.0017(4) 0.0004(4)
C1C 0.0111(5) 0.0105(5) 0.0097(5) -0.0010(4) 0.0022(4) 0.0005(4)
C3C 0.0151(5) 0.0144(5) 0.0136(5) 0.0035(4) 0.0051(4) 0.0000(4)
C2C 0.0111(5) 0.0148(5) 0.0152(5) 0.0021(4) 0.0040(4) 0.0006(4)
C5B 0.0134(5) 0.0153(5) 0.0145(5) -0.0018(4) 0.0046(4) -0.0027(4)
C2B 0.0139(5) 0.0138(5) 0.0126(5) -0.0006(4) 0.0035(4) 0.0000(4)
C3B 0.0128(5) 0.0159(5) 0.0145(5) -0.0006(4) -0.0002(4) 0.0018(4)
C6A 0.0118(5) 0.0170(5) 0.0134(5) 0.0012(4) 0.0029(4) 0.0015(4)
C4B 0.0097(5) 0.0153(5) 0.0168(5) -0.0055(4) 0.0023(4) -0.0016(4)
C6C 0.0123(5) 0.0205(6) 0.0128(5) 0.0033(4) 0.0048(4) 0.0004(4)
C4A 0.0164(5) 0.0162(5) 0.0135(5) 0.0012(4) 0.0073(4) -0.0004(4)
C3A 0.0126(5) 0.0197(6) 0.0187(6) 0.0030(4) 0.0065(4) 0.0026(4)
C5A 0.0163(5) 0.0186(6) 0.0154(5) 0.0055(4) 0.0046(4) 0.0025(4)
C5C 0.0108(5) 0.0229(6) 0.0142(5) 0.0023(4) 0.0025(4) 0.0012(4)
C2A 0.0140(5) 0.0193(6) 0.0141(5) 0.0045(4) 0.0033(4) 0.0028(4)
C41A 0.0189(6) 0.0186(6) 0.0250(6) 0.0016(5) 0.0139(5) 0.0015(5)
C41B 0.0121(6) 0.0368(8) 0.0286(7) 0.0004(6) 0.0077(5) -0.0041(5)


#----------------------------------------------------------------------------#
#                   MOLECULAR GEOMETRY                                       #
#----------------------------------------------------------------------------#

_geom_special_details
;
 All esds (except the esd in the dihedral angle between two l.s. planes)
 are estimated using the full covariance matrix.  The cell esds are taken
 into account individually in the estimation of esds in distances, angles
 and torsion angles; correlations between esds in cell parameters are only
 used when they are defined by crystal symmetry.  An approximate (isotropic)
 treatment of cell esds is used for estimating esds involving l.s. planes.
;
loop_
    _geom_bond_atom_site_label_1
    _geom_bond_atom_site_label_2
    _geom_bond_distance
    _geom_bond_site_symmetry_2
    _geom_bond_publ_flag
O4C C4C 1.3665(13) . ?
O4C H4C 0.898(18) . ?
O4B C4B 1.3647(13) . ?
O4B C41B 1.4301(16) . ?
O4A C4A 1.3689(13) . ?
O4A C41A 1.4252(14) . ?
N1 C2 1.3472(13) . ?
N1 C6 1.3558(14) . ?
N3 C2 1.3401(14) . ?
N3 C4 1.3489(14) . ?
C1B C6B 1.3978(15) . ?
C1B C2B 1.4044(15) . ?
C1B C6 1.4778(14) . ?
C4C C3C 1.3927(15) . ?
C4C C5C 1.3956(16) . ?
C4 C5 1.3949(15) . ?
C4 C1A 1.4799(15) . ?
C6 C5 1.3963(15) . ?
C1A C2A 1.3955(15) . ?
C1A C6A 1.4023(15) . ?
C6B C5B 1.3907(15) . ?
C6B H6B 0.962(16) . ?
C2 C1C 1.4828(14) . ?
C5 H5 0.959(15) . ?
C1C C2C 1.3958(15) . ?
C1C C6C 1.3978(15) . ?
C3C C2C 1.3877(15) . ?
C3C H3C 0.976(16) . ?
C2C H2C 0.969(17) . ?
C5B C4B 1.3952(16) . ?
C5B H5B 0.980(16) . ?
C2B C3B 1.3827(16) . ?
C2B H2B 0.963(16) . ?
C3B C4B 1.3957(16) . ?
C3B H3B 0.961(16) . ?
C6A C5A 1.3834(16) . ?
C6A H6A 0.990(15) . ?
C6C C5C 1.3870(16) . ?
C6C H6C 0.990(17) . ?
C4A C3A 1.3924(16) . ?
C4A C5A 1.4001(16) . ?
C3A C2A 1.3943(16) . ?
C3A H3A 0.974(15) . ?
C5A H5A 0.964(16) . ?
C5C H5C 0.989(16) . ?
C2A H2A 0.961(17) . ?
C41A H41A 1.001(16) . ?
C41A H43A 0.966(17) . ?
C41A H42A 0.967(16) . ?
C41B H42B 1.009(17) . ?
C41B H41B 0.983(19) . ?
C41B H43B 0.976(19) . ?

loop_
    _geom_angle_atom_site_label_1
    _geom_angle_atom_site_label_2
    _geom_angle_atom_site_label_3
    _geom_angle
    _geom_angle_site_symmetry_1
    _geom_angle_site_symmetry_3
    _geom_angle_publ_flag
C4C O4C H4C 111.1(10) . . ?
C4B O4B C41B 116.79(10) . . ?
C4A O4A C41A 116.60(9) . . ?
C2 N1 C6 116.89(9) . . ?
C2 N3 C4 117.04(9) . . ?
C6B C1B C2B 117.71(10) . . ?
C6B C1B C6 120.19(10) . . ?
C2B C1B C6 122.09(10) . . ?
O4C C4C C3C 122.72(10) . . ?
O4C C4C C5C 117.38(10) . . ?
C3C C4C C5C 119.90(10) . . ?
N3 C4 C5 120.80(10) . . ?
N3 C4 C1A 116.70(9) . . ?
C5 C4 C1A 122.48(10) . . ?
N1 C6 C5 120.35(10) . . ?
N1 C6 C1B 116.66(9) . . ?
C5 C6 C1B 122.99(10) . . ?
C2A C1A C6A 117.97(10) . . ?
C2A C1A C4 120.18(10) . . ?
C6A C1A C4 121.83(10) . . ?
C5B C6B C1B 121.91(10) . . ?
C5B C6B H6B 118.9(9) . . ?
C1B C6B H6B 119.1(9) . . ?
N3 C2 N1 125.76(10) . . ?
N3 C2 C1C 117.17(9) . . ?
N1 C2 C1C 117.06(9) . . ?
C4 C5 C6 118.29(10) . . ?
C4 C5 H5 119.3(9) . . ?
C6 C5 H5 122.4(9) . . ?
C2C C1C C6C 118.16(10) . . ?
C2C C1C C2 120.57(10) . . ?
C6C C1C C2 121.21(9) . . ?
C2C C3C C4C 119.55(10) . . ?
C2C C3C H3C 120.8(9) . . ?
C4C C3C H3C 119.5(9) . . ?
C3C C2C C1C 121.46(10) . . ?
C3C C2C H2C 119.3(10) . . ?
C1C C2C H2C 119.2(10) . . ?
C6B C5B C4B 119.18(10) . . ?
C6B C5B H5B 118.9(9) . . ?
C4B C5B H5B 121.9(9) . . ?
C3B C2B C1B 121.03(10) . . ?
C3B C2B H2B 117.9(9) . . ?
C1B C2B H2B 121.0(9) . . ?
C2B C3B C4B 120.26(10) . . ?
C2B C3B H3B 121.4(9) . . ?
C4B C3B H3B 118.3(9) . . ?
C5A C6A C1A 121.03(10) . . ?
C5A C6A H6A 119.3(9) . . ?
C1A C6A H6A 119.6(9) . . ?
O4B C4B C5B 124.47(10) . . ?
O4B C4B C3B 115.69(10) . . ?
C5B C4B C3B 119.84(10) . . ?
C5C C6C C1C 121.08(10) . . ?
C5C C6C H6C 119.6(9) . . ?
C1C C6C H6C 119.2(9) . . ?
O4A C4A C3A 124.36(10) . . ?
O4A C4A C5A 115.51(10) . . ?
C3A C4A C5A 120.12(10) . . ?
C4A C3A C2A 118.97(10) . . ?
C4A C3A H3A 121.1(9) . . ?
C2A C3A H3A 119.9(9) . . ?
C6A C5A C4A 120.00(11) . . ?
C6A C5A H5A 121.3(9) . . ?
C4A C5A H5A 118.7(9) . . ?
C6C C5C C4C 119.85(10) . . ?
C6C C5C H5C 121.3(10) . . ?
C4C C5C H5C 118.8(10) . . ?
C3A C2A C1A 121.90(11) . . ?
C3A C2A H2A 118.4(9) . . ?
C1A C2A H2A 119.7(9) . . ?
O4A C41A H41A 109.9(9) . . ?
O4A C41A H43A 105.8(10) . . ?
H41A C41A H43A 107.7(13) . . ?
O4A C41A H42A 111.0(9) . . ?
H41A C41A H42A 113.3(13) . . ?
H43A C41A H42A 108.7(14) . . ?
O4B C41B H42B 111.2(10) . . ?
O4B C41B H41B 110.3(10) . . ?
H42B C41B H41B 110.4(14) . . ?
O4B C41B H43B 104.7(11) . . ?
H42B C41B H43B 110.5(14) . . ?
H41B C41B H43B 109.6(15) . . ?

_shelx_res_file
;
TITL shelxt_a.res in P2(1)/n
    shelx.res
    created by SHELXL-2018/3 at 20:01:36 on 04-Nov-2021
CELL  0.71073  13.7555   7.7974  17.9276   90.000  102.421   90.000
ZERR     4.00   0.0007   0.0004   0.0010    0.000    0.002    0.000
LATT   1
SYMM  1/2 - X, 1/2 + Y, 1/2 - Z
SFAC  C    H    N    O
UNIT  96 80 8 12
MERG   2
FMAP   2
PLAN    5
SIZE     0.123   0.150   0.228
ACTA
BOND
BOND   $H
LIST   4
L.S.  10
TEMP  -173.00
WGHT    0.058700    0.706100
FVAR       0.12084
O4C   4    0.040414    0.653074    0.185383    11.00000    0.01439    0.01774 =
         0.01183    0.00419    0.00150    0.00311
O4B   4    0.849914    0.246421    0.520839    11.00000    0.00926    0.02658 =
         0.02351   -0.00025    0.00351   -0.00034
O4A   4    0.091455   -0.112018    0.768193    11.00000    0.01864    0.02508 =
         0.02313    0.01014    0.01280    0.00399
N1    3    0.376169    0.291147    0.437764    11.00000    0.01143    0.01130 =
         0.01017   -0.00051    0.00245    0.00016
N3    3    0.232115    0.249471    0.490275    11.00000    0.01212    0.01296 =
         0.01007    0.00020    0.00312    0.00039
C1B   1    0.543701    0.242074    0.508927    11.00000    0.01115    0.01075 =
         0.01034   -0.00291    0.00259   -0.00092
C4C   1    0.100750    0.570759    0.245178    11.00000    0.01404    0.01068 =
         0.01014   -0.00126    0.00125    0.00152
C4    1    0.289593    0.177730    0.552982    11.00000    0.01290    0.01159 =
         0.01016   -0.00129    0.00365   -0.00005
C6    1    0.435121    0.235671    0.503940    11.00000    0.01121    0.00939 =
         0.01027   -0.00210    0.00201   -0.00045
C1A   1    0.237452    0.104206    0.609685    11.00000    0.01203    0.01403 =
         0.01003   -0.00040    0.00329   -0.00056
C6B   1    0.582125    0.335371    0.455240    11.00000    0.01171    0.01285 =
         0.01170   -0.00135    0.00167   -0.00057
C2    1    0.278146    0.305454    0.436186    11.00000    0.01169    0.00985 =
         0.00938   -0.00162    0.00222    0.00006
C5    1    0.393066    0.177408    0.563563    11.00000    0.01230    0.01441 =
         0.00912    0.00027    0.00166    0.00039
C1C   1    0.216072    0.393570    0.369294    11.00000    0.01107    0.01055 =
         0.00966   -0.00100    0.00224    0.00052
C3C   1    0.203528    0.559930    0.253111    11.00000    0.01510    0.01443 =
         0.01359    0.00351    0.00513    0.00000
C2C   1    0.260054    0.472942    0.315037    11.00000    0.01115    0.01481 =
         0.01515    0.00207    0.00401    0.00056
C5B   1    0.683596    0.340819    0.456802    11.00000    0.01340    0.01530 =
         0.01452   -0.00177    0.00465   -0.00274
C2B   1    0.611626    0.158146    0.567187    11.00000    0.01386    0.01377 =
         0.01258   -0.00058    0.00345   -0.00003
C3B   1    0.712780    0.163175    0.569784    11.00000    0.01281    0.01589 =
         0.01454   -0.00056   -0.00017    0.00175
C6A   1    0.285341   -0.006890    0.667544    11.00000    0.01182    0.01697 =
         0.01336    0.00115    0.00285    0.00147
C4B   1    0.749231    0.252246    0.514041    11.00000    0.00966    0.01527 =
         0.01677   -0.00554    0.00229   -0.00158
C6C   1    0.112883    0.406502    0.360562    11.00000    0.01230    0.02054 =
         0.01282    0.00331    0.00484    0.00042
C4A   1    0.134761   -0.035484    0.714769    11.00000    0.01640    0.01623 =
         0.01347    0.00115    0.00734   -0.00045
C3A   1    0.085365    0.074071    0.657711    11.00000    0.01258    0.01968 =
         0.01868    0.00295    0.00653    0.00257
C5A   1    0.235088   -0.075892    0.719550    11.00000    0.01632    0.01861 =
         0.01542    0.00545    0.00463    0.00245
C5C   1    0.055441    0.494307    0.299362    11.00000    0.01077    0.02286 =
         0.01423    0.00228    0.00247    0.00118
C2A   1    0.137259    0.141698    0.605681    11.00000    0.01397    0.01925 =
         0.01407    0.00447    0.00326    0.00285
C41A  1   -0.009907   -0.069348    0.765849    11.00000    0.01894    0.01865 =
         0.02502    0.00163    0.01392    0.00154
C41B  1    0.888987    0.334080    0.463627    11.00000    0.01213    0.03677 =
         0.02859    0.00036    0.00769   -0.00413
H41A  2   -0.016103    0.056579    0.774712    11.00000    0.02242
H3C   2    0.235241    0.619148    0.216654    11.00000    0.02311
H6B   2    0.537529    0.402318    0.417651    11.00000    0.01909
H3A   2    0.015509    0.103156    0.653560    11.00000    0.02155
H43A  2   -0.027478   -0.129125    0.808282    11.00000    0.02805
H5    2    0.432606    0.134802    0.610571    11.00000    0.01742
H6C   2    0.080038    0.345573    0.396874    11.00000    0.02752
H6A   2    0.355089   -0.041656    0.669585    11.00000    0.02205
H2B   2    0.588993    0.091452    0.605331    11.00000    0.01899
H4C   2    0.076143    0.700882    0.154396    11.00000    0.02745
H3B   2    0.759547    0.104744    0.609119    11.00000    0.02402
H42B  2    0.861725    0.284566    0.411314    11.00000    0.02686
H2A   2    0.103135    0.219705    0.567401    11.00000    0.02285
H42A  2   -0.052636   -0.109146    0.718971    11.00000    0.02191
H2C   2    0.331752    0.468952    0.321332    11.00000    0.02863
H5C   2   -0.017738    0.502183    0.292500    11.00000    0.02819
H5A   2    0.267119   -0.155265    0.758391    11.00000    0.02272
H5B   2    0.706962    0.408502    0.418047    11.00000    0.01902
H41B  2    0.874126    0.457341    0.464273    11.00000    0.03382
H43B  2    0.960849    0.316516    0.478390    11.00000    0.04100
HKLF    4


REM  shelxt_a.res in P2(1)/n
REM wR2 = 0.1162, GooF = S = 1.061, Restrained GooF = 1.061 for all data
REM R1 = 0.0402 for 4053 Fo > 4sig(Fo) and 0.0520 for all 4872 data
REM 342 parameters refined using 0 restraints

END

WGHT      0.0587      0.7061

REM Highest difference peak  0.362,  deepest hole -0.271,  1-sigma level  0.055
Q1    1   0.3415  0.1686  0.5561  11.00000  0.05    0.36
Q2    1   0.1535  0.5612  0.2518  11.00000  0.05    0.36
Q3    1   0.4956  0.2414  0.5106  11.00000  0.05    0.34
Q4    1   0.2632  0.1402  0.5831  11.00000  0.05    0.33
Q5    1   0.0796  0.5404  0.2708  11.00000  0.05    0.31
;
_shelx_res_checksum     16038

_shelx_hkl_file
;
 -18   0   1    0.20 0.15643   1
 -18   0   2 8.06359  0.6596   1
 -18   0   3 0.28788 0.14766   1
 -18   0   4    0.95 0.18154   1
 -18   0   5   0.145 0.18489   1
 -18   0   6-0.08821 0.23381   1
 -18   0   7-0.01647 0.23637   1
 -18   0   8 9.77489 0.56443   1
 -18   0   9   0.225 0.22298   1
 -18   0  10    0.24 0.16749   1
 -18   1   1 2.30741 0.28965   1
 -18   1   2 0.24994 0.19788   1
 -18   1   3 9.80225 0.92537   1
 -18   1   4 0.10939 0.12716   1
 -18   1   5 0.41247 0.11225   1
 -18   1   6 1.66412 0.19968   1
 -18   1   7 0.07667 0.12619   1
 -18   1   8 0.73142 0.15246   1
 -18   1   9 3.75666 0.28209   1
 -18   1  10 0.84446 0.19978   1
 -18   2   2 0.00694 0.15323   1
 -18   2   3 2.39215 0.30633   1
 -18   2   4  4.4835 0.53143   1
 -18   2   5 4.95719   0.308   1
 -18   2   6 1.76285 0.18057   1
 -18   2   7 0.04962  0.1553   1
 -18   2   8   0.245 0.48792   1
 -18   2   9    0.85 0.30401   1
 -17   0   1 2.23906 0.13822   1
 -17   0   2 0.03823 0.10599   1
 -17   0   3 0.03637 0.13497   1
 -17   0   4  0.1587  0.0853   1
 -17   0   5 0.11715  0.0777   1
 -17   0   6-0.12002 0.21842   1
 -17   0   7  1.2546 0.13707   1
 -17   0   8-0.03459 0.21952   1
 -17   0   9 1.50064  0.1336   1
 -17   0  10 0.17104 0.11091   1
 -17   0  11   0.145 0.09554   1
 -17   0  12-0.03602 0.27234   1
 -17   0  13  2.1007 0.24338   1
 -17   0  14    0.04 0.18024   1
 -17   1   1-0.00082 0.19417   1
 -17   1   2 0.27741 0.08471   1
 -17   1   3  0.1626 0.06037   1
 -17   1   4-0.11216 0.20109   1
 -17   1   5 0.13161 0.05547   1
 -17   1   6 0.04181 0.05947   1
 -17   1   7 4.06065 0.15297   1
 -17   1   8 3.55254 0.21757   1
 -17   1   9 6.35612 0.21428   1
 -17   1  10 0.42338 0.07877   1
 -17   1  11 8.76203 0.32264   1
 -17   1  12 1.27238 0.14055   1
 -17   1  13 4.76041 0.55893   1
 -17   1  14 0.10878 0.34768   1
 -17   2   1 0.60491 0.08521   1
 -17   2   2  1.2656 0.10909   1
 -17   2   3-0.01001 0.19448   1
 -17   2   4 4.95095 0.19608   1
 -17   2   5 0.13895 0.06668   1
 -17   2   6 0.03108 0.07588   1
 -17   2   7 1.10636 0.10782   1
 -17   2   8 0.33719 0.13391   1
 -17   2   9 0.87072 0.09971   1
 -17   2  10 1.13212 0.10947   1
 -17   2  11 0.12587 0.08471   1
 -17   2  12 1.14857 0.14042   1
 -17   2  13 1.24588  0.1657   1
 -17   3   1 0.38043 0.09006   1
 -17   3   2 0.26045  0.0862   1
 -17   3   3 0.30383 0.12896   1
 -17   3   4 1.91987 0.15919   1
 -17   3   5 1.23773 0.10826   1
 -17   3   6 0.94543 0.09501   1
 -17   3   7 0.48974 0.08833   1
 -17   3   8 1.29469 0.11131   1
 -17   3   9  1.7688 0.14383   1
 -17   3  10 0.18418 0.11875   1
 -17   3  11  1.8107 0.25807   1
 -17   4   2 0.21075 0.11237   1
 -17   4   3 3.01026 0.34941   1
 -17   4   4 1.90286 0.23953   1
 -17   4   5 0.20408 0.10761   1
 -17   4   6 2.26461 0.16815   1
 -17   4   7-0.08816 0.35712   1
 -17   4   8 0.70124  0.1549   1
 -16   0   1-0.20919 0.15924   1
 -16   0   2-0.00903  0.1553   1
 -16   0   3 0.08354 0.06544   1
 -16   0   4 0.15448 0.06853   1
 -16   0   5-0.00128 0.15803   1
 -16   0   6 3.12604 0.20691   1
 -16   0   7 0.03505 0.06637   1
 -16   0   8 0.94375 0.14638   1
 -16   0   9 0.06986 0.07365   1
 -16   0  10 7.39174 0.25777   1
 -16   0  11 0.03638 0.06426   1
 -16   0  12 8.01472 0.26434   1
 -16   0  13-0.15493 0.22676   1
 -16   0  14 1.26842 0.15177   1
 -16   0  15 0.05241 0.13777   1
 -16   0  16    1.79 0.30469   1
 -16   1   1 1.50355  0.0886   1
 -16   1   2  1.2675 0.06887   1
 -16   1   3 1.24609 0.07076   1
 -16   1   4-0.03718  0.1657   1
 -16   1   5 0.69513 0.05634   1
 -16   1   6 0.04671 0.06393   1
 -16   1   7 0.47512 0.05029   1
 -16   1   8 4.45478 0.15231   1
 -16   1   9 6.06875 0.17398   1
 -16   1  10 2.47304 0.10084   1
 -16   1  11 1.75744 0.11731   1
 -16   1  12 7.25046 0.20821   1
 -16   1  13 0.55522 0.07096   1
 -16   1  14 2.61826 0.18724   1
 -16   1  15-0.04404 0.25265   1
 -16   1  16 1.68232 0.15265   1
 -16   2   1 0.93251 0.06542   1
 -16   2   2 0.01043 0.05017   1
 -16   2   3 0.33563  0.0646   1
 -16   2   4 0.27995 0.05645   1
 -16   2   5 0.13418 0.05385   1
 -16   2   6 0.39392 0.05157   1
 -16   2   7 0.65016 0.05564   1
 -16   2   8 0.40897 0.05491   1
 -16   2   9  0.0223  0.0537   1
 -16   2  10 3.62535 0.14756   1
 -16   2  11 0.03286 0.06249   1
 -16   2  12 4.76084 0.16986   1
 -16   2  13 0.13659 0.07381   1
 -16   2  14  0.0029 0.07847   1
 -16   2  15 1.35343 0.12529   1
 -16   3   1 0.31197 0.06526   1
 -16   3   2 0.22838  0.0588   1
 -16   3   3 0.11428 0.06019   1
 -16   3   4 1.74944 0.09214   1
 -16   3   5 2.01675 0.13937   1
 -16   3   6 6.97367 0.21285   1
 -16   3   7 0.58862 0.06196   1
 -16   3   8 0.77183 0.06764   1
 -16   3   9 2.91424 0.13537   1
 -16   3  10 1.20382 0.08971   1
 -16   3  11 0.51944 0.07917   1
 -16   3  12 1.41882 0.09957   1
 -16   3  13 -0.0296 0.27141   1
 -16   3  14 1.99928 0.16718   1
 -16   4   1 0.62082 0.08192   1
 -16   4   2 0.54853  0.0762   1
 -16   4   3 0.38759  0.0693   1
 -16   4   4 0.59535 0.10037   1
 -16   4   5 0.49221 0.07172   1
 -16   4   6  0.7292 0.11559   1
 -16   4   7 0.63104 0.08475   1
 -16   4   8 0.97149 0.13066   1
 -16   4   9  0.6362 0.08735   1
 -16   4  10 1.15692 0.10655   1
 -16   4  11 0.77829  0.0969   1
 -16   4  12 0.07924 0.11615   1
 -16   5   1 0.20156  0.1077   1
 -16   5   2 2.46944 0.21881   1
 -16   5   3 1.49638 0.14775   1
 -16   5   4 6.00689   0.233   1
 -16   5   5 0.53799 0.08628   1
 -16   5   6 2.43614 0.12981   1
 -16   5   7 0.03895 0.09852   1
 -16   5   8 1.27943 0.13396   1
 -15   0   1 0.98139 0.07564   1
 -15   0   2-0.08438 0.13227   1
 -15   0   3 8.38737  0.2447   1
 -15   0   4 0.03959 0.05796   1
 -15   0   5 2.49573 0.11834   1
 -15   0   6 0.00162 0.06527   1
 -15   0   7 0.10234 0.05045   1
 -15   0   8-0.04037 0.21441   1
 -15   0   9 3.72523 0.14678   1
 -15   0  10 -0.0678 0.14185   1
 -15   0  11-0.08187 0.15778   1
 -15   0  12 0.02951 0.05897   1
 -15   0  13 0.22589 0.06662   1
 -15   0  14  0.0024 0.06933   1
 -15   0  15 0.15139 0.10872   1
 -15   0  16-0.11634 0.28581   1
 -15   0  17 0.23274 0.13891   1
 -15   0  18   -0.29 0.20444   1
 -15   1   1  0.5193 0.04844   1
 -15   1   2 1.87379 0.08008   1
 -15   1   3 0.01611 0.04577   1
 -15   1   4-0.00109 0.13727   1
 -15   1   5 0.75942 0.05412   1
 -15   1   6 0.43471 0.04288   1
 -15   1   7 0.58972 0.04622   1
 -15   1   8  2.5616 0.10028   1
 -15   1   9  0.1213 0.04124   1
 -15   1  10 0.65253 0.05137   1
 -15   1  11 0.60997 0.05088   1
 -15   1  12  0.4646 0.05248   1
 -15   1  13 0.20123  0.0587   1
 -15   1  14 2.41108 0.13503   1
 -15   1  15  1.9193 0.14304   1
 -15   1  16 2.71501 0.13345   1
 -15   1  17 0.04199 0.09962   1
 -15   1  18  -0.135 0.19984   1
 -15   2   1 4.06023 0.12508   1
 -15   2   2 0.01866 0.03914   1
 -15   2   3 0.64738 0.05137   1
 -15   2   4 0.62298 0.05076   1
 -15   2   5 0.59726 0.04847   1
 -15   2   6  0.4065 0.04555   1
 -15   2   7 3.41299 0.11978   1
 -15   2   8 0.56822 0.05029   1
 -15   2   9 0.07005 0.04559   1
 -15   2  10-0.02607 0.16596   1
 -15   2  11 0.09773 0.04811   1
 -15   2  12  0.8386 0.06531   1
 -15   2  13-0.02751 0.22716   1
 -15   2  14 0.23635 0.06173   1
 -15   2  15  2.2914 0.16006   1
 -15   2  16  1.5976 0.13313   1
 -15   2  17  0.0742  0.0926   1
 -15   3   1 0.08188 0.04821   1
 -15   3   2 0.44506 0.05229   1
 -15   3   3 0.02042 0.04373   1
 -15   3   4 0.21228 0.04925   1
 -15   3   5 0.28114 0.05321   1
 -15   3   6   2.918 0.11993   1
 -15   3   7 0.11362 0.04735   1
 -15   3   8 2.09398 0.09188   1
 -15   3   9 0.87915 0.06327   1
 -15   3  10 0.26454 0.06031   1
 -15   3  11 0.19155  0.0607   1
 -15   3  12 2.43638 0.14272   1
 -15   3  13 0.58284 0.07933   1
 -15   3  14  11.554 0.33386   1
 -15   3  15 1.05879 0.09533   1
 -15   3  16  2.2581 0.16742   1
 -15   4   1 0.01022 0.05535   1
 -15   4   2 0.34047 0.09224   1
 -15   4   3 0.48895 0.06004   1
 -15   4   4 0.80151 0.06052   1
 -15   4   5 0.40214 0.05344   1
 -15   4   6 0.44011 0.05418   1
 -15   4   7 0.01948 0.05435   1
 -15   4   8 0.83591 0.07038   1
 -15   4   9 0.53954 0.07214   1
 -15   4  10 0.16262 0.07818   1
 -15   4  11  0.0024 0.06717   1
 -15   4  12  0.1568 0.07509   1
 -15   4  13 2.03851 0.13085   1
 -15   4  14 0.23692 0.08496   1
 -15   4  15    0.44 0.24315   1
 -15   5   1  0.0664 0.06591   1
 -15   5   2-0.07041 0.19372   1
 -15   5   3-0.10524 0.22563   1
 -15   5   4 0.18412 0.06369   1
 -15   5   5 0.32051 0.06791   1
 -15   5   6 1.42345 0.10728   1
 -15   5   7 0.14652 0.08292   1
 -15   5   8 0.27976 0.09482   1
 -15   5   9 0.05371 0.07611   1
 -15   5  10 0.01541 0.07636   1
 -15   5  11 2.48301 0.19349   1
 -15   5  12 1.06205 0.10505   1
 -15   6   1    6.68 1.03777   1
 -15   6   2 0.77174 0.40689   1
 -15   6   3   2.065 0.41847   1
 -15   6   4 0.84647 0.18427   1
 -15   6   5 0.21624 0.13294   1
 -15   6   6-0.04375 0.28844   1
 -15   6   7-0.20067 0.22954   1
 -15   6   8    0.04 0.16762   1
 -14   0   1 -0.0326 0.11804   1
 -14   0   2  0.2519   0.052   1
 -14   0   3 0.05596 0.05868   1
 -14   0   4 10.3203 0.27693   1
 -14   0   5-0.04839 0.14026   1
 -14   0   6 3.26198 0.11146   1
 -14   0   7-0.02672 0.10814   1
 -14   0   8 0.02947 0.05497   1
 -14   0   9 0.02868 0.04323   1
 -14   0  10 1.11082 0.06897   1
 -14   0  11-0.03088 0.12685   1
 -14   0  12 0.20215 0.05547   1
 -14   0  13-0.02555 0.15282   1
 -14   0  14 0.12811 0.07427   1
 -14   0  15 0.01286  0.0787   1
 -14   0  16 3.41987 0.27988   1
 -14   0  17-0.10715  0.1787   1
 -14   0  18 0.27777 0.10806   1
 -14   0  19 0.01631 0.22713   1
 -14   1   1 0.00068 0.03442   1
 -14   1   2 0.02857 0.03547   1
 -14   1   3 0.11955 0.03528   1
 -14   1   4 0.07002 0.04219   1
 -14   1   5 0.66468 0.04148   1
 -14   1   6 0.07318 0.03244   1
 -14   1   7 0.00299 0.03335   1
 -14   1   8 1.50967 0.05696   1
 -14   1   9 0.11552 0.04348   1
 -14   1  10 0.48915 0.04038   1
 -14   1  11 0.02195 0.03566   1
 -14   1  12 0.93988 0.05278   1
 -14   1  13 0.06736 0.04399   1
 -14   1  14 0.24528 0.06639   1
 -14   1  15  0.2388  0.0534   1
 -14   1  16 5.70655  0.1768   1
 -14   1  17 11.1319 0.33571   1
 -14   1  18 5.11586 0.18406   1
 -14   1  19 6.33975 0.40746   1
 -14   2   1  0.3106 0.04682   1
 -14   2   2 1.27016 0.07039   1
 -14   2   3 1.98098  0.0726   1
 -14   2   4 0.02446 0.03385   1
 -14   2   5 0.89337 0.04783   1
 -14   2   6  5.6857 0.16953   1
 -14   2   7  1.6063  0.0639   1
 -14   2   8 0.23325  0.0385   1
 -14   2   9 0.42711  0.0465   1
 -14   2  10 0.19137 0.04111   1
 -14   2  11 0.24577 0.05269   1
 -14   2  12 2.03784 0.11736   1
 -14   2  13 0.08996 0.04519   1
 -14   2  14 0.60602 0.05704   1
 -14   2  15 0.49603 0.06611   1
 -14   2  16 0.03077 0.06417   1
 -14   2  17 0.10565 0.07285   1
 -14   2  18 3.08063  0.1694   1
 -14   3   1 1.82277 0.09238   1
 -14   3   2  0.1466 0.04224   1
 -14   3   3  1.6197 0.06843   1
 -14   3   4 0.37355 0.04024   1
 -14   3   5 0.10646 0.03647   1
 -14   3   6 0.01356  0.0384   1
 -14   3   7 0.79319  0.0504   1
 -14   3   8 0.10954 0.05526   1
 -14   3   9 1.58148 0.06917   1
 -14   3  10-0.00555 0.18646   1
 -14   3  11 0.50384 0.05229   1
 -14   3  12 0.49806  0.0537   1
 -14   3  13  1.7937 0.09209   1
 -14   3  14 6.70798 0.19624   1
 -14   3  15 4.45494 0.17559   1
 -14   3  16 0.50994 0.09111   1
 -14   3  17 1.90141 0.13257   1
 -14   4   1  5.0236 0.15853   1
 -14   4   2 0.34434 0.05346   1
 -14   4   3 0.35786 0.05139   1
 -14   4   4 0.23989 0.05043   1
 -14   4   5 0.49611 0.05209   1
 -14   4   6 1.26173 0.06687   1
 -14   4   7 0.28735 0.04932   1
 -14   4   8  4.1617 0.14119   1
 -14   4   9 3.52534 0.13255   1
 -14   4  10 3.20797 0.11895   1
 -14   4  11 0.22989 0.05705   1
 -14   4  12 0.10239 0.05971   1
 -14   4  13 0.44567 0.08934   1
 -14   4  14 2.01198 0.14924   1
 -14   4  15 0.13079 0.07745   1
 -14   4  16 2.40811  0.2136   1
 -14   5   1 1.42113 0.07784   1
 -14   5   2  0.1245 0.05386   1
 -14   5   3 0.36302 0.05684   1
 -14   5   4 0.10454 0.05095   1
 -14   5   5 1.23859 0.06725   1
 -14   5   6   0.013 0.04794   1
 -14   5   7 0.31053 0.05368   1
 -14   5   8  1.9515 0.09581   1
 -14   5   9 1.59262 0.09898   1
 -14   5  10 0.09718 0.06324   1
 -14   5  11 1.32385 0.11756   1
 -14   5  12 10.0042 0.33512   1
 -14   5  13 0.93155 0.10151   1
 -14   5  14 0.81925 0.16561   1
 -14   6   1 1.01304 0.10001   1
 -14   6   2 1.03421 0.12089   1
 -14   6   3 1.20714 0.09867   1
 -14   6   4 0.00209 0.05624   1
 -14   6   5-0.03316 0.18896   1
 -14   6   6  0.0392 0.05216   1
 -14   6   7-0.01331 0.21848   1
 -14   6   8 1.66836 0.17236   1
 -14   6   9 0.82935 0.09458   1
 -14   6  10 0.10169 0.18331   1
 -14   6  11    2.41 0.66577   1
 -13   0   1  12.322 0.31504   1
 -13   0   2 0.05607 0.04671   1
 -13   0   3 5.33428  0.1548   1
 -13   0   4-0.02954 0.09913   1
 -13   0   5 4.71155  0.1352   1
 -13   0   6  0.0017 0.04319   1
 -13   0   7 0.23765  0.0413   1
 -13   0   8 0.00382 0.05021   1
 -13   0   9 1.08917  0.0604   1
 -13   0  10-0.07184 0.11869   1
 -13   0  11 0.91057 0.05925   1
 -13   0  12-0.04145 0.17751   1
 -13   0  13 4.59364 0.15493   1
 -13   0  14-0.06505 0.13673   1
 -13   0  15 0.98432 0.08582   1
 -13   0  16 0.07727 0.06808   1
 -13   0  17 4.62237 0.21307   1
 -13   0  18 0.09314  0.0911   1
 -13   0  19 1.39984 0.13509   1
 -13   0  20 0.00899 0.17518   1
 -13   1   1 3.13291 0.09536   1
 -13   1   2 7.52257 0.19361   1
 -13   1   3 17.2498 0.41049   1
 -13   1   4 0.93677   0.043   1
 -13   1   5 0.34862 0.03248   1
 -13   1   6 3.46596 0.09779   1
 -13   1   7 1.83574 0.06372   1
 -13   1   8 0.36156 0.03233   1
 -13   1   9  0.2621  0.0325   1
 -13   1  10 5.30246 0.13888   1
 -13   1  11 0.10052 0.04129   1
 -13   1  12 0.51645 0.04387   1
 -13   1  13 3.36703 0.12089   1
 -13   1  14 0.02389 0.04694   1
 -13   1  15 2.09529 0.09253   1
 -13   1  16 1.55357 0.07199   1
 -13   1  17 0.38725 0.05431   1
 -13   1  18  0.3118 0.06159   1
 -13   1  19 3.13541 0.14397   1
 -13   1  20 0.07048 0.09668   1
 -13   2   1 10.1025 0.26282   1
 -13   2   2 0.68081 0.04427   1
 -13   2   3 1.92635 0.07028   1
 -13   2   4   4.091 0.13487   1
 -13   2   5 7.81505 0.19658   1
 -13   2   6 1.34824 0.05523   1
 -13   2   7 2.32499  0.1052   1
 -13   2   8 0.06149 0.03154   1
 -13   2   9 0.11037 0.03445   1
 -13   2  10 1.93018 0.07793   1
 -13   2  11 0.17657 0.03624   1
 -13   2  12 0.47627 0.04546   1
 -13   2  13 0.00383 0.04151   1
 -13   2  14 0.11425 0.04371   1
 -13   2  15 0.43697  0.0524   1
 -13   2  16  2.4562 0.10047   1
 -13   2  17 0.39678 0.06508   1
 -13   2  18 0.97736 0.09855   1
 -13   2  19 0.11802 0.08024   1
 -13   3   1 2.60952 0.08524   1
 -13   3   2 0.61392 0.04469   1
 -13   3   3 3.70364 0.11316   1
 -13   3   4 6.16833 0.18187   1
 -13   3   5 14.1887 0.34121   1
 -13   3   6 0.14481 0.03569   1
 -13   3   7 0.96934 0.05783   1
 -13   3   8 5.76001 0.15491   1
 -13   3   9 0.34532 0.04209   1
 -13   3  10 2.43825 0.12114   1
 -13   3  11 0.17888 0.04119   1
 -13   3  12 0.00746 0.03666   1
 -13   3  13 4.64003 0.13897   1
 -13   3  14 0.63498 0.05328   1
 -13   3  15 0.02277 0.05816   1
 -13   3  16 6.45659 0.21102   1
 -13   3  17 2.56061 0.13813   1
 -13   3  18  0.1935 0.08028   1
 -13   3  19 1.28011 0.16659   1
 -13   4   1 0.39938 0.05115   1
 -13   4   2 2.56398 0.09663   1
 -13   4   3 9.67838 0.24643   1
 -13   4   4 0.01346 0.03696   1
 -13   4   5 1.75328 0.07065   1
 -13   4   6 0.97611 0.05123   1
 -13   4   7 0.90597 0.05255   1
 -13   4   8 1.50261 0.07088   1
 -13   4   9  0.0579 0.04816   1
 -13   4  10 0.17827 0.05622   1
 -13   4  11 0.34055 0.05943   1
 -13   4  12 1.17798 0.07165   1
 -13   4  13 1.11564 0.08289   1
 -13   4  14 1.99438 0.11303   1
 -13   4  15 0.29056 0.05671   1
 -13   4  16 0.16406 0.06832   1
 -13   4  17 0.35237 0.07433   1
 -13   4  18 1.03142 0.16696   1
 -13   5   1 0.74505 0.05275   1
 -13   5   2 0.08728 0.04092   1
 -13   5   3  0.3341 0.06099   1
 -13   5   4 0.08986 0.04505   1
 -13   5   5 6.82039 0.19969   1
 -13   5   6 1.12661 0.06648   1
 -13   5   7 2.98067   0.111   1
 -13   5   8 5.85518 0.18487   1
 -13   5   9 0.07338 0.05125   1
 -13   5  10 1.52439 0.08543   1
 -13   5  11  3.7483 0.14113   1
 -13   5  12 0.06971 0.05769   1
 -13   5  13 9.25137 0.26764   1
 -13   5  14 0.24464  0.0672   1
 -13   5  15 1.95649 0.12821   1
 -13   5  16 1.87751  0.2723   1
 -13   6   1 3.43039 0.15462   1
 -13   6   2 0.16643 0.04549   1
 -13   6   3  1.1994 0.08776   1
 -13   6   4 0.42425 0.08952   1
 -13   6   5 0.23327 0.05554   1
 -13   6   6 2.41661 0.18503   1
 -13   6   7 0.62827 0.08872   1
 -13   6   8 1.93762 0.12455   1
 -13   6   9 1.47189 0.10943   1
 -13   6  10 0.14339 0.06475   1
 -13   6  11 0.32501 0.07722   1
 -13   6  12 0.39241 0.18596   1
 -13   6  13 0.03977 0.13528   1
 -13   7   1 0.09321 0.12841   1
 -13   7   2 0.00997  0.0954   1
 -13   7   3  0.8856 0.12008   1
 -13   7   4 0.68341 0.09831   1
 -13   7   5    0.37 0.09342   1
 -13   7   6-0.04531 0.23455   1
 -13   7   7 0.07909 0.09301   1
 -13   7   8   4.371 0.22829   1
 -13   7   9 2.68228 0.28295   1
 -13   7  10    0.16 0.25457   1
 -12   0   1-0.07018 0.15527   1
 -12   0   2 4.51002 0.13196   1
 -12   0   3 -0.0713 0.09142   1
 -12   0   4 2.59664 0.10627   1
 -12   0   5 -0.0661 0.13245   1
 -12   0   6 4.77987 0.23511   1
 -12   0   7    2.00 0.26077   1
 -12   0   8 43.8196 1.17593   1
 -12   0   9-0.00561 0.09071   1
 -12   0  10 2.54458 0.10414   1
 -12   0  11 0.06437  0.0437   1
 -12   0  12 7.03194 0.20548   1
 -12   0  13-0.07816 0.10932   1
 -12   0  14 0.04558 0.05395   1
 -12   0  15 0.04007 0.08445   1
 -12   0  16 2.83213  0.1429   1
 -12   0  17-0.02967 0.15907   1
 -12   0  18 2.68739 0.16328   1
 -12   0  19-0.02955 0.20858   1
 -12   0  20 0.55494 0.18651   1
 -12   0  21 0.07402 0.13951   1
 -12   1   1 0.52617 0.21894   1
 -12   1   2 0.06012 0.03013   1
 -12   1   3-0.00893 0.09196   1
 -12   1   4 6.56599 0.21301   1
 -12   1   5 5.17279 0.19418   1
 -12   1   6  1.3495 0.05458   1
 -12   1   7 11.0971 0.27575   1
 -12   1   8 1.93502 0.08943   1
 -12   1   9 4.43667 0.17052   1
 -12   1  10 1.70248 0.07214   1
 -12   1  11 14.9157 0.35828   1
 -12   1  12 0.30871 0.03971   1
 -12   1  13 2.51602 0.08494   1
 -12   1  14 0.42493 0.04189   1
 -12   1  15-0.06572 0.16727   1
 -12   1  16 0.91178 0.05614   1
 -12   1  17 0.06848 0.04608   1
 -12   1  18 2.40043 0.11127   1
 -12   1  19 0.12575  0.0574   1
 -12   1  20 0.08683 0.06987   1
 -12   1  21 0.36762 0.09875   1
 -12   2   1  0.0423 0.03501   1
 -12   2   2 0.44755 0.05426   1
 -12   2   3 3.38498 0.15392   1
 -12   2   4 1.36725 0.08989   1
 -12   2   5 20.0589 0.52672   1
 -12   2   6 5.25197 0.15565   1
 -12   2   7  3.6238 0.11368   1
 -12   2   8 11.2841 0.28051   1
 -12   2   9 2.54631 0.08285   1
 -12   2  10 9.65258 0.23877   1
 -12   2  11 4.79774 0.13069   1
 -12   2  12 2.22241 0.07947   1
 -12   2  13  2.7693 0.10209   1
 -12   2  14 0.79491 0.04879   1
 -12   2  15 1.15496 0.05835   1
 -12   2  16 0.09544 0.04482   1
 -12   2  17 0.00848 0.04898   1
 -12   2  18 0.33818 0.06417   1
 -12   2  19 1.78457 0.10354   1
 -12   2  20 0.46776 0.08749   1
 -12   3   1 1.02933  0.0452   1
 -12   3   2 4.53448 0.15511   1
 -12   3   3 3.18476 0.11128   1
 -12   3   4 2.42154 0.08071   1
 -12   3   5  2.0285 0.07256   1
 -12   3   6 5.28367 0.13605   1
 -12   3   7 3.98982 0.11199   1
 -12   3   8 1.97973   0.077   1
 -12   3   9 0.07982 0.03477   1
 -12   3  10 1.86214 0.07829   1
 -12   3  11 0.14502  0.0446   1
 -12   3  12 0.04876 0.03947   1
 -12   3  13 1.24491 0.08203   1
 -12   3  14 1.70986 0.08668   1
 -12   3  15 0.67532 0.05538   1
 -12   3  16 0.30969 0.05482   1
 -12   3  17 0.11103 0.06675   1
 -12   3  18 0.30625 0.07205   1
 -12   3  19 0.18083 0.07825   1
 -12   3  20-0.04464 0.23448   1
 -12   4   1 0.29931 0.03675   1
 -12   4   2 6.83267 0.17477   1
 -12   4   3 5.09421 0.15261   1
 -12   4   4 0.36838 0.03779   1
 -12   4   5 2.98674 0.09221   1
 -12   4   6 3.43387 0.10139   1
 -12   4   7 6.19842 0.16333   1
 -12   4   8 0.02123 0.03608   1
 -12   4   9 0.28646 0.04351   1
 -12   4  10 7.41512 0.20422   1
 -12   4  11 2.16628 0.09893   1
 -12   4  12 1.63774 0.07968   1
 -12   4  13 0.59652 0.05073   1
 -12   4  14 1.75422 0.09307   1
 -12   4  15 1.07928 0.08672   1
 -12   4  16 3.06687 0.15991   1
 -12   4  17 0.18532 0.07433   1
 -12   4  18 4.05236 0.16769   1
 -12   4  19 0.08484 0.12747   1
 -12   5   1 2.54833 0.09014   1
 -12   5   2 2.28239 0.08227   1
 -12   5   3 7.44128 0.19617   1
 -12   5   4 6.37814 0.16916   1
 -12   5   5 0.16343 0.03907   1
 -12   5   6 0.13938 0.04031   1
 -12   5   7 2.58309 0.09625   1
 -12   5   8 0.01968 0.03859   1
 -12   5   9 0.00122 0.03948   1
 -12   5  10 1.45123 0.06915   1
 -12   5  11 0.29269 0.07065   1
 -12   5  12 1.27161 0.08695   1
 -12   5  13 1.10376 0.09549   1
 -12   5  14 0.03162 0.04972   1
 -12   5  15 0.06731  0.0538   1
 -12   5  16 0.69967 0.08494   1
 -12   5  17 0.44359 0.09696   1
 -12   6   1 0.75416 0.06165   1
 -12   6   2 0.09759 0.05129   1
 -12   6   3 2.30772  0.1079   1
 -12   6   4 3.80753 0.17706   1
 -12   6   5 1.33071  0.0868   1
 -12   6   6 0.16245 0.04224   1
 -12   6   7 3.27644 0.15203   1
 -12   6   8 0.41685 0.09712   1
 -12   6   9 0.28216 0.05937   1
 -12   6  10 0.25634 0.09656   1
 -12   6  11-0.06349  0.1783   1
 -12   6  12 2.40117 0.12745   1
 -12   6  13 1.86441 0.12258   1
 -12   6  14  1.3575 0.15155   1
 -12   6  15 1.38754 0.15924   1
 -12   7   1 6.48932 0.21157   1
 -12   7   2 0.97417 0.07993   1
 -12   7   3 0.88491 0.14235   1
 -12   7   4 0.96083 0.09273   1
 -12   7   5 0.08986 0.07295   1
 -12   7   6 0.33197 0.07531   1
 -12   7   7  2.4964 0.18576   1
 -12   7   8 0.26668 0.08978   1
 -12   7   9 3.06358 0.24062   1
 -12   7  10 1.13113  0.1088   1
 -12   7  11-0.00836 0.24097   1
 -12   7  12 1.36283 0.18196   1
 -12   8   1    3.22 0.62433   1
 -12   8   2 3.91107 0.21019   1
 -12   8   3  0.5642 0.14052   1
 -12   8   4 2.29584 0.20548   1
 -12   8   5  0.3055 0.10417   1
 -11   0   1 10.8652  0.3126   1
 -11   0   2-0.09996 0.07765   1
 -11   0   3 0.15827 0.03444   1
 -11   0   4-0.05605 0.07109   1
 -11   0   5 0.75092 0.04175   1
 -11   0   6-0.07363 0.07952   1
 -11   0   7  50.063 1.23056   1
 -11   0   8   -0.10 0.07621   1
 -11   0   9 56.8592  1.5489   1
 -11   0  10 0.04962 0.04686   1
 -11   0  11 69.4518 1.95116   1
 -11   0  12 0.03815 0.07313   1
 -11   0  13 7.10243 0.21105   1
 -11   0  14-0.02529 0.12006   1
 -11   0  15 15.3972 0.41422   1
 -11   0  16 0.05828 0.06266   1
 -11   0  17 0.68843 0.06669   1
 -11   0  18 0.00125 0.06093   1
 -11   0  19 0.01674 0.08337   1
 -11   0  20 0.16357 0.12349   1
 -11   0  21 0.72284 0.10956   1
 -11   0  22 0.13982 0.15697   1
 -11   1   1 7.65276 0.18477   1
 -11   1   2 0.58565 0.03213   1
 -11   1   3 0.13008 0.02218   1
 -11   1   4 0.42989 0.02793   1
 -11   1   5 0.04371 0.02387   1
 -11   1   6  0.5346 0.02893   1
 -11   1   7 2.45437  0.0927   1
 -11   1   8 0.32987 0.02634   1
 -11   1   9 14.3222 0.33955   1
 -11   1  10 2.00767  0.1511   1
 -11   1  11 6.66401 0.18762   1
 -11   1  12 3.42261 0.09812   1
 -11   1  13 0.08715 0.04947   1
 -11   1  14-0.01793 0.13262   1
 -11   1  15 0.44834 0.04555   1
 -11   1  16 0.12696 0.03919   1
 -11   1  17 0.12299 0.04169   1
 -11   1  18 0.08994 0.04472   1
 -11   1  19 0.16808 0.05064   1
 -11   1  20 0.18128  0.0598   1
 -11   1  21-0.00236 0.22399   1
 -11   1  22  1.1868 0.15807   1
 -11   2   1-0.08164 0.07753   1
 -11   2   2 0.37101 0.03197   1
 -11   2   3 0.75125 0.03929   1
 -11   2   4 21.8607 0.50869   1
 -11   2   5 5.00558 0.13506   1
 -11   2   6 5.91819 0.14662   1
 -11   2   7 22.1322 0.51519   1
 -11   2   8 1.50914 0.05349   1
 -11   2   9 39.7804 0.93282   1
 -11   2  10 0.65582 0.03746   1
 -11   2  11 0.17597  0.0357   1
 -11   2  12 22.0828 0.54475   1
 -11   2  13 5.58499 0.17287   1
 -11   2  14 32.4554 0.77839   1
 -11   2  15 7.48944 0.20016   1
 -11   2  16 0.87902 0.05539   1
 -11   2  17 1.53958 0.07891   1
 -11   2  18 3.37647 0.12571   1
 -11   2  19 0.08919 0.05482   1
 -11   2  20 0.18827 0.09294   1
 -11   2  21 0.02561 0.10692   1
 -11   3   1   3.009 0.09064   1
 -11   3   2 0.15846 0.02996   1
 -11   3   3 2.17204 0.07584   1
 -11   3   4 4.76794 0.12246   1
 -11   3   5 0.13068 0.02902   1
 -11   3   6  2.3284 0.07082   1
 -11   3   7 0.46084  0.0338   1
 -11   3   8 0.15762 0.04232   1
 -11   3   9 0.68856 0.03672   1
 -11   3  10  0.5743 0.04032   1
 -11   3  11 1.13763 0.06452   1
 -11   3  12 4.47827 0.13147   1
 -11   3  13 9.57565 0.28285   1
 -11   3  14 9.78818 0.31887   1
 -11   3  15 1.20169 0.06281   1
 -11   3  16 0.13895 0.05818   1
 -11   3  17 -0.0463 0.16977   1
 -11   3  18 1.20809 0.08257   1
 -11   3  19 0.64726 0.07562   1
 -11   3  20 0.20712 0.09948   1
 -11   4   1 17.8398 0.44302   1
 -11   4   2 4.70727 0.13162   1
 -11   4   3 0.17248 0.03091   1
 -11   4   4 24.1104 0.56751   1
 -11   4   5 7.03195 0.19589   1
 -11   4   6 16.9835 0.48292   1
 -11   4   7 0.97373 0.05531   1
 -11   4   8  0.4263 0.03944   1
 -11   4   9 1.05235 0.05947   1
 -11   4  10 2.49532 0.09528   1
 -11   4  11 0.15448 0.05147   1
 -11   4  12 5.85502 0.18972   1
 -11   4  13 1.00776 0.05311   1
 -11   4  14 1.41358  0.0667   1
 -11   4  15 1.12119 0.07108   1
 -11   4  16   10.45 0.29777   1
 -11   4  17 15.0544 0.52041   1
 -11   4  18 0.71017 0.08282   1
 -11   4  19 1.38196 0.12738   1
 -11   5   1 1.73677 0.07098   1
 -11   5   2 0.29419 0.03792   1
 -11   5   3 8.02607 0.21298   1
 -11   5   4 2.72938 0.10151   1
 -11   5   5 0.05423 0.02976   1
 -11   5   6 2.69249 0.09689   1
 -11   5   7 0.81537 0.04464   1
 -11   5   8 0.00072 0.03372   1
 -11   5   9 0.58929 0.04236   1
 -11   5  10 0.01259 0.03861   1
 -11   5  11 1.94763 0.07531   1
 -11   5  12 1.31871 0.06671   1
 -11   5  13 1.53729 0.07264   1
 -11   5  14  2.0771 0.09229   1
 -11   5  15 2.67296 0.11041   1
 -11   5  16 7.06682 0.24256   1
 -11   5  17 4.35945 0.18315   1
 -11   5  18 0.35299 0.09611   1
 -11   6   1 7.21446 0.22934   1
 -11   6   2 12.2778  0.3196   1
 -11   6   3 5.29205 0.15792   1
 -11   6   4 0.46505 0.05358   1
 -11   6   5-0.01533 0.17083   1
 -11   6   6  2.6318 0.10767   1
 -11   6   7 1.87176 0.08697   1
 -11   6   8 1.18701 0.06925   1
 -11   6   9 5.03037 0.15912   1
 -11   6  10 0.37344 0.07009   1
 -11   6  11 0.32009  0.0754   1
 -11   6  12 0.30009 0.05721   1
 -11   6  13  0.1214 0.05658   1
 -11   6  14 0.01349 0.06115   1
 -11   6  15 3.70679 0.24592   1
 -11   6  16 0.74463 0.13489   1
 -11   7   1 0.53408 0.06921   1
 -11   7   2 1.82057 0.10311   1
 -11   7   3 2.26692 0.11857   1
 -11   7   4 0.12491 0.07865   1
 -11   7   5 4.39242 0.16719   1
 -11   7   6 2.69286 0.13799   1
 -11   7   7-0.04572 0.22656   1
 -11   7   8  2.0444 0.11005   1
 -11   7   9 0.49388 0.08436   1
 -11   7  10 0.07756 0.09073   1
 -11   7  11-0.17869 0.20905   1
 -11   7  12 0.17327  0.0967   1
 -11   7  13 0.33714 0.10525   1
 -11   8   1 0.04376 0.16197   1
 -11   8   2 1.25196  0.1094   1
 -11   8   3 2.35803 0.24548   1
 -11   8   4 0.02634 0.10615   1
 -11   8   5 3.21395 0.18119   1
 -11   8   6 8.44957 0.29324   1
 -11   8   7 0.02067 0.10231   1
 -11   8   8 1.42645 0.11345   1
 -11   8   9 0.92617  0.1237   1
 -10   0   1-0.00266 0.06999   1
 -10   0   2 1.60831 0.08646   1
 -10   0   3-0.02818 0.05825   1
 -10   0   4 2.77192 0.08043   1
 -10   0   5 0.01742 0.02461   1
 -10   0   6 0.40276 0.03026   1
 -10   0   7 0.01021 0.02562   1
 -10   0   8 28.9384 0.67948   1
 -10   0   9 0.21791 0.03633   1
 -10   0  10 110.476 2.81945   1
 -10   0  11 -0.0196 0.08819   1
 -10   0  12-0.05027 0.11993   1
 -10   0  13 0.03393 0.03687   1
 -10   0  14 3.13531 0.10724   1
 -10   0  15 0.00009 0.04956   1
 -10   0  16 1.86916 0.11374   1
 -10   0  17 0.04178 0.05273   1
 -10   0  18  0.0626 0.05903   1
 -10   0  19 -0.0228 0.16982   1
 -10   0  20 0.16315 0.07346   1
 -10   0  21 0.00583 0.08473   1
 -10   0  22-0.00533 0.27131   1
 -10   1   1 0.40372 0.02437   1
 -10   1   2 0.53833 0.03126   1
 -10   1   3 0.29647 0.02589   1
 -10   1   4 3.76692 0.09384   1
 -10   1   5 2.41194 0.06747   1
 -10   1   6 0.04103 0.01891   1
 -10   1   7 9.55255 0.22339   1
 -10   1   8 87.5704 2.00499   1
 -10   1   9 22.6008 0.52147   1
 -10   1  10 64.5323 1.53206   1
 -10   1  11  27.272 0.67836   1
 -10   1  12 47.8613 1.11722   1
 -10   1  13 1.71382 0.06516   1
 -10   1  14 8.83967 0.23214   1
 -10   1  15 9.91317 0.24397   1
 -10   1  16 3.29695 0.10577   1
 -10   1  17 0.60514 0.06498   1
 -10   1  18  1.5387 0.09208   1
 -10   1  19 1.04939  0.0631   1
 -10   1  20 0.06858 0.05242   1
 -10   1  21 1.13306 0.08324   1
 -10   1  22 0.09526 0.09105   1
 -10   2   1 4.97525 0.12142   1
 -10   2   2 0.42242 0.02448   1
 -10   2   3 0.04154  0.0212   1
 -10   2   4 0.63309 0.02722   1
 -10   2   5 5.01895 0.12239   1
 -10   2   6 13.8932  0.3324   1
 -10   2   7 46.9362  1.0726   1
 -10   2   8 16.0975 0.37413   1
 -10   2   9 0.41408 0.03143   1
 -10   2  10 8.78899 0.21066   1
 -10   2  11 4.12876 0.14081   1
 -10   2  12 32.8218 0.80775   1
 -10   2  13 4.38659 0.13622   1
 -10   2  14-0.01607 0.11292   1
 -10   2  15  0.5637 0.05209   1
 -10   2  16 0.62781 0.05131   1
 -10   2  17 0.03262  0.0411   1
 -10   2  18  0.6664 0.06669   1
 -10   2  19 1.45668  0.0899   1
 -10   2  20 0.07394 0.05767   1
 -10   2  21  0.1932 0.07359   1
 -10   2  22-0.06464 0.30533   1
 -10   3   1  0.0555 0.02216   1
 -10   3   2 0.29368 0.02577   1
 -10   3   3 1.66054 0.06922   1
 -10   3   4 3.78031 0.11502   1
 -10   3   5 56.0107  1.2852   1
 -10   3   6 61.9098 1.42262   1
 -10   3   7 8.29808 0.19856   1
 -10   3   8 0.72771 0.03402   1
 -10   3   9  6.9953 0.16848   1
 -10   3  10 17.8756 0.42947   1
 -10   3  11   0.391 0.03288   1
 -10   3  12 4.03309 0.11782   1
 -10   3  13 32.5127 0.78616   1
 -10   3  14 16.8966  0.4059   1
 -10   3  15 6.62626 0.17497   1
 -10   3  16 0.11771 0.04575   1
 -10   3  17 5.16458 0.16909   1
 -10   3  18 5.77266 0.17204   1
 -10   3  19 1.55943 0.09123   1
 -10   3  20 3.48021 0.15853   1
 -10   3  21 3.76506 0.23651   1
 -10   4   1 0.55208 0.03873   1
 -10   4   2 12.5742 0.29639   1
 -10   4   3 0.04066 0.02855   1
 -10   4   4 28.7497 0.67124   1
 -10   4   5 24.0542 0.62536   1
 -10   4   6 8.28207 0.21075   1
 -10   4   7 4.65472 0.12518   1
 -10   4   8 2.43439 0.08642   1
 -10   4   9 0.55801 0.03416   1
 -10   4  10 0.02134 0.02661   1
 -10   4  11  0.0799 0.02991   1
 -10   4  12 1.81782 0.06768   1
 -10   4  13 2.25051  0.0816   1
 -10   4  14 15.8201  0.3922   1
 -10   4  15 18.2173 0.47198   1
 -10   4  16 1.27009 0.07569   1
 -10   4  17   1.366 0.09223   1
 -10   4  18  1.1137 0.07723   1
 -10   4  19 1.14749 0.09887   1
 -10   4  20 0.24788 0.16786   1
 -10   5   1 0.48652 0.03453   1
 -10   5   2 10.8084 0.26455   1
 -10   5   3  28.856 0.72291   1
 -10   5   4 16.0434 0.52255   1
 -10   5   5 0.36075 0.04385   1
 -10   5   6 12.1871 0.32422   1
 -10   5   7 7.42911 0.22067   1
 -10   5   8  3.1388 0.10363   1
 -10   5   9 0.38119 0.03649   1
 -10   5  10 1.50376 0.05585   1
 -10   5  11 0.37336 0.03591   1
 -10   5  12 0.05287 0.03522   1
 -10   5  13 4.02003 0.12649   1
 -10   5  14 0.10228 0.04431   1
 -10   5  15 4.87625 0.15805   1
 -10   5  16 9.73441 0.27369   1
 -10   5  17 0.92109 0.08166   1
 -10   5  18 11.2334 0.38138   1
 -10   5  19 0.76156 0.12011   1
 -10   6   1 2.52709 0.09752   1
 -10   6   2 79.1012 1.95319   1
 -10   6   3 0.94578  0.0859   1
 -10   6   4 10.3008  0.3362   1
 -10   6   5 0.04771 0.05577   1
 -10   6   6 3.98037  0.1586   1
 -10   6   7 0.72108 0.05114   1
 -10   6   8 0.48044 0.04875   1
 -10   6   9 0.31988 0.04567   1
 -10   6  10-0.02311 0.14263   1
 -10   6  11-0.01276 0.14224   1
 -10   6  12 0.04211 0.04907   1
 -10   6  13 3.04362 0.11377   1
 -10   6  14 0.12421 0.05159   1
 -10   6  15 1.19724 0.10488   1
 -10   6  16 0.85132 0.09743   1
 -10   6  17 11.8441 0.39274   1
 -10   7   1  0.5216 0.06736   1
 -10   7   2 15.3052 0.40352   1
 -10   7   3 1.71757 0.17211   1
 -10   7   4 3.44813 0.17269   1
 -10   7   5 1.11531 0.08862   1
 -10   7   6 1.84023  0.0995   1
 -10   7   7 1.72597 0.09259   1
 -10   7   8 1.08171 0.09043   1
 -10   7   9 0.59823 0.09297   1
 -10   7  10-0.08807    0.17   1
 -10   7  11  2.5286 0.15631   1
 -10   7  12 0.14348 0.08035   1
 -10   7  13 0.77375 0.10921   1
 -10   7  14 0.16776 0.09372   1
 -10   7  15  1.4884 0.16828   1
 -10   8   1 -0.0173 0.18717   1
 -10   8   2 4.46363 0.24586   1
 -10   8   3 1.98082 0.18021   1
 -10   8   4 9.99812 0.32866   1
 -10   8   5 8.80977 0.28348   1
 -10   8   6 0.68246 0.08816   1
 -10   8   7 0.05106 0.07577   1
 -10   8   8 1.29565 0.09812   1
 -10   8   9 0.46169  0.0837   1
 -10   8  10 0.04108 0.11239   1
 -10   8  11 1.18741 0.11766   1
  -9   0   1 4.03975  0.1108   1
  -9   0   2 0.00467 0.01912   1
  -9   0   3 4.03646 0.10578   1
  -9   0   4-0.05319 0.05715   1
  -9   0   5 0.91188 0.05939   1
  -9   0   6-0.00146 0.06074   1
  -9   0   7 0.02658 0.02433   1
  -9   0   8 0.01015 0.02688   1
  -9   0   9 9.94248 0.23951   1
  -9   0  10 0.01514 0.03163   1
  -9   0  11 2.28978 0.07562   1
  -9   0  12-0.08536 0.07675   1
  -9   0  13 14.6267 0.39724   1
  -9   0  14 -0.0931 0.09074   1
  -9   0  15 0.49247 0.08575   1
  -9   0  16-0.01844 0.11502   1
  -9   0  17 12.8559 0.48348   1
  -9   0  18 0.02628 0.05289   1
  -9   0  19 0.34778 0.06461   1
  -9   0  20-0.02828 0.17346   1
  -9   0  21 5.39208 0.20083   1
  -9   0  22 0.17248  0.1152   1
  -9   0  23 1.22348 0.17717   1
  -9   1   1 3.58219 0.09219   1
  -9   1   2 1.88256 0.05282   1
  -9   1   3 0.00844 0.01399   1
  -9   1   4 3.21398 0.07877   1
  -9   1   5 2.36195 0.06238   1
  -9   1   6 6.69717 0.15842   1
  -9   1   7  0.2786 0.02074   1
  -9   1   8 20.8897 0.48148   1
  -9   1   9 2.29455  0.0672   1
  -9   1  10 53.1639 1.22904   1
  -9   1  11 0.89119 0.03913   1
  -9   1  12 2.26806 0.06834   1
  -9   1  13 21.5137 0.55325   1
  -9   1  14 0.01612  0.0285   1
  -9   1  15 0.12176 0.03195   1
  -9   1  16 5.75039 0.15301   1
  -9   1  17 0.53898 0.05317   1
  -9   1  18 1.09936 0.05689   1
  -9   1  19 0.28834 0.05095   1
  -9   1  20 0.13112 0.05199   1
  -9   1  21 1.02522 0.08505   1
  -9   1  22 0.26895 0.07685   1
  -9   1  23    0.53 0.31124   1
  -9   2   1 3.11262 0.08455   1
  -9   2   2 2.07926 0.05634   1
  -9   2   3  3.0945 0.07814   1
  -9   2   4 0.00091 0.01464   1
  -9   2   5 0.01741 0.01917   1
  -9   2   6 7.77599 0.18241   1
  -9   2   7 2.01198 0.06762   1
  -9   2   8 0.29425 0.02854   1
  -9   2   9 -0.0048 0.06998   1
  -9   2  10 3.90206 0.10011   1
  -9   2  11 0.90942 0.04957   1
  -9   2  12 0.05743 0.02944   1
  -9   2  13 0.05196 0.04079   1
  -9   2  14 6.10719   0.156   1
  -9   2  15 5.23237 0.15073   1
  -9   2  16 3.05651 0.09979   1
  -9   2  17 1.62804 0.08406   1
  -9   2  18 2.16974 0.08558   1
  -9   2  19 0.90438 0.06266   1
  -9   2  20  1.8893 0.11451   1
  -9   2  21-0.08278 0.27043   1
  -9   2  22 0.40271 0.11263   1
  -9   3   1 13.5733 0.31448   1
  -9   3   2 1.30965 0.04484   1
  -9   3   3 12.5164 0.29033   1
  -9   3   4 6.01922 0.14679   1
  -9   3   5 0.07677 0.01955   1
  -9   3   6 1.12068 0.03898   1
  -9   3   7 6.65837 0.15753   1
  -9   3   8 7.18196    0.17   1
  -9   3   9 0.43445 0.02561   1
  -9   3  10  3.3151 0.08872   1
  -9   3  11 6.28555 0.18632   1
  -9   3  12 3.12218 0.08921   1
  -9   3  13 33.6218 0.78912   1
  -9   3  14 0.40195 0.03605   1
  -9   3  15 3.64611 0.10848   1
  -9   3  16 3.43338 0.12223   1
  -9   3  17 0.04592 0.04481   1
  -9   3  18 0.17498 0.05092   1
  -9   3  19 1.16981 0.07081   1
  -9   3  20 0.09803 0.07865   1
  -9   3  21 1.69444 0.17269   1
  -9   3  22 0.16709 0.16249   1
  -9   4   1 0.16168 0.02329   1
  -9   4   2 0.32749 0.02621   1
  -9   4   3 1.62552 0.06993   1
  -9   4   4 5.55057  0.1549   1
  -9   4   5 0.98135 0.03947   1
  -9   4   6 1.85254 0.06241   1
  -9   4   7 0.15267 0.02386   1
  -9   4   8 0.12489 0.02034   1
  -9   4   9  1.2567 0.05271   1
  -9   4  10  0.6186  0.0339   1
  -9   4  11 1.11432 0.04683   1
  -9   4  12 3.17611 0.10477   1
  -9   4  13 1.65637 0.08551   1
  -9   4  14 2.14776 0.10637   1
  -9   4  15 0.10892 0.05149   1
  -9   4  16 0.08813   0.043   1
  -9   4  17 0.14753  0.0472   1
  -9   4  18 3.00809 0.12599   1
  -9   4  19 1.22817 0.10302   1
  -9   4  20 0.66504  0.0994   1
  -9   4  21 3.63191 0.26267   1
  -9   5   1 29.7992 0.77372   1
  -9   5   2 0.06508 0.02766   1
  -9   5   3 7.26296 0.18014   1
  -9   5   4 0.10273 0.02384   1
  -9   5   5 17.4795 0.46864   1
  -9   5   6 1.30858 0.05081   1
  -9   5   7 4.23184  0.1425   1
  -9   5   8 4.61265 0.11632   1
  -9   5   9 0.09053  0.0233   1
  -9   5  10  1.0103  0.0434   1
  -9   5  11 5.32472 0.14047   1
  -9   5  12 0.25567 0.03456   1
  -9   5  13 0.29998 0.03485   1
  -9   5  14 0.10977 0.03727   1
  -9   5  15 11.1328 0.28576   1
  -9   5  16 11.7261 0.30969   1
  -9   5  17 0.83563 0.06915   1
  -9   5  18 7.53509 0.34673   1
  -9   5  19 0.45522  0.0928   1
  -9   6   1 22.5287 0.56448   1
  -9   6   2 12.9199 0.32422   1
  -9   6   3 0.23201 0.04615   1
  -9   6   4 0.24765 0.04264   1
  -9   6   5 0.04298 0.05475   1
  -9   6   6 2.37063 0.09611   1
  -9   6   7 0.31088 0.06521   1
  -9   6   8 0.17009  0.0389   1
  -9   6   9 1.68534 0.06443   1
  -9   6  10-0.01925 0.11384   1
  -9   6  11 0.07511 0.04211   1
  -9   6  12 2.47679 0.09192   1
  -9   6  13 0.60879 0.05167   1
  -9   6  14 1.68866 0.08824   1
  -9   6  15 0.01447 0.05107   1
  -9   6  16  0.6024 0.11221   1
  -9   6  17 0.19836 0.07693   1
  -9   6  18 0.21468 0.09521   1
  -9   7   1 1.95736 0.09976   1
  -9   7   2 3.95055 0.14025   1
  -9   7   3 6.43644 0.19238   1
  -9   7   4 0.43821   0.068   1
  -9   7   5 15.0142 0.43602   1
  -9   7   6 0.02493 0.05301   1
  -9   7   7 2.04126  0.1084   1
  -9   7   8 5.00252 0.28013   1
  -9   7   9 2.00625 0.10528   1
  -9   7  10 1.59059 0.10526   1
  -9   7  11 0.13465 0.05021   1
  -9   7  12  0.0082 0.06646   1
  -9   7  13 0.04261 0.06152   1
  -9   7  14 2.15664 0.11837   1
  -9   7  15 0.99408 0.09653   1
  -9   7  16    0.02 0.31113   1
  -9   8   1 2.50173 0.23842   1
  -9   8   2  4.5109 0.19206   1
  -9   8   3 16.2181 0.45561   1
  -9   8   4 1.45113 0.12207   1
  -9   8   5 4.25667 0.34354   1
  -9   8   6  0.0571 0.06746   1
  -9   8   7 0.00654 0.09459   1
  -9   8   8 0.24525 0.07938   1
  -9   8   9 0.97037 0.08749   1
  -9   8  10 0.05083 0.09542   1
  -9   8  11  0.5029 0.09225   1
  -9   8  12 1.86854 0.15408   1
  -9   9   1 0.06368 0.10248   1
  -9   9   2 4.43905 0.29709   1
  -9   9   3 1.28224 0.21188   1
  -9   9   4 1.38903 0.15813   1
  -9   9   5 0.70183 0.14484   1
  -9   9   6 5.49331  0.2501   1
  -9   9   7  0.2002 0.10834   1
  -8   0   1 0.01438 0.03392   1
  -8   0   2 7.64944 0.19601   1
  -8   0   3-0.03558 0.04464   1
  -8   0   4 17.3306 0.40127   1
  -8   0   5-0.00348 0.04945   1
  -8   0   6 12.0359 0.28794   1
  -8   0   7-0.02286  0.0537   1
  -8   0   8 0.33152  0.0255   1
  -8   0   9-0.01295  0.0566   1
  -8   0  10 6.38182 0.19981   1
  -8   0  11-0.02367 0.06689   1
  -8   0  12 1.24382   0.053   1
  -8   0  13-0.08353 0.09369   1
  -8   0  14 1.90979 0.14367   1
  -8   0  15-0.04827 0.11361   1
  -8   0  16 4.43709 0.14164   1
  -8   0  17-0.02225 0.12268   1
  -8   0  18  5.1853 0.17084   1
  -8   0  19 0.05034  0.0617   1
  -8   0  20 15.1195 0.42186   1
  -8   0  21 0.03129 0.07991   1
  -8   0  22 0.15779 0.12524   1
  -8   0  23 0.04674 0.13286   1
  -8   1   1  8.5742 0.19862   1
  -8   1   2 10.1139  0.2336   1
  -8   1   3 5.54776 0.13087   1
  -8   1   4 2.78693 0.07041   1
  -8   1   5 9.01265 0.20911   1
  -8   1   6 19.0666 0.43538   1
  -8   1   7  6.9237 0.16417   1
  -8   1   8 0.01555 0.01706   1
  -8   1   9 2.95173 0.07648   1
  -8   1  10 5.41972 0.13187   1
  -8   1  11 1.11651 0.03978   1
  -8   1  12  3.4338 0.08934   1
  -8   1  13 0.49329 0.03124   1
  -8   1  14 0.10429 0.04366   1
  -8   1  15 0.33842 0.03606   1
  -8   1  16 2.53794  0.0846   1
  -8   1  17 1.74077 0.07137   1
  -8   1  18 5.05812 0.14118   1
  -8   1  19 6.73274 0.18371   1
  -8   1  20 3.35052 0.12269   1
  -8   1  21 1.22285 0.07905   1
  -8   1  22-0.02246 0.20449   1
  -8   1  23-0.01338 0.25247   1
  -8   2   1  3.2907 0.08178   1
  -8   2   2  6.0509  0.1445   1
  -8   2   3 3.54325 0.08667   1
  -8   2   4 1.32506 0.04005   1
  -8   2   5 0.55757 0.02762   1
  -8   2   6 0.97354 0.03258   1
  -8   2   7 12.1581 0.29037   1
  -8   2   8 1.92876 0.05452   1
  -8   2   9 4.30522 0.10626   1
  -8   2  10 1.46707 0.05361   1
  -8   2  11 2.16181 0.06312   1
  -8   2  12 6.46933 0.15889   1
  -8   2  13 3.87486 0.11947   1
  -8   2  14 0.49571 0.04011   1
  -8   2  15 5.72666 0.17472   1
  -8   2  16 0.33691 0.03862   1
  -8   2  17 7.81281 0.21307   1
  -8   2  18  1.6225 0.06728   1
  -8   2  19 0.51643 0.05448   1
  -8   2  20 0.02427  0.0663   1
  -8   2  21 0.10434 0.06895   1
  -8   2  22 1.04749 0.09982   1
  -8   2  23   1.815 0.22059   1
  -8   3   1  0.0236 0.01625   1
  -8   3   2 5.91566 0.14286   1
  -8   3   3 1.28024 0.04701   1
  -8   3   4 16.3796 0.37697   1
  -8   3   5 0.89248 0.03205   1
  -8   3   6 2.96966 0.07432   1
  -8   3   7 1.71718 0.04855   1
  -8   3   8 11.9316 0.27577   1
  -8   3   9 0.59085  0.0315   1
  -8   3  10 1.11515 0.03999   1
  -8   3  11 0.10527 0.02683   1
  -8   3  12 0.54046 0.03382   1
  -8   3  13 0.04869  0.0271   1
  -8   3  14 1.07318 0.05094   1
  -8   3  15 10.9882 0.29418   1
  -8   3  16 0.35019 0.04732   1
  -8   3  17 1.78539 0.09778   1
  -8   3  18  3.2636 0.11491   1
  -8   3  19 0.47289 0.05617   1
  -8   3  20 1.54044 0.08299   1
  -8   3  21 2.29208  0.1415   1
  -8   3  22  1.6032 0.14369   1
  -8   4   1 3.38267 0.08759   1
  -8   4   2 0.12619 0.02601   1
  -8   4   3 0.21447 0.02003   1
  -8   4   4 7.04743 0.16706   1
  -8   4   5 1.58399 0.05034   1
  -8   4   6 0.11662 0.01905   1
  -8   4   7 0.46572 0.02303   1
  -8   4   8 2.52764   0.068   1
  -8   4   9 4.20387 0.10438   1
  -8   4  10 5.76508 0.15683   1
  -8   4  11 0.42436 0.03007   1
  -8   4  12 0.08011 0.03237   1
  -8   4  13 1.38392 0.05623   1
  -8   4  14  1.3185 0.05748   1
  -8   4  15 10.2706 0.26087   1
  -8   4  16 0.25497 0.05054   1
  -8   4  17  0.4982 0.04912   1
  -8   4  18 0.96249 0.06528   1
  -8   4  19  0.0729 0.05444   1
  -8   4  20 2.50957 0.21823   1
  -8   4  21 0.22434 0.18164   1
  -8   5   1 13.7209 0.34353   1
  -8   5   2 0.01723 0.02718   1
  -8   5   3  0.9438 0.03655   1
  -8   5   4 0.10925 0.02052   1
  -8   5   5 2.05907 0.06237   1
  -8   5   6-0.02038 0.07915   1
  -8   5   7-0.00299 0.07017   1
  -8   5   8 1.40867 0.04804   1
  -8   5   9 1.41076 0.05204   1
  -8   5  10 0.54042 0.03326   1
  -8   5  11 5.91542 0.14987   1
  -8   5  12  0.7948 0.04055   1
  -8   5  13 0.64609 0.03932   1
  -8   5  14 2.59245 0.08492   1
  -8   5  15 0.15788 0.04055   1
  -8   5  16 4.08206 0.24403   1
  -8   5  17 3.57077 0.18394   1
  -8   5  18 1.41438  0.0881   1
  -8   5  19 0.49742 0.10874   1
  -8   5  20 0.44396 0.14963   1
  -8   6   1 0.19046 0.03955   1
  -8   6   2 2.36223 0.10506   1
  -8   6   3-0.00596 0.10022   1
  -8   6   4  3.5236 0.10913   1
  -8   6   5 0.04712 0.04253   1
  -8   6   6 0.10745 0.03622   1
  -8   6   7 3.76839 0.11593   1
  -8   6   8 0.45935 0.04036   1
  -8   6   9 0.41584 0.03394   1
  -8   6  10 0.28031 0.03466   1
  -8   6  11 4.42503 0.12959   1
  -8   6  12 7.29232 0.23074   1
  -8   6  13 0.43411  0.0506   1
  -8   6  14 0.48755 0.06043   1
  -8   6  15 0.18868 0.05148   1
  -8   6  16 3.23356 0.13809   1
  -8   6  17 0.17834 0.06877   1
  -8   6  18 2.00944 0.12049   1
  -8   7   1 27.6615 0.68099   1
  -8   7   2 5.03473 0.16348   1
  -8   7   3  1.7191 0.07932   1
  -8   7   4 2.15317 0.09084   1
  -8   7   5 2.29438 0.11579   1
  -8   7   6 0.22455 0.08494   1
  -8   7   7 0.34703 0.05366   1
  -8   7   8  0.1112 0.04383   1
  -8   7   9 0.45956 0.08275   1
  -8   7  10 0.24968 0.05064   1
  -8   7  11 0.57209 0.05424   1
  -8   7  12-0.06804 0.20003   1
  -8   7  13 6.23549 0.19899   1
  -8   7  14 0.10474 0.05463   1
  -8   7  15 0.17766 0.07523   1
  -8   7  16 1.00698 0.14049   1
  -8   8   1 0.42765 0.06129   1
  -8   8   2 4.67618 0.18015   1
  -8   8   3 5.34037 0.19473   1
  -8   8   4 2.91008 0.15504   1
  -8   8   5 0.28661 0.06994   1
  -8   8   6 0.10009 0.05911   1
  -8   8   7 0.05084 0.07612   1
  -8   8   8 1.09174 0.08744   1
  -8   8   9  0.3583 0.10629   1
  -8   8  10-0.07729 0.15777   1
  -8   8  11 0.33585 0.06936   1
  -8   8  12 0.18379 0.09887   1
  -8   8  13 4.44899 0.19609   1
  -8   9   1 1.26992 0.11017   1
  -8   9   2 1.16495  0.1499   1
  -8   9   3 4.34235 0.25609   1
  -8   9   4 7.99369 0.32963   1
  -8   9   5 0.31542 0.08271   1
  -8   9   6 1.24756 0.13435   1
  -8   9   7 0.12804 0.07861   1
  -8   9   8  0.1599 0.13367   1
  -8   9   9 0.38481 0.09762   1
  -7   0   1 7.41227 0.18475   1
  -7   0   2-0.03196 0.05827   1
  -7   0   3  88.511 2.10497   1
  -7   0   4-0.02359 0.06474   1
  -7   0   5 1.62109 0.05533   1
  -7   0   6-0.01613 0.06142   1
  -7   0   7 1.63376 0.05243   1
  -7   0   8 -0.0168 0.04853   1
  -7   0   9  0.9435 0.03854   1
  -7   0  10 0.06723 0.02629   1
  -7   0  11  3.1873 0.09164   1
  -7   0  12-0.05122 0.06954   1
  -7   0  13 1.64814 0.06766   1
  -7   0  14 0.03313 0.03812   1
  -7   0  15 0.51407 0.10211   1
  -7   0  16-0.00704 0.10438   1
  -7   0  17 13.8986 0.35789   1
  -7   0  18 0.01232 0.05379   1
  -7   0  19 0.70996 0.07855   1
  -7   0  20-0.01939 0.15141   1
  -7   0  21 0.58283 0.07711   1
  -7   0  22  0.0986 0.10286   1
  -7   0  23 1.95317 0.19983   1
  -7   1   1 18.0405  0.4115   1
  -7   1   2 46.3966 1.07329   1
  -7   1   3 21.0972  0.4784   1
  -7   1   4 5.08551 0.12075   1
  -7   1   5  0.3194 0.02307   1
  -7   1   6 0.00231 0.01342   1
  -7   1   7 0.67697 0.03267   1
  -7   1   8 0.07857 0.01457   1
  -7   1   9 7.71417 0.18586   1
  -7   1  10 4.27046 0.10405   1
  -7   1  11 1.16391  0.0484   1
  -7   1  12  0.7423 0.03066   1
  -7   1  13  10.341 0.24279   1
  -7   1  14 1.50823 0.05427   1
  -7   1  15 5.18772 0.22936   1
  -7   1  16 0.55185 0.03975   1
  -7   1  17 10.1411 0.24789   1
  -7   1  18 0.00828 0.03507   1
  -7   1  19 9.63055 0.24429   1
  -7   1  20 0.23886 0.05448   1
  -7   1  21 2.08189 0.09775   1
  -7   1  22 0.40219  0.0771   1
  -7   1  23 0.15729 0.12207   1
  -7   2   1 27.4468 0.62489   1
  -7   2   2 20.5224   0.467   1
  -7   2   3 9.20253 0.21261   1
  -7   2   4 11.1693 0.25768   1
  -7   2   5 11.2524 0.26808   1
  -7   2   6 10.5705 0.24295   1
  -7   2   7 0.04557 0.01398   1
  -7   2   8 3.20484 0.08773   1
  -7   2   9  1.1688  0.0407   1
  -7   2  10 0.12174 0.01872   1
  -7   2  11 0.42336 0.02373   1
  -7   2  12-0.02823  0.0685   1
  -7   2  13 1.57045 0.05217   1
  -7   2  14  4.4811 0.13993   1
  -7   2  15 4.25995 0.11488   1
  -7   2  16 4.31015 0.11763   1
  -7   2  17 0.39731 0.03928   1
  -7   2  18-0.07324  0.1452   1
  -7   2  19 2.19653 0.08895   1
  -7   2  20 1.52947 0.07557   1
  -7   2  21 6.57451 0.21079   1
  -7   2  22 1.38732 0.12911   1
  -7   2  23 1.07024 0.19315   1
  -7   3   1  5.0552 0.12049   1
  -7   3   2 1.32702  0.0413   1
  -7   3   3 10.0313 0.23777   1
  -7   3   4 9.75196 0.22635   1
  -7   3   5 16.2564 0.37218   1
  -7   3   6 0.03315 0.01321   1
  -7   3   7  1.2626 0.03809   1
  -7   3   8 0.06182 0.01558   1
  -7   3   9 2.72405 0.07227   1
  -7   3  10 5.81353 0.14025   1
  -7   3  11 2.26347 0.06464   1
  -7   3  12 0.08377 0.02396   1
  -7   3  13 7.15681 0.23828   1
  -7   3  14 3.17739 0.13719   1
  -7   3  15 7.49961 0.21015   1
  -7   3  16 1.22497  0.0624   1
  -7   3  17 0.84815 0.04885   1
  -7   3  18 0.17158 0.04491   1
  -7   3  19 2.48189 0.10049   1
  -7   3  20 0.46292 0.07528   1
  -7   3  21 0.73062 0.10429   1
  -7   3  22 0.67927 0.10051   1
  -7   4   1 7.57464 0.17861   1
  -7   4   2 4.16131 0.10153   1
  -7   4   3 1.03357 0.04432   1
  -7   4   4  12.683 0.29718   1
  -7   4   5  5.5818 0.13184   1
  -7   4   6 1.33802 0.03982   1
  -7   4   7 14.9237 0.34252   1
  -7   4   8 7.83634  0.1832   1
  -7   4   9 0.06291 0.01657   1
  -7   4  10 0.03663 0.01964   1
  -7   4  11 2.29887 0.06728   1
  -7   4  12 2.46399 0.07886   1
  -7   4  13 6.08969 0.16278   1
  -7   4  14 0.05211  0.0404   1
  -7   4  15 1.29385 0.05658   1
  -7   4  16 2.52815 0.08974   1
  -7   4  17 0.05901 0.04057   1
  -7   4  18 1.80891 0.08324   1
  -7   4  19 1.80611  0.0921   1
  -7   4  20 0.52163 0.09674   1
  -7   4  21 2.53424 0.19202   1
  -7   4  22    1.43 0.35387   1
  -7   5   1 0.81973  0.0349   1
  -7   5   2-0.04979 0.06752   1
  -7   5   3 1.04706 0.04526   1
  -7   5   4-0.00274 0.06621   1
  -7   5   5 3.92553 0.12737   1
  -7   5   6 1.76962 0.05217   1
  -7   5   7 19.2291 0.44501   1
  -7   5   8 0.34245 0.02433   1
  -7   5   9 0.28133 0.02668   1
  -7   5  10 2.69457 0.09197   1
  -7   5  11  16.234 0.38631   1
  -7   5  12 2.68835 0.09484   1
  -7   5  13 0.09107 0.02972   1
  -7   5  14 0.31678 0.03405   1
  -7   5  15 3.02393 0.14387   1
  -7   5  16  0.0843 0.07004   1
  -7   5  17 2.78638 0.13202   1
  -7   5  18  0.1046  0.0501   1
  -7   5  19  0.4558 0.07546   1
  -7   5  20 0.26999 0.08862   1
  -7   6   1 5.23004 0.14239   1
  -7   6   2 0.02276   0.034   1
  -7   6   3 3.51075 0.11986   1
  -7   6   4 0.68194 0.04241   1
  -7   6   5  0.4542 0.04235   1
  -7   6   6 0.63321 0.03817   1
  -7   6   7 7.44137 0.18534   1
  -7   6   8 0.74863 0.06861   1
  -7   6   9 6.52972 0.16343   1
  -7   6  10 0.01689 0.02669   1
  -7   6  11 5.26832 0.14892   1
  -7   6  12 0.07525 0.03849   1
  -7   6  13 0.04142 0.03724   1
  -7   6  14-0.03007 0.12368   1
  -7   6  15 0.66267 0.06532   1
  -7   6  16 0.33456 0.05885   1
  -7   6  17 0.10707 0.07593   1
  -7   6  18  1.5359 0.10136   1
  -7   6  19  4.2433  0.1938   1
  -7   7   1   9.591 0.24988   1
  -7   7   2 0.17653 0.03915   1
  -7   7   3 1.54373 0.12921   1
  -7   7   4 2.68605 0.11334   1
  -7   7   5 2.27412 0.09686   1
  -7   7   6 1.75613 0.07781   1
  -7   7   7 2.51037 0.09541   1
  -7   7   8 2.08945 0.08988   1
  -7   7   9  12.643 0.34361   1
  -7   7  10 1.92993 0.08688   1
  -7   7  11 0.52131 0.05268   1
  -7   7  12 3.42821 0.19974   1
  -7   7  13 0.78406 0.08385   1
  -7   7  14 0.10828  0.0522   1
  -7   7  15 0.33069 0.07299   1
  -7   7  16-0.07085 0.19448   1
  -7   7  17 0.91532 0.11517   1
  -7   8   1 0.13931 0.05701   1
  -7   8   2 4.14287 0.14841   1
  -7   8   3 0.13794 0.06406   1
  -7   8   4 3.65783 0.15464   1
  -7   8   5 1.63803 0.09801   1
  -7   8   6 1.73065 0.09473   1
  -7   8   7 3.56072 0.18187   1
  -7   8   8 1.81094 0.11592   1
  -7   8   9 2.31292 0.11641   1
  -7   8  10 2.32858 0.10199   1
  -7   8  11 0.52329 0.06833   1
  -7   8  12 1.21049 0.09843   1
  -7   8  13 2.77307 0.13974   1
  -7   8  14 0.22779 0.08213   1
  -7   9   1 0.23826 0.07901   1
  -7   9   2 0.87479 0.12038   1
  -7   9   3 2.17911 0.13849   1
  -7   9   4 4.44265 0.19948   1
  -7   9   5  1.6997 0.11863   1
  -7   9   6 10.4237 0.50187   1
  -7   9   7 0.06363 0.10194   1
  -7   9   8 0.43665 0.12309   1
  -7   9   9  3.8541 0.27067   1
  -7   9  10 0.09521 0.09518   1
  -6   0   1  0.0001 0.01827   1
  -6   0   2 11.9475 0.29133   1
  -6   0   3-0.04271 0.04044   1
  -6   0   4 35.0252 0.85499   1
  -6   0   5-0.03264 0.07015   1
  -6   0   6 1.83242 0.05519   1
  -6   0   7 -0.0331 0.05651   1
  -6   0   8 1.24774  0.0655   1
  -6   0   9-0.05785 0.06612   1
  -6   0  10 0.79315 0.05731   1
  -6   0  11 0.03411 0.02813   1
  -6   0  12 0.41287 0.03238   1
  -6   0  13-0.02171 0.06727   1
  -6   0  14 0.25327 0.03785   1
  -6   0  15-0.03713 0.10547   1
  -6   0  17-0.13812 0.14872   1
  -6   0  18 0.79089 0.06938   1
  -6   0  19-0.03997 0.13537   1
  -6   0  20 3.26746 0.14399   1
  -6   0  21-0.05002  0.2131   1
  -6   0  22 0.76132 0.11818   1
  -6   0  23 0.04241 0.13216   1
  -6   0  24    0.42  0.3381   1
  -6   1   1  1.7986 0.04823   1
  -6   1   2  34.709 0.78441   1
  -6   1   3 1.77854  0.0464   1
  -6   1   4 18.4877 0.42263   1
  -6   1   5 9.38569 0.22217   1
  -6   1   6 1.11046 0.04244   1
  -6   1   7 0.60572 0.02685   1
  -6   1   8  0.2343 0.01634   1
  -6   1   9 0.72695 0.03142   1
  -6   1  10 5.39341 0.13207   1
  -6   1  11 3.20055 0.08031   1
  -6   1  12 1.67233 0.04997   1
  -6   1  13 4.49706 0.11136   1
  -6   1  14 1.27019 0.04801   1
  -6   1  15-0.00773 0.09578   1
  -6   1  16 1.04497 0.04903   1
  -6   1  17 1.14905 0.05267   1
  -6   1  18 0.02331 0.03663   1
  -6   1  19 5.33458  0.1471   1
  -6   1  20 0.01428 0.05457   1
  -6   1  21 0.85132 0.07103   1
  -6   1  22 0.38261 0.08069   1
  -6   1  23-0.02874 0.23725   1
  -6   2   1 9.32911 0.21481   1
  -6   2   2 17.2289 0.39374   1
  -6   2   3 52.2162 1.17615   1
  -6   2   4 47.6951 1.09231   1
  -6   2   5 10.9328 0.25123   1
  -6   2   6 3.78977  0.0921   1
  -6   2   7 15.1361 0.35018   1
  -6   2   8  2.6466 0.07349   1
  -6   2   9-0.01076  0.0495   1
  -6   2  10 0.39447 0.02116   1
  -6   2  11 0.00844 0.02126   1
  -6   2  12-0.01234 0.06513   1
  -6   2  13 3.21286  0.0842   1
  -6   2  14 1.82178 0.06218   1
  -6   2  15 0.06815 0.03781   1
  -6   2  16-0.01295 0.10056   1
  -6   2  17  0.1032 0.03238   1
  -6   2  18 1.09087 0.05589   1
  -6   2  19 0.12737 0.04544   1
  -6   2  20 0.21496 0.04974   1
  -6   2  21 0.04782 0.05873   1
  -6   2  22 1.42386 0.09571   1
  -6   2  23 2.37974 0.28725   1
  -6   3   1  4.2948   0.108   1
  -6   3   2  2.3429 0.06013   1
  -6   3   3 1.83366 0.04968   1
  -6   3   4 0.09206 0.01527   1
  -6   3   5 1.02189 0.03122   1
  -6   3   6 7.98411 0.18447   1
  -6   3   7 22.2771 0.50811   1
  -6   3   8 0.46513 0.02444   1
  -6   3   9-0.00123  0.0747   1
  -6   3  10 0.21694 0.02822   1
  -6   3  11 4.05304 0.10272   1
  -6   3  12 0.42067 0.02876   1
  -6   3  13  1.6535 0.07427   1
  -6   3  14 0.27403  0.0332   1
  -6   3  15 5.66268  0.1557   1
  -6   3  16 0.84705 0.04875   1
  -6   3  17-0.02228 0.15325   1
  -6   3  18-0.02929 0.13815   1
  -6   3  19 0.56259  0.0604   1
  -6   3  20 1.16073 0.07338   1
  -6   3  21 2.05083 0.10837   1
  -6   3  22-0.10619 0.28391   1
  -6   3  23    0.15 0.41013   1
  -6   4   1 7.42894 0.17248   1
  -6   4   2 11.4117 0.27973   1
  -6   4   3 1.82485 0.05083   1
  -6   4   4 9.01072 0.20766   1
  -6   4   5 8.74206 0.20179   1
  -6   4   6 33.7168 0.76469   1
  -6   4   7 0.65716 0.02471   1
  -6   4   8 3.31937 0.08199   1
  -6   4   9 0.19952 0.01869   1
  -6   4  10 0.48234 0.02466   1
  -6   4  11 0.02676 0.02291   1
  -6   4  12 0.70425 0.04977   1
  -6   4  13 0.19685 0.03082   1
  -6   4  14 0.19438 0.02995   1
  -6   4  15 0.36517 0.03911   1
  -6   4  16 3.89637 0.12352   1
  -6   4  17-0.01831 0.13063   1
  -6   4  18 0.00789 0.04371   1
  -6   4  19 0.03985 0.05845   1
  -6   4  20 3.80378 0.14828   1
  -6   4  21 2.50802 0.23451   1
  -6   4  22 0.54745 0.11995   1
  -6   5   1 0.49534 0.03174   1
  -6   5   2 0.04849 0.02402   1
  -6   5   3 1.60524 0.05575   1
  -6   5   4 0.79736 0.03406   1
  -6   5   5 3.93324 0.10149   1
  -6   5   6 0.10123 0.01738   1
  -6   5   7 0.65176 0.02738   1
  -6   5   8 0.41463 0.03046   1
  -6   5   9 0.08508 0.02203   1
  -6   5  10 4.22013 0.11242   1
  -6   5  11 0.12955 0.02762   1
  -6   5  12 1.30365 0.07498   1
  -6   5  13 2.05612 0.07446   1
  -6   5  14-0.01025 0.09675   1
  -6   5  15 0.04246 0.03309   1
  -6   5  16 0.42531  0.0488   1
  -6   5  17 1.19231 0.06948   1
  -6   5  18 0.96845 0.06998   1
  -6   5  19  0.1998  0.0624   1
  -6   5  20 1.18241 0.11144   1
  -6   5  21 0.12332 0.11386   1
  -6   6   1  5.0519 0.17275   1
  -6   6   2 2.42697 0.08714   1
  -6   6   3 7.11678 0.18463   1
  -6   6   4-0.00662 0.06771   1
  -6   6   5 3.87253 0.12352   1
  -6   6   6 0.11494 0.02516   1
  -6   6   7-0.00031 0.07694   1
  -6   6   8 8.04803 0.19813   1
  -6   6   9 0.36228  0.0359   1
  -6   6  10  0.4241  0.0309   1
  -6   6  11 0.26821 0.03197   1
  -6   6  12 0.67567   0.043   1
  -6   6  13 0.19661 0.05359   1
  -6   6  14 0.23858  0.0481   1
  -6   6  15 0.04737 0.05011   1
  -6   6  16 0.08763 0.06375   1
  -6   6  17 0.07214 0.09385   1
  -6   6  18  12.539 0.36215   1
  -6   6  19 0.28851 0.08134   1
  -6   7   1 0.46432 0.04457   1
  -6   7   2 1.84434 0.09755   1
  -6   7   3 4.27387 0.11639   1
  -6   7   4 0.00682 0.02995   1
  -6   7   5 1.63172 0.06395   1
  -6   7   6 0.51326 0.04093   1
  -6   7   7  0.5589 0.04005   1
  -6   7   8 0.48231  0.0484   1
  -6   7   9 1.77738 0.08917   1
  -6   7  10 0.38549 0.04664   1
  -6   7  11 0.05631 0.04244   1
  -6   7  12 2.05461 0.12126   1
  -6   7  13-0.11993 0.19358   1
  -6   7  14 0.45869 0.07644   1
  -6   7  15 3.11472 0.14423   1
  -6   7  16 0.05048   0.067   1
  -6   7  17 2.64918 0.17056   1
  -6   8   1-0.03497 0.12117   1
  -6   8   2 0.77477 0.06848   1
  -6   8   3 1.70845 0.08787   1
  -6   8   4 0.29609 0.04241   1
  -6   8   5 3.05364 0.11074   1
  -6   8   6 0.11526 0.04022   1
  -6   8   7 0.07745  0.0575   1
  -6   8   8 1.51754 0.09072   1
  -6   8   9 0.08651 0.04818   1
  -6   8  10 1.10525 0.07323   1
  -6   8  11 0.30536 0.07866   1
  -6   8  12 0.12253 0.07238   1
  -6   8  13 1.33065 0.10252   1
  -6   8  14 0.05046  0.0857   1
  -6   8  15 0.84311 0.10085   1
  -6   9   1-0.06256 0.21939   1
  -6   9   2 0.16212 0.06612   1
  -6   9   3-0.05865 0.15247   1
  -6   9   4 2.39945 0.14184   1
  -6   9   5 0.34235 0.06865   1
  -6   9   6 2.79392 0.10963   1
  -6   9   7 3.49324 0.13567   1
  -6   9   8 0.09138 0.07013   1
  -6   9   9 0.14264 0.06134   1
  -6   9  10 0.43498 0.08918   1
  -6   9  11 0.05986  0.0763   1
  -5   0   1 49.2861 1.23904   1
  -5   0   2 -0.0053  0.0338   1
  -5   0   3 41.3519 1.01412   1
  -5   0   4-0.04593 0.04171   1
  -5   0   5 0.52915 0.03162   1
  -5   0   6 0.00757 0.02727   1
  -5   0   7 15.6514  0.4105   1
  -5   0   8-0.04788 0.08369   1
  -5   0   9 97.6118 2.19687   1
  -5   0  10-0.00765 0.05221   1
  -5   0  11  22.208 0.51665   1
  -5   0  12-0.01814 0.05734   1
  -5   0  13  0.9581 0.06975   1
  -5   0  14-0.02082  0.0733   1
  -5   0  15 6.22387 0.19693   1
  -5   0  16-0.06341 0.10236   1
  -5   0  17 0.44467  0.0737   1
  -5   0  18-0.13082 0.11283   1
  -5   0  19 0.24338 0.05882   1
  -5   0  20 0.08264 0.06219   1
  -5   0  21 0.05364 0.09256   1
  -5   0  22 0.09652 0.08277   1
  -5   0  23 4.53591 0.26041   1
  -5   0  24    0.16 0.16972   1
  -5   1   1 5.25928 0.12331   1
  -5   1   2 23.5971 0.55369   1
  -5   1   3 0.08843 0.01129   1
  -5   1   4 0.77494 0.02834   1
  -5   1   5 9.79041 0.23044   1
  -5   1   6 1.40375 0.04099   1
  -5   1   7 3.42189 0.08953   1
  -5   1   8 0.89301 0.03057   1
  -5   1   9 0.47194 0.02088   1
  -5   1  10 0.83245 0.03253   1
  -5   1  11 1.87836 0.06278   1
  -5   1  12 0.22357 0.02039   1
  -5   1  13 1.30889 0.04524   1
  -5   1  14 0.04247 0.02193   1
  -5   1  15-0.03177 0.10582   1
  -5   1  16 0.01009 0.02917   1
  -5   1  17-0.01385 0.11049   1
  -5   1  18 1.27709 0.05663   1
  -5   1  19  0.2541 0.04255   1
  -5   1  20  0.1284 0.05707   1
  -5   1  21 1.29687 0.06893   1
  -5   1  22 0.07745 0.05421   1
  -5   1  23 0.26487  0.0746   1
  -5   1  24 4.59099  0.3284   1
  -5   2   1 14.1171 0.32376   1
  -5   2   2 0.16717 0.01612   1
  -5   2   3 15.5707  0.3629   1
  -5   2   4 0.57896 0.02485   1
  -5   2   5 19.9112 0.45204   1
  -5   2   6 25.9196 0.58692   1
  -5   2   7 8.62934 0.19989   1
  -5   2   8 0.98583 0.03474   1
  -5   2   9 5.40363 0.12845   1
  -5   2  10 4.34788 0.10449   1
  -5   2  11 5.74122 0.14097   1
  -5   2  12 1.57868 0.04901   1
  -5   2  13-0.01799 0.08292   1
  -5   2  14 3.52932 0.09414   1
  -5   2  15 0.17614 0.03043   1
  -5   2  16 -0.0717 0.11368   1
  -5   2  17 0.25333 0.04082   1
  -5   2  18 1.53101 0.07114   1
  -5   2  19 0.65099 0.04825   1
  -5   2  20 0.24377 0.06053   1
  -5   2  21 1.69501 0.11754   1
  -5   2  22  0.3551 0.09747   1
  -5   2  23 0.64126 0.15865   1
  -5   3   1 1.54668 0.04549   1
  -5   3   2  1.8421 0.04944   1
  -5   3   3   17.06 0.38724   1
  -5   3   4 9.24428 0.21202   1
  -5   3   5 5.65114 0.13121   1
  -5   3   6 0.18276 0.01503   1
  -5   3   7 2.19694 0.05602   1
  -5   3   8 0.19519 0.01648   1
  -5   3   9 1.41442 0.04178   1
  -5   3  10 2.49465 0.06655   1
  -5   3  11  0.6362 0.02925   1
  -5   3  12 1.94407 0.05748   1
  -5   3  13 1.62853 0.05674   1
  -5   3  14 1.16677 0.05504   1
  -5   3  15-0.01054 0.14249   1
  -5   3  16 0.24617 0.03552   1
  -5   3  17 0.03037 0.03359   1
  -5   3  18 0.42239 0.04298   1
  -5   3  19-0.06226  0.1569   1
  -5   3  20 0.38596 0.07477   1
  -5   3  21 0.54461 0.07403   1
  -5   3  22 8.63573 0.34093   1
  -5   3  23 2.27516 0.30745   1
  -5   4   1 0.00538 0.01343   1
  -5   4   2 1.42911 0.05757   1
  -5   4   3 22.8987 0.52085   1
  -5   4   4  11.685 0.26784   1
  -5   4   5  0.7649 0.02827   1
  -5   4   6 3.32228 0.09314   1
  -5   4   7 3.83135 0.09149   1
  -5   4   8 2.89243 0.07902   1
  -5   4   9   0.392 0.02388   1
  -5   4  10 3.26735 0.08485   1
  -5   4  11-0.08572 0.08353   1
  -5   4  12 1.11486 0.04138   1
  -5   4  13-0.02324 0.09081   1
  -5   4  14 0.59993 0.03735   1
  -5   4  15  0.3709 0.04548   1
  -5   4  16  0.2768 0.04062   1
  -5   4  17 2.75717  0.1084   1
  -5   4  18 0.98485 0.06456   1
  -5   4  19-0.04345 0.16738   1
  -5   4  20 0.12781 0.06438   1
  -5   4  21 0.31947 0.11591   1
  -5   4  22 0.43872 0.12942   1
  -5   5   1 4.92194 0.12433   1
  -5   5   2-0.00328 0.04834   1
  -5   5   3 0.39061 0.02321   1
  -5   5   4 0.18302 0.02314   1
  -5   5   5 3.63867 0.09402   1
  -5   5   6 1.17856  0.0482   1
  -5   5   7 3.00022  0.0766   1
  -5   5   8 1.02448 0.03738   1
  -5   5   9 5.23395 0.12826   1
  -5   5  10  0.7619 0.03655   1
  -5   5  11-0.03227 0.07255   1
  -5   5  12 0.47865 0.03253   1
  -5   5  13 0.31902 0.03428   1
  -5   5  14 0.09629 0.03254   1
  -5   5  15 0.21204 0.03908   1
  -5   5  16 0.74515 0.05906   1
  -5   5  17 0.42278 0.05702   1
  -5   5  18 0.10022 0.04717   1
  -5   5  19 4.47965 0.16105   1
  -5   5  20  3.3675 0.17155   1
  -5   5  21 0.06319 0.10554   1
  -5   6   1  23.782 0.55855   1
  -5   6   2 1.10637 0.04167   1
  -5   6   3 0.03099 0.03212   1
  -5   6   4 0.62506 0.03639   1
  -5   6   5 1.32575 0.05282   1
  -5   6   6 3.21006 0.11744   1
  -5   6   7-0.03565 0.08998   1
  -5   6   8 6.19414 0.15896   1
  -5   6   9 1.16123 0.06975   1
  -5   6  10 1.27515 0.04889   1
  -5   6  11 1.93235  0.0695   1
  -5   6  12 0.37187 0.03823   1
  -5   6  13  2.8415  0.0984   1
  -5   6  14-0.03529 0.11782   1
  -5   6  15 2.74622 0.11153   1
  -5   6  16 0.10951 0.07165   1
  -5   6  17 0.13873 0.06086   1
  -5   6  18 0.69554 0.07647   1
  -5   6  19 0.59466 0.09973   1
  -5   7   1 0.72667 0.04132   1
  -5   7   2 1.24068 0.05347   1
  -5   7   3 2.56386 0.09417   1
  -5   7   4  0.0147 0.02754   1
  -5   7   5 1.88857 0.07156   1
  -5   7   6 0.58102 0.04332   1
  -5   7   7 6.92314  0.1788   1
  -5   7   8  0.0493 0.03154   1
  -5   7   9  0.6131 0.05545   1
  -5   7  10 0.88536 0.05104   1
  -5   7  11-0.01558 0.12475   1
  -5   7  12 0.83036 0.06707   1
  -5   7  13 0.14345 0.05592   1
  -5   7  14 0.45702 0.07597   1
  -5   7  15 0.35537  0.0636   1
  -5   7  16 0.38491 0.07347   1
  -5   7  17  4.4466  0.1922   1
  -5   8   1 0.10776 0.03607   1
  -5   8   2 1.86275 0.07461   1
  -5   8   3 0.35997 0.04431   1
  -5   8   4 5.27774 0.16391   1
  -5   8   5 0.13163 0.04126   1
  -5   8   6 0.11319 0.03916   1
  -5   8   7 0.06956 0.04189   1
  -5   8   8  0.0571 0.04987   1
  -5   8   9 0.63457 0.05519   1
  -5   8  10-0.12012 0.13437   1
  -5   8  11 4.93072 0.15827   1
  -5   8  12 0.22171 0.06794   1
  -5   8  13 0.15829 0.08468   1
  -5   8  14-0.04098 0.20877   1
  -5   8  15 0.14633 0.10239   1
  -5   9   1 0.92155 0.06432   1
  -5   9   2 1.97441 0.08558   1
  -5   9   3 0.46183 0.04966   1
  -5   9   4 1.60084 0.09493   1
  -5   9   5 2.94541 0.10965   1
  -5   9   6 0.15503 0.04579   1
  -5   9   7 1.59729 0.12518   1
  -5   9   8 0.02689 0.05813   1
  -5   9   9 0.13097  0.0658   1
  -5   9  10 0.50169 0.08953   1
  -5   9  11 0.34775 0.07367   1
  -5   9  12    2.89 0.44184   1
  -5  10   1 0.98207  0.1982   1
  -5  10   2 -0.0671 0.23428   1
  -5  10   3 0.00985 0.13844   1
  -5  10   4 0.55003 0.26003   1
  -5  10   5 0.01921 0.13397   1
  -4   0   1-0.01179 0.02826   1
  -4   0   2 7.91225 0.18864   1
  -4   0   3-0.02344 0.02852   1
  -4   0   4 0.90612 0.05316   1
  -4   0   5-0.01827 0.03237   1
  -4   0   6 37.7536 0.86328   1
  -4   0   7-0.02878 0.04414   1
  -4   0   8 121.546 3.03983   1
  -4   0   9-0.06189 0.04826   1
  -4   0  10 43.5529 0.99487   1
  -4   0  11-0.00238 0.05225   1
  -4   0  12 25.3899 0.66063   1
  -4   0  13 0.01665 0.02554   1
  -4   0  14 1.14782 0.05391   1
  -4   0  15-0.04832 0.07884   1
  -4   0  16 3.34408 0.30506   1
  -4   0  17-0.02407 0.09856   1
  -4   0  18 2.66885 0.11142   1
  -4   0  19  0.0333 0.05356   1
  -4   0  20 2.45782 0.22039   1
  -4   0  21-0.00474 0.22412   1
  -4   0  22 2.57858 0.14288   1
  -4   0  23 0.00801 0.10251   1
  -4   0  24    1.57  0.3727   1
  -4   1   1 28.3602 0.64544   1
  -4   1   2 8.40962 0.19493   1
  -4   1   3 0.01332 0.00833   1
  -4   1   4 3.87806 0.09177   1
  -4   1   5 17.6111 0.40143   1
  -4   1   6-0.02699 0.04219   1
  -4   1   7 51.1841 1.15183   1
  -4   1   8 8.12942   0.189   1
  -4   1   9 7.64332 0.18163   1
  -4   1  10 7.37822  0.1745   1
  -4   1  11 7.85329 0.18712   1
  -4   1  12  0.0642 0.01683   1
  -4   1  13 0.03566 0.01903   1
  -4   1  14 2.41933 0.07504   1
  -4   1  15 1.69684 0.06094   1
  -4   1  16 0.06138 0.09152   1
  -4   1  17 0.59658 0.04117   1
  -4   1  18 3.68179 0.10857   1
  -4   1  19 0.08624 0.04173   1
  -4   1  20 1.87487  0.0952   1
  -4   1  21 0.08994 0.04941   1
  -4   1  22 1.08913 0.07991   1
  -4   1  23 1.87532 0.13146   1
  -4   1  24 0.18639 0.14921   1
  -4   2   1  4.3109 0.10122   1
  -4   2   2 1.96879 0.05125   1
  -4   2   3 14.1875 0.32332   1
  -4   2   4  2.3426 0.05784   1
  -4   2   5 7.71851 0.17946   1
  -4   2   6 58.5434 1.31544   1
  -4   2   7 23.6584 0.53872   1
  -4   2   8 18.8406  0.4429   1
  -4   2   9 1.06268 0.03412   1
  -4   2  10 23.6185 0.53828   1
  -4   2  11 23.5809 0.53675   1
  -4   2  12  19.819 0.45337   1
  -4   2  13 0.10385 0.02042   1
  -4   2  14 2.29124 0.06872   1
  -4   2  15 0.63996 0.04574   1
  -4   2  16 3.47276 0.14109   1
  -4   2  17 2.05772 0.07249   1
  -4   2  18 0.01287 0.03646   1
  -4   2  19 0.06303 0.04113   1
  -4   2  20 0.92521 0.05722   1
  -4   2  21 0.04227 0.04613   1
  -4   2  22 1.33255 0.08315   1
  -4   2  23 4.35482 0.24022   1
  -4   3   1 2.15318 0.05439   1
  -4   3   2 0.91707 0.02866   1
  -4   3   3 9.43034 0.21606   1
  -4   3   4 1.44212 0.04406   1
  -4   3   5 49.0968 1.10519   1
  -4   3   6 6.73358  0.1552   1
  -4   3   7 7.64075 0.17617   1
  -4   3   8 1.41487 0.04306   1
  -4   3   9 0.41118 0.03537   1
  -4   3  10 3.54094 0.08816   1
  -4   3  11 6.18599 0.14697   1
  -4   3  12 0.40984 0.02769   1
  -4   3  13 4.02605 0.11138   1
  -4   3  14 0.33995 0.02803   1
  -4   3  15 4.08779  0.1105   1
  -4   3  16 0.63022 0.06161   1
  -4   3  17 0.01395 0.03107   1
  -4   3  18 0.04784  0.0343   1
  -4   3  19 0.38892 0.05376   1
  -4   3  20 3.40302 0.15265   1
  -4   3  21 2.56663 0.11321   1
  -4   3  22 0.54738 0.08756   1
  -4   3  23 6.58251 0.28094   1
  -4   4   1  0.0717 0.01406   1
  -4   4   2 0.94201 0.03426   1
  -4   4   3 20.7239 0.47406   1
  -4   4   4 17.6667 0.40202   1
  -4   4   5 4.08698 0.10205   1
  -4   4   6 3.50573 0.08571   1
  -4   4   7 3.26614 0.08376   1
  -4   4   8 2.21169 0.06695   1
  -4   4   9 1.72755 0.05098   1
  -4   4  10 2.11782 0.05942   1
  -4   4  11-0.01167  0.0617   1
  -4   4  12 3.90898 0.10611   1
  -4   4  13 1.30559 0.05269   1
  -4   4  14 11.1253 0.29102   1
  -4   4  15 11.0562 0.27121   1
  -4   4  16 0.03001 0.03694   1
  -4   4  17  0.1428 0.04248   1
  -4   4  18 0.96185 0.06881   1
  -4   4  19 0.03545 0.04922   1
  -4   4  20 6.32824  0.1868   1
  -4   4  21 2.86444   0.186   1
  -4   4  22 0.93599 0.11807   1
  -4   5   1 2.17186 0.05936   1
  -4   5   2 8.54519 0.21779   1
  -4   5   3  7.3116 0.17602   1
  -4   5   4 0.61439 0.02787   1
  -4   5   5 1.48711 0.05507   1
  -4   5   6 0.54909 0.02718   1
  -4   5   7 6.49075 0.15376   1
  -4   5   8  6.8083 0.16125   1
  -4   5   9 10.8462 0.25328   1
  -4   5  10 0.01723 0.02159   1
  -4   5  11  0.9823 0.04135   1
  -4   5  12 2.54987 0.09475   1
  -4   5  13 0.86824 0.04507   1
  -4   5  14   1.064 0.05637   1
  -4   5  15 4.51922 0.13729   1
  -4   5  16 0.05875 0.04791   1
  -4   5  17  0.3052 0.05309   1
  -4   5  18 8.12596 0.22944   1
  -4   5  19 0.03262 0.05446   1
  -4   5  20 2.10779 0.13437   1
  -4   5  21 0.99921 0.13019   1
  -4   6   1 0.47777 0.02728   1
  -4   6   2 11.7438  0.2763   1
  -4   6   3 0.21692 0.02528   1
  -4   6   4 8.30497 0.20332   1
  -4   6   5 0.31588 0.02972   1
  -4   6   6 2.38065 0.08166   1
  -4   6   7 1.07215 0.05607   1
  -4   6   8   3.486 0.12534   1
  -4   6   9 1.16097 0.05862   1
  -4   6  10 5.25928 0.13772   1
  -4   6  11 0.00934 0.02938   1
  -4   6  12 0.97916 0.04933   1
  -4   6  13 1.28158 0.06442   1
  -4   6  14 2.38524 0.09379   1
  -4   6  15 0.20462 0.04621   1
  -4   6  16 3.10517 0.13656   1
  -4   6  17 0.73649 0.06716   1
  -4   6  18 8.08284 0.24034   1
  -4   6  19 2.77242 0.14168   1
  -4   7   1 0.89238 0.04613   1
  -4   7   2 0.03711  0.0242   1
  -4   7   3 4.59835 0.12089   1
  -4   7   4 0.07088 0.03415   1
  -4   7   5 1.55131 0.06961   1
  -4   7   6 7.78466 0.20046   1
  -4   7   7  1.4325 0.05927   1
  -4   7   8 1.03188 0.04956   1
  -4   7   9 3.21613 0.09959   1
  -4   7  10 8.24977 0.21469   1
  -4   7  11  0.1391 0.04798   1
  -4   7  12 0.01615 0.05146   1
  -4   7  13 1.24871 0.08745   1
  -4   7  14 0.39847 0.08911   1
  -4   7  15 5.96077 0.19688   1
  -4   7  16 1.57507 0.09815   1
  -4   7  17 0.48387 0.08761   1
  -4   7  18 4.24724 0.27475   1
  -4   8   1 0.31666 0.03772   1
  -4   8   2 2.55555 0.09592   1
  -4   8   3 10.8044 0.27265   1
  -4   8   4 0.46404 0.05302   1
  -4   8   5  0.0031 0.03939   1
  -4   8   6 4.85039 0.15164   1
  -4   8   7 0.23389 0.04084   1
  -4   8   8 1.55023 0.07042   1
  -4   8   9  0.8191 0.05527   1
  -4   8  10-0.01079 0.13425   1
  -4   8  11 0.03903 0.04923   1
  -4   8  12 1.64606 0.12441   1
  -4   8  13 1.47855 0.10518   1
  -4   8  14 0.10448 0.07668   1
  -4   8  15  2.6629 0.15835   1
  -4   9   1 1.54469 0.09359   1
  -4   9   2 0.88791  0.0672   1
  -4   9   3 3.27177  0.1448   1
  -4   9   4 0.07595 0.04904   1
  -4   9   5 0.34077 0.04736   1
  -4   9   6 0.61005 0.06349   1
  -4   9   7  1.0273 0.06998   1
  -4   9   8 0.91155 0.12343   1
  -4   9   9 0.14966 0.06287   1
  -4   9  10 0.14877 0.06177   1
  -4   9  11 0.35805 0.07235   1
  -4   9  12 0.31687 0.08838   1
  -4  10   1 3.28907  0.2338   1
  -4  10   2 0.15415 0.09599   1
  -4  10   3 1.06108 0.18685   1
  -4  10   4 2.37969 0.17988   1
  -4  10   5 0.30502 0.08563   1
  -4  10   6 6.20677 0.33797   1
  -3   0   1 4.56751  0.1135   1
  -3   0   2 -0.0514 0.02677   1
  -3   0   3 28.2635 0.68133   1
  -3   0   4-0.01417 0.02779   1
  -3   0   5 2.21364 0.05966   1
  -3   0   6-0.01324 0.03069   1
  -3   0   7 38.5262 0.87999   1
  -3   0   8-0.03054 0.05789   1
  -3   0   9 60.2424 1.36307   1
  -3   0  10 -0.0537 0.05684   1
  -3   0  11 3.63543 0.11031   1
  -3   0  12-0.04165  0.0553   1
  -3   0  13 1.43525 0.05848   1
  -3   0  14 0.00972 0.02914   1
  -3   0  15 11.9693 0.30594   1
  -3   0  17 3.28794 0.11163   1
  -3   0  18 0.01466 0.04864   1
  -3   0  19 7.40637 0.20735   1
  -3   0  20 0.08302 0.09164   1
  -3   0  21 1.42339  0.0944   1
  -3   0  22 0.00899 0.07494   1
  -3   0  23 0.17646  0.1292   1
  -3   0  24  -0.085 0.23124   1
  -3   1   1 5.12345 0.12016   1
  -3   1   2 14.0302 0.32395   1
  -3   1   3  33.596 0.76209   1
  -3   1   4 1.68512 0.04234   1
  -3   1   5 23.4812 0.53407   1
  -3   1   6 34.2056 0.77384   1
  -3   1   7 7.73072 0.17876   1
  -3   1   8 17.6041  0.4052   1
  -3   1   9 15.3843 0.35947   1
  -3   1  10 48.5546 1.09617   1
  -3   1  11 7.08872 0.16621   1
  -3   1  12  4.7527 0.11501   1
  -3   1  13 33.6514 0.76784   1
  -3   1  14 0.22462 0.02349   1
  -3   1  15 0.11957 0.03583   1
  -3   1  16 24.5352 0.64241   1
  -3   1  17 0.02944 0.03279   1
  -3   1  18 11.6343 0.29463   1
  -3   1  19  0.0877 0.03664   1
  -3   1  20 0.85271 0.05253   1
  -3   1  21 3.19441 0.11771   1
  -3   1  22-0.00688 0.20355   1
  -3   1  23 0.92233 0.11468   1
  -3   1  24   0.145 0.60105   1
  -3   2   1 1.21116 0.03481   1
  -3   2   2 1.42471 0.03596   1
  -3   2   3 0.41205  0.0189   1
  -3   2   4 3.95226  0.0934   1
  -3   2   5 12.4066 0.28351   1
  -3   2   6 27.0506  0.6182   1
  -3   2   7 49.0453 1.10534   1
  -3   2   8 11.0946 0.25461   1
  -3   2   9  0.9307  0.0337   1
  -3   2  10 9.67854 0.23495   1
  -3   2  11 17.9506 0.41426   1
  -3   2  12 6.61497 0.16232   1
  -3   2  13 2.63868 0.07125   1
  -3   2  14 0.20449 0.02364   1
  -3   2  15 4.75881 0.15753   1
  -3   2  16 0.95648 0.07229   1
  -3   2  17 2.15406  0.0847   1
  -3   2  18 3.47191 0.10609   1
  -3   2  19 1.66042 0.06601   1
  -3   2  20 0.66578 0.05583   1
  -3   2  21 1.15407 0.09834   1
  -3   2  22 0.08559 0.09776   1
  -3   2  23 0.14491 0.13145   1
  -3   3   1 0.72257 0.03146   1
  -3   3   2 1.21777 0.03821   1
  -3   3   3 28.1428  0.6379   1
  -3   3   4-0.02237 0.03833   1
  -3   3   5 17.9548 0.40939   1
  -3   3   6  26.618 0.60157   1
  -3   3   7   15.90 0.36258   1
  -3   3   8  2.7009 0.06746   1
  -3   3   9 0.20093 0.01897   1
  -3   3  10 5.51763 0.13052   1
  -3   3  11 15.9595 0.36619   1
  -3   3  12  2.3198 0.06368   1
  -3   3  13 25.9928 0.59768   1
  -3   3  14 21.9554 0.51214   1
  -3   3  15 18.7968 0.46384   1
  -3   3  16 0.02691 0.03719   1
  -3   3  17 2.52495 0.08687   1
  -3   3  18  0.3338 0.04594   1
  -3   3  19 3.33075 0.11415   1
  -3   3  20 0.07344 0.06857   1
  -3   3  21 1.17453 0.10465   1
  -3   3  22 0.40193 0.08324   1
  -3   3  23 1.21477 0.17021   1
  -3   4   1 6.56157 0.15526   1
  -3   4   2 1.33514   0.044   1
  -3   4   3 49.2727 1.11298   1
  -3   4   4 16.1861 0.37903   1
  -3   4   5 10.9431 0.25151   1
  -3   4   6 6.33028  0.1515   1
  -3   4   7 0.00162  0.0116   1
  -3   4   8 7.46283 0.17423   1
  -3   4   9 5.43086 0.13054   1
  -3   4  10  15.718 0.37127   1
  -3   4  11 3.99835 0.11311   1
  -3   4  12 0.39863  0.0276   1
  -3   4  13 0.88591 0.04631   1
  -3   4  14 7.77354 0.23598   1
  -3   4  15 0.05779 0.03384   1
  -3   4  16 0.01712 0.03888   1
  -3   4  17 3.38168 0.12647   1
  -3   4  18 1.57604 0.07552   1
  -3   4  19 0.06961 0.04664   1
  -3   4  20 0.18847 0.05669   1
  -3   4  21 1.36821 0.11025   1
  -3   4  22 0.36386 0.10248   1
  -3   5   1 9.63807 0.23276   1
  -3   5   2 0.70364 0.03041   1
  -3   5   3 1.28666 0.04219   1
  -3   5   4 1.15715 0.04196   1
  -3   5   5 2.44479  0.0865   1
  -3   5   6 0.42939  0.0257   1
  -3   5   7 3.69039 0.10906   1
  -3   5   8 30.8281   0.707   1
  -3   5   9 0.19154 0.02573   1
  -3   5  10 9.33004 0.22213   1
  -3   5  11 24.5091 0.61984   1
  -3   5  12 0.04271 0.02695   1
  -3   5  13 5.43821 0.14434   1
  -3   5  14 1.81694 0.07065   1
  -3   5  15 1.40087 0.06693   1
  -3   5  16 1.45039 0.08246   1
  -3   5  17 7.11128 0.20062   1
  -3   5  18 4.78362 0.16325   1
  -3   5  19 3.96558 0.14443   1
  -3   5  20 0.16044 0.07569   1
  -3   5  21 0.36594  0.1072   1
  -3   6   1 21.1869  0.4915   1
  -3   6   2 6.75882 0.16818   1
  -3   6   3 13.0232  0.3067   1
  -3   6   4-0.01907 0.05872   1
  -3   6   5 13.5813 0.32847   1
  -3   6   6  0.4371 0.02779   1
  -3   6   7 3.41987 0.09827   1
  -3   6   8 3.35647 0.10891   1
  -3   6   9 0.00356 0.02784   1
  -3   6  10 1.97616 0.08011   1
  -3   6  11 1.48569    0.06   1
  -3   6  12  8.8428 0.25263   1
  -3   6  13 0.21476 0.04146   1
  -3   6  14 0.28936   0.044   1
  -3   6  15 0.03007  0.0437   1
  -3   6  16 0.26125  0.0505   1
  -3   6  17 0.11994 0.05906   1
  -3   6  18  0.0988 0.07293   1
  -3   6  19 0.10541 0.08112   1
  -3   7   1 0.17355 0.02815   1
  -3   7   2 1.83646  0.0748   1
  -3   7   3 0.67925  0.0426   1
  -3   7   4 -0.0173 0.07543   1
  -3   7   5  12.042 0.29764   1
  -3   7   6 0.35006 0.03252   1
  -3   7   7 0.15384 0.03291   1
  -3   7   8 18.8087 0.45969   1
  -3   7   9 2.80828 0.09012   1
  -3   7  10 2.62609 0.09559   1
  -3   7  11 0.60155 0.06197   1
  -3   7  12 0.27935 0.05765   1
  -3   7  13 0.41393 0.05453   1
  -3   7  14  5.6149 0.19122   1
  -3   7  15-0.04057  0.1631   1
  -3   7  16 0.32907 0.06752   1
  -3   7  17 0.11616 0.07193   1
  -3   7  18 0.79538 0.13289   1
  -3   8   1 7.24947 0.18653   1
  -3   8   2 0.69767 0.04273   1
  -3   8   3 12.3903 0.30776   1
  -3   8   4 0.30839 0.05481   1
  -3   8   5 2.23228 0.08161   1
  -3   8   6  0.6905 0.05172   1
  -3   8   7 4.71817 0.16735   1
  -3   8   8 2.22678 0.08438   1
  -3   8   9 3.08879 0.12281   1
  -3   8  10 0.04155 0.04685   1
  -3   8  11 0.25992 0.09098   1
  -3   8  12-0.03306 0.17447   1
  -3   8  13 0.42383 0.07068   1
  -3   8  14  0.6304  0.0901   1
  -3   8  15  1.1991 0.14123   1
  -3   9   1 0.57154 0.05101   1
  -3   9   2 1.18197  0.0639   1
  -3   9   3 3.01064 0.14732   1
  -3   9   4 0.76876 0.06092   1
  -3   9   5 4.06213 0.13004   1
  -3   9   6  13.611 0.35794   1
  -3   9   7 0.45086 0.07434   1
  -3   9   8 0.29235 0.05772   1
  -3   9   9 0.39151 0.08623   1
  -3   9  10  0.0671 0.05539   1
  -3   9  11 3.46981 0.15092   1
  -3   9  12 1.14292 0.11077   1
  -3  10   1 0.41463 0.12903   1
  -3  10   2 1.99356 0.13408   1
  -3  10   3 0.06178 0.07431   1
  -3  10   4 0.17532 0.06934   1
  -3  10   5 2.93925  0.1838   1
  -3  10   6 3.85211 0.23997   1
  -3  10   7   0.295  0.3748   1
  -2   0   1  -0.025 0.01958   1
  -2   0   2 24.5689 0.58595   1
  -2   0   3-0.07607 0.02648   1
  -2   0   4 11.7697 0.30224   1
  -2   0   5-0.07342 0.03826   1
  -2   0   6 4.02326 0.11545   1
  -2   0   7 -0.0158 0.03832   1
  -2   0   8 24.1897 0.57006   1
  -2   0   9-0.05969 0.05683   1
  -2   0  10  17.939 0.43484   1
  -2   0  11-0.03906 0.05076   1
  -2   0  12 0.62461 0.04769   1
  -2   0  13-0.00047 0.07773   1
  -2   0  14 0.01368 0.03228   1
  -2   0  15 0.01071 0.04816   1
  -2   0  16   1.705 0.13183   1
  -2   0  17 0.12109 0.04669   1
  -2   0  18 2.54772 0.10019   1
  -2   0  19 0.11727 0.05725   1
  -2   0  20 13.2057  0.3972   1
  -2   0  21 0.04796 0.07194   1
  -2   0  22 1.54547 0.20356   1
  -2   0  23-0.14265 0.21243   1
  -2   0  24    0.72 0.33824   1
  -2   1   1 145.565 3.63675   1
  -2   1   2 0.74326 0.02172   1
  -2   1   3 10.5207 0.24825   1
  -2   1   4 62.2566  1.4012   1
  -2   1   5 0.53594 0.01928   1
  -2   1   6 1.11644  0.0317   1
  -2   1   7-0.01351  0.0394   1
  -2   1   8 3.03128   0.075   1
  -2   1   9 3.11077 0.08081   1
  -2   1  10 0.76617 0.03208   1
  -2   1  11 5.22172   0.128   1
  -2   1  12  2.3948 0.07034   1
  -2   1  13 4.41971 0.11017   1
  -2   1  14 1.85136 0.05963   1
  -2   1  15 4.52828 0.14591   1
  -2   1  16 8.04033 0.42396   1
  -2   1  17 0.04728 0.02895   1
  -2   1  18 1.04715 0.06143   1
  -2   1  19 11.6622 0.28703   1
  -2   1  20 0.05582 0.04722   1
  -2   1  21 3.13975 0.11261   1
  -2   1  22 0.52691 0.06598   1
  -2   1  23-0.06057 0.20667   1
  -2   2   1 39.0525 0.88893   1
  -2   2   2 11.5906 0.26834   1
  -2   2   3 23.9269 0.55561   1
  -2   2   4 11.0611 0.25333   1
  -2   2   5 2.20121 0.05409   1
  -2   2   6 0.17968 0.01267   1
  -2   2   7 4.53041 0.11246   1
  -2   2   8 4.79635 0.11343   1
  -2   2   9 0.30024 0.01932   1
  -2   2  10 7.12889 0.16877   1
  -2   2  11 1.86357 0.05533   1
  -2   2  12 0.09686 0.01717   1
  -2   2  13 3.33081 0.08573   1
  -2   2  14 13.8234 0.32192   1
  -2   2  15 24.6668 0.57255   1
  -2   2  16 0.31169 0.03278   1
  -2   2  17 4.48851 0.11808   1
  -2   2  18 1.81193 0.06865   1
  -2   2  19 1.13523 0.05385   1
  -2   2  20 0.47336  0.0523   1
  -2   2  21 4.61852 0.16117   1
  -2   2  22 2.69382 0.12893   1
  -2   2  23 1.04649 0.14013   1
  -2   3   1 3.61302 0.09366   1
  -2   3   2 46.5239  1.0499   1
  -2   3   3 2.32964  0.0597   1
  -2   3   4 6.29524 0.14693   1
  -2   3   5 0.38754 0.01956   1
  -2   3   6 3.97995 0.09865   1
  -2   3   7 -0.0036 0.04154   1
  -2   3   8 2.17992 0.05681   1
  -2   3   9-0.01716 0.04213   1
  -2   3  10 4.88368 0.12057   1
  -2   3  11 0.99181  0.0444   1
  -2   3  12 2.53062 0.07136   1
  -2   3  13 5.12416 0.12726   1
  -2   3  14 1.11318 0.05164   1
  -2   3  15 0.11094  0.0336   1
  -2   3  16 0.12883 0.03469   1
  -2   3  17 0.44676 0.04429   1
  -2   3  18 0.54842 0.04409   1
  -2   3  19 0.24831 0.04601   1
  -2   3  20 2.38555 0.10863   1
  -2   3  21 4.19062 0.18321   1
  -2   3  22 1.51058  0.1554   1
  -2   3  23 0.45935 0.17835   1
  -2   4   1 6.48293 0.16429   1
  -2   4   2  0.6575 0.02711   1
  -2   4   3 1.03442  0.0394   1
  -2   4   4 6.06126 0.14545   1
  -2   4   5-0.01494 0.05957   1
  -2   4   6 12.3381 0.28372   1
  -2   4   7 0.27395 0.02034   1
  -2   4   8 0.15267 0.01536   1
  -2   4   9-0.01663 0.05073   1
  -2   4  10 3.62744 0.09088   1
  -2   4  11 7.70513 0.18318   1
  -2   4  12 48.1024 1.11011   1
  -2   4  13 0.25334 0.02671   1
  -2   4  14 0.25633 0.03629   1
  -2   4  15 2.89619 0.11432   1
  -2   4  16 0.27759 0.04735   1
  -2   4  17 0.47916 0.04212   1
  -2   4  18 0.02361 0.04838   1
  -2   4  19 0.48587 0.05231   1
  -2   4  20-0.05149 0.18069   1
  -2   4  21 0.10384 0.06707   1
  -2   4  22 0.31848  0.1017   1
  -2   5   1 13.3592  0.3224   1
  -2   5   2 20.9515 0.47958   1
  -2   5   3 1.33984 0.04448   1
  -2   5   4  0.1639 0.01733   1
  -2   5   5 1.28878 0.04023   1
  -2   5   6 0.30519 0.03177   1
  -2   5   7 0.58466 0.03181   1
  -2   5   8 0.46802 0.02805   1
  -2   5   9 0.04262 0.01856   1
  -2   5  10 1.11097 0.04334   1
  -2   5  11 12.2788 0.30829   1
  -2   5  12  0.0222 0.02798   1
  -2   5  13 0.95505  0.0688   1
  -2   5  14 0.04518  0.0339   1
  -2   5  15 0.10227 0.03851   1
  -2   5  16 0.10117 0.04301   1
  -2   5  17 0.57951  0.0567   1
  -2   5  18 1.83706 0.09301   1
  -2   5  19 0.78965 0.06994   1
  -2   5  20 0.68444 0.09678   1
  -2   5  21 0.26102 0.13562   1
  -2   6   1 1.10284 0.03841   1
  -2   6   2  0.0904 0.01998   1
  -2   6   3 0.18963 0.02093   1
  -2   6   4 0.47934 0.02678   1
  -2   6   5 0.01727 0.02215   1
  -2   6   6 0.12275 0.02242   1
  -2   6   7 6.15915 0.15471   1
  -2   6   8 0.87745 0.05462   1
  -2   6   9 17.2279 0.40961   1
  -2   6  10 17.1182 0.40616   1
  -2   6  11 0.73609 0.05563   1
  -2   6  12  0.9354 0.05693   1
  -2   6  13  1.6649 0.06707   1
  -2   6  14  0.1025 0.04114   1
  -2   6  15 0.86322 0.05685   1
  -2   6  16 2.86293 0.12527   1
  -2   6  17-0.01226 0.20224   1
  -2   6  18 0.11336 0.06677   1
  -2   6  19  0.2313 0.12616   1
  -2   7   1 1.44908 0.04986   1
  -2   7   2 0.32206 0.03874   1
  -2   7   3 3.90104 0.10318   1
  -2   7   4 2.78996 0.08761   1
  -2   7   5 6.62366 0.16749   1
  -2   7   6 0.41551 0.03341   1
  -2   7   7 0.07447 0.02993   1
  -2   7   8 0.71905 0.04308   1
  -2   7   9 1.96807 0.09141   1
  -2   7  10 1.38234 0.06457   1
  -2   7  11 0.04176 0.04312   1
  -2   7  12 0.17884 0.05383   1
  -2   7  13 6.03745 0.18111   1
  -2   7  14 1.15879 0.07697   1
  -2   7  15 3.13591 0.14821   1
  -2   7  16-0.00608 0.18622   1
  -2   7  17 0.00948 0.07766   1
  -2   7  18 0.17986  0.1428   1
  -2   8   1 0.02674 0.04109   1
  -2   8   2 1.09699 0.06081   1
  -2   8   3 0.14445 0.03238   1
  -2   8   4 4.49251 0.13542   1
  -2   8   5 1.66242 0.07152   1
  -2   8   6 7.06588  0.1869   1
  -2   8   7 19.4229 0.47874   1
  -2   8   8 4.00041 0.13525   1
  -2   8   9 0.18011 0.04698   1
  -2   8  10  1.0561 0.07823   1
  -2   8  11 1.00821 0.08273   1
  -2   8  12-0.00199  0.1799   1
  -2   8  13 0.91366 0.11657   1
  -2   8  14 0.10456  0.0806   1
  -2   8  15 0.47097 0.09354   1
  -2   9   1-0.02229 0.12026   1
  -2   9   2 1.86599 0.07532   1
  -2   9   3  1.2689 0.06843   1
  -2   9   4 0.01898 0.04039   1
  -2   9   5 1.94354 0.08228   1
  -2   9   6 3.27556  0.1345   1
  -2   9   7 0.20132  0.0517   1
  -2   9   8 3.05762 0.13309   1
  -2   9   9 0.30637 0.05905   1
  -2   9  10 0.39147 0.06727   1
  -2   9  11-0.07352 0.18924   1
  -2   9  12 0.72473 0.09865   1
  -2  10   1 0.75968 0.07471   1
  -2  10   2 0.89679 0.08788   1
  -2  10   3 0.15358 0.07179   1
  -2  10   4 9.53014 0.30432   1
  -2  10   5 2.65342 0.14137   1
  -2  10   6 0.28015 0.08402   1
  -2  10   7 1.29714 0.17833   1
  -1   0   2-0.01672 0.01584   1
  -1   0   3 51.5374 1.22515   1
  -1   0   4 -0.0585 0.02753   1
  -1   0   5 14.1708 0.33513   1
  -1   0   6-0.00699 0.03306   1
  -1   0   7 33.2207 0.76239   1
  -1   0   8-0.04083 0.04527   1
  -1   0   9 2.40032 0.08309   1
  -1   0  10-0.05134 0.04642   1
  -1   0  11 0.64322 0.03302   1
  -1   0  12-0.01099 0.05426   1
  -1   0  13 25.0039 0.58482   1
  -1   0  14 0.03826 0.02579   1
  -1   0  15 5.03514 0.14983   1
  -1   0  16 0.15655  0.0538   1
  -1   0  17 270.112 7.41806   1
  -1   0  18    0.57 0.10433   1
  -1   0  19 0.04833  0.0669   1
  -1   0  20 0.02726 0.06255   1
  -1   0  21   13.06 0.38379   1
  -1   0  22-0.04846 0.28572   1
  -1   0  23 0.35322 0.14878   1
  -1   1   1 3.59266 0.08506   1
  -1   1   2  88.681 2.13093   1
  -1   1   3 52.9753 1.21736   1
  -1   1   4 40.1165 0.91074   1
  -1   1   5 3.96496 0.09384   1
  -1   1   6 21.6743 0.49403   1
  -1   1   7 12.8096 0.30615   1
  -1   1   8 1.62778  0.0461   1
  -1   1   9 3.05474 0.07577   1
  -1   1  10 0.54668 0.02815   1
  -1   1  11-0.02464 0.04992   1
  -1   1  12-0.00631 0.05884   1
  -1   1  13 0.23279 0.02045   1
  -1   1  14 0.10208 0.02309   1
  -1   1  15 23.1091  0.5359   1
  -1   1  16 12.5238  0.4032   1
  -1   1  17 20.4439 0.48189   1
  -1   1  18 7.51385 0.18916   1
  -1   1  19 10.4962 0.26104   1
  -1   1  20 1.25491 0.06555   1
  -1   1  21 2.19292 0.09952   1
  -1   1  22 0.51381 0.09488   1
  -1   1  23 0.15572 0.09742   1
  -1   2   1 64.6001 1.46576   1
  -1   2   2 0.74046 0.02152   1
  -1   2   3 12.0866 0.29045   1
  -1   2   4 142.221 3.44708   1
  -1   2   5 22.4966 0.51458   1
  -1   2   6 7.05258 0.16767   1
  -1   2   7 4.62225 0.11026   1
  -1   2   8 0.63455 0.02326   1
  -1   2   9 1.21974 0.03655   1
  -1   2  10 9.79174 0.23916   1
  -1   2  11 5.01007 0.11847   1
  -1   2  12 3.06324 0.07671   1
  -1   2  13 2.63273 0.07584   1
  -1   2  14 71.3161 1.63677   1
  -1   2  15 84.2228 2.07901   1
  -1   2  16 0.17385  0.0296   1
  -1   2  17 1.07404 0.04373   1
  -1   2  18 0.11707 0.03692   1
  -1   2  19 51.4416 1.24333   1
  -1   2  20 36.8493 0.90421   1
  -1   2  21 4.64569 0.14936   1
  -1   2  22 1.08096 0.09117   1
  -1   2  23 0.46604  0.1395   1
  -1   3   1 13.9458 0.32701   1
  -1   3   2 9.92301 0.23262   1
  -1   3   3 19.6523 0.45217   1
  -1   3   4 36.4683 0.83171   1
  -1   3   5 2.30656 0.06221   1
  -1   3   6 50.1502 1.15297   1
  -1   3   7 16.3726 0.37365   1
  -1   3   8-0.00226 0.03956   1
  -1   3   9 6.30284 0.16223   1
  -1   3  10   0.055 0.01459   1
  -1   3  11 0.71902 0.02894   1
  -1   3  12 4.52058 0.11191   1
  -1   3  13 23.9447 0.55156   1
  -1   3  14   8.764 0.21179   1
  -1   3  15 0.50942 0.03834   1
  -1   3  16 0.60716 0.04172   1
  -1   3  17 1.74908  0.0797   1
  -1   3  18 0.18996  0.0413   1
  -1   3  19 2.39543 0.10096   1
  -1   3  20 11.3602 0.29684   1
  -1   3  21  2.3731 0.13193   1
  -1   3  22 3.12807 0.19097   1
  -1   4   1 2.05771 0.06106   1
  -1   4   2 8.77979 0.20689   1
  -1   4   3 14.9306 0.34601   1
  -1   4   4 15.4588 0.37035   1
  -1   4   5 7.50803 0.17887   1
  -1   4   6 29.7701  0.6773   1
  -1   4   7  55.288 1.25128   1
  -1   4   8 0.07183 0.01888   1
  -1   4   9  7.5154 0.18077   1
  -1   4  10 1.54168 0.04891   1
  -1   4  11 25.9755 0.59708   1
  -1   4  12 76.7407 1.76172   1
  -1   4  13  17.185  0.4036   1
  -1   4  14 0.00723 0.03602   1
  -1   4  15 0.24602 0.03954   1
  -1   4  16 7.14848 0.18665   1
  -1   4  17 0.00902 0.03699   1
  -1   4  18 4.54064 0.13577   1
  -1   4  19 5.40184 0.16114   1
  -1   4  20 0.32984 0.05819   1
  -1   4  21 6.04664 0.21728   1
  -1   4  22 24.5187 0.76775   1
  -1   5   1  0.8899 0.03672   1
  -1   5   2 2.37644 0.06969   1
  -1   5   3 0.02331 0.02353   1
  -1   5   4 2.61067 0.07869   1
  -1   5   5 4.29942 0.10587   1
  -1   5   6 13.7845 0.32153   1
  -1   5   7 1.58682 0.04504   1
  -1   5   8  0.0355 0.01615   1
  -1   5   9 18.6686 0.44383   1
  -1   5  10 24.0291 0.55595   1
  -1   5  11 13.3902 0.32246   1
  -1   5  12 5.06641 0.14994   1
  -1   5  13  0.0142 0.04416   1
  -1   5  14 0.33165 0.03666   1
  -1   5  15 1.16264 0.06666   1
  -1   5  16 0.06134 0.04356   1
  -1   5  17 0.47569 0.05241   1
  -1   5  18 0.09513 0.04948   1
  -1   5  19 0.06832 0.06835   1
  -1   5  20 1.26593 0.12688   1
  -1   5  21 0.11135 0.11109   1
  -1   6   1 1.62739 0.05907   1
  -1   6   2 1.22631 0.05453   1
  -1   6   3 7.57016 0.18636   1
  -1   6   4 0.82756 0.03555   1
  -1   6   5  13.504 0.31661   1
  -1   6   6 0.76849 0.03794   1
  -1   6   7 5.80597 0.14491   1
  -1   6   8 5.24986 0.13821   1
  -1   6   9 104.364 2.51148   1
  -1   6  10  3.3554 0.11022   1
  -1   6  11 3.62067 0.11955   1
  -1   6  12 0.53363  0.0728   1
  -1   6  13  7.7414 0.20139   1
  -1   6  14-0.00218 0.13329   1
  -1   6  15 1.38398 0.06917   1
  -1   6  16 0.32571 0.05249   1
  -1   6  17 0.85595 0.07445   1
  -1   6  18  0.6116 0.06687   1
  -1   6  19 0.23261 0.12302   1
  -1   7   1  2.0937 0.08331   1
  -1   7   2 -0.0216  0.0872   1
  -1   7   3 5.05429 0.13733   1
  -1   7   4 1.94944 0.06722   1
  -1   7   5  2.5913 0.07678   1
  -1   7   6 6.34124 0.15941   1
  -1   7   7 0.73726 0.04113   1
  -1   7   8 10.4938 0.27132   1
  -1   7   9 11.5051 0.28771   1
  -1   7  10 0.09746 0.03899   1
  -1   7  11 1.32155 0.07158   1
  -1   7  12 8.78897 0.23894   1
  -1   7  13 1.43618 0.09192   1
  -1   7  14-0.01948 0.15593   1
  -1   7  15 1.13821  0.0954   1
  -1   7  16 0.18174 0.05816   1
  -1   7  17 0.15533 0.07297   1
  -1   8   1 1.09177 0.04702   1
  -1   8   2 4.15873 0.16057   1
  -1   8   3 0.91596 0.05617   1
  -1   8   4 0.59142  0.0459   1
  -1   8   5  1.1908 0.05529   1
  -1   8   6 0.05086  0.0358   1
  -1   8   7 24.2846 0.59955   1
  -1   8   8 0.10376 0.04096   1
  -1   8   9 2.98839 0.13502   1
  -1   8  10 1.40975 0.07784   1
  -1   8  11 14.8273 0.39829   1
  -1   8  12 21.6251 0.56002   1
  -1   8  13 0.03202 0.07957   1
  -1   8  14 0.04229 0.08568   1
  -1   8  15 2.91972 0.19961   1
  -1   9   1 4.26488  0.1271   1
  -1   9   2 3.24112 0.10638   1
  -1   9   3 1.77289 0.08145   1
  -1   9   4  0.7722 0.07861   1
  -1   9   5 2.13892 0.09772   1
  -1   9   6 5.14949 0.15793   1
  -1   9   7 0.15762  0.0507   1
  -1   9   8 0.07714 0.05388   1
  -1   9   9 3.69007 0.16204   1
  -1   9  10 1.92476 0.11901   1
  -1   9  11 1.14304 0.14111   1
  -1   9  12 1.14186 0.10606   1
  -1  10   1  1.5092 0.09876   1
  -1  10   2 0.17398 0.06214   1
  -1  10   3 0.90101 0.07964   1
  -1  10   4 4.28963 0.17184   1
  -1  10   5 2.26434 0.16102   1
  -1  10   6 0.10264 0.11455   1
  -1  10   7 0.33081 0.12004   1
   0   0   2   38.02 1.87887   1
   0   0   3 0.05533  0.0115   1
   0   0   4  268.53 10.1516   1
   0   0   5 0.15052 0.01832   1
   0   0   6 3.15046 0.08153   1
   0   0   7 0.25626 0.02751   1
   0   0   8 1.37302 0.07701   1
   0   0   9 0.03964 0.01795   1
   0   0  10 8.13662 0.20319   1
   0   0  11 1.06128 0.05682   1
   0   0  12 2.91094 0.11484   1
   0   0  13 0.46607 0.07769   1
   0   0  14 2.56575 0.10136   1
   0   0  15 0.20974 0.06723   1
   0   0  16 27.7375 0.67109   1
   0   0  17 0.21005 0.06452   1
   0   0  18 9.71628 0.26303   1
   0   0  19 0.20601 0.06499   1
   0   0  20 1.15456  0.0849   1
   0   0  21-0.07945 0.18654   1
   0   0  22 0.50246 0.10016   1
   0   0  23 0.08353  0.1448   1
   0   1   0   -0.07 0.02001   1
   0   1   1 1.63505 0.04135   1
   0   1   2 0.53395 0.01678   1
   0   1   3 11.9809 0.27922   1
   0   1   4 20.0662 0.46107   1
   0   1   5 9.28496 0.21585   1
   0   1   6 5.74211 0.13396   1
   0   1   7-0.01144 0.04178   1
   0   1   8 6.70088 0.15992   1
   0   1   9 0.67884 0.04008   1
   0   1  10 2.82939  0.0715   1
   0   1  11 14.3919 0.33868   1
   0   1  12  0.7633 0.03289   1
   0   1  13 2.43721 0.06783   1
   0   1  14 18.8183  0.4338   1
   0   1  15 1.46418 0.05508   1
   0   1  16 0.48797  0.0377   1
   0   1  17 0.80914 0.05156   1
   0   1  18 4.70765 0.13411   1
   0   1  19 11.7582 0.29353   1
   0   1  20 12.2888 0.31179   1
   0   1  21 10.9098 0.29242   1
   0   1  22 4.06991  0.2341   1
   0   1  23 0.49446 0.12917   1
   0   2   0  46.855 1.39402   1
   0   2   1 0.13766 0.02003   1
   0   2   2 990.556   22.38   1
   0   2   3  929.81 21.0804   1
   0   2   4 56.4545 1.27802   1
   0   2   5 0.72281 0.02384   1
   0   2   6 11.6154 0.26741   1
   0   2   7 25.7221 0.58404   1
   0   2   8 0.27322 0.01755   1
   0   2   9 0.11704 0.01465   1
   0   2  10 1.09864 0.03587   1
   0   2  11 0.31222  0.0201   1
   0   2  12 1.60444 0.04745   1
   0   2  13 21.7643 0.49897   1
   0   2  14 9.17576 0.21895   1
   0   2  15 1.79343 0.06381   1
   0   2  16 12.0693 0.28868   1
   0   2  17 0.57452 0.03912   1
   0   2  18 4.53973 0.13194   1
   0   2  19  0.8022 0.05595   1
   0   2  20 0.28671 0.05054   1
   0   2  21  3.9584 0.14031   1
   0   2  22-0.05028 0.21184   1
   0   2  23-0.00167 0.31298   1
   0   3   0   -0.01  0.0386   1
   0   3   1 1.55626  0.0482   1
   0   3   2 0.27269 0.02421   1
   0   3   3 13.3948 0.30884   1
   0   3   4 6.00429 0.14043   1
   0   3   5 0.22269  0.0157   1
   0   3   6 8.37234 0.19384   1
   0   3   7 7.52413 0.17544   1
   0   3   8 13.3548 0.30612   1
   0   3   9 0.42725 0.02166   1
   0   3  10 8.30238 0.19921   1
   0   3  11 30.2073 0.68899   1
   0   3  12  5.6992 0.14073   1
   0   3  13 1.00635 0.03894   1
   0   3  14 0.28647 0.03083   1
   0   3  15 11.0452 0.27197   1
   0   3  16 15.6385 0.38981   1
   0   3  17 2.40928  0.0933   1
   0   3  18 0.53236 0.04574   1
   0   3  19 0.48527 0.05455   1
   0   3  20 0.67528 0.05979   1
   0   3  21 0.04429 0.08624   1
   0   3  22 1.43525 0.11572   1
   0   4   0   1.775 0.08267   1
   0   4   1 32.3174  0.8337   1
   0   4   2 28.8849 0.72055   1
   0   4   3 7.20733 0.18636   1
   0   4   4 66.0336 1.65107   1
   0   4   5  257.55 10.7397   1
   0   4   6 84.7266 1.90836   1
   0   4   7 0.01893 0.01285   1
   0   4   8  1.3703  0.0485   1
   0   4   9  2.8914 0.08196   1
   0   4  10 25.6902 0.58945   1
   0   4  11 16.1897 0.37311   1
   0   4  12 13.4253  0.3389   1
   0   4  13 8.08506 0.20472   1
   0   4  14 7.65982 0.22679   1
   0   4  15 1.97348 0.08044   1
   0   4  16 0.38133 0.03873   1
   0   4  17 0.43861 0.04541   1
   0   4  18 0.20791 0.04456   1
   0   4  19 4.04948 0.13802   1
   0   4  20 0.19578 0.07273   1
   0   4  21  4.0333 0.25484   1
   0   5   0   0.025 0.03827   1
   0   5   1 0.15777 0.02497   1
   0   5   2 2.32897 0.06418   1
   0   5   3 0.11182 0.01815   1
   0   5   4 0.03174 0.02433   1
   0   5   5 1.47251 0.06605   1
   0   5   6 1.16215  0.0416   1
   0   5   7 4.84752 0.12388   1
   0   5   8  31.295 0.77951   1
   0   5   9  0.5189 0.05005   1
   0   5  10  6.6076 0.16137   1
   0   5  11 2.54152 0.08502   1
   0   5  12 11.0384 0.26892   1
   0   5  13 8.15394 0.20731   1
   0   5  14 2.11942 0.08103   1
   0   5  15 0.30706 0.05204   1
   0   5  16-0.02998 0.14117   1
   0   5  17 0.49422 0.05424   1
   0   5  18 0.37966 0.05953   1
   0   5  19 3.63306 0.16746   1
   0   5  20 4.47557 0.24758   1
   0   6   0 1.22573 0.04847   1
   0   6   1 0.41141 0.03312   1
   0   6   2 1.65016 0.05701   1
   0   6   3 0.47269 0.03306   1
   0   6   4 16.9194 0.41061   1
   0   6   5 2.72946 0.07565   1
   0   6   6 10.9532 0.31336   1
   0   6   7 18.5422 0.43605   1
   0   6   8 127.978 3.05707   1
   0   6   9 6.82522 0.30141   1
   0   6  10 6.03985 0.19885   1
   0   6  11 2.42414 0.08696   1
   0   6  12 11.6411 0.34308   1
   0   6  13 0.46447 0.04647   1
   0   6  14 4.34183 0.12806   1
   0   6  15 0.12463 0.04929   1
   0   6  16 0.81831 0.06216   1
   0   6  17 1.76832 0.11713   1
   0   6  18 0.41394 0.07263   1
   0   6  19 1.83434 0.14912   1
   0   7   0 0.08288  0.0307   1
   0   7   1 0.80624 0.07735   1
   0   7   2 1.02381 0.05937   1
   0   7   3 1.09599 0.05283   1
   0   7   4 1.67889 0.11325   1
   0   7   5 7.81784 0.19446   1
   0   7   6 11.2228 0.28466   1
   0   7   7 5.18364 0.18584   1
   0   7   8 0.14636 0.03046   1
   0   7   9 2.97167 0.10629   1
   0   7  10 4.04404 0.14494   1
   0   7  11 0.96405 0.20063   1
   0   7  12 11.3421  0.2994   1
   0   7  13 0.64781 0.07239   1
   0   7  14 3.49948 0.15058   1
   0   7  15 1.05515 0.07972   1
   0   7  16  2.2349  0.1166   1
   0   7  17 4.46542 0.20886   1
   0   8   0 0.17192 0.04328   1
   0   8   1-0.00905 0.11807   1
   0   8   2 3.94093 0.12351   1
   0   8   3 0.11369 0.04169   1
   0   8   4-0.00932 0.11355   1
   0   8   5 15.6276 0.38323   1
   0   8   6 29.0572 0.70539   1
   0   8   7 0.59649 0.04598   1
   0   8   8 10.5135  0.2911   1
   0   8   9 0.15472 0.04539   1
   0   8  10 29.4518 0.81264   1
   0   8  11 0.54166 0.07506   1
   0   8  12 1.10553 0.08196   1
   0   8  13 0.17976 0.07787   1
   0   8  14  0.1436 0.09421   1
   0   8  15 1.21078 0.10329   1
   0   9   0-0.05747 0.07853   1
   0   9   1 0.47656  0.0434   1
   0   9   2-0.03692 0.13265   1
   0   9   3  4.1551 0.20316   1
   0   9   4 6.31625 0.21085   1
   0   9   5 0.63221 0.05423   1
   0   9   6 0.48523 0.07029   1
   0   9   7 5.92825 0.19733   1
   0   9   8 0.02872 0.05844   1
   0   9   9 0.83451 0.08115   1
   0   9  10 1.31294 0.10394   1
   0   9  11 1.26428 0.11028   1
   0   9  12 0.15127 0.11222   1
   0  10   0 4.20037 0.17012   1
   0  10   1 0.19857 0.07456   1
   0  10   2 4.07352 0.15716   1
   0  10   3 6.47598 0.21217   1
   0  10   4  12.938 0.38053   1
   0  10   5 0.32956 0.08948   1
   0  10   6 1.27904 0.11183   1
   0  10   7 3.49026 0.20597   1
   1   0   2 0.00245  0.0088   1
   1   0   3  32.004 0.74379   1
   1   0   4 -0.0081 0.03209   1
   1   0   5 3.76003 0.10376   1
   1   0   6-0.00623 0.03676   1
   1   0   7 60.8434 1.37118   1
   1   0   8-0.01595 0.07469   1
   1   0   9 19.6226 0.45217   1
   1   0  10-0.05083 0.04806   1
   1   0  11 4.20353 0.10941   1
   1   0  12 0.00293 0.02712   1
   1   0  13 1.57765 0.06915   1
   1   0  14-0.05816 0.09966   1
   1   0  15-0.10627 0.09431   1
   1   0  16    0.19 0.13001   1
   1   0  17 14.0172 0.38289   1
   1   0  18  0.0233 0.05004   1
   1   0  19 2.88571 0.13053   1
   1   0  20 0.06987 0.06504   1
   1   0  21 0.07744 0.11648   1
   1   0  22-0.11746 0.20612   1
   1   0  23    1.09 0.30978   1
   1   1   0 1.44859 0.03613   1
   1   1   1 7.18021 0.17092   1
   1   1   2 161.302 4.01978   1
   1   1   3 29.5928 0.67586   1
   1   1   4 90.8558 2.04946   1
   1   1   5 46.7209 1.05482   1
   1   1   6 0.45765 0.01723   1
   1   1   7 8.04143 0.18577   1
   1   1   8 6.21265 0.14529   1
   1   1   9 1.65585 0.04569   1
   1   1  10 0.91018 0.03322   1
   1   1  11 0.01364  0.0185   1
   1   1  12 0.19132  0.0185   1
   1   1  13 4.28982 0.10616   1
   1   1  14 1.12981 0.04238   1
   1   1  15 -0.0054 0.09805   1
   1   1  16   6.787 0.16935   1
   1   1  17 4.95217 0.13422   1
   1   1  18 6.43909 0.16885   1
   1   1  19-0.09264 0.13094   1
   1   1  20 4.75758 0.14939   1
   1   1  21  1.2703 0.07533   1
   1   1  22 0.57083 0.09802   1
   1   1  23 2.01593 0.18494   1
   1   2   0 0.72272 0.02982   1
   1   2   1 37.3586 0.87932   1
   1   2   2   51.67 1.22845   1
   1   2   3 14.1152  0.3251   1
   1   2   4 64.4719 1.44754   1
   1   2   5 2.16507 0.05562   1
   1   2   6 6.89004 0.16677   1
   1   2   7 24.3881  0.5647   1
   1   2   8 0.45749 0.02659   1
   1   2   9  2.2384 0.06124   1
   1   2  10 4.42827 0.10669   1
   1   2  11 0.47627 0.02722   1
   1   2  12 2.07375 0.07251   1
   1   2  13-0.03244 0.08045   1
   1   2  14 10.0745 0.23757   1
   1   2  15 0.34061 0.03928   1
   1   2  16 3.43014 0.09641   1
   1   2  17 0.27763 0.03715   1
   1   2  18  1.3232  0.0626   1
   1   2  19 5.43859 0.16061   1
   1   2  20  0.8541 0.07093   1
   1   2  21 0.97784 0.07227   1
   1   2  22 0.09165 0.11328   1
   1   3   0 2.61756 0.07858   1
   1   3   1 0.02843 0.01319   1
   1   3   2  0.4168 0.02689   1
   1   3   3 7.96151 0.18393   1
   1   3   4 18.9723 0.45626   1
   1   3   5 12.6684  0.2902   1
   1   3   6 11.2097 0.25757   1
   1   3   7 36.7996  0.8532   1
   1   3   8 8.62734 0.19936   1
   1   3   9 2.25694 0.05997   1
   1   3  10 1.14059 0.03709   1
   1   3  11 0.23298 0.02004   1
   1   3  12-0.04155 0.06769   1
   1   3  13 0.93532 0.04436   1
   1   3  14-0.01962 0.08977   1
   1   3  15 5.06005 0.18467   1
   1   3  16 1.64553 0.07318   1
   1   3  17 0.13529 0.04684   1
   1   3  18 0.06949 0.04348   1
   1   3  19 5.74078 0.18155   1
   1   3  20  0.0397  0.0613   1
   1   3  21 5.28332 0.21251   1
   1   3  22 5.58543  0.3372   1
   1   4   0 5.58043  0.1624   1
   1   4   1 1.30777 0.04368   1
   1   4   2 11.8833 0.27743   1
   1   4   3 0.04851 0.02797   1
   1   4   4  10.806  0.2496   1
   1   4   5 53.9199 1.25626   1
   1   4   6 5.34726 0.12602   1
   1   4   7 11.9408 0.28117   1
   1   4   8 5.16015 0.12442   1
   1   4   9 0.71498 0.03044   1
   1   4  10 2.44865 0.07683   1
   1   4  11 5.55934 0.13788   1
   1   4  12 0.00288 0.02173   1
   1   4  13 1.42783 0.05491   1
   1   4  14 0.01075 0.02701   1
   1   4  15  0.4952 0.04177   1
   1   4  16 2.21318 0.07959   1
   1   4  17 0.36829 0.04266   1
   1   4  18 0.03791 0.05067   1
   1   4  19 0.71079 0.06493   1
   1   4  20 1.06018 0.08458   1
   1   4  21 4.03153 0.28386   1
   1   5   0  8.4242 0.21638   1
   1   5   1-0.02008 0.04596   1
   1   5   2 2.23715 0.06273   1
   1   5   3 6.14446 0.15091   1
   1   5   4 3.83371 0.09444   1
   1   5   5 0.94793 0.03392   1
   1   5   6 21.2075 0.48951   1
   1   5   7  0.6375 0.03269   1
   1   5   8 0.24977 0.01967   1
   1   5   9 3.79527 0.09772   1
   1   5  10 4.19428 0.11098   1
   1   5  11 7.12581 0.19721   1
   1   5  12   0.244 0.03106   1
   1   5  13 0.08353 0.03167   1
   1   5  14 0.00912 0.03565   1
   1   5  15 1.79958  0.0791   1
   1   5  16  1.8739 0.08607   1
   1   5  17 0.98825 0.06472   1
   1   5  18 4.41493 0.15077   1
   1   5  19 0.20194 0.12313   1
   1   5  20 1.68173 0.13873   1
   1   6   0 2.16438 0.07554   1
   1   6   1 6.65013 0.16578   1
   1   6   2 5.57475 0.14505   1
   1   6   3 0.20202  0.0326   1
   1   6   4 0.92681  0.0423   1
   1   6   5 0.12808  0.0216   1
   1   6   6 1.51322 0.05073   1
   1   6   7 2.57282 0.10679   1
   1   6   8 13.0712 0.31431   1
   1   6   9 0.29353 0.03009   1
   1   6  10 4.24685 0.11359   1
   1   6  11-0.03113 0.08731   1
   1   6  12 1.22249 0.05616   1
   1   6  13 0.52953 0.04303   1
   1   6  14 0.44567 0.05432   1
   1   6  15-0.01488  0.1786   1
   1   6  16 0.39293 0.06026   1
   1   6  17 0.22617 0.06399   1
   1   6  18 6.50253 0.21804   1
   1   6  19 1.19256 0.13573   1
   1   7   0 2.17441  0.0777   1
   1   7   1 -0.0481 0.08072   1
   1   7   2 6.05735 0.15879   1
   1   7   3 0.08668 0.04289   1
   1   7   4 8.16781 0.20198   1
   1   7   5 0.05884 0.02404   1
   1   7   6 2.75398 0.10174   1
   1   7   7 1.49725 0.05861   1
   1   7   8 11.1071 0.27438   1
   1   7   9 0.64855 0.04511   1
   1   7  10 0.01929 0.04218   1
   1   7  11 2.52138 0.16211   1
   1   7  12 5.85994 0.18134   1
   1   7  13 0.03859 0.04516   1
   1   7  14 3.33672 0.14095   1
   1   7  15 0.01277  0.0607   1
   1   7  16 0.13601 0.06318   1
   1   7  17 0.87787  0.1126   1
   1   8   0 0.87314 0.04218   1
   1   8   1 0.01049 0.02923   1
   1   8   2 0.34141 0.04779   1
   1   8   3 0.45609 0.05208   1
   1   8   4 0.16172 0.03417   1
   1   8   5 0.92496 0.04806   1
   1   8   6 0.46034 0.05403   1
   1   8   7 0.20082 0.04098   1
   1   8   8-0.00906 0.12862   1
   1   8   9 0.11683 0.04691   1
   1   8  10 7.22345 0.21832   1
   1   8  11 1.98865 0.12083   1
   1   8  12 0.04827 0.06774   1
   1   8  13 2.96826 0.15229   1
   1   8  14 0.02161 0.08743   1
   1   8  15 4.80852 0.26814   1
   1   9   0 0.02174 0.03698   1
   1   9   1 3.93413  0.1369   1
   1   9   2  5.4353 0.18263   1
   1   9   3 0.34632 0.06122   1
   1   9   4 0.69771 0.07156   1
   1   9   5-0.00139 0.13131   1
   1   9   6 2.37013 0.09499   1
   1   9   7 0.17667 0.09794   1
   1   9   8 4.12772 0.15118   1
   1   9   9 2.49504 0.14942   1
   1   9  10 0.20676 0.06991   1
   1   9  11 5.58937 0.21014   1
   1   9  12    0.22 0.35186   1
   1  10   0 4.17874 0.14486   1
   1  10   1 0.36141  0.0668   1
   1  10   2 0.34242 0.06794   1
   1  10   3 0.59918 0.08881   1
   1  10   4 0.15879 0.07919   1
   1  10   5 0.41777 0.08035   1
   1  10   6 0.02328 0.10909   1
   1  10   7 0.18769 0.12722   1
   2   0   0 107.165 5.05149   1
   2   0   1-0.05799 0.02535   1
   2   0   2  156.24 15.7373   1
   2   0   3-0.02869  0.0313   1
   2   0   4  3.3296 0.08312   1
   2   0   5-0.04725  0.0317   1
   2   0   6 5.17675 0.12563   1
   2   0   7 0.10754 0.05371   1
   2   0   8 14.9207 0.39787   1
   2   0   9-0.01141 0.05281   1
   2   0  10 34.8259 0.79988   1
   2   0  11-0.05621 0.05209   1
   2   0  12 0.26459 0.02923   1
   2   0  13-0.04483 0.06821   1
   2   0  14-0.04183   0.076   1
   2   0  15   -0.07 0.08603   1
   2   0  16  0.1283 0.08433   1
   2   0  17-0.13456 0.12136   1
   2   0  18 3.00296  0.1323   1
   2   0  19-0.00967 0.14692   1
   2   0  20 0.58784 0.07762   1
   2   0  21-0.03859 0.17891   1
   2   0  22 1.66655 0.21995   1
   2   1   0 31.1356 0.71279   1
   2   1   1 215.599 5.10422   1
   2   1   2 1.90441 0.05245   1
   2   1   3 19.4702  0.4444   1
   2   1   4 95.5431 2.15231   1
   2   1   5 7.45909 0.17194   1
   2   1   6  0.5391  0.0244   1
   2   1   7 65.3919 1.48594   1
   2   1   8 0.90232 0.04016   1
   2   1   9   29.08 0.65866   1
   2   1  10 6.68349 0.15622   1
   2   1  11 4.12188 0.10005   1
   2   1  12 9.50794 0.22217   1
   2   1  13 0.32057 0.02863   1
   2   1  14 1.30527  0.0515   1
   2   1  15 2.10064 0.10791   1
   2   1  16  0.0039  0.0308   1
   2   1  17-0.07323  0.1124   1
   2   1  18 0.61194 0.05394   1
   2   1  19 0.25968 0.04485   1
   2   1  20 2.33943 0.10079   1
   2   1  21 0.47682 0.06726   1
   2   1  22 0.60111 0.10775   1
   2   2   0 1.27035  0.0337   1
   2   2   1 22.7526 0.53411   1
   2   2   2 50.1745 1.13164   1
   2   2   3 13.0001 0.30518   1
   2   2   4 11.0083 0.26064   1
   2   2   5 8.10807 0.18667   1
   2   2   6 16.4645  0.3751   1
   2   2   7 4.20278 0.11041   1
   2   2   8 1.50876 0.04696   1
   2   2   9 5.83168 0.13815   1
   2   2  10 17.0835 0.39103   1
   2   2  11 1.61188 0.04742   1
   2   2  12 4.56199 0.11139   1
   2   2  13 5.24416 0.14825   1
   2   2  14-0.03899 0.07586   1
   2   2  15 1.63613 0.06455   1
   2   2  16-0.04969 0.11917   1
   2   2  17 0.26097 0.04262   1
   2   2  18 0.07255 0.04315   1
   2   2  19  0.1262 0.05012   1
   2   2  20 0.00495 0.05741   1
   2   2  21 1.53453 0.14576   1
   2   2  22 1.80179 0.17847   1
   2   3   0 18.8771 0.45626   1
   2   3   1 0.49784 0.02018   1
   2   3   2 85.5076 2.01702   1
   2   3   3 22.2681 0.51299   1
   2   3   4 88.8295 1.99467   1
   2   3   5 34.7879 0.80893   1
   2   3   6 28.7771 0.66619   1
   2   3   7 0.47848  0.0197   1
   2   3   8 1.87572 0.05741   1
   2   3   9 0.05764 0.01506   1
   2   3  10 1.18468 0.04255   1
   2   3  11 0.54117 0.03102   1
   2   3  12 8.85217 0.20962   1
   2   3  13 2.38807 0.07107   1
   2   3  14 4.44694 0.14472   1
   2   3  15 3.39505 0.10655   1
   2   3  16 0.17031 0.04712   1
   2   3  17 0.42147 0.04545   1
   2   3  18-0.08155 0.15574   1
   2   3  19-0.03168 0.17227   1
   2   3  20 1.74065 0.13755   1
   2   3  21 0.88048 0.10031   1
   2   4   0 5.10836 0.12256   1
   2   4   1 2.30164 0.06312   1
   2   4   2 3.06825 0.07695   1
   2   4   3 0.81302 0.03015   1
   2   4   4 7.23976 0.17491   1
   2   4   5 14.2871  0.3299   1
   2   4   6 12.7937 0.29467   1
   2   4   7 13.3589 0.30618   1
   2   4   8 5.73819 0.13921   1
   2   4   9 7.53991 0.17962   1
   2   4  10 0.15696 0.02127   1
   2   4  11 1.43173 0.04864   1
   2   4  12 1.70935 0.05586   1
   2   4  13 5.93272  0.1493   1
   2   4  14 7.40752 0.18577   1
   2   4  15 2.12208 0.08401   1
   2   4  16 0.51158 0.04229   1
   2   4  17 0.05357 0.04075   1
   2   4  18 0.36271 0.05006   1
   2   4  19 1.19194 0.07179   1
   2   4  20 5.70191 0.23755   1
   2   4  21 3.68988 0.22484   1
   2   5   0 16.4005 0.37731   1
   2   5   1  20.892 0.48002   1
   2   5   2 1.75121 0.05521   1
   2   5   3 7.95126 0.18726   1
   2   5   4 15.9152 0.36766   1
   2   5   5 2.04978 0.06029   1
   2   5   6 22.9115 0.53932   1
   2   5   7 4.99504 0.12062   1
   2   5   8 1.31831  0.0423   1
   2   5   9 17.4042 0.40621   1
   2   5  10 1.01737 0.06338   1
   2   5  11 4.40767 0.12883   1
   2   5  12 0.91193 0.04463   1
   2   5  13 0.00839  0.0348   1
   2   5  14 0.31469 0.04174   1
   2   5  15 0.58203 0.05923   1
   2   5  16  0.2584 0.05055   1
   2   5  17 2.93262 0.11765   1
   2   5  18 0.90879 0.06575   1
   2   5  19 1.57933 0.11865   1
   2   5  20-0.08225 0.40935   1
   2   6   0 0.14011 0.02699   1
   2   6   1 3.89193 0.11144   1
   2   6   2 0.92104 0.04042   1
   2   6   3 0.12144  0.0216   1
   2   6   4 0.10297 0.02203   1
   2   6   5 2.19217 0.07957   1
   2   6   6 2.99854 0.08899   1
   2   6   7 0.06763 0.02526   1
   2   6   8 3.93667 0.11073   1
   2   6   9   2.931 0.08661   1
   2   6  10 2.37262 0.10566   1
   2   6  11 1.10868 0.05216   1
   2   6  12 7.09267 0.18562   1
   2   6  13 0.04855 0.05191   1
   2   6  14 1.06815 0.06337   1
   2   6  15 1.72153 0.08613   1
   2   6  16  3.7397  0.1581   1
   2   6  17  0.1576  0.0747   1
   2   6  18 10.1507 0.30656   1
   2   7   0 0.97574 0.03989   1
   2   7   1 1.30178 0.04831   1
   2   7   2 0.36193 0.03249   1
   2   7   3 13.3517 0.36372   1
   2   7   4 1.73216 0.06014   1
   2   7   5 1.80793 0.06282   1
   2   7   6 0.20893 0.03915   1
   2   7   7 4.27509 0.11967   1
   2   7   8 0.04214 0.04092   1
   2   7   9 9.26698 0.27585   1
   2   7  10 0.56518 0.05425   1
   2   7  11 2.01237 0.09485   1
   2   7  12 2.46704  0.1318   1
   2   7  13 0.23167  0.0499   1
   2   7  14  0.3723 0.09315   1
   2   7  15-0.01056 0.18887   1
   2   7  16 2.89016 0.15561   1
   2   8   0 0.00953  0.0351   1
   2   8   1 0.32786 0.03811   1
   2   8   2 0.06427 0.04231   1
   2   8   3 0.01546 0.02968   1
   2   8   4 0.01638 0.03289   1
   2   8   5   1.789 0.07026   1
   2   8   6 0.52786 0.04459   1
   2   8   7 0.00953 0.03817   1
   2   8   8  1.4569 0.07018   1
   2   8   9 5.52654 0.16548   1
   2   8  10 0.13674 0.05857   1
   2   8  11 0.90047 0.08441   1
   2   8  12 0.68847 0.10007   1
   2   8  13 0.13324 0.07961   1
   2   8  14 4.35553 0.20293   1
   2   9   0 0.53246 0.04602   1
   2   9   1 1.55006 0.07015   1
   2   9   2 0.39695  0.0512   1
   2   9   3 3.95316 0.12698   1
   2   9   4 0.01667  0.0412   1
   2   9   5 0.81981 0.07254   1
   2   9   6 7.06066 0.20295   1
   2   9   7 0.76737 0.07519   1
   2   9   8 0.02669 0.06095   1
   2   9   9 0.18981 0.07869   1
   2   9  10 0.78738 0.08511   1
   2   9  11 4.36263 0.20677   1
   2  10   0 0.51437 0.07259   1
   2  10   1 0.09891 0.08672   1
   2  10   2 1.42319 0.09572   1
   2  10   3  0.7785 0.08072   1
   2  10   4-0.05669 0.17783   1
   2  10   5 0.10025 0.10642   1
   2  10   6 0.29855 0.09881   1
   3   0   0 0.01265 0.01001   1
   3   0   1 3.21671 0.08598   1
   3   0   2-0.01152 0.03218   1
   3   0   3 5.07169 0.12523   1
   3   0   4-0.00339 0.03388   1
   3   0   5  83.934  1.8855   1
   3   0   6-0.00414 0.04804   1
   3   0   7 68.3113 1.72091   1
   3   0   8  0.0252 0.02047   1
   3   0   9 157.359 3.54301   1
   3   0  10 0.03776  0.0337   1
   3   0  11 2.49109  0.0897   1
   3   0  12 0.02364 0.02699   1
   3   0  13 0.06701 0.03561   1
   3   0  14-0.06708 0.09885   1
   3   0  15 0.02086 0.06034   1
   3   0  16 -0.0598 0.11874   1
   3   0  17 0.16696 0.05148   1
   3   0  18-0.06189 0.13323   1
   3   0  19 0.02365 0.06235   1
   3   0  20 0.09787 0.06892   1
   3   0  21 0.56118 0.13537   1
   3   0  22  -0.095 0.19458   1
   3   1   0 3.39682 0.08159   1
   3   1   1 2.31393 0.05667   1
   3   1   2 4.74304 0.11195   1
   3   1   3 44.5948 1.00625   1
   3   1   4 0.20153 0.01243   1
   3   1   5   8.152 0.18818   1
   3   1   6 2.01737 0.05212   1
   3   1   7  1.5433 0.04849   1
   3   1   8 6.07583 0.14532   1
   3   1   9 5.83431 0.13756   1
   3   1  10 13.9997 0.32155   1
   3   1  11 0.69305 0.02852   1
   3   1  12 9.03603 0.21242   1
   3   1  13-0.03009  0.0742   1
   3   1  14 0.10105 0.03897   1
   3   1  15-0.00914 0.10009   1
   3   1  16 3.65003 0.10554   1
   3   1  17 1.04214 0.05266   1
   3   1  18 1.38415 0.08724   1
   3   1  19   0.816 0.06953   1
   3   1  20 2.41504 0.11049   1
   3   1  21 1.40391 0.12985   1
   3   1  22-0.16226 0.31696   1
   3   2   0 32.6262  0.7521   1
   3   2   1  6.4602 0.14913   1
   3   2   2 8.03538  0.1848   1
   3   2   3 8.03155 0.18455   1
   3   2   4 1.49736 0.04061   1
   3   2   5 61.7976 1.38782   1
   3   2   6 98.7552 2.40234   1
   3   2   7 36.9991  0.8464   1
   3   2   8 9.03094  0.2088   1
   3   2   9 12.4267 0.28745   1
   3   2  10 13.4146 0.30904   1
   3   2  11 32.7729 0.74693   1
   3   2  12 4.85374 0.11882   1
   3   2  13 0.04323 0.02583   1
   3   2  14 3.89728 0.11999   1
   3   2  15 0.11062 0.03174   1
   3   2  16-0.01655 0.11299   1
   3   2  17 0.07062 0.04548   1
   3   2  18 0.34715 0.04878   1
   3   2  19 0.13741 0.06312   1
   3   2  20 0.00194 0.06673   1
   3   2  21 2.05341 0.17723   1
   3   2  22 0.47639 0.22999   1
   3   3   0 2.52944 0.06188   1
   3   3   1 0.17717 0.01524   1
   3   3   2 2.83684 0.07751   1
   3   3   3 3.06919   0.082   1
   3   3   4 0.15529  0.0131   1
   3   3   5 8.18367 0.18862   1
   3   3   6 6.02119 0.14912   1
   3   3   7 11.4256 0.27022   1
   3   3   8 0.65061 0.02655   1
   3   3   9 1.87187 0.05222   1
   3   3  10 4.33353 0.10669   1
   3   3  11-0.03009 0.06826   1
   3   3  12 2.19873 0.07037   1
   3   3  13 0.85723 0.05495   1
   3   3  14 1.81941 0.08088   1
   3   3  15 0.37792 0.03717   1
   3   3  16 0.05316 0.03794   1
   3   3  17 0.38825 0.04795   1
   3   3  18 2.38968 0.12031   1
   3   3  19 1.29758 0.08703   1
   3   3  20 1.26415  0.0884   1
   3   3  21-0.11082 0.22212   1
   3   4   0 3.10257 0.08584   1
   3   4   1 1.08806 0.04265   1
   3   4   2 31.1382 0.71208   1
   3   4   3 49.6458 1.13649   1
   3   4   4 14.3602 0.33009   1
   3   4   5 2.36298  0.0616   1
   3   4   6 0.13286 0.01444   1
   3   4   7 1.84499 0.05277   1
   3   4   8  1.9161 0.06079   1
   3   4   9    0.08 0.01888   1
   3   4  10 5.11608  0.1251   1
   3   4  11 1.24868 0.05068   1
   3   4  12 7.44807 0.18122   1
   3   4  13 9.18124 0.23666   1
   3   4  14  7.2731 0.23093   1
   3   4  15 0.53627 0.03971   1
   3   4  16 0.30584 0.04215   1
   3   4  17 1.45972  0.0691   1
   3   4  18 0.62782 0.06129   1
   3   4  19 1.13558 0.09899   1
   3   4  20 0.05557 0.14517   1
   3   5   0 6.80879  0.1632   1
   3   5   1 2.57397 0.06899   1
   3   5   2 0.93099 0.03683   1
   3   5   3 1.96408 0.05999   1
   3   5   4 1.12264 0.05716   1
   3   5   5 9.05174  0.2122   1
   3   5   6 0.26957 0.01992   1
   3   5   7  2.1007 0.06085   1
   3   5   8 11.2883 0.27233   1
   3   5   9 2.91965   0.083   1
   3   5  10 3.95211 0.11318   1
   3   5  11 0.66154 0.03934   1
   3   5  12 1.72294 0.06694   1
   3   5  13 0.43591 0.04014   1
   3   5  14 0.51987 0.05738   1
   3   5  15 0.01214 0.04528   1
   3   5  16 2.05796 0.09098   1
   3   5  17 10.4556 0.28526   1
   3   5  18-0.02572  0.2486   1
   3   5  19-0.07305 0.24186   1
   3   6   0 2.30134 0.06723   1
   3   6   1 24.5299 0.56729   1
   3   6   2 1.14996 0.04388   1
   3   6   3 0.65856 0.06096   1
   3   6   4 1.47671 0.05271   1
   3   6   5 0.79358 0.03474   1
   3   6   6 0.14541 0.02409   1
   3   6   7 3.18864 0.13468   1
   3   6   8  1.6333 0.06373   1
   3   6   9 0.37174 0.03106   1
   3   6  10 0.07547 0.03566   1
   3   6  11 0.80946 0.05206   1
   3   6  12 0.26335 0.05116   1
   3   6  13 7.60756 0.21398   1
   3   6  14 0.64889 0.05529   1
   3   6  15 5.16884 0.16909   1
   3   6  16 0.06434 0.06006   1
   3   6  17 3.16435 0.17518   1
   3   6  18 0.36934 0.11954   1
   3   7   0 0.94082 0.03986   1
   3   7   1 0.10862 0.03349   1
   3   7   2 14.6776 0.35806   1
   3   7   3  0.1706 0.02779   1
   3   7   4  0.5432 0.03467   1
   3   7   5-0.03381  0.1007   1
   3   7   6 0.27098 0.03341   1
   3   7   7 6.08233 0.16171   1
   3   7   8 1.18965 0.05791   1
   3   7   9 0.02775 0.03751   1
   3   7  10 3.52598 0.16255   1
   3   7  11  5.1417 0.16564   1
   3   7  12 0.01143 0.05981   1
   3   7  13-0.00012 0.19095   1
   3   7  14 4.14846 0.16024   1
   3   7  15 1.83499 0.14263   1
   3   7  16 0.12864 0.10944   1
   3   8   0 2.82116 0.09903   1
   3   8   1 6.83847 0.21994   1
   3   8   2 4.36293  0.1273   1
   3   8   3 0.87721  0.0614   1
   3   8   4 0.99837 0.05312   1
   3   8   5 0.14504 0.04045   1
   3   8   6 1.90541 0.07582   1
   3   8   7 0.46607  0.0522   1
   3   8   8 0.59349 0.06718   1
   3   8   9 1.22596 0.06883   1
   3   8  10 0.13509 0.06799   1
   3   8  11 1.87343 0.12877   1
   3   8  12  0.1173 0.08356   1
   3   8  13 0.35531 0.11628   1
   3   8  14 6.00676 0.24268   1
   3   9   0 1.66886 0.08924   1
   3   9   1-0.04222 0.13054   1
   3   9   2 0.02342 0.04672   1
   3   9   3 0.21749 0.04519   1
   3   9   4 4.34908 0.14826   1
   3   9   5 0.20072 0.04686   1
   3   9   6 0.02502 0.05138   1
   3   9   7 0.08745 0.05652   1
   3   9   8 0.19467 0.05886   1
   3   9   9 0.74532 0.07924   1
   3   9  10  0.8214 0.09828   1
   3  10   0 2.89383 0.15768   1
   3  10   1 2.86159   0.142   1
   3  10   2 0.06934 0.08409   1
   3  10   3 0.49015 0.08385   1
   3  10   4 3.88584 0.17556   1
   3  10   5 2.86216 0.27139   1
   4   0   0 0.19883 0.01824   1
   4   0   1-0.00758 0.02873   1
   4   0   2 43.5979  0.9961   1
   4   0   3-0.00072 0.03747   1
   4   0   4  6.4032 0.17242   1
   4   0   5  0.0054 0.02444   1
   4   0   6 29.4691 0.73654   1
   4   0   7-0.00794  0.0493   1
   4   0   8 33.6453  0.7692   1
   4   0   9   0.006 0.01964   1
   4   0  10 28.4316  0.6808   1
   4   0  11 0.01308 0.03046   1
   4   0  12 0.02666 0.03053   1
   4   0  13-0.05093  0.1184   1
   4   0  14 3.45057 0.14985   1
   4   0  15-0.01882 0.10171   1
   4   0  16 6.59627  0.1901   1
   4   0  17 0.04324 0.05058   1
   4   0  18-0.02154 0.14424   1
   4   0  19 0.01763 0.11215   1
   4   0  20  0.0052 0.07761   1
   4   0  21 -0.1867 0.31792   1
   4   1   0 5.42057 0.12681   1
   4   1   1  12.543 0.28783   1
   4   1   2 0.50093 0.01875   1
   4   1   3 9.86158  0.2289   1
   4   1   4  6.4337 0.14963   1
   4   1   5 4.15997 0.09903   1
   4   1   6  0.9774 0.03422   1
   4   1   7 5.99658 0.14083   1
   4   1   8 0.16401 0.01795   1
   4   1   9 0.93494 0.03276   1
   4   1  10 0.98296 0.03349   1
   4   1  11 0.06626 0.01878   1
   4   1  12 2.09496 0.06839   1
   4   1  13 1.81827 0.06867   1
   4   1  14 0.01435 0.02728   1
   4   1  15 0.25484  0.0373   1
   4   1  16 3.37063 0.10083   1
   4   1  17-0.01027 0.12757   1
   4   1  18 1.26493 0.06296   1
   4   1  19 0.60354 0.06273   1
   4   1  20 0.11034  0.0645   1
   4   1  21 0.19499 0.09754   1
   4   2   0 8.79441 0.20297   1
   4   2   1 8.28942 0.19095   1
   4   2   2 1.09783 0.03478   1
   4   2   3 2.61848 0.06454   1
   4   2   4 9.26456 0.21332   1
   4   2   5 0.19731 0.01483   1
   4   2   6 1.29571  0.0417   1
   4   2   7 4.78309 0.11607   1
   4   2   8 12.7657 0.30427   1
   4   2   9 1.10325 0.04655   1
   4   2  10 0.61733 0.03088   1
   4   2  11 7.22479 0.17601   1
   4   2  12 2.17509 0.08053   1
   4   2  13 2.12111 0.07123   1
   4   2  14 6.33745 0.17395   1
   4   2  15 1.51814 0.06043   1
   4   2  16 2.08926 0.08644   1
   4   2  17 0.08876 0.04614   1
   4   2  18 0.04734 0.04857   1
   4   2  19 0.52971 0.05943   1
   4   2  20 1.47178 0.11485   1
   4   2  21-0.03223 0.28123   1
   4   3   0  0.6169 0.02189   1
   4   3   1 2.31556 0.06486   1
   4   3   2 4.21501 0.09888   1
   4   3   3 0.08364 0.01167   1
   4   3   4 1.87026 0.04875   1
   4   3   5 4.02021 0.09571   1
   4   3   6 0.12868  0.0143   1
   4   3   7  1.8963 0.05612   1
   4   3   8 0.36234 0.02095   1
   4   3   9 0.11815 0.01678   1
   4   3  10 3.49493 0.09901   1
   4   3  11-0.02158 0.06749   1
   4   3  12  2.4717 0.08336   1
   4   3  13 2.07026 0.07026   1
   4   3  14 2.11544 0.08684   1
   4   3  15-0.00869 0.14232   1
   4   3  16 0.04079  0.0403   1
   4   3  17 0.22709 0.05146   1
   4   3  18 0.03883 0.05422   1
   4   3  19  0.2424 0.08098   1
   4   3  20 0.36715 0.11389   1
   4   4   0 8.23482 0.19645   1
   4   4   1  10.238  0.2402   1
   4   4   2 2.96243 0.07297   1
   4   4   3  0.0198 0.01367   1
   4   4   4 0.02221 0.01755   1
   4   4   5 4.27292 0.10364   1
   4   4   6 5.09914 0.12269   1
   4   4   7 0.11591 0.01816   1
   4   4   8 1.27575 0.04308   1
   4   4   9 2.06011 0.05891   1
   4   4  10 1.81433 0.05615   1
   4   4  11 1.71572  0.0585   1
   4   4  12 4.43845 0.11826   1
   4   4  13 1.34768 0.06015   1
   4   4  14 7.64918 0.20166   1
   4   4  15 0.45403 0.04383   1
   4   4  16 0.75771 0.05763   1
   4   4  17 0.54853 0.05537   1
   4   4  18 0.01123 0.05569   1
   4   4  19-0.01011 0.24503   1
   4   4  20 0.11475 0.13382   1
   4   5   0 18.7319 0.43016   1
   4   5   1 2.41883 0.06484   1
   4   5   2 0.79207 0.03311   1
   4   5   3  0.2155  0.0211   1
   4   5   4 -0.0047  0.0538   1
   4   5   5 0.02652 0.02557   1
   4   5   6 0.23703 0.02318   1
   4   5   7 0.07311 0.02144   1
   4   5   8 9.25248 0.22551   1
   4   5   9 0.85313 0.04363   1
   4   5  10 0.02291 0.02821   1
   4   5  11 0.82496 0.04468   1
   4   5  12 1.28837 0.05885   1
   4   5  13 0.53472 0.04638   1
   4   5  14 0.95238 0.07117   1
   4   5  15  0.0983 0.04838   1
   4   5  16-0.03931 0.16932   1
   4   5  17-0.13642 0.19311   1
   4   5  18 0.04964 0.12921   1
   4   5  19 0.02296 0.15466   1
   4   6   0 3.29323 0.08772   1
   4   6   1-0.00952 0.06835   1
   4   6   2 5.57915 0.13947   1
   4   6   3 0.51886 0.03872   1
   4   6   4 0.52012 0.04004   1
   4   6   5 1.19939 0.05357   1
   4   6   6 1.04042 0.07206   1
   4   6   7 2.25908 0.08892   1
   4   6   8 3.39384 0.10802   1
   4   6   9 2.19426 0.08632   1
   4   6  10  0.5807 0.04565   1
   4   6  11 2.44353 0.08769   1
   4   6  12 0.43185 0.04525   1
   4   6  13 0.41204 0.05603   1
   4   6  14  0.0549 0.04985   1
   4   6  15 0.30172 0.06222   1
   4   6  16 3.63914 0.16862   1
   4   6  17  0.4129 0.09194   1
   4   7   0 1.78068  0.0743   1
   4   7   1 3.35265 0.11446   1
   4   7   2 1.65843 0.11751   1
   4   7   3 3.87043 0.12629   1
   4   7   4 0.31167 0.03425   1
   4   7   5 2.44516  0.0809   1
   4   7   6 0.14755 0.03387   1
   4   7   7 0.06732 0.04101   1
   4   7   8 0.84157  0.0626   1
   4   7   9 0.01551 0.04351   1
   4   7  10 2.97941 0.11831   1
   4   7  11  0.3031 0.06697   1
   4   7  12 1.63645  0.1009   1
   4   7  13 0.03364  0.0553   1
   4   7  14 0.86206 0.08109   1
   4   7  15 0.38318 0.10136   1
   4   8   0 2.06384 0.07815   1
   4   8   1 0.07169 0.03721   1
   4   8   2 1.35704 0.06146   1
   4   8   3 0.11818 0.04365   1
   4   8   4 1.17169 0.06088   1
   4   8   5 0.75623 0.05223   1
   4   8   6 4.73043 0.14361   1
   4   8   7 1.25366 0.09023   1
   4   8   8  0.4794 0.05165   1
   4   8   9-0.02262 0.14297   1
   4   8  10 0.76324 0.07192   1
   4   8  11 0.69934 0.07985   1
   4   8  12 0.15597 0.08479   1
   4   8  13 0.66404 0.09833   1
   4   9   0 1.47264 0.07444   1
   4   9   1 0.00766 0.04157   1
   4   9   2 1.23341 0.06807   1
   4   9   3-0.01677 0.13444   1
   4   9   4  0.0149 0.05095   1
   4   9   5 2.34728 0.10599   1
   4   9   6 0.06668 0.05202   1
   4   9   7 0.33344  0.0598   1
   4   9   8 0.03461 0.05878   1
   4   9   9 0.32032 0.08313   1
   4   9  10 0.81911 0.13869   1
   4  10   0 0.21302  0.1435   1
   4  10   1 1.81982 0.17598   1
   4  10   2 0.11614 0.08303   1
   4  10   3 0.27973 0.10236   1
   4  10   4 2.16089 0.20721   1
   5   0   0 0.17632 0.01741   1
   5   0   1 7.30298 0.17422   1
   5   0   2-0.02172 0.05538   1
   5   0   3 1.58588 0.05606   1
   5   0   4   -0.03 0.05053   1
   5   0   5 4.31161 0.13854   1
   5   0   6-0.00887 0.04551   1
   5   0   7 3.63193 0.09763   1
   5   0   8-0.01957 0.05496   1
   5   0   9 0.93052 0.03926   1
   5   0  10-0.01311 0.06233   1
   5   0  11 4.28608 0.13269   1
   5   0  12-0.07422 0.09616   1
   5   0  13 5.77289 0.22594   1
   5   0  14-0.05654 0.11708   1
   5   0  15 0.50201 0.05475   1
   5   0  16 0.01753 0.05078   1
   5   0  17 21.6515 0.56491   1
   5   0  18 0.10274 0.06314   1
   5   0  19  0.6323 0.11633   1
   5   0  20-0.08373 0.26955   1
   5   0  21   -0.22 0.27234   1
   5   1   0  0.5705 0.02158   1
   5   1   1 24.4039 0.55408   1
   5   1   2 0.05481 0.01267   1
   5   1   3 0.73295 0.02761   1
   5   1   4 4.42589 0.10538   1
   5   1   5 21.3737 0.48549   1
   5   1   6 4.79983  0.1158   1
   5   1   7 1.36727 0.04019   1
   5   1   8 0.07087 0.01627   1
   5   1   9 0.08462   0.017   1
   5   1  10 0.27241 0.02078   1
   5   1  11 1.04883 0.04129   1
   5   1  12 1.44891 0.05217   1
   5   1  13 0.61589 0.07836   1
   5   1  14 0.23105 0.03315   1
   5   1  15 0.01649 0.03186   1
   5   1  16 0.53203 0.04363   1
   5   1  17 0.39292 0.05123   1
   5   1  18 0.98554 0.07727   1
   5   1  19 0.65079 0.07269   1
   5   1  20-0.01172 0.23646   1
   5   1  21  0.1653 0.19345   1
   5   2   0 3.21065 0.08104   1
   5   2   1 0.77718 0.03011   1
   5   2   2 4.47105 0.10742   1
   5   2   3 0.03408 0.01426   1
   5   2   4 0.24807 0.01759   1
   5   2   5 0.43404 0.02302   1
   5   2   6 0.15946 0.01523   1
   5   2   7 0.32238 0.01898   1
   5   2   8 3.81524  0.0936   1
   5   2   9  0.1081 0.01915   1
   5   2  10 1.04155  0.0391   1
   5   2  11 0.23329 0.02518   1
   5   2  12 3.32496 0.11622   1
   5   2  13 9.15366 0.24893   1
   5   2  14  3.9892 0.12598   1
   5   2  15 2.11778 0.10712   1
   5   2  16 2.28077 0.11571   1
   5   2  17 0.22445 0.05871   1
   5   2  18 1.01433 0.07015   1
   5   2  19 5.08719 0.17111   1
   5   2  20 1.71539  0.1248   1
   5   3   0 0.20266 0.01561   1
   5   3   1  0.2806 0.01845   1
   5   3   2 21.6244 0.49065   1
   5   3   3 5.26365 0.12309   1
   5   3   4 17.8208 0.40548   1
   5   3   5 0.19411 0.01633   1
   5   3   6 7.71629  0.1794   1
   5   3   7 0.19872 0.01665   1
   5   3   8 0.78277 0.03105   1
   5   3   9 1.94213 0.06738   1
   5   3  10 5.77245 0.14559   1
   5   3  11 0.42119 0.03043   1
   5   3  12 5.22515 0.13479   1
   5   3  13  0.8553 0.04837   1
   5   3  14 0.02247 0.03452   1
   5   3  15-0.02192 0.14257   1
   5   3  16 1.12877  0.0713   1
   5   3  17 0.62944 0.05922   1
   5   3  18 0.96127 0.06794   1
   5   3  19-0.11909 0.21584   1
   5   3  20 1.28797  0.1357   1
   5   4   0 0.34219 0.01966   1
   5   4   1 3.69682  0.0904   1
   5   4   2-0.01392 0.04782   1
   5   4   3 1.12264 0.04028   1
   5   4   4 0.19136 0.01971   1
   5   4   5 0.45471  0.0327   1
   5   4   6  1.9543 0.05261   1
   5   4   7 0.78825 0.04054   1
   5   4   8 2.12231  0.0683   1
   5   4   9 0.47163 0.03434   1
   5   4  10 0.01107 0.02678   1
   5   4  11 4.28631 0.11621   1
   5   4  12 1.10726 0.05262   1
   5   4  13 0.51767 0.04436   1
   5   4  14 0.11175 0.05188   1
   5   4  15 4.14444  0.1264   1
   5   4  16 2.46184 0.10097   1
   5   4  17-0.03295 0.17777   1
   5   4  18 0.24504 0.06623   1
   5   4  19 1.21138  0.1658   1
   5   5   0 0.14539 0.02087   1
   5   5   1 0.10984 0.02023   1
   5   5   2 0.09244 0.01902   1
   5   5   3 1.05606 0.03558   1
   5   5   4 1.62734 0.05889   1
   5   5   5 2.02731 0.06053   1
   5   5   6 0.47618 0.03138   1
   5   5   7 0.23897 0.02423   1
   5   5   8 0.02638 0.02094   1
   5   5   9 0.03181 0.03575   1
   5   5  10 1.73385 0.11482   1
   5   5  11 1.71665 0.07135   1
   5   5  12 0.58756 0.05871   1
   5   5  13 0.11204 0.04743   1
   5   5  14 0.45831 0.07172   1
   5   5  15 0.07779 0.05616   1
   5   5  16   0.054 0.06103   1
   5   5  17 1.08986 0.09677   1
   5   5  18 0.25776 0.11879   1
   5   6   0 0.10758 0.03007   1
   5   6   1 0.97535 0.04234   1
   5   6   2 0.08082 0.03136   1
   5   6   3 0.33371  0.0298   1
   5   6   4 0.50543 0.04844   1
   5   6   5 3.52317 0.11584   1
   5   6   6 0.00205 0.03003   1
   5   6   7 0.73029 0.03737   1
   5   6   8 0.25889 0.02932   1
   5   6   9 7.25863 0.18329   1
   5   6  10-0.03891 0.11696   1
   5   6  11 0.53948 0.04655   1
   5   6  12 0.97641 0.07811   1
   5   6  13-0.08907 0.15102   1
   5   6  14 3.13893  0.1365   1
   5   6  15   0.008 0.07081   1
   5   6  16 0.65999 0.09069   1
   5   6  17    3.15 0.32086   1
   5   7   0 1.60804  0.0604   1
   5   7   1 0.02701 0.03395   1
   5   7   2 3.88321 0.13664   1
   5   7   3 0.69583 0.04475   1
   5   7   4 0.91667 0.04957   1
   5   7   5 2.04051 0.07868   1
   5   7   6-0.03291 0.10119   1
   5   7   7 0.35633 0.03746   1
   5   7   8 3.38631 0.11973   1
   5   7   9 1.05936 0.05647   1
   5   7  10 0.03953 0.06072   1
   5   7  11 -0.0094 0.15403   1
   5   7  12 0.09828 0.05545   1
   5   7  13 0.09475 0.06389   1
   5   7  14 1.30872 0.14271   1
   5   7  15 0.55246 0.16159   1
   5   8   0  0.6982 0.05085   1
   5   8   1 2.34713 0.09025   1
   5   8   2 1.38152 0.07869   1
   5   8   3 0.29779 0.04285   1
   5   8   4 0.35107 0.04103   1
   5   8   5-0.02177 0.12581   1
   5   8   6 0.04268 0.04581   1
   5   8   7 1.16883 0.07106   1
   5   8   8   0.527 0.05576   1
   5   8   9 0.53031   0.062   1
   5   8  10 0.14042 0.06994   1
   5   8  11 0.02051  0.0836   1
   5   8  12  2.2773 0.17578   1
   5   9   0 0.90537 0.09697   1
   5   9   1  2.8829 0.12447   1
   5   9   2 0.29218 0.06075   1
   5   9   3  3.1793 0.11623   1
   5   9   4 0.32717 0.05269   1
   5   9   5 6.78013 0.20266   1
   5   9   6 0.78647 0.07597   1
   5   9   7 0.27965 0.07162   1
   5   9   8 0.22328 0.08926   1
   5   9   9 0.23561 0.11513   1
   5  10   0 0.27729 0.11584   1
   5  10   1 1.15642 0.18915   1
   5  10   2 2.34223 0.17258   1
   6   0   0  233.81 6.99619   1
   6   0   1 0.00266 0.01781   1
   6   0   2 2.36279 0.06912   1
   6   0   3-0.00072 0.04765   1
   6   0   4 2.76327 0.07993   1
   6   0   5-0.04876 0.06323   1
   6   0   6 0.47559 0.06915   1
   6   0   7-0.05856 0.05852   1
   6   0   8 0.21922 0.02402   1
   6   0   9-0.00461 0.07066   1
   6   0  10 1.88526 0.07767   1
   6   0  11-0.10639   0.091   1
   6   0  12 3.96506 0.20853   1
   6   0  13-0.09357 0.10195   1
   6   0  14 6.04278 0.17473   1
   6   0  15-0.08314 0.11715   1
   6   0  16 12.7298 0.34383   1
   6   0  17 0.02487 0.06815   1
   6   0  18 12.9427 0.37243   1
   6   0  19 0.11268 0.08546   1
   6   0  20   -0.04 0.23521   1
   6   1   0 15.8262 0.36102   1
   6   1   1 0.06454 0.01463   1
   6   1   2 25.9118 0.60433   1
   6   1   3 1.13326 0.03544   1
   6   1   4 12.9025 0.29551   1
   6   1   5 0.02556 0.01324   1
   6   1   6 0.88385 0.03029   1
   6   1   7 0.63192 0.02492   1
   6   1   8 9.54389 0.22177   1
   6   1   9 0.10241 0.02947   1
   6   1  10 0.74672  0.0339   1
   6   1  11 0.43968 0.02934   1
   6   1  12 0.63792 0.09567   1
   6   1  13 1.40183 0.05414   1
   6   1  14 0.94981 0.04661   1
   6   1  15 4.00471 0.12714   1
   6   1  16 0.03491 0.04846   1
   6   1  17 4.53978 0.13934   1
   6   1  18  0.1979 0.07871   1
   6   1  19-0.12318 0.22972   1
   6   1  20 3.56999 0.21265   1
   6   2   0 0.72919 0.02581   1
   6   2   1 21.9333 0.49749   1
   6   2   2 37.3217 0.86744   1
   6   2   3 23.4835 0.53363   1
   6   2   4 0.01443 0.01347   1
   6   2   5 0.08811 0.01547   1
   6   2   6 0.95444 0.03236   1
   6   2   7 0.51659 0.02415   1
   6   2   8 0.55884 0.03096   1
   6   2   9 0.52698 0.02687   1
   6   2  10-0.08584  0.0976   1
   6   2  11 0.49426 0.03733   1
   6   2  12  3.0937 0.11624   1
   6   2  13 8.50399 0.21869   1
   6   2  14 7.24688 0.20501   1
   6   2  15 1.71662 0.08707   1
   6   2  16 5.18228 0.15286   1
   6   2  17 1.09271 0.09054   1
   6   2  18 3.29921  0.1283   1
   6   2  19 0.13622 0.08297   1
   6   2  20 0.98224  0.2453   1
   6   3   0 6.23652 0.14551   1
   6   3   1 7.57731 0.18465   1
   6   3   2 12.4945 0.28603   1
   6   3   3 1.21716 0.05223   1
   6   3   4 6.86778 0.16015   1
   6   3   5 0.12417 0.01686   1
   6   3   6 2.59701 0.07201   1
   6   3   7 5.25847 0.12706   1
   6   3   8 1.46427 0.04748   1
   6   3   9 1.23297 0.04576   1
   6   3  10 0.19316 0.02518   1
   6   3  11 1.08253 0.04492   1
   6   3  12 3.97184 0.11664   1
   6   3  13 0.06433 0.03634   1
   6   3  14 0.60153 0.04666   1
   6   3  15 1.98264 0.09139   1
   6   3  16-0.07773 0.15971   1
   6   3  17 0.12151 0.05735   1
   6   3  18 1.27966 0.08675   1
   6   3  19 1.02005 0.10855   1
   6   4   0 1.06864 0.03389   1
   6   4   1 2.64399 0.06968   1
   6   4   2 0.59863 0.02979   1
   6   4   3-0.00835 0.06541   1
   6   4   4 23.6278 0.54651   1
   6   4   5 24.7262 0.58113   1
   6   4   6 3.22939 0.08193   1
   6   4   7 0.03962   0.019   1
   6   4   8 0.26081 0.02943   1
   6   4   9 1.01744 0.04334   1
   6   4  10 14.8715 0.35513   1
   6   4  11 1.37483 0.05643   1
   6   4  12 3.97887 0.14466   1
   6   4  13 7.59153 0.19844   1
   6   4  14 0.19137 0.04349   1
   6   4  15 0.89594 0.05751   1
   6   4  16 0.89416 0.06899   1
   6   4  17 0.66894 0.08274   1
   6   4  18 0.11109 0.09247   1
   6   5   0 8.14213 0.19779   1
   6   5   1 0.63856 0.02923   1
   6   5   2 0.95466 0.03572   1
   6   5   3 0.66073 0.03026   1
   6   5   4 0.32721 0.02717   1
   6   5   5  0.6904  0.0358   1
   6   5   6 10.0841 0.25379   1
   6   5   7 0.91224 0.04209   1
   6   5   8 1.24857 0.04931   1
   6   5   9 0.11352 0.03073   1
   6   5  10 5.32026 0.15625   1
   6   5  11 0.12609 0.05177   1
   6   5  12  0.0595   0.049   1
   6   5  13 0.58656 0.06137   1
   6   5  14 0.16319 0.04925   1
   6   5  15 1.60505 0.10732   1
   6   5  16    0.02 0.06865   1
   6   5  17 0.90339 0.10569   1
   6   6   0 1.90588  0.0911   1
   6   6   1 0.32112 0.03767   1
   6   6   2 0.51382 0.03597   1
   6   6   3 0.49446 0.03898   1
   6   6   4 0.34904 0.04624   1
   6   6   5 0.33689 0.04031   1
   6   6   6 5.88889 0.15357   1
   6   6   7 1.33466 0.06808   1
   6   6   8 17.9828 0.44245   1
   6   6   9 0.83207 0.04587   1
   6   6  10 10.6856 0.28059   1
   6   6  11 0.52822 0.05351   1
   6   6  12 1.43009 0.07655   1
   6   6  13 0.00104 0.07882   1
   6   6  14 1.17148 0.08834   1
   6   6  15 0.11769 0.11682   1
   6   6  16 1.09918 0.21214   1
   6   7   0 2.37041 0.09118   1
   6   7   1 0.11651 0.03971   1
   6   7   2 0.05413 0.04251   1
   6   7   3 0.30377 0.03648   1
   6   7   4 1.13275 0.05441   1
   6   7   5 2.04539 0.08637   1
   6   7   6 0.08876  0.0385   1
   6   7   7 1.49678 0.07111   1
   6   7   8 2.59098  0.1327   1
   6   7   9  2.3464 0.12637   1
   6   7  10 0.06961 0.05527   1
   6   7  11 0.81099 0.09865   1
   6   7  12 0.12104 0.06546   1
   6   7  13 1.27639 0.13807   1
   6   7  14  0.9858 0.17626   1
   6   8   0 0.14002 0.06457   1
   6   8   1 1.37058  0.0978   1
   6   8   2 1.20627 0.06996   1
   6   8   3 0.70953 0.09561   1
   6   8   4 2.85255 0.10962   1
   6   8   5 1.74419 0.12372   1
   6   8   6 2.40908 0.11851   1
   6   8   7 2.05611 0.09591   1
   6   8   8 5.53761 0.18773   1
   6   8   9 1.31891 0.08523   1
   6   8  10 5.93887 0.24645   1
   6   8  11 0.08455 0.10268   1
   6   9   0 0.67964  0.0675   1
   6   9   1 0.12528 0.06029   1
   6   9   2 1.35086 0.13277   1
   6   9   3 1.74086 0.12295   1
   6   9   4 0.79513  0.1054   1
   6   9   5 0.26715 0.08173   1
   6   9   6 0.17913 0.07294   1
   6   9   7 0.00096 0.08569   1
   6   9   8   0.835  0.3326   1
   7   0   0 0.36575 0.02603   1
   7   0   1 113.595 2.55226   1
   7   0   2 0.01937 0.02076   1
   7   0   3 0.02257 0.01822   1
   7   0   4-0.02158 0.04904   1
   7   0   5 4.06834  0.1069   1
   7   0   6 0.02104 0.02228   1
   7   0   7  2.5288 0.07734   1
   7   0   8 -0.0261 0.06436   1
   7   0   9 8.66149 0.21316   1
   7   0  10  -0.117  0.0799   1
   7   0  11 8.28826 0.33525   1
   7   0  12-0.01934 0.10537   1
   7   0  13 -0.0434 0.12998   1
   7   0  14-0.08706 0.11768   1
   7   0  15 0.46759 0.08498   1
   7   0  16-0.02333 0.20485   1
   7   0  17 1.30739 0.09371   1
   7   0  18 0.04836 0.08708   1
   7   0  19 0.85001 0.12877   1
   7   1   0 19.1723 0.43628   1
   7   1   1 8.06603 0.18689   1
   7   1   2 1.29706 0.04465   1
   7   1   3 1.65941 0.04639   1
   7   1   4 0.60289 0.02372   1
   7   1   5  8.5798 0.19878   1
   7   1   6 3.95959  0.0972   1
   7   1   7 0.01831  0.0161   1
   7   1   8 2.06466 0.06524   1
   7   1   9 0.02429 0.02023   1
   7   1  10 0.70927 0.03299   1
   7   1  11 8.51175 0.27641   1
   7   1  12 1.38244 0.05797   1
   7   1  13 1.32544 0.06205   1
   7   1  14 1.03042  0.0509   1
   7   1  15 0.90187 0.05297   1
   7   1  16 1.49161 0.07184   1
   7   1  17 0.09862  0.0503   1
   7   1  18 0.15176 0.07364   1
   7   1  19 0.71142 0.13527   1
   7   2   0 21.9336 0.51716   1
   7   2   1  11.981 0.27506   1
   7   2   2 4.42309 0.11031   1
   7   2   3 6.91664 0.16233   1
   7   2   4 23.6975  0.5395   1
   7   2   5 0.40296 0.02209   1
   7   2   6 6.06894 0.14507   1
   7   2   7 0.20185 0.02202   1
   7   2   8 3.00358 0.09294   1
   7   2   9 0.46339 0.02834   1
   7   2  10  0.6119 0.03511   1
   7   2  11  1.2098 0.07359   1
   7   2  12 0.27426 0.03486   1
   7   2  13  0.8639 0.04818   1
   7   2  14 0.70571 0.04974   1
   7   2  15 0.51223 0.05662   1
   7   2  16 -0.0494 0.18606   1
   7   2  17 0.68601 0.07824   1
   7   2  18 0.56074 0.11382   1
   7   2  19 0.52871  0.1579   1
   7   3   0 0.39604 0.01999   1
   7   3   1 1.14501 0.03737   1
   7   3   2 19.7826 0.45193   1
   7   3   3 10.4561 0.24131   1
   7   3   4 3.93366 0.09673   1
   7   3   5 0.74075 0.03523   1
   7   3   6-0.00713 0.07026   1
   7   3   7 7.78328 0.18585   1
   7   3   8-0.03532 0.09824   1
   7   3   9 6.95902 0.17723   1
   7   3  10 0.02367 0.03165   1
   7   3  11  1.3031 0.06307   1
   7   3  12 0.45562 0.03682   1
   7   3  13 4.90788 0.13747   1
   7   3  14 0.65138 0.06136   1
   7   3  15 0.85947 0.05998   1
   7   3  16 2.00909 0.12995   1
   7   3  17 0.53793 0.07381   1
   7   3  18    0.05 0.08393   1
   7   4   0-0.01576 0.05768   1
   7   4   1 0.94242 0.03703   1
   7   4   2 11.0212 0.25436   1
   7   4   3 0.13367 0.01875   1
   7   4   4 2.40993 0.06631   1
   7   4   5 1.40986 0.04836   1
   7   4   6 0.54519 0.03072   1
   7   4   7 4.77213 0.12676   1
   7   4   8 0.02186 0.02561   1
   7   4   9 1.29561 0.05542   1
   7   4  10 0.16029 0.03138   1
   7   4  11-0.05573 0.11728   1
   7   4  12 0.12524 0.04374   1
   7   4  13 1.05436 0.05786   1
   7   4  14 3.12031 0.11105   1
   7   4  15 0.64759  0.0578   1
   7   4  16 0.59993 0.06797   1
   7   4  17 0.15336  0.1216   1
   7   4  18 0.32646 0.12281   1
   7   5   0  6.0329 0.14633   1
   7   5   1  19.315  0.4675   1
   7   5   2 1.11909 0.05491   1
   7   5   3 2.72615 0.07789   1
   7   5   4 1.73339 0.06076   1
   7   5   5 1.41392 0.05577   1
   7   5   6 8.66677 0.21178   1
   7   5   7  4.8655 0.17091   1
   7   5   8 2.78838 0.09044   1
   7   5   9  3.0195 0.09725   1
   7   5  10 0.33061 0.04163   1
   7   5  11 0.62353 0.04806   1
   7   5  12 0.29736 0.07665   1
   7   5  13 0.16225 0.04873   1
   7   5  14 0.83478   0.084   1
   7   5  15 0.31208 0.09852   1
   7   5  16 2.10726 0.22917   1
   7   6   0 0.07363 0.03119   1
   7   6   1 7.42947 0.21613   1
   7   6   2 0.25316 0.04412   1
   7   6   3 2.63556 0.08743   1
   7   6   4-0.01694 0.09049   1
   7   6   5 1.84242 0.06889   1
   7   6   6 0.12818 0.04159   1
   7   6   7  0.3205 0.04246   1
   7   6   8 0.00431 0.03785   1
   7   6   9 2.26365 0.11774   1
   7   6  10 1.73199 0.08134   1
   7   6  11 1.21872 0.07218   1
   7   6  12 0.32493 0.06361   1
   7   6  13  0.0851 0.06933   1
   7   6  14 0.22006  0.0776   1
   7   6  15 1.46191 0.12358   1
   7   7   0 0.16279 0.03888   1
   7   7   1 0.53517   0.048   1
   7   7   2 1.58805 0.09515   1
   7   7   3 0.21327  0.0469   1
   7   7   4 13.1163  0.3405   1
   7   7   5  0.1515 0.04966   1
   7   7   6 0.28315 0.05489   1
   7   7   7 0.01542 0.05535   1
   7   7   8 1.96069 0.13694   1
   7   7   9-0.01932 0.13893   1
   7   7  10 0.83067 0.09185   1
   7   7  11 1.85634 0.12479   1
   7   7  12 1.22251 0.12184   1
   7   7  13 0.05332 0.13179   1
   7   8   0 0.62052 0.05529   1
   7   8   1-0.00465 0.13391   1
   7   8   2 1.10424 0.07095   1
   7   8   3 0.43198 0.09013   1
   7   8   4 3.05618 0.14025   1
   7   8   5 1.52576 0.08893   1
   7   8   6 0.05332 0.06187   1
   7   8   7 0.05356 0.06661   1
   7   8   8-0.00037 0.22592   1
   7   8   9 0.25044 0.09346   1
   7   8  10 0.32562 0.10448   1
   7   9   0 0.16002 0.06725   1
   7   9   1  0.9457 0.10741   1
   7   9   2 2.22462 0.13429   1
   7   9   3-0.09148    0.17   1
   7   9   4 0.48187 0.07528   1
   7   9   5 0.12851 0.09106   1
   7   9   6 2.12667 0.21713   1
   8   0   0 36.0312 0.82316   1
   8   0   1 0.00957 0.01864   1
   8   0   2 0.79316  0.0349   1
   8   0   3 0.01047 0.01943   1
   8   0   4 6.96049 0.16963   1
   8   0   5 0.00617 0.02285   1
   8   0   6 4.88424 0.12677   1
   8   0   7 0.04363 0.02984   1
   8   0   8 0.24568 0.03441   1
   8   0   9-0.05933 0.10057   1
   8   0  10 0.75491 0.05403   1
   8   0  11 -0.0537 0.14121   1
   8   0  12 0.21523 0.05137   1
   8   0  13 0.00651  0.0455   1
   8   0  14 2.61556 0.11787   1
   8   0  15-0.00424 0.14945   1
   8   0  16 1.01293   0.162   1
   8   0  17  0.0805 0.08405   1
   8   0  18-0.02295 0.28141   1
   8   0  19  -0.165 0.22906   1
   8   1   0  1.2052 0.03642   1
   8   1   1 16.0532 0.36744   1
   8   1   2 1.12073 0.03661   1
   8   1   3 2.58735 0.06609   1
   8   1   4 5.65718 0.13513   1
   8   1   5 1.58089 0.04851   1
   8   1   6   15.85 0.36421   1
   8   1   7 42.9216 0.97908   1
   8   1   8 0.12892 0.02416   1
   8   1   9 32.4073 0.74563   1
   8   1  10 2.01784 0.07369   1
   8   1  11 4.35782 0.12319   1
   8   1  12 2.40015 0.08116   1
   8   1  13 1.17752 0.05103   1
   8   1  14 0.03412  0.0445   1
   8   1  15 0.18544 0.04657   1
   8   1  16  0.6911 0.05768   1
   8   1  17 0.05229 0.06044   1
   8   1  18 0.72875 0.10605   1
   8   2   0 0.02438 0.01419   1
   8   2   1 0.38892 0.01914   1
   8   2   2 9.89546 0.24029   1
   8   2   3 15.4706 0.35563   1
   8   2   4 0.38642 0.02198   1
   8   2   5 9.07701 0.21228   1
   8   2   6 0.32337 0.02391   1
   8   2   7 1.52454 0.06516   1
   8   2   8   0.267 0.03579   1
   8   2   9-0.00272 0.08855   1
   8   2  10 0.44271 0.03478   1
   8   2  11 3.67225 0.10706   1
   8   2  12 0.32537 0.03785   1
   8   2  13 0.02593 0.03969   1
   8   2  14 0.68283 0.05151   1
   8   2  15-0.04843 0.16557   1
   8   2  16 0.17121 0.05517   1
   8   2  17 0.65055 0.08269   1
   8   2  18 0.04165 0.09073   1
   8   3   0 1.92878  0.0539   1
   8   3   1 0.68967 0.02552   1
   8   3   2 2.37639 0.06686   1
   8   3   3 0.01918 0.02284   1
   8   3   4 63.8314 1.45785   1
   8   3   5 10.6402 0.24963   1
   8   3   6 5.69846 0.14084   1
   8   3   7 0.00531 0.02244   1
   8   3   8 1.22561 0.05418   1
   8   3   9 0.52746 0.05351   1
   8   3  10  0.2218 0.03217   1
   8   3  11 0.00279 0.03209   1
   8   3  12 2.98992 0.09757   1
   8   3  13 0.42736 0.05002   1
   8   3  14 4.36948 0.14019   1
   8   3  15 0.00912 0.05376   1
   8   3  16 1.83159 0.12443   1
   8   3  17 0.22831 0.09599   1
   8   3  18 0.14476 0.16064   1
   8   4   0 0.07474 0.01983   1
   8   4   1 2.63065  0.0718   1
   8   4   2 3.92153 0.10392   1
   8   4   3 0.18837 0.02494   1
   8   4   4 1.00019 0.04729   1
   8   4   5 3.26754 0.09856   1
   8   4   6 1.18161 0.04468   1
   8   4   7  0.0764 0.02837   1
   8   4   8 2.52034 0.08394   1
   8   4   9 1.52656 0.07035   1
   8   4  10-0.02114 0.13402   1
   8   4  11  1.0008 0.05329   1
   8   4  12 0.00455 0.04161   1
   8   4  13 2.12694 0.09438   1
   8   4  14 3.86045 0.13281   1
   8   4  15 0.23927 0.06496   1
   8   4  16 0.22127 0.09075   1
   8   4  17-0.02627 0.30841   1
   8   5   0  0.2805 0.02796   1
   8   5   1 40.1009 0.92825   1
   8   5   2 24.3792 0.63673   1
   8   5   3 0.30949 0.03139   1
   8   5   4 0.16285 0.03056   1
   8   5   5 -0.0298 0.09474   1
   8   5   6 6.32642 0.16808   1
   8   5   7 0.01008 0.03568   1
   8   5   8 0.03252 0.04135   1
   8   5   9 1.78774 0.07037   1
   8   5  10 0.12912 0.04505   1
   8   5  11 0.01119 0.04016   1
   8   5  12 1.00345 0.09072   1
   8   5  13 0.67479  0.0726   1
   8   5  14 0.21204 0.06823   1
   8   5  15 0.85527 0.11439   1
   8   6   0 5.05096  0.1398   1
   8   6   1 1.55676 0.06645   1
   8   6   2 0.07612 0.03853   1
   8   6   3 1.94101 0.06978   1
   8   6   4-0.02269 0.11335   1
   8   6   5 1.39692  0.0684   1
   8   6   6 1.06391 0.05874   1
   8   6   7 0.36724 0.04445   1
   8   6   8 0.92033 0.07452   1
   8   6   9 0.05241 0.05018   1
   8   6  10 0.63677  0.0567   1
   8   6  11 1.34405 0.08629   1
   8   6  12 0.67053 0.07748   1
   8   6  13 0.08013 0.08288   1
   8   6  14 0.28642 0.10604   1
   8   7   0 2.72102 0.12364   1
   8   7   1 0.35882 0.05902   1
   8   7   2 2.09287 0.12473   1
   8   7   3 8.69952 0.24293   1
   8   7   4 0.20695 0.06938   1
   8   7   5 0.44668 0.06191   1
   8   7   6 0.15156 0.05887   1
   8   7   7-0.03961 0.15281   1
   8   7   8 1.51059  0.0971   1
   8   7   9   0.913 0.08402   1
   8   7  10 0.96659 0.10103   1
   8   7  11 0.21106 0.08982   1
   8   7  12  2.6622 0.23292   1
   8   8   0 0.21069  0.0777   1
   8   8   1   0.098 0.08511   1
   8   8   2 0.05144 0.06142   1
   8   8   3-0.06965 0.14661   1
   8   8   4 -0.0351 0.16338   1
   8   8   5 2.39774 0.12704   1
   8   8   6 0.82953 0.11084   1
   8   8   7-0.11608 0.21156   1
   8   8   8 0.28569 0.15077   1
   8   8   9 0.17508 0.10319   1
   8   9   0 3.22503 0.28442   1
   8   9   1 1.81192 0.21982   1
   8   9   2 0.29363 0.07531   1
   8   9   3 0.44229  0.1232   1
   8   9   4  0.6326 0.10917   1
   9   0   0 0.02621 0.02366   1
   9   0   1 1.82484 0.06151   1
   9   0   2-0.00335 0.05844   1
   9   0   3 1.96141 0.08426   1
   9   0   4 0.00828 0.02388   1
   9   0   5 12.6088  0.3016   1
   9   0   6 0.04261 0.02862   1
   9   0   7 189.672 4.60528   1
   9   0   8 0.14968 0.03918   1
   9   0   9 41.7289 1.14723   1
   9   0  10 0.02622 0.04046   1
   9   0  11 0.16408 0.05025   1
   9   0  12-0.06812 0.12084   1
   9   0  13  0.2997 0.05713   1
   9   0  14 0.02352 0.05807   1
   9   0  15 0.48857 0.09605   1
   9   0  16-0.03804 0.18357   1
   9   0  17 0.64862 0.10609   1
   9   0  18    0.09 0.22628   1
   9   1   0 0.48931 0.02358   1
   9   1   1 6.99495 0.16526   1
   9   1   2 15.6089 0.35851   1
   9   1   3  11.546 0.26927   1
   9   1   4  1.0521 0.03699   1
   9   1   5 19.4132 0.44596   1
   9   1   6 3.19678 0.08665   1
   9   1   7  19.645 0.45418   1
   9   1   8 3.70736 0.10506   1
   9   1   9 10.7571 0.25617   1
   9   1  10 3.05965 0.10683   1
   9   1  11 0.01582 0.03374   1
   9   1  12 0.45616 0.04401   1
   9   1  13 1.95009 0.07789   1
   9   1  14 0.00573 0.04337   1
   9   1  15 0.26733 0.04941   1
   9   1  16-0.04476 0.19355   1
   9   1  17-0.10533 0.20805   1
   9   1  18 0.57544 0.30817   1
   9   2   0 0.11827 0.01942   1
   9   2   1 0.83277 0.03305   1
   9   2   2  2.7471 0.07232   1
   9   2   3 0.06105 0.01873   1
   9   2   4 15.1441 0.35128   1
   9   2   5 76.2766 1.74779   1
   9   2   6 13.8099 0.34221   1
   9   2   7 15.8352 0.39791   1
   9   2   8 6.62393 0.17308   1
   9   2   9 22.5996 0.53173   1
   9   2  10 55.0834 1.29227   1
   9   2  11 21.7016 0.51912   1
   9   2  12 3.24782 0.10432   1
   9   2  13 0.05609 0.03959   1
   9   2  14 0.39915  0.0654   1
   9   2  15-0.13009 0.18692   1
   9   2  16-0.00763 0.20533   1
   9   2  17 1.30523  0.1174   1
   9   3   0 4.86429  0.1188   1
   9   3   1 0.61206   0.025   1
   9   3   2  6.7888 0.16179   1
   9   3   3 4.64419 0.11703   1
   9   3   4 12.7182 0.29784   1
   9   3   5 0.15949  0.0251   1
   9   3   6 4.06673 0.11172   1
   9   3   7 5.14989 0.16368   1
   9   3   8 1.56954 0.06372   1
   9   3   9 0.57594 0.03767   1
   9   3  10 0.21957 0.03514   1
   9   3  11 10.2542 0.25598   1
   9   3  12 8.56366 0.22467   1
   9   3  13 1.83363  0.1049   1
   9   3  14 2.45947 0.10724   1
   9   3  15  0.4305 0.06506   1
   9   3  16 1.18669 0.09198   1
   9   3  17-0.06095 0.25458   1
   9   4   0 0.46678 0.02716   1
   9   4   1 0.85836 0.04823   1
   9   4   2 55.6577 1.27734   1
   9   4   3 42.7104 1.00503   1
   9   4   4  5.7528 0.14528   1
   9   4   5-0.00563 0.08677   1
   9   4   6-0.02827  0.0947   1
   9   4   7-0.04501 0.09086   1
   9   4   8  1.2518 0.05311   1
   9   4   9 3.90988 0.11366   1
   9   4  10 9.73691 0.24682   1
   9   4  11 9.48989  0.2476   1
   9   4  12 22.6765 0.57015   1
   9   4  13 25.8132 0.66585   1
   9   4  14 1.64012 0.12774   1
   9   4  15 4.30858 0.21836   1
   9   4  16-0.07029 0.28002   1
   9   5   0 0.33633  0.0321   1
   9   5   1 3.04241 0.08755   1
   9   5   2 0.05782 0.02502   1
   9   5   3 0.76116 0.03602   1
   9   5   4 0.22421 0.02811   1
   9   5   5-0.06331 0.09802   1
   9   5   6 0.32497 0.03487   1
   9   5   7 1.24676 0.05196   1
   9   5   8 0.33895  0.0386   1
   9   5   9 3.42687 0.13349   1
   9   5  10 1.53349 0.10858   1
   9   5  11 4.31212 0.17852   1
   9   5  12 0.03767 0.04768   1
   9   5  13 0.17609 0.08387   1
   9   5  14 4.85167 0.32507   1
   9   6   0 21.1604 0.52335   1
   9   6   1 6.90943 0.17839   1
   9   6   2 0.37819 0.03656   1
   9   6   3-0.02218 0.10922   1
   9   6   4 2.70251 0.09144   1
   9   6   5  0.7555 0.04969   1
   9   6   6 0.24344 0.04261   1
   9   6   7 0.14765 0.04719   1
   9   6   8-0.07513 0.16252   1
   9   6   9 0.33044 0.05604   1
   9   6  10 0.22958 0.06431   1
   9   6  11 3.13682  0.1808   1
   9   6  12  0.8385 0.11855   1
   9   6  13 9.63028 0.41916   1
   9   7   0 3.75347 0.14515   1
   9   7   1 5.16903  0.1902   1
   9   7   2 8.02578 0.23857   1
   9   7   3 0.13089  0.0547   1
   9   7   4 1.98885 0.11171   1
   9   7   5-0.01088 0.15614   1
   9   7   6  1.2599 0.08146   1
   9   7   7-0.05498 0.20111   1
   9   7   8 0.22379 0.08371   1
   9   7   9 0.67524 0.08813   1
   9   7  10 0.13504  0.1364   1
   9   8   0 0.22402 0.07492   1
   9   8   1 8.74306 0.33634   1
   9   8   2 2.44407 0.20888   1
   9   8   3 0.08654 0.07588   1
   9   8   4-0.05161 0.19139   1
   9   8   5-0.04007 0.19215   1
   9   8   6 0.83293  0.0881   1
   9   8   7-0.13807 0.22205   1
   9   9   0 5.05716 0.21778   1
   9   9   1 0.09847 0.14798   1
   9   9   2   3.305 0.33502   1
  10   0   0 0.51635 0.03646   1
  10   0   1 -0.0307 0.06628   1
  10   0   2 25.3715 0.59266   1
  10   0   3-0.06385 0.06984   1
  10   0   4 14.5581 0.35193   1
  10   0   5 0.03318 0.03315   1
  10   0   6 134.214 3.23128   1
  10   0   7    0.11    0.14   1
  10   0   8 3.04672 0.11219   1
  10   0   9 0.10392 0.04003   1
  10   0  10 77.3542 1.89101   1
  10   0  11 0.08504 0.04735   1
  10   0  12 0.33006 0.09309   1
  10   0  13-0.02368 0.19762   1
  10   0  14 1.67085  0.0958   1
  10   0  15-0.04895 0.17955   1
  10   0  16 4.77224 0.38986   1
  10   0  17  -0.135  0.2434   1
  10   1   0 0.24969 0.02305   1
  10   1   1 0.12533  0.0237   1
  10   1   2 0.04799 0.02145   1
  10   1   3 0.00151 0.02029   1
  10   1   4 4.33222 0.11606   1
  10   1   5 1.91185 0.06739   1
  10   1   6  7.0859 0.22939   1
  10   1   7 7.02146 0.17597   1
  10   1   8 6.48936 0.17619   1
  10   1   9  7.5978 0.21316   1
  10   1  10 0.25396 0.03968   1
  10   1  11  0.1094 0.03719   1
  10   1  12 0.71574 0.04911   1
  10   1  13 1.16175 0.07333   1
  10   1  14 0.02664 0.04864   1
  10   1  15  0.0295 0.08998   1
  10   1  16-0.00016 0.28012   1
  10   1  17 0.07091 0.16831   1
  10   2   0 6.89256 0.16473   1
  10   2   1 7.12197 0.17129   1
  10   2   2 11.1299 0.26036   1
  10   2   3 53.4168 1.22721   1
  10   2   4 28.9669 0.67313   1
  10   2   5 4.75756  0.1328   1
  10   2   6 6.63812 0.17404   1
  10   2   7 9.02484 0.24266   1
  10   2   8 54.5303 1.27555   1
  10   2   9 6.89485 0.20556   1
  10   2  10  1.4196 0.06962   1
  10   2  11 0.04153 0.03794   1
  10   2  12 5.14111 0.14664   1
  10   2  13 20.5951 0.50921   1
  10   2  14 0.79128  0.0608   1
  10   2  15-0.04551 0.21479   1
  10   2  16-0.14312 0.23884   1
  10   3   0-0.03708 0.07534   1
  10   3   1 3.53747 0.08999   1
  10   3   2-0.00293   0.089   1
  10   3   3 11.4873 0.27011   1
  10   3   4 17.6528 0.42974   1
  10   3   5 3.38984 0.10565   1
  10   3   6 0.43229 0.03895   1
  10   3   7  0.0876 0.03383   1
  10   3   8 0.00687 0.03437   1
  10   3   9 0.76023 0.04589   1
  10   3  10 0.60685 0.04679   1
  10   3  11 3.11371 0.11074   1
  10   3  12 0.54727  0.0544   1
  10   3  13 0.09785 0.05186   1
  10   3  14 3.14035 0.12743   1
  10   3  15 0.75495 0.09034   1
  10   3  16 2.93937 0.41597   1
  10   4   0 30.5898 0.71193   1
  10   4   1 38.8416 0.90071   1
  10   4   2 3.31469 0.09904   1
  10   4   3 0.60935 0.05275   1
  10   4   4  10.389  0.2502   1
  10   4   5 17.3009 0.41131   1
  10   4   6 0.67082 0.04057   1
  10   4   7 0.78777 0.04589   1
  10   4   8 1.81099 0.07846   1
  10   4   9 0.36041 0.04237   1
  10   4  10 0.13018 0.04138   1
  10   4  11 21.8747 0.54718   1
  10   4  12 0.64722 0.08502   1
  10   4  13 2.85225 0.14473   1
  10   4  14 1.96147 0.18941   1
  10   4  15 4.09798  0.2212   1
  10   5   0 0.84056 0.04554   1
  10   5   1 13.1864 0.35691   1
  10   5   2 6.87942 0.17673   1
  10   5   3 0.39715 0.03095   1
  10   5   4 0.29727 0.03466   1
  10   5   5 0.00285 0.03517   1
  10   5   6 1.43816 0.06344   1
  10   5   7 0.10601 0.03827   1
  10   5   8 0.45046   0.056   1
  10   5   9 0.09445 0.04299   1
  10   5  10 0.60938 0.06766   1
  10   5  11 0.98373 0.08246   1
  10   5  12 0.19378 0.07522   1
  10   5  13 2.57753 0.16765   1
  10   6   0 3.94384 0.13753   1
  10   6   1 0.00989 0.04713   1
  10   6   2 20.4594 0.52575   1
  10   6   3 0.87706 0.05854   1
  10   6   4 0.21523  0.0504   1
  10   6   5 0.57827 0.05598   1
  10   6   6 0.13935  0.0588   1
  10   6   7 0.06561 0.06425   1
  10   6   8 4.63532 0.15941   1
  10   6   9 3.19372 0.17429   1
  10   6  10 0.34098 0.07462   1
  10   6  11 0.33186 0.10214   1
  10   7   0 22.3507 0.62143   1
  10   7   1 0.23498 0.05954   1
  10   7   2 0.35626 0.06909   1
  10   7   3 1.68057 0.08938   1
  10   7   4 0.11414 0.06156   1
  10   7   5 0.08967 0.06651   1
  10   7   6 0.01201 0.05677   1
  10   7   7-0.06914 0.19386   1
  10   7   8 0.10992 0.07644   1
  10   7   9 2.20441 0.19028   1
  10   8   0 19.3623 0.56033   1
  10   8   1 2.15627 0.16348   1
  10   8   2 2.51295 0.14714   1
  10   8   3 0.02597 0.08176   1
  10   8   4 3.62909 0.18094   1
  10   8   5    5.02 0.24909   1
  11   0   0-0.02924 0.08605   1
  11   0   1 0.98165 0.04928   1
  11   0   2-0.13533 0.07068   1
  11   0   3  0.5462 0.05283   1
  11   0   4 -0.1068 0.10715   1
  11   0   5-0.02517 0.10223   1
  11   0   6 0.07709 0.04892   1
  11   0   7 8.98166 0.23616   1
  11   0   8-0.09022 0.11094   1
  11   0   9 20.9732 0.57546   1
  11   0  10 0.03956 0.04762   1
  11   0  11 0.23577 0.05703   1
  11   0  12 -0.0782 0.18363   1
  11   0  13  0.1143 0.08572   1
  11   0  14-0.05187 0.33586   1
  11   0  15  0.6666 0.11642   1
  11   0  16   -0.30 0.26634   1
  11   1   0 1.71434 0.06756   1
  11   1   1-0.04583 0.08524   1
  11   1   2 0.02224  0.0269   1
  11   1   3-0.00221 0.08642   1
  11   1   4   0.057 0.03376   1
  11   1   5 0.04544 0.02944   1
  11   1   6 10.5524 0.28052   1
  11   1   7 0.61255 0.03732   1
  11   1   8 4.16019 0.12676   1
  11   1   9 0.58657 0.04128   1
  11   1  10  4.2652 0.12125   1
  11   1  11 1.27211 0.06089   1
  11   1  12 3.07509  0.1264   1
  11   1  13  0.8014  0.0624   1
  11   1  14-0.00472 0.20616   1
  11   1  15 3.10144 0.15033   1
  11   2   0 -0.0545 0.08928   1
  11   2   1-0.02335 0.12889   1
  11   2   2 7.35598 0.19499   1
  11   2   3 0.16096 0.03355   1
  11   2   4 3.73079 0.10943   1
  11   2   5    1.75  0.0733   1
  11   2   6 1.65228    0.06   1
  11   2   7 2.78309  0.1205   1
  11   2   8 1.79469 0.08225   1
  11   2   9 4.28536 0.12565   1
  11   2  10 0.07166   0.044   1
  11   2  11 3.11443 0.12184   1
  11   2  12 6.54561 0.19611   1
  11   2  13 0.16017 0.05515   1
  11   2  14-0.02455 0.22503   1
  11   2  15 1.02338  0.1169   1
  11   3   0 1.17108 0.05087   1
  11   3   1 0.66999 0.03394   1
  11   3   2 1.39464 0.05316   1
  11   3   3 0.98085 0.04393   1
  11   3   4 3.51045 0.09674   1
  11   3   5 0.05689 0.02902   1
  11   3   6  0.0421 0.03477   1
  11   3   7 4.67819 0.14338   1
  11   3   8  0.1912  0.0427   1
  11   3   9 1.96644 0.08492   1
  11   3  10 0.56069 0.05814   1
  11   3  11  3.5287 0.12323   1
  11   3  12-0.01249 0.20216   1
  11   3  13 2.23909 0.12401   1
  11   3  14  0.7407  0.1025   1
  11   4   0 1.49522 0.06137   1
  11   4   1 1.82654 0.07184   1
  11   4   2 0.09018 0.03614   1
  11   4   3 0.64927 0.04273   1
  11   4   4 0.13874 0.02973   1
  11   4   5 0.71782 0.04427   1
  11   4   6 0.07412  0.0359   1
  11   4   7 1.09181 0.05845   1
  11   4   8  0.0608  0.0446   1
  11   4   9-0.09138 0.15691   1
  11   4  10 1.27753 0.06728   1
  11   4  11 3.58068 0.14189   1
  11   4  12 3.76807 0.15052   1
  11   4  13 0.45403 0.10061   1
  11   5   0 0.19036 0.03571   1
  11   5   1 6.29834 0.16801   1
  11   5   2 0.04455 0.03476   1
  11   5   3-0.00237 0.11912   1
  11   5   4 2.45756  0.0846   1
  11   5   5 2.24552 0.08303   1
  11   5   6 0.14763 0.04868   1
  11   5   7 2.33397 0.10132   1
  11   5   8 0.11439 0.05182   1
  11   5   9 0.09153   0.048   1
  11   5  10 7.30972 0.27035   1
  11   5  11 0.15935 0.07163   1
  11   5  12 0.35578  0.1264   1
  11   6   0 1.56951 0.07155   1
  11   6   1   4.379 0.15375   1
  11   6   2 1.41849 0.07134   1
  11   6   3 -0.0571  0.1472   1
  11   6   4 0.13295 0.04929   1
  11   6   5 1.68781 0.08003   1
  11   6   6 0.07956 0.07252   1
  11   6   7 0.07131 0.08531   1
  11   6   8 0.15487 0.09058   1
  11   6   9  0.1195 0.08715   1
  11   6  10 0.27822 0.15346   1
  11   7   0 4.00483  0.1561   1
  11   7   1 0.10168 0.07185   1
  11   7   2  0.5517 0.07629   1
  11   7   3 0.47348 0.08337   1
  11   7   4 4.35416 0.18152   1
  11   7   5  0.4423 0.08219   1
  11   7   6-0.02675 0.28261   1
  11   7   7 2.90938 0.21887   1
  11   8   0 2.09199   0.142   1
  11   8   1 6.42121 0.24172   1
  11   8   2 0.47021 0.09433   1
  11   8   3 1.58912 0.15344   1
  12   0   0 8.76185 0.82336   1
  12   0   1    1.80 0.24067   1
  12   0   2 0.06947 0.03923   1
  12   0   3-0.01645 0.11845   1
  12   0   4 4.20395  0.1386   1
  12   0   5-0.02438 0.10955   1
  12   0   6 0.26563 0.04806   1
  12   0   7-0.05653 0.11834   1
  12   0   8 0.25473 0.05386   1
  12   0   9 -0.0395 0.14082   1
  12   0  10 0.00025 0.08187   1
  12   0  11  0.1417 0.06414   1
  12   0  12 2.47336  0.1217   1
  12   0  13 0.04333 0.07801   1
  12   0  14  9.4623 0.33642   1
  12   1   0 -0.0109 0.15999   1
  12   1   1 0.14966 0.04385   1
  12   1   2 3.24904 0.10771   1
  12   1   3 0.10179 0.04174   1
  12   1   4  1.1103 0.04847   1
  12   1   5 1.97812 0.07249   1
  12   1   6 0.38606 0.03829   1
  12   1   7 1.67779 0.06621   1
  12   1   8  0.3135 0.04143   1
  12   1   9-0.01404 0.14571   1
  12   1  10 0.07844 0.04232   1
  12   1  11 2.57166 0.10132   1
  12   1  12-0.00347 0.19743   1
  12   1  13 1.00326 0.07522   1
  12   1  14 2.53644 0.15938   1
  12   2   0 0.94956 0.05949   1
  12   2   1 2.30902 0.08282   1
  12   2   2 0.10022 0.03238   1
  12   2   3 1.77483 0.06096   1
  12   2   4 0.32612 0.05272   1
  12   2   5 0.20675 0.03501   1
  12   2   6 0.56356 0.04759   1
  12   2   7 2.17673 0.10449   1
  12   2   8 1.11469 0.06554   1
  12   2   9 0.00611 0.05167   1
  12   2  10 1.41613   0.073   1
  12   2  11 0.41591  0.0583   1
  12   2  12 3.48536 0.13786   1
  12   2  13 8.36652 0.25375   1
  12   2  14 3.67752 0.30669   1
  12   3   0 0.80348 0.03949   1
  12   3   1 1.86324 0.06222   1
  12   3   2 0.37063 0.03507   1
  12   3   3 0.00793 0.03059   1
  12   3   4 4.17443 0.11553   1
  12   3   5 1.03681 0.06205   1
  12   3   6 0.30899 0.04121   1
  12   3   7  0.8658  0.0523   1
  12   3   8 1.42465 0.06954   1
  12   3   9 0.70438 0.06258   1
  12   3  10 1.10251 0.07532   1
  12   3  11-0.03869 0.28717   1
  12   3  12  1.8319  0.1851   1
  12   3  13 4.33037  0.2207   1
  12   4   0 0.05003 0.03395   1
  12   4   1 1.24756 0.06096   1
  12   4   2 0.03179 0.03738   1
  12   4   3 3.71582 0.11879   1
  12   4   4 1.69765 0.09939   1
  12   4   5 1.19004 0.07353   1
  12   4   6 0.02021 0.03807   1
  12   4   7 1.23977 0.06909   1
  12   4   8 -0.0173 0.24921   1
  12   4   9 1.17096  0.0944   1
  12   4  10 0.80702 0.07996   1
  12   4  11 7.72315 0.26507   1
  12   4  12 1.53262 0.19561   1
  12   5   0 2.08035 0.08702   1
  12   5   1 1.43553 0.07604   1
  12   5   2 1.63762 0.06852   1
  12   5   3 0.13721 0.04383   1
  12   5   4 5.33479 0.15832   1
  12   5   5 0.16718 0.05011   1
  12   5   6 1.60415 0.08275   1
  12   5   7 2.13779 0.12978   1
  12   5   8 0.19398 0.05362   1
  12   5   9 0.58125 0.09861   1
  12   5  10 2.14606  0.1941   1
  12   6   0  10.698 0.28979   1
  12   6   1 1.25211 0.07411   1
  12   6   2 0.15592 0.06184   1
  12   6   3 1.19971 0.07264   1
  12   6   4 1.14487 0.08387   1
  12   6   5 0.69642 0.07191   1
  12   6   6 0.29435 0.07236   1
  12   6   7-0.03241 0.21913   1
  12   6   8 6.63163 0.36543   1
  12   7   0 0.28919  0.0751   1
  12   7   1 3.44239 0.17426   1
  12   7   2 4.55997   0.305   1
  12   7   3 1.38719 0.11126   1
  12   7   4  2.1125 0.14232   1
  12   7   5 0.11048 0.13159   1
  13   0   0 0.08589 0.05089   1
  13   0   1 3.15555 0.13542   1
  13   0   2 0.00599 0.05065   1
  13   0   3  0.2697 0.04752   1
  13   0   4-0.06678 0.14934   1
  13   0   5 0.92244 0.06375   1
  13   0   6 0.03296 0.05057   1
  13   0   7-0.02383 0.13924   1
  13   0   8-0.05129 0.15234   1
  13   0   9 0.65079 0.06804   1
  13   0  10-0.02356 0.18311   1
  13   0  11 5.03026 0.19494   1
  13   0  12 0.02189 0.08895   1
  13   0  13 8.60264 0.32273   1
  13   1   0 19.2775 0.46579   1
  13   1   1 4.88621 0.13562   1
  13   1   2 0.13606 0.03989   1
  13   1   3  1.6299 0.06418   1
  13   1   4 0.03612 0.05005   1
  13   1   5 0.39147 0.04188   1
  13   1   6 0.43299 0.04107   1
  13   1   7 0.35093  0.0518   1
  13   1   8 0.16166 0.06085   1
  13   1   9 1.25225 0.07263   1
  13   1  10 0.29111 0.05576   1
  13   1  11 0.18437 0.06266   1
  13   1  12 0.10687 0.08178   1
  13   1  13 0.31204 0.09377   1
  13   2   0 1.94502 0.07404   1
  13   2   1  1.4913 0.06915   1
  13   2   2 1.98155 0.07433   1
  13   2   3 0.17051 0.03248   1
  13   2   4  1.0263 0.05318   1
  13   2   5 0.86245 0.04753   1
  13   2   6  1.2144 0.06174   1
  13   2   7 0.02686 0.04263   1
  13   2   8 2.14912  0.0979   1
  13   2   9 0.59329 0.05558   1
  13   2  10 2.57003 0.11171   1
  13   2  11 8.17844 0.24416   1
  13   2  12 1.35002 0.10663   1
  13   3   0 3.96338 0.11136   1
  13   3   1 0.41031 0.03922   1
  13   3   2 2.96106 0.09526   1
  13   3   3 3.61497 0.13161   1
  13   3   4 3.81695  0.1185   1
  13   3   5 0.89968 0.05101   1
  13   3   6-0.04214 0.17358   1
  13   3   7 0.00076 0.06373   1
  13   3   8 0.11725 0.05192   1
  13   3   9 0.54701 0.06169   1
  13   3  10 0.11428 0.06263   1
  13   3  11 0.10691 0.08632   1
  13   4   0 0.01069  0.0416   1
  13   4   1  4.0641 0.12867   1
  13   4   2 2.04009 0.08442   1
  13   4   3 6.83853 0.18716   1
  13   4   4 0.82246  0.0572   1
  13   4   5 0.47554 0.06011   1
  13   4   6 0.43529 0.05849   1
  13   4   7 5.33308 0.16617   1
  13   4   8 5.53886 0.17818   1
  13   4   9 3.43776 0.14874   1
  13   4  10 0.78909 0.11384   1
  13   5   0 0.60963   0.052   1
  13   5   1  0.4276 0.05565   1
  13   5   2   5.336 0.16766   1
  13   5   3 2.38939 0.10588   1
  13   5   4 0.24839 0.05185   1
  13   5   5  5.3391 0.19321   1
  13   5   6 2.51954 0.13127   1
  13   5   7 0.94445 0.12169   1
  13   5   8 0.75768 0.09807   1
  13   5   9 1.03769 0.26743   1
  13   6   0 1.13926 0.08652   1
  13   6   1 1.02178  0.0805   1
  13   6   2 0.27692 0.06696   1
  13   6   3 1.36799 0.11103   1
  13   6   4 0.00937 0.08459   1
  13   6   5 11.0834 0.34837   1
  13   6   6 1.01615 0.14281   1
  13   7   0 0.13754 0.11546   1
  13   7   1 0.10372 0.11239   1
  13   7   2 3.35167   0.453   1
  14   0   0-0.04529 0.12341   1
  14   0   1 0.07354 0.05938   1
  14   0   2 0.35059 0.08721   1
  14   0   3-0.03791 0.13473   1
  14   0   4 2.76149 0.12849   1
  14   0   5-0.03442 0.19405   1
  14   0   6 0.15876 0.06173   1
  14   0   7 0.00861 0.06477   1
  14   0   8 1.90192  0.1005   1
  14   0   9 0.02294 0.09434   1
  14   0  10-0.02394 0.22307   1
  14   0  11 -0.2205 0.22274   1
  14   1   0 0.65508 0.04759   1
  14   1   1 1.66013 0.07452   1
  14   1   2 2.09735 0.08237   1
  14   1   3 1.51829 0.06834   1
  14   1   4 0.30729 0.04544   1
  14   1   5 0.28686 0.04501   1
  14   1   6 2.16225 0.10093   1
  14   1   7 1.59484   0.078   1
  14   1   8 0.09095 0.05069   1
  14   1   9 4.21373 0.15304   1
  14   1  10 0.06326 0.06438   1
  14   1  11   0.459 0.08615   1
  14   2   0 0.47697 0.04557   1
  14   2   1 0.57056 0.04685   1
  14   2   2 6.45394 0.17253   1
  14   2   3 1.84694 0.07971   1
  14   2   4 0.36877 0.04752   1
  14   2   5 0.11306 0.04321   1
  14   2   6 0.67404 0.05353   1
  14   2   7  0.1876 0.06436   1
  14   2   8 0.39353 0.08459   1
  14   2   9 0.31861 0.07964   1
  14   2  10 0.28046 0.08861   1
  14   2  11 0.38565 0.17235   1
  14   3   0 0.08063 0.03726   1
  14   3   1 2.01562 0.08826   1
  14   3   2  0.1808 0.04254   1
  14   3   3 7.90224 0.21387   1
  14   3   4 2.04708 0.10057   1
  14   3   5 2.22077 0.10666   1
  14   3   6 0.40768 0.06527   1
  14   3   7-0.05522 0.18737   1
  14   3   8 0.15622 0.07351   1
  14   3   9 1.17102 0.10352   1
  14   3  10 0.36992 0.10806   1
  14   4   0 1.78381 0.08946   1
  14   4   1  0.0323 0.05401   1
  14   4   2 0.32695  0.0593   1
  14   4   3 0.17176 0.05629   1
  14   4   4 2.22581 0.11307   1
  14   4   5 0.07892 0.05788   1
  14   4   6 0.01454 0.05942   1
  14   4   7 0.09268 0.07122   1
  14   4   8-0.01782 0.22256   1
  14   5   0 0.44015 0.07674   1
  14   5   1 5.95411 0.18536   1
  14   5   2 0.24318 0.06401   1
  14   5   3  2.2466 0.11249   1
  14   5   4 0.01163 0.06065   1
  14   5   5  0.1367 0.06937   1
  14   5   6 1.07844 0.11268   1
  14   6   0 0.13684 0.06923   1
  14   6   1 1.12594 0.14124   1
  14   6   2 0.33374 0.18014   1
  14   6   3 0.04284 0.13275   1
  14   6   4    0.05 0.18213   1
  15   0   0 0.05261  0.0663   1
  15   0   1 6.27718 0.21729   1
  15   0   2-0.02238  0.1633   1
  15   0   3 1.49125 0.17786   1
  15   0   4-0.03359 0.19704   1
  15   0   5 3.97676 0.23066   1
  15   0   6 0.01991 0.08196   1
  15   0   7 14.8528 0.43899   1
  15   0   8 0.04641 0.11422   1
  15   0   9 0.03713 0.16524   1
  15   1   0 0.03566 0.04401   1
  15   1   1 0.77763 0.06081   1
  15   1   2-0.03451 0.16438   1
  15   1   3  2.5181 0.10592   1
  15   1   4 0.04077 0.04702   1
  15   1   5 1.74753 0.08008   1
  15   1   6 0.07362 0.06036   1
  15   1   7 0.43741 0.06527   1
  15   1   8 1.35178  0.1228   1
  15   1   9 1.38834 0.09961   1
  15   2   0 0.15669 0.05825   1
  15   2   1-0.03141  0.1898   1
  15   2   2 0.93949 0.06217   1
  15   2   3 0.37023 0.05151   1
  15   2   4  0.1733 0.05088   1
  15   2   5 7.22388 0.21294   1
  15   2   6 0.06463 0.05657   1
  15   2   7 1.21605 0.09097   1
  15   2   8 0.11156 0.10759   1
  15   2   9 0.72198 0.26064   1
  15   3   0 2.42541 0.14291   1
  15   3   1 0.14596 0.06062   1
  15   3   2 0.24612 0.07167   1
  15   3   3 0.51222 0.06083   1
  15   3   4 0.21215 0.06758   1
  15   3   5 0.36884  0.0764   1
  15   3   6 0.19231 0.07873   1
  15   3   7 0.55167  0.0981   1
  15   3   8 1.36195 0.13032   1
  15   4   0 2.33257 0.10756   1
  15   4   1  1.6976 0.11194   1
  15   4   2 1.19976 0.09231   1
  15   4   3 2.11197 0.13737   1
  15   4   4-0.11121 0.20977   1
  15   4   5 0.00086 0.07621   1
  15   4   6 1.51234 0.16251   1
  15   5   0 0.10172 0.07324   1
  15   5   1 0.72818 0.17314   1
  15   5   2 0.08093 0.07671   1
  15   5   3 0.08107  0.1004   1
  15   5   4 0.04374 0.11931   1
  16   0   0 1.57436 0.11979   1
  16   0   1 0.06084 0.08544   1
  16   0   2 1.92842 0.20705   1
  16   0   3 -0.0416 0.19862   1
  16   0   4 1.93334 0.16869   1
  16   0   5    0.13 0.16003   1
  16   0   6 5.65982 0.30177   1
  16   0   7 0.03865   0.129   1
  16   1   0 0.08043 0.05005   1
  16   1   1 0.16462 0.05366   1
  16   1   2 2.78638 0.13449   1
  16   1   3 0.15557   0.079   1
  16   1   4 4.63933 0.18212   1
  16   1   5 2.21615 0.12643   1
  16   1   6 6.58809 0.22744   1
  16   1   7 0.06383 0.10253   1
  16   2   0 0.09482 0.05991   1
  16   2   1 -0.0487 0.17886   1
  16   2   2 0.72669 0.08426   1
  16   2   3  7.1686 0.28583   1
  16   2   4 0.09181 0.06595   1
  16   2   5 0.25938 0.08083   1
  16   2   6 2.86218 0.24265   1
  16   3   0 3.12595 0.14927   1
  16   3   1 0.02135  0.0931   1
  16   3   2 1.29321 0.09768   1
  16   3   3   5.264 0.20195   1
  16   3   4 6.70469 0.25397   1
  16   3   5 0.07682 0.12626   1
  16   4   0 2.86527 0.14928   1
  16   4   1 1.08814 0.10308   1
  16   4   2 0.50828 0.11185   1
  16   4   3 0.88902 0.16824   1
  16   5   0    4.14 0.44477   1
  17   0   0 0.18916 0.09045   1
  17   0   1 3.43686 0.38072   1
  17   0   2   -0.24 0.22875   1
  17   0   3   3.265 0.42037   1
  17   0   4   -0.39 0.27315   1
  17   1   0 0.56586 0.07879   1
  17   1   1 0.47457 0.09188   1
  17   1   2 0.44148 0.10493   1
  17   1   3    0.77 0.49512   1
  17   1   4   0.275 0.60106   1
  17   2   0 1.99016  0.1339   1
  17   2   1 0.68493 0.13174   1
  17   2   2 0.44348 0.11177   1
  17   2   3 0.22568 0.24374   1
  17   3   0  0.1382 0.10998   1
  17   3   1 2.12893 0.22783   1
  17   3   2 0.04443 0.15271   1
  18   0   0    2.90 0.30374   1
  18   1   0   1.895 0.22669   1
   0   0   0    0.00    0.00   1
;
_shelx_hkl_checksum     57513

# END of CIF
